# Supplementary material for: Genomic and Epidemiological Investigations Reveal Chromosomal Integration of the Acipenserid Herpesvirus 3 Genome in Lake Sturgeon Acipenser fulvescens
Source: Viruses. 2025 Apr 5;17(4):534. doi: 10.3390/v17040534 (PMC12031113; doi:10.3390/v17040534)
Supplement: Supplementary file 1 [file viruses-17-00534-s001.zip]

Archive with 22 entries (22 files):
- S1 Data rev rnd2 prf.xlsx
- S1 Fig rev rnd2 prf.pptx
- S1 Table rev rnd2 prf.xlsx
- S10 Data rev rnd2.xlsx
- S2 Data prf.fa
- S2 Fig rev rnd2 prf.pptx
- S2 Table rev rnd2 prf.xlsx
- S3 Data rev rnd2.xlsx
- S3 Fig rev rnd2 prf.pptx
- S3 Table rev rnd2 prf.xlsx
- S4 Data rev rnd2.xlsx
- S4 Fig rev rnd2 prf.pptx
- S4 Table rev rnd2 prf.xlsx
- S5 Data rev rnd2.xlsx
- S5 Fig rev rnd2 prf.pptx
- S5 Table rev rnd2 prf.xlsx
- S6 Data rev rnd2.xlsx
- S6 Fig rev rnd2 prf.pptx
- S6 Table rev rnd2 prf.xlsx
- S7 Data rev rnd2.xlsx
- S8 Data rev rnd2.xlsx
- S9 Data rev rnd2.xlsx
