# Supplementary material for: Genomic and Epidemiological Investigations Reveal Chromosomal Integration of the Acipenserid Herpesvirus 3 Genome in Lake Sturgeon Acipenser fulvescens
Source: Viruses. 2025 Apr 5;17(4):534. doi: 10.3390/v17040534 (PMC12031113; doi:10.3390/v17040534)
Supplement: Supplementary file 1 [file viruses-17-00534-s001.zip › S1 Data rev rnd2 prf.xlsx]

## Sheet: Titlepage
					S1 Data. Metadata for Allo-Malaco-Orthoherpesviruses used in orthology analyses. The metadata associated with the virus sequences used for the orthology analyses include the full virus name and acronym, the NCBI virus genome Assembly name and accession numbers, and the number of proteins annotated on each genome.
					Any use of trade, firm, or product names is for descriptive purposes only and does not imply endorsement by the U.S. Government.

## Sheet: S1 Data
Assembly Accession	Assembly Name	Organism Name	Virus acronym - SC	No. of proteins
GCF_000838265.1	ViralProj14158	Human gammaherpesvirus 8	HHV8_g	86
GCF_000838825.1	ViralProj14099	Alcelaphine gammaherpesvirus 1	AlHV1_g	71
GCF_000838845.1	ViralProj14103	Gallid alphaherpesvirus 3	GalHV3hprs24_a	76
GCF_000839325.1	ViralProj14018	Ictalurid herpesvirus 1	IcHV1	90
GCF_000839425.1	ViralProj14040	Ateline gammaherpesvirus 3	AtHV3_g	71
GCF_000839725.1	ViralProj14106	Meleagrid alphaherpesvirus 1	MelHV1_a	79
GCF_000839745.1	ViralProj14110	Bovine gammaherpesvirus 4	BoHV4_g	79
GCF_000840765.1	ViralProj14314	Psittacid alphaherpesvirus 1	PsittHV1_a	77
GCF_000842385.2	ViralProj14313	Bovine alphaherpesvirus 5	BoHV5_a	73
GCF_000843305.1	ViralProj14324	callitrichine gammaherpesvirus 3	CalHV3_g	72
GCF_000843725.1	ViralProj14404	Panine betaherpesvirus 2	PanHV2_b	169
GCF_000843825.1	ViralProj14424	Suid alphaherpesvirus 1	SuidHV1comp6_a	69
GCF_000843985.2	ViralProj14457	Equid gammaherpesvirus 2	EquidHV2_g	78
GCF_000844025.1	ViralProj14465	Equid alphaherpesvirus 1	EquidHV1_a	80
GCF_000844145.1	ViralProj14489	Macacine alphaherpesvirus 1	MacHV1e2490_a	75
GCF_000844625.1	ViralProj14419	rat cytomegalovirus strain Maastricht	RatCMV	167
GCF_000844645.1	ViralProj14423	Macacine gammaherpesvirus 5	MacHV5_g	89
GCF_000844865.1	ViralProj14468	macacine betaherpesvirus 3	MacHV3_b	223
GCF_000845245.1	ViralProj14559	Human betaherpesvirus 5	HHV5_b	169
GCF_000845465.1	ViralProj14417	Saimiriine gammaherpesvirus 2	SaimHV2_g	76
GCF_000845665.1	ViralProj14458	Murid gammaherpesvirus 4	MuridHV4_g	80
GCF_000845685.2	ViralProj14462	Human betaherpesvirus 6A	HHV6A_b	88
GCF_000846065.1	ViralProj14552	Ostreid herpesvirus 1	OsHV1	127
GCF_000846265.1	ViralProj14402	Gallid alphaherpesvirus 2	GalHV2_a	85
GCF_000846345.1	ViralProj14418	Equid alphaherpesvirus 4	EquidHV4_a	79
GCF_000846365.1	ViralProj14422	Human betaherpesvirus 6B	HHV6B_b	104
GCF_000846585.1	ViralProj14467	Macacine gammaherpesvirus 4	MacHV4_g	80
GCF_000846965.1	ViralProj14558	Cercopithecine alphaherpesvirus 2	CerHV2_a	75
GCF_000848125.1	ViralProj14625	Human betaherpesvirus 7	HHV7_b	86
GCF_000848845.1	ViralProj14596	Cercopithecine alphaherpesvirus 9	CerHV9_a	74
GCF_000849685.1	ViralProj14597	Tupaiid betaherpesvirus 1	TupHV1_b	158
GCF_000858285.1	ViralProj15198	Human alphaherpesvirus 3	HHV3_a	73
GCF_000858385.2	ViralProj15218	Human alphaherpesvirus 2	HHV2_a	77
GCF_000859805.1	ViralProj15181	Murid betaherpesvirus 1	MuridHV12002_b	161
GCF_000859985.2	ViralProj15217	Human alphaherpesvirus 1	HHV1_a	77
GCF_000865345.1	ViralProj16246	Papiine alphaherpesvirus 2	PapHV2_a	75
GCF_000866865.1	ViralProj16234	Ovine gammaherpesvirus 2	OvHV2_g	73
GCF_000869245.1	ViralProj17183	Ranid herpesvirus 2	RaHV2	147
GCF_000869925.1	ViralProj17181	Ranid herpesvirus 1	RaHV1	132
GCF_000871465.1	ViralProj19059	Cyprinid herpesvirus 3	CyHV3	163
GCF_000872045.1	ViralProj20959	Human herpesvirus 4 type 2	HHV4t2__g	80
GCF_000883455.1	ViralProj33137	Equid alphaherpesvirus 9	EquidHV9_a	80
GCF_000884915.1	ViralProj38429	Cercopithecine betaherpesvirus 5	CerHV5_b	177
GCF_000885455.1	ViralProj42429	Felid alphaherpesvirus 1	FelHV1_a	77
GCF_000885795.1	ViralProj39725	anatid alphaherpesvirus 1	AnHV1vac_a	77
GCF_000886195.1	ViralProj42931	Anguillid herpesvirus 1	AngHV1	134
GCF_000890195.1	ViralProj54017	Saimiriine alphaherpesvirus 1	SaimHV1_a	70
GCF_000892215.1	ViralProj62491	Cricetid gammaherpesvirus 2	CriHV2_g	82
GCF_000894115.1	ViralProj78947	Saimiriine betaherpesvirus 4	SaimHV4_b	141
GCF_000894575.1	ViralProj162499	Equid alphaherpesvirus 8	EquidHV8wh_a	81
GCF_000896555.1	ViralProj78945	Aotine betaherpesvirus 1	AoHV1_b	146
GCF_000900375.1	ViralProj177933	Abalone herpesvirus Victoria/AUS/2009	AbHV	118
GCF_000900815.1	ViralProj181228		CyHV2stj1	154
GCF_000902655.2	ViralProj182227	Murid betaherpesvirus 8	MuridHV8_b	137
GCF_000903355.1	ViralProj181227		CyHV1ngj1	143
GCF_000904135.1	ViralProj188730	Caviid betaherpesvirus 2	CavHV2_b	110
GCF_000905835.1	ViralProj192609	Elephantid betaherpesvirus 1	EVHV1_b	113
GCF_000918475.1	ViralProj240320	Chimpanzee herpesvirus strain 105640	ChimpHV	77
GCF_000921015.1	ViralProj252717	Bovine gammaherpesvirus 6	BoHV6_g	79
GCF_000921595.1	ViralProj259985	Equid alphaherpesvirus 3	EquidHV3_a	80
GCF_000921855.1	ViralProj252745	Pteropodid alphaherpesvirus 1	PterHV1_a	70
GCF_000922095.1	FaHV-1_v1.0	Falconid herpesvirus 1	FalHV1	130
GCF_000922355.1	ViralProj258185	Elephant endotheliotropic herpesvirus 5	EEVHV5	115
GCF_000923715.1	ViralProj253391	Alcelaphine gammaherpesvirus 2	AlHV2_g	70
GCF_000929435.1	ViralProj274586	Equid gammaherpesvirus 5	EquidHV5_g	79
GCF_001008535.1	ViralProj284015	Papio ursinus cytomegalovirus	PUCMV	84
GCF_001308455.2	ViralProj297387	Testudinid alphaherpesvirus 3	TestHV3_a	110
GCF_001430095.1	ViralProj299515	Felis catus gammaherpesvirus 1	FelCatHV1_g	87
GCF_001443905.1	ViralProj302027	Elephant endotheliotropic herpesvirus 4	EEVHV4	120
GCF_001502715.1	ViralProj307765	Hawaiian green turtle herpesvirus	HIGTHV	15
GCF_001561005.1	ViralProj311730	Macropodid alphaherpesvirus 1	MacroHV1_a	76
GCF_001579315.1	ViralProj313525	Leporid alphaherpesvirus 4	LHV4_a	79
GCF_001646155.1	ViralProj321698	Canid alphaherpesvirus 1	CanHV1_a	76
GCF_001651185.1	ViralProj322484	macacine betaherpesvirus 9	MacHV9_b	84
GCF_001963235.1	ViralProj361950	Cynomolgus cytomegalovirus	CynCMV	173
GCF_001974335.1	ViralProj368891	Spheniscid alphaherpesvirus 1	SphenHV1_a	86
GCF_002003795.1	MRV Genome	Murine roseolovirus	MurRV	132
GCF_002116095.1	ViralProj382397	Columbid alphaherpesvirus 1	ColuHV1_a	130
GCF_002118845.1	ViralProj385640	Ateline alphaherpesvirus 1	AtHV1_a	69
GCF_002158775.1	ViralProj387741	Ranid herpesvirus 3	RaHV3	186
GCF_002210635.1	ViralProj392136	Common bottlenose dolphin gammaherpesvirus 1 strain Sarasota	CBDHV1_g	72
GCF_002402265.1	ASM240226v1	human gammaherpesvirus 4	HHV4_g	94
GCF_002814715.1	ASM281471v1	Bubaline alphaherpesvirus 1	BubHV1_a	70
GCF_002922465.1	ASM292246v1	black bullhead herpesvirus	BBHV	91
GCF_004130735.1	ASM413073v1	Rhinolophus gammaherpesvirus 1	RhinHV1_g	84
GCF_004130925.1	ASM413092v1	Bufonid herpesvirus 1	BufHV1	152
GCF_004131205.1	ASM413120v1	Eptesicus fuscus gammaherpesvirus	EFHV_g	75
GCF_004786595.1	ASM478659v1	Macaca fuscata rhadinovirus	MacFusRV	171
GCF_004786935.1	ASM478693v1	Cynomolgus macaque cytomegalovirus strain Ottawa	CynMacCMV	274
GCF_004787155.1	ASM478715v1	Retroperitoneal fibromatosis-associated herpesvirus	RFHV	82
GCF_004787355.1	ASM478735v1	Macaca nemestrina rhadinovirus 2	MacNesRV2	95
GCF_004787395.1	ASM478739v1	macacine gammaherpesvirus 10	MacHV10_g	74
GCF_004787495.1	ASM478749v1	Mandrillus leucophaeus cytomegalovirus	MLCMV	81
GCF_004788635.1	ASM478863v1	Beluga whale alphaherpesvirus 1	BWHV1_a	86
GCF_008766935.1	ASM876693v1	Cervid alphaherpesvirus 2	CervidHV2_a	70
GCF_008766955.1	ASM876695v1	Cervid alphaherpesvirus 1	CervidHV1_a	70
GCF_008766995.1	ASM876699v1	Equid alphaherpesvirus 8	EquidHV8ir200329_a	80
GCF_008777455.1	ASM877745v1	Bovine herpesvirus type 1.1	BoHV1.1	74
GCF_008787145.1	ASM878714v1	Gallid alphaherpesvirus 1	GalHV1_a	79
GCF_008791745.1	ASM879174v1	anatid alphaherpesvirus 1	AnHV12085_a	77
GCF_008791805.1	ASM879180v1	Suid alphaherpesvirus 1	SuidHV1kaplan_a	69
GCF_008792185.1	ASM879218v1	Gallid alphaherpesvirus 3	GalHV3sb1_a	124
GCF_008792765.1	ASM879276v1	Murid betaherpesvirus 1	MuridHV12023_b	158
GCF_008793025.1	ASM879302v1	Wood mouse herpesvirus	WMHV	74
GCF_018577865.1	ASM1857786v1	miniopterid betaherpesvirus 1	MiniHV1_b	189
GCF_018580855.1	ASM1858085v1	Macacine alphaherpesvirus 1	MacHV18100812_a	74
GCF_018580865.1	ASM1858086v1	Macacine alphaherpesvirus 1	MacHV1kq_a	75
GCF_018583145.1	ASM1858314v1	Vombatid gammaherpesvirus 1	VombHV1_g	71
GCF_018583155.1	ASM1858315v1	Phascolarctid gammaherpesvirus 1	PhasHV1_g	76
GCF_021461785.1	ASM2146178v1	Caprine alphaherpesvirus 1	CapHV1_a	69
GCF_021461835.1	ASM2146183v1	Bovine alphaherpesvirus 2	BoHV2_a	75
GCF_021461845.1	ASM2146184v1	Macropodid alphaherpesvirus 2	MacroHV2_a	72
GCF_027935515.1	ASM2793551v1	macacine gammaherpesvirus 13	MacHV13_g	84
GCF_027938535.1	ASM2793853v1	Equid herpesvirus 6	EquidHV6	80
GCF_027938855.1	ASM2793885v1	pteropodid alphaherpesvirus 2	PterHV2_a	72
GCF_027939225.1	ASM2793922v1	Cacatuid alphaherpesvirus 2	CacHV2_a	79
GCF_027940825.1	ASM2794082v1	Colobine gammaherpesvirus 1	ColoHV1_g	78
GCF_027941015.1	ASM2794101v1	Macropodid alphaherpesvirus 4	MacroHV4_a	68
GCF_029884945.1	SPAdes	Psittacid alphaherpesvirus 5	PsittHV5_a	81
GCF_029885055.1	ASM2988505v1	Cyprinid herpesvirus 2	CyHV2ncp97	120
MalacoHV-1		Malacoherpesvirus-1	MalacoHV1	87
MalacoHV-2		Malacoherpesvirus-2	MalacoHV2	32
MalacoHV-3		Malacoherpesvirus-3	MalacoHV3	74
MalacoHV-4		Malacoherpesvirus-4	MalacoHV4	100
OK337613		Salmonid herpesvirus 1 strain Winthrop, partial genome.	SalHV1	126
OK485036		Lake sturgeon herpesvirus strain Wolf River, complete genome.	LSAciHV1wr	133
OQ626810		White sturgeon herpesvirus 2 isolate UCD3-30, complete genome.	WSAciHV2ucd	105
OR001786		Acipenserid herpesvirus 1 strain UC Davis, partial genome.	WSAciHV1ucd	128
