# Supplementary material for: Genomic and Epidemiological Investigations Reveal Chromosomal Integration of the Acipenserid Herpesvirus 3 Genome in Lake Sturgeon Acipenser fulvescens
Source: Viruses. 2025 Apr 5;17(4):534. doi: 10.3390/v17040534 (PMC12031113; doi:10.3390/v17040534)
Supplement: Supplementary file 1 [file viruses-17-00534-s001.zip › S1 Table rev rnd2 prf.xlsx]

## Sheet: Titlepage
					S1 Table. Prevalence of acipenserid herpesvirus 3 (AciHV-3) DNA in wild Lake Sturgeon Acipenser fulvescens of the Hudson Bay drainage basin. The table presents an annual summary of the number of AciHV-3 DNA positive Lake Sturgeon over the number sampled from each river within the drainage basin.
					Any use of trade, firm, or product names is for descriptive purposes only and does not imply endorsement by the U.S. Government.

## Sheet: S1 Table
S1 Table. Prevalence of acipenserid herpesvirus 3 (AciHV-3) DNA in wild Lake Sturgeon Acipenser fulvescens of the Hudson Bay drainage basin. The table presents an annual summary of the number of AciHV-3 DNA positive Lake Sturgeon over the number sampled from each river within the drainage basin.
Geographic location	AciHV-3 prevalence (number of positive sturgeon/total number of sturgeon tested (%))
	2010	2011	2012	2013	2014	2015	2016	2018	2019	2021
Burntwood River				39/39 (100)
Churchill River					30/30 (100)
God’s River		7/7 (100)
Grass River				7/7 (100)
Nelson River
Landing River		17/17 (100)	36/36 (100)	82/82 (100)	89/89 (100)	14/14 (100)			96/96 (100)
Birthday Rapids					3/3 (100)
Gull Lake			3/3 (100)					50/50 (100)
Kelsey Generating Station				1/1 (100)
Stephens Lake			5/5 (100)					50/50 (100)
North Saskatchewan River		26/26 (100)	88/88 (100)
Oldman River		28/28 (100)								27/27 (100)
Saskatchewan River
Manitoba	41/41 (100)	59/59 (100)
Saskatchewan	26/26 (100)	73/73 (100)
South Saskatchewan River		72/72 (100)								27/27 (100)
Winnipeg River
Great Falls		8/8 (100)
Great Falls to MacArthur Falls		9/9 (100)
MacArthur Falls		13/13 (100)
Pine Falls							39/39 (100)
Pointe du Bois		19/19 (100)	46/46 (100)
Whitemud Falls		32/32 (100)
