# Supplementary material for: Genomic and Epidemiological Investigations Reveal Chromosomal Integration of the Acipenserid Herpesvirus 3 Genome in Lake Sturgeon Acipenser fulvescens
Source: Viruses. 2025 Apr 5;17(4):534. doi: 10.3390/v17040534 (PMC12031113; doi:10.3390/v17040534)
Supplement: Supplementary file 1 [file viruses-17-00534-s001.zip › S10 Data rev rnd2.xlsx]

## Sheet: Titlepage
					S10 Data. DNA sequence data for acipenserid herpesvirus 3 (AciHV-3) genotyping analyses. Nucleotide sequences were amplified using the genotyping GCmcp PCR assay and trimmed of primer sequence prior to use in A) MAFFT v7.490 (Katoh & Standley 2013, Katoh et al 2002) sequence alignments and B) Bayesian phylogenetic reconstructions of AciHV-3 genotypes. Virus taxa are described in Table S2. Referen…
					Any use of trade, firm, or product names is for descriptive purposes only and does not imply endorsement by the U.S. Government.

## Sheet: B)Seq for genotyping phylogeny
	>AciHV-3 LSGO
	ACTCAAGTACTGGGCCGAAAAGGTCAACGAGAACATCTCCGACCGGCGGCAGATGATGCAACCCATGAGGGACTTGCTGCGCAACGCCAACTCCAACGACGGGATTCACCTGGGGTTCTCAGACCCTTTGATCCAACTGTTGTTCATCCGCTACTACGAGCACGAGTTTGACAAAGCCAACGACCCACAGCACACGCTGGAGAAGGTTTTCGTCTTGCTCAGGTGTGGGCTGAAGACCATTCTACAGACCCACGAGCATTTGTTCACCAGCCTCGGGTGCACGGGAGGTCTCCACCATTCCCTGGCGCAGATCCTCGAAATCCACCAGCTGTTCGTAAACCCCGTTCCACGCGCGGCCACCGAAGGCCTAACGGAAACCCAGTCCCTGTTCATCAAGTA…
	>AciHV-3 LS UNR
	ACTCAAGTACTGGGCCGAAAAGGTCAACGAGAACATCTCCGACCGGCGGCAGATGATGCAACCCATGAGGGACTTGCTGCGCAACGCCAACTCCAACGACGGGATTCACCTGGGGTTCTCAGACCCTTTGATCCAACTGTTGTTCATCCGCTACTACGAGCACGAGTTTGACAAAGCCAACGACCCACAGCACACGCTGGAGAAGGTTTTCGTCTTGCTCAGGTGTGGGCTGAAGACCATTCTACAGACCCACGAGCATTTGTTCACCAGCCTCGGGTGCACGGGAGGTCTCCACCATTCCCTGGCGCAGATCCTCGAAATCCACCAGCTGTTCGTAAACCCCGTTCCACGCGCGGCCACCGAAGGCCTAACGGAAACCCAGTCCCTGTTCATCAAGTA…
	>AciHV-3 LS LSBB 78-601
	ACTCAAGTACTGGGCCGAAAAGGTCAACGAGAACATCTCCGACCGGCGGCAGATGATGCAACCCATGAGGGACTTGCTGCGCAACGCCAACTCCAACGACGGGATTCACCTGGGGTTCTCAGACCCTTTGATCCAACTGTTGTTCATCCGCTACTACGAGCACGAGTTTGACAAAGCCAACGACCCACAGCACACGCTGGAGAAGGTTTTCGTCTTGCTCAGGTGTGGGCTGAAGACCATTCTACAGACCCACGAGCATTTGTTCACCAGCCTCGGGTGCACGGGAGGTCTCCACCATTCCCTGGCGCAGATCCTCGAAATCCACCAGCTGTTCGTAAACCCCGTTCCACGCGCGGCCACCGAAGGCCTAACGGAAACCCAGTCCCTGTTCATCAAGTA…
	>AciHV-3 LS LSGB 78-688
	ACTCAAGTACTGGGCCGAAAAGGTCAACGAGAACATCTCCGACCGGCGGCAGATGATGCAACCCATGAGGGACTTGCTGCGCAACGCCAACTCCAACGACGGGATTCACCTGGGGTTCTCAGACCCTTTGATCCAACTGTTGTTCATCCGCTACTACGAGCACGAGTTTGACAAAGCCAACGACCCACAGCACACGCTGGAGAAGGTTTTCGTCTTGCTCAGGTGTGGGCTGAAGACCATTCTACAGACCCACGAGCATTTGTTCACCAGCCTCGGGTGCACGGGAGGTCTCCACCATTCCCTGGCGCAGATCCTCGAAATCCACCAGCTGTTCGTAAACCCCGTTCCACGCGCGGCCACCGAAGGCCTAACGGAAACCCAGTCCCTGTTCATCAAGTA…
	>AciHV-3 SnS NB 2015
	ACTCAAGTACTGGGCCGAAAAGGTCAACGAGAACATCTCCGACCGGCGGCAGATGATGCAACCCATGGGGGACTTGCTGCGCAACGCCAACTCCAACGACGGGATTCACCTGGGGTTCTCAGACCCTTTGATCCAACTGTTGTTCATCCGCTACTACGAGCACGAGTTTGACAAAGCCAACGACCCACAGCACACGCTGGAGAAGGTTTTCNTCTTGCTCAGGTGTGGGCTGAAGACCATTCTACAGACCCACGAGCATTTGTTCACCAGCCTCGGGTGCACGGGAGGTCTCCACCATTCCCTGGCGCAGATCCTCGAAATCCACCAGCTGTTCGTAAACCCCGTTCCACGCGCGGCCACCGAAGGCCTAACGGAAACCCAGTCCCTGTTCATCAAGTA…
	>AciHV-3 WSS-2
	actcaagtactgggccgaaaaggtcaacgagaacatctccgaccggcagcggatgatgcaacccatgggggacttgctgcgcaatgccaactccaacgacgggattcacctggggttctcagaccctttgatccaactgttgttcatccgctactacgagcacgagtttgacaaagccaacgacccacagcacacgctggagaaggttttcgtcttgctcaggtgtgggctaaagaccattctacagacccacgagcatttgttcaccagcctcgggtgcacgggaggtctccaccattccctggcgcagatcctcgaaatccaccagctgttcgtaaaccccgttccacgtgcggccaccgaaggcctaacggaaacccagtccctgttcatcaagta…
	>AciHV-3 WSSK
	ACTCAAGTACTGGGCCGAAAAGGTCAACGAGAACATCTCCGACCGGCAGCGGATGATGCAACCCATGGGGGACTTGCTGCGCAATGCCAACTCCAACGACGGGATTCACCTGGGGTTCTCAGACCCTTTGATCCAACTGTTGTTCATCCGCTACTACGAGCACGAGTTTGACAAAGCCAACGACCCACAGCACACGCTGGAGAAGGTTTTCGTCTTGCTCAGGTGTGGGCTAAAGACCATTCTACAGACCCACGAGCATTTGTTCACCAGCCTCGGGTGCACGGGAGGTCTCCACCATTCCCTGGCGCAGATCCTCGAAATCCACCAGCTGTTCGTAAACCCCGTTCCACGTGCGGCCACCGAAGGCCTAACGGAAACCCAGTCCCTGTTCATCAAGTA…
	>AciHV-3 WS UCR 63-1
	ACTCAAGTACTGGGCCGAAAAGGTCAACGAGAACATCTCCGACCGGCANCGGATGATGCAACCCATGGGGGACTTGCTGCGCAATGCCAACTCCAACGACGGGATTCACCTGGGGTTCTCAGACCCTTTGATCCAACTGTTGTTCATCCGCTACTACGAGCACGAGTTTGACAAAGCCAACGACCCACAGCACACGCTGGAGAAGGTTTTCGTCTTGCTCAGGTGTGGGCTAAAGACCATTCTACAGACCCACGAGCATTTGTTCACCAGCCTCGGGTGCACGGGAGGTCTCCACCATTCCCTGGCGCAGATCCTCGAAATCCACCAGCTGTTCGTAAACCCCGTTCCACGTGCGGCCACCGAAGGCCTAACGGAAACCCAGTCCCTGTTCATCAAGTA…
	>AciHV-3 WS VIU 89-174_fin
	ACTCAAGTACTGGGCCGAAAAGGTCAACGAGAACATCTCCGACCGGCAGCGGATGATGCAACCCATGGGGGACTTGCTGCGCAATGCCAACTCCAACGACGGGATTCACCTGGGGTTCTCAGACCCTTTGATCCAACTGTTGTTCATCCGCTACTACGAGCACGAGTTTGACAAAGCCAACGACCCACAGCACACGCTGGAGAAGGTTTTCGTCTTGCTCAGGTGTGGGCTAAAGACCATTCTACAGACCCACGAGCATTTGTTCACCAGCCTCGGGTGCACGGGAGGTCTCCACCATTCCCTGGCGCAGATCCTCGAAATCCACCAGCTGTTCGTAAACCCCGTTCCACGTGCGGCCACCGAAGGCCTAACGGAAACCCAGTCCCTGTTCATCAAGTA…
	>AciHV-3 GS UCD 103-1
	ACTCAAGTACTGGGTCGAAAAGGTCAACGAGAACATCTCCGACCGGCGGCGGATGTTGCAACCCATGGTGGACTTGCTGCGCAACGCCAACTCAAACGACGGGATTCACCTGGGGTTCTCAGACCCTTTGATCCAACTGTTGTTCATCCGCTACTACGAGCACGAGTTTGACAAAGCCAATGACCCGCAGCACACGCTGGAAAAGGTTTTCGCCTTGCTCAGGTGTGGGCTGAAGACCATTCTACAGACCCATGAGCATTTGTTCACCAGCCTCGGGTGCACGGGAGGTCTCCACCATTCCCTGGCGCAGATCATCGAAATCCACCAGCTGTTCGTAAACCCCGTTCCACGCACGGCCACCGAAGGCCTAACGGAAACCCAGTCCCTGTTCATCAAGTA…
	>AciHV-3 GS UCD 103-2
	ACTCAAGTACTGGGTCGAAAAGGTCAACGAGAACATCTCCGACCGGCGGCGGATGTTGCAACCCATGGTGGACTTGCTGCGCAACGCCAACTCAAACGACGGGATTCACCTGGGGTTCTCAGACCCTTTGATCCAACTGTTGTTCATCCGCTACTACGAGCACGAGTTTGACAAAGCCAATGACCCGCAGCACACGCTGGAAAAGGTTTTCGCCTTGCTCAGGTGTGGGCTGAAGACCATTCTACAGACCCATGAGCATTTGTTCACCAGCCTCGGGTGCACGGGAGGTCTCCACCATTCCCTGGCGCAGATCATCGAAATCCACCAGCTGTTCGTAAACCCCGTTCCACGCACGGCCACCGAAGGCCTAACGGAAACCCAGTCCCTGTTCATCAAGTA…
	>AciHV-3 SS fAciRut3
	ACTCAAGTACTGGGCTGAAAATGTCAACGAGAACATCTCCGACCGGCGGCAGATGATGCAACCCATGGGGGACTTGCTGCGCAACACCAACTCCAATGACGGGATTCACCTGGGGTTCTCAGACCCTTTGATCCAACTGTTGTTCATCCGCTACTACGAGCACGAGTTTGACAAAGCCAACGACCCACAGCACACGCTGGAGAAGGTTTTCGTCTTGCTCAGGTGTGGGCTGAAGACCATTCTACAGACCCACGAGCATTTGTTTACCAGCCTCGGGTGCACGGGAGGTCTCCACCATTCCCTGGCGCAGATCCTCGAAATCCACCAGCTGTTCGTAAACCCTGTTCCACGCGCGGCCACCGAAGGCCTAACGGAAACCCAGTCCCTGTTCATCAAGTA…
	>AciHV-3 SS Gen M01
	ACTCAAGTACTGGGCTGAAAATGTCAACGAGAACATCTCCGACCGGCGGCAGATGATGCAACCCATGGGGGACTTGCTGCGCAACACCAACTCCAATGACGGGATTCACCTGGGGTTCTCAGACCCTTTGATCCAACTGTTGTTCATCCGCTACTACGAGCACGAGTTTGACAAAGCCAACGACCCACAGCACACGCTGGAGAAGGTTTTCGTCTTGCTCAGGTGTGGGCTGAAGACCATTCTACAGACCCACGAGCATTTGTTTACCAGCCTCGGGTGCACGGGAGGTCTCCACCATTCCCTGGCGCAGATCCTCGAAATCCACCAGCTGTTCGTAAACCCTGTTCCACGCGCGGCCACCGAAGGCCTAACGGAAACCCAGTCCCTGTTCATCAAGTA…
	>AciHV-3 SS WHYD
	ACTCAAGTACTGGGCTGAAAATGTCAACGAGAACATCTCCGACCGGCGGCAGATGATGCAACCCATGGGGGACTTGCTGCGCAACACCAACTCCAATGACGGGATTCACCTGGGGTTCTCAGACCCTTTGATCCAACTGTTGTTCATCCGCTACTACGAGCACGAGTTTGACAAAGCCAACGACCCACAGCACACGCTGGAGAAGGTTTTCGTCTTGCTCAGGTGTGGGCTGAAGACCATTCTACAGACCCACGAGCATTTGTTTACCAGCCTCGGGTGCACGGGAGGTCTCCACCATTCCCTGGCGCAGATCCTCGAAATCCACCAGCTGTTCGTAAACCCTGTTCCACGCGCGGCCACCGAAGGCCTAACGGAAACCCAGTCCCTGTTCATCAAGTA…
	>AciHV-3 PS MT 2008
	ACTCAAGTACTGGGCCGAAAAGATCAACGAGAACATCTCCAACAGACGGCAGATGATGCAACCCATGAGGGACTTGCTGTGCAACTCCAACTCAAACGACGGGATTCACCTGGGGTTCTCAGACCCTTTGATCCAACTGTTGTTCATCCGCTACTACGAGCACGAGTTTGACAAAGCCAACGACCCACAGCACACGCTGGAGAAGGTTTTCGTCTTGCTCAGGTGTGGGCTGAAAACCATTCTACAGACCCACGAGCATTTGTTCACCAGCCTCGGGTGCACGGGAGGTCTCCACCATTCCCTGGCTCAGATCCTAGAAATCCACCAGCTGTTCGTAAACCCCGTTCCACGCACGGCAACCGAAGGCCTAACGGAAACCCAGTCCCTATTCATCAAGTA…
	>AciHV-3 AS JABEPO
	ACTCAAGTACCGGGCCGAAAAGGTCAACGAGAACATCTCCGACCGGCGGCGGATTATGCAACCCATGGCGGACTTGCTGCGCAACGCCAACTCAAACGACGGGATTCACCTGGGGTTCTCAGACCCTTTGATCCAACTGTTGTTCATCCGCTACTACGAGTACGAGTTTGACAAAGCCAACGACCCTCAGCACACACTGGAAAAGGTTTTCGTCTTGCTCAGGTGTGGGCTGAAGACCATTCTACAGACCCACGAGCATTTGTTCACCAGCCTCGGGTGCACGGGAGGTCTCCACCATTCCCTGGCGCAGATCCTCGAAATCCACCAGCTGTTCGTAAACCCCGTTCCACGCACGGCCACCGAAGGCCTAACGGAAACCCAGTCCCTGTTCATCAAGTA…
