# Supplementary material for: Genomic and Epidemiological Investigations Reveal Chromosomal Integration of the Acipenserid Herpesvirus 3 Genome in Lake Sturgeon Acipenser fulvescens
Source: Viruses. 2025 Apr 5;17(4):534. doi: 10.3390/v17040534 (PMC12031113; doi:10.3390/v17040534)
Supplement: Supplementary file 1 [file viruses-17-00534-s001.zip › S2 Data prf.fa]

GENOMIC AND EPIDEMIOLOGICAL INVESTIGATIONS REVEAL CHROMOSOMAL INTEGRATION OF THE ACIPENSERID HERPESVIRUS 3 GENOME IN LAKE STURGEON ACIPENSER FULVESCENS

Sharon Clouthier[1], Umberto Rosani[2], Arfa Khan[1], Qiuwen Ding[1], Eveline Emmenegger[3], Zhuozhi Wang[4], Thomas Nalpathamkalam[4], Bhooma Thiruvahindrapuram[4]

1 Freshwater Institute, Department of Fisheries and Oceans, Winnipeg, Manitoba, Canada,
2 Department of Biology, University of Padova, Padova, Italy,
3 Western Fisheries Research Center, U.S. Geological Survey, Seattle, Washington, United States of America,
4 The Centre for Applied Genomics, The Hospital for Sick Children, Toronto, Ontario, Canada 

Correspondance: sharon.clouthier@dfo-mpo.gc.ca

S2 Data. DNA sequence data for 16 contigs evaluated in this study.  Fasta-formatted DNA sequence is provided for the contigs described in Table S3 (ptg000187l, ptg001137l, ptg001612l, ptg001728l, ptg001881l, ptg003006l, ptg004795l, ptg004835l, ptg004959l, ptg005124l, ptg005774l, ptg005880l, ptg008292l, ptg009089l, ptg009450l, ptg009622l)
***************************************************************************************************************************************************************************

Contig sequences in this file:
ptg000187l
ptg001137l
ptg001612l
ptg001728l
ptg001881l
ptg003006l
ptg004795l
ptg005124l
ptg005880l
ptg009622l
ptg004835l
ptg004959l
ptg005774l
ptg008292l
ptg009089l
ptg009450l


>ptg000187l
CGTGGAACGCCACCACCGCCGCCGTCAACAGTGGATACTACCACGTGAACGTAAACAAAG
GCGATAGCATTTTTATCTCTTGTGTGGTTCAAAAACTGTTTAGGCAAATCACTGGAAAAA
ACATTAAACTCCACTTCACCAAGTAAACAACTAATAAATAACCCTTAAACAAACAATGTG
TGTGTGTGTTTGAATTTCTCAATTACTGGAAGATCCCGATAGTAATCGTAATCCAGTGGG
TCTATGGGAGAAGAAGAATAAGGATCACAGCGAATAGGTTTTATTTTTATTTTTATTTGT
GTATTGCAACATAAACAAAAAGGGCAACTTTACTACACTTCGTCGGGATCGGGCAGTCTT
CTAGCCCTCTTTGGAAACAGCATGTCGTGCATGTCTGGGAGATCGTCATAGCGGCTGCGT
TTCGTTGGTTCCTTGCTCGACGTCGTCTGCTCCTGGACTTCGGCATACCTCGGTTGCTCG
TCCTCTTCTAAAGTCAGCCCGTGTTTGGGTAGGAGATCGAGGACCAGTGTGTACTGGTCT
TTGGGCAGATTGAACAGGTTCAACTGACTTGCGGCTACGGTGCTGTCAAAGCTTTCGGCT
TTTAGCGTCTCCACGAGAGTCACCATGTGTCGCGAGTCGACAGGGCCCGTGTCGAAGCTA
GCCGAATAAGACGAGGAGGACCGAGCGGTATAGTAACCGGGGTGGTAAAGATCGGCCGAG
TTCTCGAGGACAATCACGTACGAGCTGACGCTCAGGTCTTTCACGGTCCTTGGAACCAAG
TTAGTTCTGCACACGACGATCTTCCCTTTGAATTGGTCCATCTCTGCTGTAAAACTGACT
GGAGCTTTAACGAACCGTTGGGAGCAGAGGATGTCAGAGGGCTTTAGCGATAGGTTGTGT
ATGTTGATGTACATGGGTCTGATGTATCGTAAAAAACGTTCTGCCCTGTTACGGACCTCT
TCTATCGCCTCCTTGACCAGACGTTTTACGTCGTACTGTTCTACCGACACGTAAGGGGGA
GCTTTGGACAATTCGGACTTGGTGCACCAAGAGAGGTGGTCCAGGTCACTCTCTTTTGTC
CCTTTGTCTGGCCTTGTGCAGGGAATGAACATTTTCCCTTTCACCTTAATGGGACACGGA
TCCAGATCAAAGCTGCACACTGTACTTTCTACAGTGTGCGACTCGGGAACTCGGAACCTA
AAAAACAAACGGTTGGCGAGAAACTCGGTGATGGTGTTGTCCCCCGTGCACGTGAATTCG
TTGGGTTTGAGCAACGTGTGAGCTTTCAGGGCTTCCATCTGTTTCTCATACTGTTTCTGC
TGCCGTTTCCCCACGGCGTAGATGGACTGGATGACGGCGGCGGCGCAGAGGCTGAGCGCG
GCGTGTTTGTTGATGAAACTCTGCATAAGGAACGACCCAACCGCCGACTGCATCCGCACG
TTTAACGCATACTGCGCTTTGTTGTACTCTTTCAGCGACTGAATATTGGAATGGTATTTG
TTCTCTTTCCCTAGGTTCGCAAACTCTATGCACTCGCTTAAGTTGTACCTCGACCAGGTG
CCGCAGATTCTAATGGACGACGTGTCATTGGAGAACGAGATGTCGCCGTCGTCTCTCGGG
TCCTTTGTAAACAGATACGGCACGGCGCCCATCATGTTGGTGTCCACCGAACGGTCGTAG
TAGACCTTGATAACGGTCGACATCGAGGGTTTCAGCAAACGCTGTACGCTCACCGCGCCG
TAAGTCGCGGGTGGCATCTTTTCCGTTCCGCTTCCTTCCATTCTGCAGCTCTGAGGCAGC
ACGCTGTCTGGGCAATCCATCTCTTTGCGGTCGGTGTACTGGCAGTACGGCCGGTCGATG
AACAGCGGGCTGTTCTGGAGATCGTTGAACTCTGTGACATGCTTGAAGTCACGCTGGATT
CTCACGTCACAAAACCGTTGGAGGCGCCTCACGAGTTCTTCCGCTTCGAGGCCGTCGGTG
ACCTTTCCAAGCCTCACATTCTCTAGATTTGCCGATGGCGCGCTGGACGACTCGACCATC
GACTGAAGCATCGCCGCAAAGTGGGTGGTGTGAGCAAAAAGGTAAGCCAGCTTTTCGTTA
GTGGGGACATGCAGAACATTGACCTTTTTCACGGCCTCTTTGTATTCAGGCGAGTGGATG
TCCACGTCCACAACCGTTTGCACGAACGAGTCCTTTTCGAGCGACACTGCCCCGTCAACC
ATCGCGAACCCTGACGTGGTGTCGTAGGTAAGGGTGAACCCTTTGAACGGCTGTATCTCC
AGCTCGTGACCCGTCACCTCAAACGCCATTCCGTCCTCGCTCCTGAGGTTTTTCTCGTAG
CGCACGAACACCGGTACGAGGAGGGGTCGGTAAATCTTGCGCAGGGTCTGTGGGCCGAAG
CACATCTTTGGCCGTTGAGCGTGCAGACAAAATCGGAGCATGGTCCAAGTGTACTCCATT
CCGGGATCGCCACGCGTTGTGCAAACGAGCAGCTGGATATACGCCTCGCACATTTTGAGG
TAGAGGGTCAAGGGGAAGTGCAGGTAATCTTTAAAGTACTCCTCCATGGTGTCCGGTTTC
CTCTTGACAACGTACCTGACCTGGGATTCCAAGACACGGTCCAAGAGCTTCTGAGCTCGA
CCGTCCTCGAAAAACTTCACGGCGTCGTTGGAGTCACCCTCTCCGGTCACCGACAACAAT
TCGTCCAACGGCCCCCGCAACGCCGTTCTTTCGCTGAGGCTCTGTTCGATCAGGCGGGCC
AAACGCCCCACCTGGTGCTGCAGGCGGGTCTTGTCGAGTTCAGCCGGAGTGTCGAAATAG
CCAAGGTGCTCGCGATGCACGACGAGGATCTCTCGAGAGGGCCAGTTGACTACGCCGACA
AACGGCTTGGATGCGCACACCAGCGGGACGATTGGCCTGATTCTGTACGCCGCGCCGAGA
ACCTGCGGCAGGTCGCCGAGGGGAGGAACGAAACACCCGCTTCGATTCATTGTCACGATG
GAAACCTAACACAAGGCTTCGTCAGCTTTATATATCACAAGATGAACCCACACGTGCCGA
AACCGGGTTGGTTTTCAATGATCTACCACTGTCTCAGTCAGGATCCCAGTGACTTGGAAC
AAGAAACAGTCAACAGCCAACCGTTCACATCCCATTTATCCTTTCGCAGAGTATGGACAT
CCTCCAATCCCCAGACTCCTCCTCACAAAGTGTTTGATCTTCCTTTGAACCCTGTGGTTT
TCAGGTTGCTTGTTATCAGGCAGTTCTATTTGTTTTTGCTACGTTACAATCTTTTCGAAG
CTGTGACAGTGTATCCCGACGCATATCGGCTCACTCTACAACACCTTACCGACCCATCTG
TTCCGATCGTGTGGCGCAGGTTGTTGCCGAAAGTGTACAAAAGCGGCGCTTCCCATCGTT
TCCACAGGCAGCTTTTTCAGCGCGTCAAACATTTCAACACAACGGAACGGGTGGCTCGTT
TGCACCTACAAATCTTGGCGCTGACGAGCGTGTTGAGCAAGTACGTGGTGCCCGAACCCC
TGGCGCTGATCCCTCTTATCGTACCCGAATACACGGTCCCGTACGAAACCCTCGCCCGGG
AGATACGGGAAAAGCCCCGGGGCGTGGCAGCCAAAAGAACCGCCGGAGCCTTCTTGTCCG
CCTTATCCGAGAAGTGCGGCAGGGGCATAGAGGATGTTTGCGATCTGTTCTGCCTGGTGT
ATCACGTTCTCAACGTGCACATCAACTGGGTGACTTTCAACCTGCAGCAAATCGTCTACA
GCCAGGCGAAAGCTCCACCGTCGGGAACGGGCGAAGAAGTGGACATCAGGTGCACGGTGT
GCTTTAAAAACCTGACTACGCGTTCGGTGCTTAGGAACATGAAAAACGTTGATTCTTACT
ACAGTGTGGATGACATGGCCTTTCTCTCGTCTTGCTGCGACGCTTATCAACGCGAAGTTC
CGCTAACGGTCGGCTCCGTAGCCTTCGACGTGTACACGCCGTTCAAGCAAAGATACGGCT
TCTGCGTCAGAGGCTGCGGGTCCCTCGTCTTTCAGGAACACATAAAAGGAGAAATGGTAT
GTGGTTCTCCCCGGTGTGAACCAACTGGAGCACAGTGGTGATATAGTGCGTGTGTGTGTG
CGCGCGTGTGTGATTGTTTAAATTTAGTGGTCCCCCACCCACCCCGTGTGAACCAACTGG
TTGTGTAATAAATAAAATTAAATAAAATATTATAAAACAGACAAATTGTCAATTGGTTTT
ATTTTTATTGATGATCACGTACCACTTTTGCCATCTTTCATTTATCCCGCACATCACTTC
AACTGTGGAGGAGGCCACAAAGATGTCTCGGTGCGACAATGCCAAAGGCATGGAGAACGC
TGACTTAACGAAGGTCGGGCTGTCGCAAAAAAAGCGACACAGGTCTGCACACGTTGAGCC
GCTGTCAGCATCTACAACAGTGACAGTGTTAAAAAACATAAAGACTCGGTCGAGCAGAAA
GTCGTGCTCTTTCATCAACCCCTCAAAGTACGGGCTTTTGTCGCTCAGACCCAACGAACC
CATCACTGTGACACGTTTGACAACGTGTTCTTCGAAGCACAGGACAAAGTCTGCGACGGC
CCCTTCGCGGGTCTCCTCCAAGGCCAGTTCGATGTTATACGTGACTTGGTCGTGAACGTC
CAAGGCGTAGGCGTCGAGGATGTCTTCTACGGCTTTCGTTGTCCTCGTGTAGGCGTACGC
TACGGGGATGGGGGGCAAATGTATGATTTTTAATTTTCTGTTATTTAAGAAACGAGCCAC
GAGATCCAGCGTGTCGCTGCCCGCAACCACAGCGTGTAAAACCACCGTGTTGTTTTTTGG
TCCCTTGTAGACGCCCACGTCCGTGGCCATGGCAATTCTTCTGCTTTTGTGTTTCATCAT
CGTACTTATAGTCTTAAGTCATATGTTCTTTTCCGGGGTGAGGAAATGGGAGGAGCGGGA
CTGGACGACAATACCTTCTCAAGTCTAGATGAAACAGAGGAAGGGATGCGACGGTGTGTA
TGTCTCCGTTTTTGTTACGATGTTTGTTAAGGTTTCATCGCCACGTCCTCGGAGAAAGAA
AAACTCGGCAATTCGGTATAGATCACATCTTCCGACGCATTGCGCGGCCCACGAGCTGCC
ATCTTGCTCAACTTGTAGTACAACAGCAAAAGAGATGTGAACACACACACGAAAAGACTA
ACAAAGAGTATATCCAAAGGTTCCATGTAATAAGCAGGTGAGAAAGCTTGTTCGGTAGGA
GGACCGGGTTCAGTGTGTGCACCTCCGATGATGCTTGATTGTAATACACCCCTCCTTCCC
CCGTACTATATAAAATATAAAATAACAGGGATTTTTTTATTAGAGCCGTGTCGCCATGTC
AGACTTTTTTTCCATCAAAGGTTGGGCGGTCGATGTTTCCCCGGGGTCGAAGAGGGGTTA
CAGGAGATCACGATGGGAACGGTTGAACGGGTTTGACTTATCCGAATGCAGAGGAGATTT
CTTTTTTTCTTCCAAAGTCAACGAGTCATACGATATTTGTACAGACAGCCTACTGTCCCC
CCTGTGGCACAAAGAAATCGAAAGGCTTTCAGAGACTCTCTTAGAAAAATGCGTTCTGAG
AAACAACGCGGCGGGCGGTCATTGCGCCACCTCTTTGGCCTTGGTTGTGAGCGAAGGGTT
GGAAAACCTGATGGAGATGATCCTCGGCCACCTCGGGTCAGAGATCAAAAGCGGGTTGGA
AAAGTCTGTCTACGCGGGTTTCACAAAGTACACACGCTTCGTTCAAGTTGAAGTCAGCAG
GACAGATCTCGAAATCATGAGGGCTCTGCGCTCGGAAAGGTTAATGTGGCTCTTCTTCGT
CCACGACAACCCATCGACACGTGTGCGTGACATCCGCGATCATCTGTTCCAAGGCACGAG
AACAGCGATGCTGAACCGTCAACGTGCCGTGGAAGCATTTGTCGAACGTCACCTGTCGAA
GCACAGGGAGGTCATCGTAGGCGAAGATGTAGACCCTTCGGACTGCCTCTGTCTGGTAAA
CTCCGGTCTCGGGTCTCTCGTGAACATTATTATCATCACAGAACTGTGTGCGACGAAACA
TCCCGCTATGCGGATCAATCACAACTTCGTGGCCGTCCGCACGGAAGTGGACTACCGGTC
GATTGTGAGCGACGTGCGGGTGGTGCCTTACGAAGAACATATGTTTTTAGACACCCCGCA
CGCAATCTTGGATCTACACGAGATGACCGTTCGTAAACCGAACAGACAGAACCAGAGGGT
GTTGGCCTGGGCAGAGGATCGGCGCAAGACTCCTGAACACACAACGCCACACAGCGTTCT
AGAGGTTTACATAGACGATTTTCATTTCGCTTTAAAATACGGGGTCGACGGGGTTCCGCA
GTGTAGGGCCAGATCGTGCCAGTGCGGAGAAGCGTGCATCCGGTTCTTCGACGATTACGG
GATCGTTTACCACTGCGTGACAGATCCTTCTCTGTCTTGGAAAATGTTTTACTCGCAGAG
GGGGGGACCGGGTCTGTTTCGCGACGAACAGCGGGATGCCTTGGAAGCCAACCTCAGCCG
TTTCAGAAGGCACTACAATCAGGATTACAACACATTTCTGTATGAAGTGCCCGGGGACGA
ACTAGAGCGGTTCGAGGGCTCGGTGCCGGAAGGAGTAAACGTCACGAGGACCGAGCACGG
TCTCTACTTTTTGGATATGGATTACGACACTGATGAAATCGGCTCGAGCGACCTTCCAAT
GTACTGCGCGATCAAACGGCCGGACCATTGCACATCGCAGGCCTGCTGTGGCGTTTTGCT
TCCAACCGAGGCGTAAACCCCAGCAGACACACATTGGTCATTACAACCATCACAAATACC
ACCTCCCACCCCACCCCACCCACCTGAGGATATAAAAAAAAACCGAGGGATAACTGGCTT
TGTTTCCCTTTTTCTTTGACCCGAGCAGAAGACGAAGATGAACATCTCTCCCTTAGCCGA
TGTGAGATTTCTGACCGACCAGCAAATCGAAATAACGGAATTGGTCGACGAACAATTGGA
AATGACGGCTTCACAGTTTTCAAAACGCGCCCGACGCGTCCTGCTGGAGTCATGGTTTCA
CAACTTGTCATTCTACCGGAAGCGTTGGGAAATGTTGGTCCACGAAGTCAGCGATAGAAA
ATCCACAGAGCCCTTCTTCAGCTTGTGGTCAGGCACACCCGGTATCCACATCAAATACGA
TCCGGCCTCGATCCTTCTGATAGAGAAACGACTCCTTTATAACAACGACCTGAAGACATT
TTTCACCGACCCCGAGTGCGAGTTCTACGTAGAACGACTGGCTAACGATTGGTGTTTTGC
GTTTACAAAGGACAGCGACCGCATGGCAGTAACGCCGGTGTTAGTCGTGCCGGACGACGT
CATACACGAGTTGGAAACCAAGAAGAAACCCCAAGGATGGAACTGTTCTATCAGCATTGA
CGTGTTCAAACCAGACTCGGTCCGCGACTTAGCAACCGTCAAAACGACCCGCTTGAGACA
CAACCCGAAAATTAAAGACATCCTTCAGCACTGCAGAGATAGAAAGCCAGCGGATGACAA
CGTCGAGACGGTTTTGAACCTTTTGAAATCAGTGTCCAAGAGGGACGCCTGCATGCTCCA
CGAGTTCTGTTTCAAACACACACCATACTTAAACCTGTGCGGCGTTGGACTGACGGCAAA
GCAAATACGGATCGTTCACCGCTGGTCTCTCGATTATAACTCATCATCCGGGAAGAAAAT
CCACATCGAGGATATGAGTAAAGCTTGCCTGACTGAGATAAAGAGACTGATGAGTATGAA
GGACATTCCCGGACTCGCAGTTTCTAACCTGTTTACCTCCAGAAACAGGGCCCTGAAGTA
CCTGATGAACCAGGCATCTGAAAGCACCGAGTTGCCCCACACCAAAAGAAACGAAAAGGC
CGTGACCACAGTCGCGTTGACCCTGATGTCGTGCTGTGAAGGTGCAACGATGTTCACGCT
TTTCGAAAGGGTTAACGTGTTCCTCACATCGGGCTGGGCTCGAGAAAAGATCAAAGATGT
GGTAATTGCTATTGGTGTGAAAAGAGCAAAATCATCCTGTAAGAAATCCTTTAAGAAACA
TACTAAATAAAACAACTATTGATACTGTGTTTGTCCTATGGTGTATATCCTTCTGTATTA
TCAAATAAAACACACATAAAACTTGGTTCGGTATTCGTGTTTTTTTATTAAAAAGGGGGC
AGGGGAAGTATTTGAGACACCCTCTAATTCTGTGCACCCCACCACTAGATTAGAAAAGAT
AAGCGCTACTGGTTAAGCGTATACTCTGTGCAATTAGAAAAGCATTCTCTTATTTGAGAC
AAGCAAACATAGGCGTGTACTCTGTGCACCCTATATAACCGCTACTGGTTATTTCAGGCA
AGCAAACATAAGCGTGTTTCGACAGGGGTTAGTTTGTAAACAGGATTGTTGGCCATTTTC
CAACAGTAGCGGTATTGATAAAGTGCCCAGAGACACTGGACAACCTCCTCGGGACGGATA
CGGTCGGCCACGGTTACAGGGTTAAGTTTTTCCCAGTAAACTCTCCTCGTCTTGAGATAC
GTGGCGACCTCTAGTGGCCTGACGGAGGATGTTTCGAGCACTTTACCCTCCTCACAGAGG
AGGAACTCTTCCAGATTCAGTGCCTGTTTGGCCTTGATGTAGGCCTCACATTCCAGACTC
TCATCGCTCACATCCTCGCGAACTTGAACGGGTTCACATAACAGCATTTCAAGGAAAAAG
CGATGTTTGGCTAATTTCGGATCTTTGTGTGGTGACCTCAAGATGTGGACTATAGCTTCA
GGAGAACAGTAGTCAAAGAATTGATCTGGGTGGTTCTTTACCCAGTCAGAATGTTTCGCT
TGGAGGTATCGCACGACCACTGACGGACGCACTTTGCCTTCCTTTATTTCGTCGTCCATC
CCACAGACCCACCGCTCTGTCCCATTTAGTTCCTGCGAATATTCACAATCCCCAGTCACA
TGCTCGAATTGTTTGACCATCTCACACAAAACCATTTCCTCCAGACGCAAACTCTTAAAA
GCACATATGTATGCCTTGTATCTTTCGTTCTCTACGATTCTCCTGACCGCAAGATACTTT
TTTATCCTCTCATAACAAATGTCGACATCGACATCCATACTGTCGAGCGCAGCATCGTTT
AAGAGAGCGGCCTCGATCTCACGACCGCAAAGAGTCAGTTCGTTGGCACTCAGTCGACGG
CCACTGTCCACGTAGGCTTTGTATTCGCCACATGTCAGGTAGCATTCTTTCTCAAATTCA
TAGTATGCTGCCATACATGTATCCGAATAGCCAGTAAAGTTTCTTTTGAGATCGAGTATA
GTGTATTTGGCCTTCAGTTTTGCTTTCAGGTACCCTACAAGACCCTCCATATCGCTTTAA
AACAACACAACAAAATCTCTTTTTTCTTTCTATATATATATAAAAAAATAAACCAATCCC
GATTGTGGGCGGAACTATGGACACCGCCTTTTGTACGACTTGTGTAAAGAGTAAGACGAA
AAGATTGAGAGAAAAACATGTCAGTGTTGAAATTACAACCGTTTTATTGATTATTAGGTG
AAATTGAAACAGATACACAATATAAACTTTATTAACAATGCACAGTATAACACAATGGTT
TTTCACCTTTTCAATCAACAATGCACAATATAACACAATGGTTCAATCAATGACTATTTT
AATAAATAGAGTGTCATCTTTGATATACGTTCCATTTTCTAAGACATTGTGGGCAATAAA
ACACGGACAACCGGACGCAACGTTCATGTCCTCAGTTGGCCGTTTAAAACTGCTGCTGGC
GACGTCTGGCATGAAACTATCTACTAAATGTTTCTTGTTGGGTCCCTGGTCCATCAACAT
GAAGGTGACCTTTCGATTGAATGGCCAAGACAACAAGGCATCATATTCTCCACGCATCAA
TACGATAAACAAAGATAGGTGGGTGTCTTTGCCCATTCCATCTCCGTTAAGGTACATCCT
AGCGCACATCTTGTAGCCATAGTGATTACTATAAAAGGCCTGCGACAACCATACCCTCTT
ATTTCCCATCACGGCCTCACGTTTCCAACGACTGTAATCTCTGAATTTCCAAATGGCCGA
CCCGATGTAAGTCGCCTTCTCCAAGAATGTACAACGCAGGTCCATGTCTGCCAATCTGAC
CTCGTGAACACTCAATTGCATTTCTACAAGTAAAAACAAGAATGTATCGATATAAAAATC
GCCTTTTGAATAATATATAAATAACATAATTCTAAACTATATATATAATTTGATAGACTT
ACCCAGTTTATTTTTCTCAGCCCCGATAGATTCGCCTTGTCCTCCATTATTCTCCCCGGT
CCCTTCTATGACAGTCACACGAGATTTAATTGACTCCACGGTGGTCCTTAACGCATCTAG
TAATTTGACATTCTCTAATTCCTTTTCCATTTCTTTTGCCCTAATCTTCTCTTCTAGGAC
ATTTACACGACGCTGGACCGACTCTATAATATTCTTCAGAAGATTCAATTCGTCTTTCAT
CTGCTTGACCGACTGTAATTCCAATTCCATTTCCATTTCTATCAGAAGAACAGTTAACAT
AGGCAATCCCAAACCTCTTATTCTAGTCTGTAGTACAGGCTCTCTATATATAGAGAAATT
AGTCACAATGGAAAGTCCCCAGAATTCAGAATCGCCCTCCCTCCCTCTGAGGTACACATA
CATAGTATCTGTGCTACAGGCTCTCTATATATAGAGAAATTAGTCACAATGGAAAGTCCC
CAGAATCCAGAATCACCCTCTCCCTCCCTCCCTCCCTCCTCCCTCCCTCCTCCCTCCCTC
TGAGGTTCACATACATAGTATATATATATAGGTCCTCTCTCCCTACCCTACCCAAAGGAA
CAACAATTTCTACCTTCAGAATTTCAACAATCTTCAAGATGGCAAATGCAGATTATATTG
CATTTATTGTTATTGAGGTGGCCATTGCGCTTATGTCCTATTTGGGAAACCTATTGGTCA
TTGTGACAATACTGGTCAATAATTTACTGAAAGAACCCATATTCATTTTCATCATTTCTT
TGGCACTGGCAGACTTCGCTACGGGACTTTTTGCCATTCCTATATGCATCGTCTCGAGCT
TTGAACCAGAAATGCATTTTTACATCTGCCTCTTTATCTCCTGTATCATATTGATAATAA
CTCAGAGTTCGATTCTTTCCCTTCTGGCTATTGCGTTCGACAGATATCTGCGTGTCAAGA
TACCAATGAAGTAAGTCCTAATTTAACCAATGGAGGGCATTGAACGTAAATGTAAAAAAT
GACATAGACATAAAACAGTCTATTGATCTTGAATTTTGTTTTGTTCCCACAGGTACAAGA
CCATTGTTACTCAGCGGCGTGCCGTGATAATTGTTATAGCCTGCTGGTTAATGTCTACAG
TCTTGGGTATCATACCCATGTTAGGATGGAATAACAAAACAAGTCCTGGAAACGAGACAA
CCACGATGAACTCCACCTGCATAAAGTGCACGTTCTTGGCTGTCATGAGCATAAGTTACA
TGGTCTACCTGAACTTTTTCGCCTGGGTTCTGGCTCCTTTGTTGCTGATGATTTATTTAT
ATGGAACAATATTTTACAAGATCAGAAAACACCTAAACCAGAACACAGTCAACTCCACAC
AATCAGTCCACTATTACCAGAAGGAACATAAACTGGCAAAATCGCTTTTCTTAATATTGT
TTTTGTTTGCGGTGTGCTGGCTTCCTCTGCACATCATTAACTGCATTCTGCTTTTCAGCC
CTCATACTGAAGTCCCAGAGATCGCTATATATATTGGTATTATGTTGACTCACGGTAACT
CAGTTGTTAATCCCATTGTGTATGCTTTTAAGATAAAAAAATTTAGAGAAACTTATGTTC
AGCTCTGGAATAAATGCTTTCGTTAGAAAGACTGCAAACTTGTCTTGTGTTATTTTTTTA
ATGTAAGCTTTTGCTTTTTTTAATTATTTTGCTACAAAGAATGAACAGGTCATGTAAACC
CTCTGTGTGTCTTTTTACTTGCATGAACTGAACGCACGGCTGCGCGTCGCTGAACGCACG
TCCGTGCGTCGATGAACGCACGGCAGCGCGTCGCTGTAAGCACGGCAGCACATCGCTGTA
AGCACAGCTGCGCGTCTATGAACGCACGTCCGCGCGTCGATGAACGCACAACTGCGCGTC
GATGAACGCACGTCTGCGCGTCAATGAACACACGGCTGCGCATCGATGAACGCACGTCTG
CGCGTCAATGAACGCACGTCTGTCTGCGCGCACCTGGAACTAAATCAGTCATAGTTGGGC
ACATTGTTAAATTATTGTAATATTGTGTAATTACCAAACAGAACATCAAGCTGTCTTATA
ATAAAACACACACAGAATAAAATAAACACATATGCTGTTTTGTGTATGTAAAAAAATAAA
TAAAAGGGGGTCACGTTCAGTCACTGATGTACATTGAGGTCCGGTGTCGGGTCCAGTGTT
GACAAAGAGTCCACGATGTTTTGAAGTGCATCGAGGCAGACCATTTTAAAAGGGGGGGTA
ACGTTGTTGAAAGTGGTGGCGTTTGTTCTTTTCCTTACCACTGTTTCAAACATCTGCGTG
GGACCGGCACGCTCATCCCCGGATGTGAACTCGGTTTCTCGCCTATGCACGGCCACGTTT
GCGCCATAAAAGGTGTTTGCGATCTGTGCGCTCCTTTGCCAAGCCGTTGTCGGTTGCACC
AGAGTGGGGTCGATGTCCTTTGCCCTCGACCACAGTTGTCCAAAGTAAGCAACCGAATCA
GCCGGTTCAGACAACAAACCGCAGTTTCGCCAGGTCTGACAATCGGTATAAACGAATTCA
CTGGTAGAGTCATCGAGGTGAAGGTAACTGAAGTGATGGTTCTTTAAACGTATGGCCATC
GCTTCCACCTCGGTCTCGGGACAGTCTTTCTTTCCCTTGTAATGCAACAGAATTTTGCCG
GCGACCTTGTATTCCCACCCCTCGGTCAAGCCTTCTGTTGCACCGTCGTCATCGCTCCTC
TGCGTAATGCCGCTCAGCGACATGACGGACCCTGTGACCGTGCTGAGAGAGCCGCAGGCC
ATCGAGTGAGATTTGGAGTAGACTTCGGACGCAAACATCTCATCGAAGATGTTGAAATGC
GGTCTATGATAAAGATAATACAATGAGGATGTGTGGAGATAACCGCCCTCGGCCGGGGGG
TTGGCAGAGGTGGTCGACAAATCTTCAAGGTAGCCTCTCACTTGATGTTTTTCACGTTCC
GTCAGGTTGAGGCATTCCACACGGCCTCTCCGTAGATGGGTTCCAGGCCTATGCATTAAG
TTGGGCCAAAGCACGGTTAGGAATTCCTTGCTTCCAAATAGTTCCCAAGGCAACAGGTGT
TCGTGACATCTCCCGTCTTCGAGCGTGTAATGTTCGAGCTCCGAATTATCGAAGGGGACA
TCTCCGATGATGAGATCAGCGTCGGGAAAAGAGACCCAGCCGTTCTCCCCCACCTTCAGG
TCTGGCAGGAAGATAGCATCCACCAGTCGCTTTTGGGCCGCGTGGAGCCTAATGCCCAGG
CTCTGGGACGTGACGGTCAGCTTGCACGTGGCCTCGTCCTCTACGAGATCCAGCTGCATC
TTGGAGTGTTTCGACAAACATCGCAACACGTTCAGGTCGAATGGCCTGAGGGTATCCGGG
AGCAGCTGCAAAGTCGTTACGTCGTCGGAAGAGAAAACTCCACCGGCCACAAACGCTTCA
CAAATCCAGTCCCTCAACAAAGACACCTCTTGTTTAAAAAAAGAACACGTCAGGCTGTAA
AATACATCCAAAGACATCCTGACCACATGTCCGCGACCCTCGTGTGCCGCTTGTTCTGAC
GGTACGACTGGTTCCTCGAGGCCGGACGTTCGACCGCCACCGCGTGGTTTTACGCCCTGT
ACCAGAGGGGTTCTTTTTTTTGCGCCTTTGTTGGGAAGTCTGATGTTGCTTAGTTTTTCT
AACGTATTTTTAAAGGTCAGAGGGTCATCGAAGGGAGAGGACATGTTGCTTGCCGAAACA
TCTACGATGACCACCGAGTCCTCGTGACCGAAGTCTAAAAGTCTCTCCTCTGAGCAGAGG
GCGTAAGCCATCACTTGCTTTACGAGTTCCATGGCAAACGTGACGTTTTGAGAAAGGACG
GTGGGCATAGCTTCCACCATGCACCCGGGATAAAACAAATGGTAAGACATCAGACATTCC
AGCAAGAGCTCCGTCGGACTCAACATGGACACGGCTCTCACCCTCCTCTCGTTGAGGTCT
TCCACGTATGCCTTGGTGGTTTCGTTGCGGCGGGGCTTTCGAATGGGGGTCCAGGGTGGT
ATCCAGAGGTCGTATACGGCGTGGCAAGCTAAGGCGGCGGCGTTACTGAACGCCAGGTCC
CTCACCACAGCGCTTTCGCGACCGATCGAGGTGTTTCTGTCACCGCTGCCGCCCTCGTAG
ATTATGGGGTACCGTTTGAGCAAACGGTTACGGGCTGAGCGAAAGACCGCGTCGTGTTCG
GGCAAAGGGAAAAAATACTGAGGGGCGAAAAGGTAGGCCAGAGTCTGGAAGACATTTTGC
CGACATAAGAGTTTGGCGGCAACGTCCCGCATCCCCTTCTCGATGCAGATCGTCGTCAAG
GACAGGTCGGACACGGTCGATGTCAACGCTTTGGGATCGGAGCCCACCGTGCTCCTTAAG
ACCAGCGCTCTGTCTTTGACGGCGTTGGTGAAAATACTCATGCTGTTTGTGTTCCACACA
AACCCCGTGTTGTGAATTGCCAAATGTTGCTGCTTGTACAAGCTGTTGGTCTTTTCGTTC
TTTTCCGTGACTAAGCTGTTCATGTAGGAGTTGTCTAGGATCGTTTTGAACGTGCCGGCG
AGGCTGCAGTTTTCGTCTCTGGCATTTTTGAGGACTTCGGTGCTAAATCCCGCGTCGTCT
ATGATGCGGGTTTTCAAAATGTTGATTTCCCGGTCGTACTTCAAGCAGGTGGGCGTTATG
CTCATCAAGGACTCGACGACACTGGGAAAGTCACCCGCGAACAGCTCCTTCGTCACTTCG
TTGGTGAAGGTCTTGCCTTCCCCCGGCCGCGTGTGGTTGATTATGATAAACCGACCTCTG
CGCCACCTTGGGGCCGTGTTGGCGATGATGTAGTTTGCCGTAACCGTAGCCTGGACGAGA
CGGGTGATTTTAAAATCTTCCGAGAACAGAAAGTGCGTCACCGCGGCCGATGTCGTCTTC
ACCGGGCAGTATGCGGAGTCGCTAAATGGGCTGAGGAAACGCGGAAAATGGCTCTCTTTT
TTTGCAGCCCAATTCAACCCGAAGGCCAGCACAGCGTTGCCCCCGTTTTGTTTCATCTTG
GTTTCGACGGACAGGTAGATTTCACGAACCACGGGATCGGCGTGTCTCTTACCGTTCTCG
AACAGGAGACTGTTGACGATCGATAGCGCGTACGTTCTGTGTTCTCGGCTCGAAAAGGGG
TCTTTGTTACAGAGGACGGAGATGACGTCCGCGATGTTAGCGAGGTGGGGGAACGTCAAC
CTGAACATGTCATCCTCTTTCCGATGCTCCTCGGTGTACGCTGCGCTCTGGAGGCCGACC
ATCAGAGACGCCACGAGTTGGGGGCTAAAGGCGATAGCTTCTCGGTGCGGAGGGGCTGTG
TTGTATACGACTTCAAACCCCCTGTTGATCTGGTTGTCCGACAGGAATGGATATTCGTAC
AGAAAAGTGTTTTCCATACAGAAGCCGTTCTTGAAACCGAACGCGTCTGAAAGGAAATGG
TGGAAACAGAGAACATCGTGGTGTATGGGAAAGCAGCCCAACCCCCTTTCATCCGTTTTC
ACCAAACTCTCAATCAGCCTCGCCGGTCCCGCCTGCGTGCTCGTGCCGCTGATGGCCATA
AACCTTCTTATCACGGGATGAGAACGGAGGCACTTTGCCTTAAACCGGCGGAGAGCGATC
CAGATGCAAGCGTTGGTATCGTTCTCGGTCATGTGTTGCGTCTCGTCCGTCCGTAGGGAG
TCGACGTACACGTTTCCCAGCTCGTCCGCGTCGTAGCAAAAGTACTGCTCCACGTACCTG
CTGAACGAATGCGCGTCAAAGGAGAGGTCCGAGGAAGAAAACAGACCCCCATTGCCGACA
GAGGAGAAAAAGTTGGTGTACAAGAGAGGAGCGCCAAGTTGCCTCAAAAGCTTCGTTTTC
ACGGTGGCCTTGACTTGACCTTTATTCCAATCGACGTGTTCGAACAAGGCTTTCGTGTAA
CTCTGGGGATCGCGCCCATAAAGCAGCAGCTGGGTCAAACCTATCATGCCGAGTCTGTGG
CAGATCAATCTTTTCACCGCATTCACGAGGCCGTCCACGTAAACCAGGTTTACACCCTCG
CTGCCGTCGCTGTCGTTCCTCTCGTTAAACACTTCGTCGACAAAGCTGTTCAGGATATCC
TCTTCCTGTTCCTCCGTCGAGCGTTCGCCAAGCGCTTCGACGTCCAACAGGAAAACTAGA
AGGACACCGACACTCAGAGCGGATCTCAGTGAGGGATTGAGTTTTTGAGATTGATTTTCA
AAGAGCGTAGGTTCCAGCAACACAGAGTACACGTGGCCATCAAAACAATAGGCGAAGTAC
ATCAAAGTCCGGACTAACATTTTTTCAAACGGCTTGAGGTTCCCGATGCTCATCCGTTTA
GACGCGGCGTCCCCCTTGAGGCTGTTTTTGTCAAAGGCCAGAAAGAGGGGGTAATACAAC
TTTGAACCGAAGGAAACGGTTTCAAAAACGAAATTCTGATAAGTCAAAGGTGGAGTGTTC
ATCCCCTGGGAGGGTTTCACCATGGCTGCCCGCTGAGACAGGAGGGGGGTGGTGGTGGAA
AGAAAGAAAGATAAAAAGAGGAGGGAACTCGACAGTGTAGGAAGTATAAGAATCCCAACT
AAACAGAGAGCTTGAAGGGACAACCATTATATGTCAGCATTGCCCCCCTTTTGTTGCTTT
GTTTTGTTGCATCATAAAAAAGGAGGGGTGGTAGCCAGCATGGAAAACCAGTTACACACC
CTTTACCCTGAGCACTGCGTCCAACAAGGCGGCAGTTACGGAGAGAGGTACGGCTTGGAT
TTTCCCCGGCTTTACAGAGAGACGGGACTTGTGCCGCTCTACTTTGCGTCCGTTAGGTGC
AGCGATTGCTTAGATGCGACGGACAAGTCCTGTCTCGTGGTTTACGCTTACGACCTTTAC
TTCGGAAAACGCAAAACAATTCTGGTGTACCCGATTATCTATCCGGTGATCGTTCCGTCT
GACACCCTGGATAGTTTTGACTCGCCGTCCTTGGCCTGGGTGAAATCAAACGTCTTGACC
TGGCCGCCTAAGACGGGCTCCTTTTTTAACGGCGAAACGAAGCACTGGATCGATGGCTCA
GTTCTTGCATTTCACTCCAAAACAAACTACGGCCGGTTTTGCTCGCAAGCACCCCACGCT
CTGACCTACAACCGCTGGATGTTTTTCGAGGGTAACGCCCAAGCCTTGATCAACGGTCTG
TTTTGTTCCAACGTCTATCTGGTGAACGGGAACAAGCCCACAAACACTTTGCGCCCGTCC
GACTTCACGTTCGATGCCCGGTTAGATGAAAACGTTATCGCGGGCTGCCTGGATTCCATC
ATCATTCCGGCGATCAAACGAGAAGCCGCGTTCGACATCGAAACTGTGGTTTTTGAAAAC
AACCTCGATCCTGATCTCGTTTGCAACCGGTACGAAGCCCAACGTAACGCCTCGCTGTCA
GCGGTCCTGGCGCAAAAGGAAAAGTGTTGTCTGGACCCACAGTTGCTGCCGAAGATCGGC
GTGGAGAACAACATTGCGCTGAGCATGAAGGAAATCACCAGCATCAGCCTGGTGGTGCGT
AACTACGGAGGGGCAAGAAAAAAGATGAGTGTCTTCTACAACTCGAAACGTTGCCAGGGG
CCGCTCGCCATCGGGGAGGACGAGGACATAGCCGTCGACCCGGAGCGGGTTGATTTTATC
GCCTGCGGTTCGGAATACGAAGTGCTGGTGCGGTTTACTGCTGCCCTCAGAGACGTGGAC
GTGCTTTACGTCTACAATCAAGACTTTGACATGTACGTGATCGAAAAGAGGATCGGCTTC
TATAGCGACAGGAACCAGAGCCTCTGCTGTCAAACGCATAAGACGGAACCCAAGACCAGG
GAGTTGCCGAAACACCAATGGAACTCTTTTATGTCCAAGGACCCGGAACTGTGGAAACCC
GTTTCCAAGTACAGCCACGATGTCTTGTTGGACGATTACAGCAAGATGCTGGACGCCGTG
AGTCATGAGGTGCTCCGGCTTGGCCCGCTGCCGAAGGGTGCACCGTTTTACACCGAAAGC
ATTTTGAGACAGCCGCGAAACGCGGGCGTGTGGGAGAATAAAATACGTCCCCTCATTAGA
GACTTCAGGAAGCGATCTCAGAAGGTTCAACACACCCGCTTTTTCGGATTTAACTGCGAT
GTCATCGACCTTCACAAGGTGACCAACCAGCCTCACATAACACGCCAGGCCAAAAAACGG
AAGTTGGATCTAGTGGCCAGCGTGGTCATTCAAAGTCACCGTCCGACAAAAGACAAGAGG
AAAGTCTGTAAATTGAAAGACATCCACAAGGATAACATGGACAGTTCTTTCTTGAGAGGA
GGGACCTCCCTGTACCGCTACTTGATCTACAACCTAGTCGACTCCTTGCTGCTCACGAGG
ATGGCTAAAGCTCTGAGGCCGGTGCAGGATTACATCTACCGTTTACGCGCCACTTTGAAC
ATCGACATCATGTGTCACGGGAGAGGCAACATGTACTTCAACGGGTTCGTGCAGTCCACA
AAGGCGGTGGAAATGCCCCTCCTGAAATCCAAACTCGACGGGAACATCACGGCTTACGTG
CCAAACGACCTCCATCTTTGCGCCATCCCGATCGAGCACAGACAGACCTACGGCAAATCC
GCCGCCAGCTTCGTCGGAGGATACGTTAGCCAGCCCTTCCGGCACTTGTTCTACGCCGGC
CCAGCGCAGTCGATGGAGGTGGCTTTGGATTTTGCGTCCTTGTACCCGAGCAACATGATA
GATGTCAACGTCAGCCCAGAGGCCGTGGTGGGGTCCGATCCAACCTTTCGAAAATTTGCA
GCAGACTACGTGGTGTACGACTGGTCCAAGGTAAGCAGCGACCTCAATGTATTTACTCTA
GTGCTGAAAGTGAACCGGTCTGACCCACGTAACCCCATTCTGGTAAAGCACAGGACCTAC
ACTAACAACTCGCTGGAACGGTATCTGCGCTTGCGGAAAGAACACAAGGCATTGCTCCAA
GTGGAAAAAGACAAAAGGGACTACCACGAGAAACAGCAGTCCGAAATGAAGATCTGCGCC
AACTCTCACTTCGGAGTCGCTCCTTTACTGTGTCAGAGGATGATCACGGCGCTAGGGAGG
AAAAAGATCAGGGCCGTAAACGACTATCTGAAAGAGTTCAGTTTCGAAGACGGCACCCGA
GCCTGTTCCTTTTCGAACTACGGTGACACCGACAGCACCATGTTCTACACGTCCGGGTCT
GGGGCAGACAAGGCACCCCTGTCACAGTCCCGTTTCGACGATCCCAGCGCGGCTCACGAA
TCGATGGCAGCGTACATACGAAACAAAGTGCGCTACGAATCGAAGCAGGTCTACGGATTT
CTGGAATTTGCGAAACGCAAGCTCTTCGACGCGATGATGTGCGACATGCTATACGTCGGT
AGCTCGGGCGACACTGTACCCCTCGACCGTGTGGAAGGGCGGGTATGTGAGACGAGCGGG
TTTCCCCTGTGGGTGTTCAAGGATCCCCAGACCGGCGTGGAGTTGAATGCCACCGCAGCC
TACGTACGCTCTATGATTACCAAACTGGAGTTTGAAAACGCCGCCTCTATCGGGCTTCAT
CTCCAAAAGAAAATGTACATACTCCTGACACACGAGGTGGACAGCGACGCGTATTTTATT
ACCACCAAAATTAAAAGGCAAGGCGTGATGGCAAAAAAAACAACGGCGAAGGGGGCAACC
TCGGCCGTCAGCGAGGATTTTGAAAATGTGATTTTGAGAGGGGGGTGTGTCGTGCTAAAC
CCTCTCGACGTCGAGGCCCTTGTCGTTCGATCTTGGGATAAGATAGAGACGGGCCAAAAA
ATACTGTACATGGACAGAGATCCGGAATTCGATGCGGACGGAGTCTGTCTGAACTATTCC
GAGATACGTATGGCCGTTCACTCGGTCACGAGTGTCCGGGTATACTCGGAGCGGCTGGGG
ACTTTGGACGAAAGGACCACTCTGCTGATAGACGCGGCAGCCGAGGACGGGAACAAGGAG
CGACGGTTGATTGTGCACATGTCGAACGGGTTTTGCCTGAATCATTTTTTCTCTTGGGAA
AACACGGTGTACCGGAGTTTGGCGTACGTGCACCTGAGCTGTTTCAGAGCATTTCATACA
GCCGCCGGCTTTTTGGAGTGGACGTCCTTAGTGGACTACAACTACATAAAGCACACTCCT
CCGGAGCTCTTGCAAAAAAAGAGGCGCATCGGTGTGGGTGCCGACAAGGGCGGAAAAGTG
AGCAGCGTAACCTTATCGCGCCGGCACATGAAAAACCTCACCAGCCTCAAGCAGAACAGG
TGGCCGAAGTTTTGGGAGAAACAGGATCCTTCCGTAGCCTTTTGGGACAACCAACCTTTT
GACCCGTGTGTCTCGGTTTTGTACAGAGACTTCTACGGCGCTCAGAAAACGCTGACGGAG
GCCGCCGAGGTCACGTTGCCCTCAACTGTGCAAAATCCCTTTTCTATAGAGCGACGCAAT
TTCAGATACCACCACGGGGTCCTAAAAGATTACCTGGACAAAACGCTGGTGAACCCCAAC
GCGAAGTATTTAACTCACGTCATCATCGAGGCCTTGTGTTTCAAGACCCGGTTCCCGTCC
GAAGGTTTTCGCCTCGGCGACATGTGTGAAAAGATGCGCCGTCAACTGGAGGCAACATAC
AGAAAGATAAACGGGTTCATCGAAGAGGGCGACGCCGTGTTCCGAGAGATGCGCAGGTCT
GTGCCGGTCGAGTTCAACCCGGACAGTCGAAGCGAAGAATCGCACACCCTATTGCGGTTT
TTTAAAGTTGTGACAAAACAAACTCTAGACAAAGTCCCTCGATTGAAAGAGGCCGGTTTC
ACCTTACCCGACTGCTTTTACGACCGCAGAGCTATCGATTTCGAGAGTTTTGCTGCCAGG
CGGTTCCTCGCCGCCTGGGACGCTGTAAAAAAACACCCGGAGGTCTTTGGCCTCGTGGCC
GAAGGATCATCGGCGGCGAGTGGGCTTCACCGGTTGTACACGGTGCCCCAGGAATTTTCT
AATCTCCTTCCCCCTGACGAAAGAGGCGAGACTGTCATCGTCAGAGTTTGCTCCGACACA
GACAACGTAGATCTGATCCGTGCGGCCAGAGACATATACATCGCGGAGGTGTTTATGAAG
CTGCGGTCGGGGCGCAGAGCCCCCCGTAGGCTGAATCCAACGCAACAGACGGTGAATAGG
TTTTGGGGGCCAAGAGATGCAGGTGCCATCTGCGCACCTCCGAAAGAGGCGACAAAGGAT
CAGCTCGAAGATTGGTTAAAAGGGTGTCTGACCCTTGGCCCCAACAGCTCCGCCCACTGC
GTGGCCTGTCACGATTACTGGACGTCTGTGGATTGTCAAAACTATATAAGTACAGAATAC
GTGCCTGTAGATGGAGAATCTAAAGTTCTACGGCGAAAGAGAAAGGTAGTCTGCGTCTTA
GAAGCAGCTTTGGAAACAACAGAGAAAGCAACAAAAAAAAGCAAAACCAAACACAAACAC
GATGGCTATGAAGGAAATGTCCCCGGGGGTCTGGAACTCTGACGATGGAAAAAGCCTTCA
GATTTCAGCTCTGGTGATCGAGGGAACCATGATAGGGATAGGGAAATCCACCCTCATTTA
CAATACGATACGTCCGCTGTGCCAAGCAAAAGGTCTCTACGTTACCACAATGGACGATTG
TTTAGATTACTGGACGCCCCCCTTACTAGACACAGAAAAGTGTTACAAAGAAAGCGACAT
GACCTCCTTTTACAATTCGCCTTACTGTCCCTCCATGGACTCCGTGTCCAATCAAGTTAT
CAAAGAGTCTATTCTGCTGTCCTTTACTCACGGAAGAGTGAAGTCCCACGTGGAATACCT
GGTGAAAACACACGAGTCAGAAATGGAACCGGGAGAGGTTCGTCAACTCGTGTTCCTGTT
CTCCAGACATCTTCCTCGCAGCGCTTTGTGCTTTGGCTTCAAACACATCGCAGCTACAAC
GGGTGGAGAGAATTCATTATCGTCGTTGGCTTACATCAAACACATGGAGTCCGTATTCGA
ACATGCCTGTCAAGTTATCTACGGTTATTTCGAAAGAATCACCATCATTGACGTGGAAAG
CGCCCTCGAGTTCGATGCTTTGGTGGCTTTGGCGAACGAGAGGTTCCGTCAACGGGGCAG
ACGTACAGAACTGTCGTTTTTCCCCGATGAGCATTCTCTCTATAGGTTTTTCAAAAGAGG
CCACGAGAAATTCCAAAACAGGTTTTTCGTTCCAAGTAAGATAAAGGATAAGTTTAAATC
AAAGGTTGTGGACGGTGTCTTTGTGCAGAAACACCAAGTGCTACAACAACAAAAGTGGAC
TGTAGTAACAGGCGAGGGCCATGGTCACGACCAGAAAGACATGAACAAGGTTGTAGACGT
AGGACTTTCCCAGATTGATACGCTGCGTGCCTAAGCAACTTGCCTGTTGTAAACTTGTCA
ATAAAACAACCAATTTTCCTGACCCACCATTTGTATTTCTTTATCCACCATATCACCCTC
CAGTTTGACCCACGTGACTTTCAATTTATTATAATATTCCTTTATTTTTTTTTAAACACA
AATGTGGCAACATAACATATTTGGGTCAATCATCATTAGACCATCCTGTAATACACACAG
AAAAACATAAACATACTTGGGTCAATCATAGACCAATCTATAATGTGGACTAATTTCAAC
AAAATATGGCAACGCTGGATCAATCATCACAAAACTTTTTTATTTACCAATCAAACCTAA
CATAACATCATACTTAGGTCCAATGACGTATTCAATCTTTCAGTCTGATTCTCTGTGTCC
TTCGGAGAACGTCTCAAAGTCAACACTAGGCGAGAAGAGGATCCTGGTGTTCCCAACAAA
GACTGCAGGCATTACAAACACTGCAATTACTGTCACGATAATCAACAGAATTCCGCATAT
CCCTATAACGGTTCCACGACTAGGAACATCTCTTACTGCAAACAAAAAATATATATATTT
AGAATAATACTCTGGACGTCACTAAATATGAAAAAAAACCAAATGTTTGACATTCATATA
TAAATTGTATACTTACTTCTAACAATGATGGTTTTCTCAACTTCCTGCATTTGTTCTGGT
TTCGTAGGATTTTGTAAATAAGCATAACACGTTATTTCGTTAGCCTGGAAGGTTGAAAGA
TCCACTGTGACATTGCTGACGATTGTCACAATTCCCTTATCATCCTCCTTGATTTCCATC
TCATGTTCAGTGACATTTTCTGATGTATTCCATGCGAGCATAGGACTTGGTTTCCCAGTG
ACTGAACAACTCACCACTATAATGTCTTCAGACTCTGTAGAAAACTTTTTAATATTCATC
TCAACAATACCTATTAAAACCAGAAATAAAATCATGATGCATTCGATGGAATATTTTCTT
TTTATTAATCACATGTATAGTACTTAGTAGACGTCCTTATCCAGGACGACTAAAAGAACA
GAGGAAACCAGCAACATACAAACTGTACAATTACATTCAAACCACATGGACTTCAAACCC
ATAAAGACCCTACAATGACAAGAAAAGAGCCCAGAAAAAAGTCCCCTCAGGCATCTGGTC
CTGAAGTTCACAGTTATAAGACTATATTATTATTACACCCAGACACACAGACACACACAC
AGGCACGTACATATGCAGACACAGATACACATAATGACGTATACACACACACACACGCAC
ACACAGACTCATATATACACATACACGCAAATGTCATATAAATGTTCAAACTGATATTTA
AGACAGTCCCACATGTTAAATTGTCTTGTTTATTCTTACAAATTTTGATAGATTGAGACA
AAACAAACAATTATGTATACATACATAAATATAAGACAAATGACCGTAATAAAGTTAATT
TTTGTGAATCATAATAGTGATATTTAGGAAGGCATATTACATATCGGGTTTCCAGAAAAT
AGACCCTAGTCCCGTTCGATTAAGACCAGTTCAATTTTAATTATATTCTTACCAAAAACA
GTAAAGCAGGTTTTTCCAGTAATTGATCCGCCTGGATATGCGTGGAACAAACACATATAA
CATCCTTCGTCCTCCGTTTGAACGTTATGAATAATTATCGATGATTCATTTAATCCTACG
TAGGAGAAATTCACTCTCTCATGAAAACGTCCCAGGACGTTTGGTCCAAATCGCTGACTA
TAGGTAGCCACGGATTCTACACCTTTATCTTTTTGTTTCTGCCATGTAACTTGCATTACG
TTACCGTTAGACAGACTGCATTTCAAATGAAAATCTTTATTTAAAACAGCCGTGCTTCCA
TTTGATTGAATTTCGATTTTATTACCTGTATCAAAATAAACAGAATATATTTTTATTTTT
TACAAATGTACAAATATTCTTTTTTCTCATAATAAAAAATAATAATATTTTTAACTTTTA
AACAGACCATCCAATATTTTATATTGTGATAGTAAATTTAATATGATTAATGTTAGTATT
ATTACAGTTACTTTAATAAGTCACTTACCGATACATTCAGTCAACAGAATGAGCATAAGC
AGAGATCTCACAAAAACATCCATCATTCTAGAATTGTGTAAATATTCTGAATAAAAGTAG
ACTGAGAAGTTTGACTGTATACTGGCTATTTATAACAGGGGACTTCAGCAGGGTTTTCCC
CAGCCTTCAAATGACCCACGTGATGACTCACGTGATGACTCGCTGGAACATCTGGTTTTC
CCCTACAATGATGGCAATGAAAAAATTGCATTCATTTGCATACAACTGATCCCACTTCAC
CTGCAGTTTTATAATGTGTTGGGCAAGTTATAATGTTCTTATTCAGAAAGTCAATTATTA
TAGATTTCACACACAATATTTAAAACTGTTTATTTCAACACAGACAAATATGACAGTTGT
GTAAATTTCTTTTATTTCAACACAGACAAATGTGGCAACATAACATATTTGGGTCAATCA
TCATTAGACCATTTTATAATACGTCCAGAATAATAAAACATAAACATATTTGGGTCAATC
ATAGACCATCCTGTAATACACACGCGTATGTTCGCACAGAATAACATATATGACTAATTT
CACCAAAATGTGACGAGATTGGATCAATCACTACATGTACGCGCAATGCCTTCAGTCTCC
TTCTCTAGGTCCTACATTTTCGTAGACCGCCCCATGTTCAACATTAGAAAGGGAGAGGCC
GGTGATCCTCGCAACGCAGACCGCAGGCAAGATACGGCCACTTCTGATCGCAATTACTGT
CACGATAATCAACATAATTACGAAGATGATCCCTATAGCGATTGTAACACGAACATCTCT
TACTGCAAAAGAAAAAAAATCATTATTAGAATAATACATTGGAAGTGATTAAATATGACA
GACGTCTGATATTCGTACATAAAGTTTATACCTTCTCTAAGACTGATGGTTTTCTCACGT
GTCTGTCCGTTCTCGTGAATCTGTGACGCAATACAAGTTATTTCGTTAGCCTGGAAGGTT
GACAGATCCACTGTGACGTTGCCGATAATTGTCACAATTCCATTATCATCCTCCTTTCTT
TCCTGTTTATGTTCAGTGACATTTTCTGATGTCTTCCATGTGACCATAGGGCCTGGTTTT
CCAACGACCGAACAACGCACTATTATAACGTCTTCAGACTGGGTAGAAAACTTTTCAATA
TTCATCTCAACAATACCTGTTTAAAAACAGAAATAAAGATATACAGATTAGAGACTCGCA
AGGACACACACAGGCGCACAGATACGCACGCGTGCGCGTAAAACGACACGCACACACATT
CAAGACAAATATGCCTGAAGGAATAATTTAATTTAATTAACTTAATAACAAGACATTCTT
TTTGTAAAAGTTGTAAAAACAATATTCTTACCAGTAACAGTAAGACAGGTTTTTCCATTA
ATTTTTCCTTGTGGATATAATGTGAAGGAACAAATGTAACAGTCTTCATCCTCCAATTGA
ACATTGTGAATAGTTATCGATGATGCGGGTACATCAAACTTAGTTAATATTGCGAATGTT
AGTCGTCGGTCGTAGAATTCCAGGTCTTTTGTTTCTTTTGTAACGTTTTCATTTTTAGTG
ACGTTATAAGTAACGATTTTCTTCAATTTGTCCTCCAATTTGTCCTCTTTCCACCAAATA
AATTGTGTCACGTTTGGCTCCGGCAGAATACATGTCAAAGTAGTGTTTGTATTTAATGCA
ATGTTAGGCCTAGGATCAGGAATTGTTATTCTGTCATAATCTAAAGGAAAAACAACATAA
TAATATGATGTTAAATTATCTCATAAAAAAGACAAAAGACCAAAAATATTCACGCGTGTC
AACAGACATACATAATTACAATATATATAATATATTTGTAAAAGAATATTCTTACCAATA
ACAGTAAGACAGGATCTTCCATTAATTGTTCCTTGTGCTGATACGTTGAAGGAACAAATG
TAACAGCCTTCATCCTTTTTTTCAACATTGTCAATAATTATCGAGGAGTCATATAATACA
TAGCGTTTGGAATTGGTGACTTTATACTCATCTTGATCGAAATATTTTACGACCTGGAAT
GTTAGTCGTTGGTCATAATCTTCCAGGACTTTTTCAAAGTAATCAATATGTGATGATGCA
CCGGTATCGTTATAACTAATCATTGTCTCCAATTTGTCCTCTTTCTGCCACTTAATTTCT
GACACGTTTGGATGTTCCATCGTACATTTTAATTGATAAGTGTTATTTGGATAAATCGTA
GGTCCATTCGATTTAACTATGACTTTTGGATTTGTTGTTGTATTTTCGCCCTTTGTTGTA
TCTAGTAGAAACAAAAACATATAATATGTAAATTACAGAAAGGTCTGGTCTGTTTTCTCT
ACCTCTTTTTTAATAATATCACTTCGATATATTCAGTCAACAGAATGAACATAAGAAAAT
ATATTTTTATTTTTTTACAAATATATAAATATTCTCTCTTTCTCGTGATAATAATAATAA
TATTTTTAAGTTTTAACCAGACCGTCCAAGATTTTGACTTGTGATAGTAAATTTAACAAA
ATTAATGTTACTAAACTTACAATTAATTTAATAAGTCACTTACCGGTACATTCAGTCAAC
AGAATGAGCATAAGGAGAGATCTCACAAAAACATTCATCATTCTAGAATTGTGTAAATAT
TCTGAATAAAAGTAGACTGAGAAGTTTGACTGTACACTGGCTATTTATAACAGGGGACTT
CAGCGGGGTTTCCCCAGACTCCATCAAATGACTCACATCATGACTCACTGGCATATCTGG
TTTTCCCCCTACAATGATGGCATTTATTTGTATACAAGTGATCCCACTTCACCTGCAGTT
TTATAATGTTTTGGTATTCGGACAAGTCAATTATAAATTTTACACATGATATATTATATA
AAGTCTTTAAAATTGTTATTTATATCAAGGGACTGTATCAGGCTTTTCCCCTGACATCAT
CAAATGATCACATGATGACTTATTGGTCCAATAATGAGAACAAAACTATACAGAAATAAA
ATAAAAAGAAGGATGATTTAAACATGTTACTTTACCATAGACAGATAGACAGGTTGTTCC
AGTAATCGCTCCATCAGGAAATGCAGTGAATATACAGTCATAACAGCCTTCATTTTCCTT
TCTAATATGTCGAATAATAATTATAGAAGAATTATAATCTTCCATTTGACTGACAGTCAC
ACAGTCTGTAAAATTATCTTGTATTTTTGTTCCATTTTGTTTATTATATGTGACAATATT
TTCATATAATTTTCCTTTTGTCTTCAGCCAAGTAACTTGTAAGACATTTTTTGATTTCGA
TATTAATTCACATTTCAAACTGACATTTTGTCCCAATAATGCTGTGACAAGACGTTCTGT
TATTATAGATTCTGTTGAAAAAATAAAATAATTTTATCAATAATAATATATAAAAATGTT
TTCCCATGATGACTCTATTTGAAATGACAAAATTCACTTAAAATCATAAAACATAAAAAA
ATAAACAAAAGACACTTACCATTATCATAAACTGCCGAGATAATTATCAAAATAATTTTA
TCAATAATAATATATAAGAATGTTTTCCATGACGACTCTATTTGAAATGACATAATTCAC
TTAAAATCATAAAACATAAAAAAATAAACAAAAGACACTTACCATTACCATAAACTGCCG
AGATAATTATCATTCCAAATATAGACAGCCAAATATTTCGGAAATACATCATATCTGCGC
GTATTAAAATGAGACAAAGATTTAAATTTTCCATAACTTTTTTATATTTTTTATATATAA
TTAAACAGACGTTTAAACAGACAGATGTATAGACATATTTTCAGACTCACCTTTTAGAGA
TTGAAGAGGGACAGAAAAGTAGGCAGGGCATGTGTATATATCAGGCAGTGGCTGACTGTT
GCAATCTTTGAACATGTTCTAACTTGTGGTAGACGCCTCCTTGAACCAACCTATCAGCAA
AGACCAACTAAATGTCACGCCCAATAAATACTATGCACTTCAATGCAAGTCCTCACATTC
ACACACCTGATTCACGAACCACCACACAACATGGCTGAAGAATATTTTCACATAAACAAA
AAGACTAAAATGGACTTTGATGAAGATGAACATACCGATGACTCGGATAATGACACAGAC
TGTTTAGTGTCTGATTCTGATCGGGATTCTGACACCATTGAAGAGGACAAAATAATTCTG
GTAATTTTTTTATATATTTCATTATTATTTATTATTTCTTATTTACTTAATGATATATAT
TATTTATATTTTAGAAAAATAGAACTGTCTATCATCATATTCGCCGGACAACTGCAAATA
TAATTCAAAAGAAATTTGAAGACGAAATTGGTGGCTGGAAAAAGATTAACAGGGACAATG
TAAGACATTTTTATTCTGATTTTTTTTTTAATCTTTATTTTATTTAGAAAAATGACGAGA
TTATCGGGCCAACGATTATCTGTCCAACGACAGATTGATTATGTCATGACTTTTGAAATT
GAATCAAAGAGTCTTGATATAATTAGTCTGTCGTGGACATTATCTGTAAAGAACGAATCA
ATTTCTAATGTTTGTCTATGTGTCTGTCTGTCTGTTCTGTTGAGACACATGGCCACAAAG
TTTATAAAGGTCTCCGAGGGACAATATTTTTCTGTCTGTCTGTCAAAAAAACCTCAATAT
TTTCTGACAGGTTTTCATACTTTTCTGTGTAAAGAAGTGTTTCTGTTTTAAAATGTCCCT
TTATCTAAAATCCATTTGTGACACTTGGTCCTTGTTTCTTTATTTCAGGTCAAAAAGTAA
AAGAAACACTATCTTTCTTCAGGAGTTTGATTTTAAACGGTACTTTAGATATAATTGTGC
ATCTAGCACCATTTGAAATCATTCTTCTGGAAAAAAATGTCACCTGTCTAATCATGTTTG
ATAGTCGATGATGTCATATCTATTATGATTTTGTGATGATACTTGTTTGTCTTTCTCTTT
CATTATAGATAATCGAAAAATTAGAAAAAGACGCAGAACTGAAAAATGTGTGCGCGGCAG
CCGAGTTAACAGTTGGGAGACTCCGTGCCTTCGTTAACATGTTTCAAATGACCCGACTGA
AGAACTGATTGCAATTTTACAGTTGCCACGTGTTAGGCTTGATGTAAAAGGATTGTTCAA
TCCACGTGCTTTTACTTTTACATGCATGGTTTATGTTGACACATTTTTTTATAAGTCTAA
CAATAAATAAATATAATTAATGTATTTTCTGTGTGAATATATCTGTGTAAATGGAAATTG
GAAGTATGGGTCTAAGGGGAGAGGGTGGGAGAGTCATGGTGTTGTTTATCAAGTAACATA
TCACATTAAGACCTTTCAAGAAGGTGTTTTCCGCAGATTGGAACACATTGGAACATTGGA
TTGGGACAGTAACCATTGGTTACGCATGTAAAAAGAGGTGGAGCAAATCCTGTAAACACT
CCTCACAACTGTAAACGTCTCTCACTTCGTCTCTGTCTATTGTCCTAGTCACTCGCTACA
CACAATACATAATGGATTTGAACAAAGATACACGGGTAGACTTTACATATAGCTTCAAAG
ATGACCCCACGGACGATGTCCACCCCACAGATATCCCATTGAGTCACGTGGATTACCAAG
GGCCATCTACACTTTTTGCATCAAGAGTTTCGGATCGAGCAGAAGACATCTCGCCACCCC
GTCCCAGGGAATACAGTGAGCACACATTTCTGGTATCGCAATTGGGAAATATTGAAACTG
TTTGTGGACCAGAATACTACATATATACGTGTGTGTTACAGTGTTGTTTAATGTGTGAAT
GTGTGTTTGTATCTAGGGATTGTGTCGATGCTTGGAAACCCTAACCCTGGACACGTTGAG
AATGAGGCTGGGGCACGACAAAAGAGGAAGATGACTGAGGAACAGCGTCAGCGGCAGAAA
GCTAGGGCTCGACAGAGGAGGAAGGAGATCAGATTGAATTTTGGTGCCCTTCAAGATGCG
ATTGGTGACTTGTCATCTATTAAGGGGAAAATAACCAGAGTTGTTATACTGAAAGAAGCG
ACAGAGTGTATCATCCGCATGCGGAAAAGTTTTTTTTAAAATGCTGTCATAATAAATCAT
AATATCAGTCAGCAGATTCATCACCAGTATGTGTGTTTGTTCTTTTTGTCATGTTAAAAT
AAAAACAAGTAAAAAGCAAATACATTACGATAATGGGACCTTTGGCGTGCTTCGGTGTCT
TGTCATCTTGGCTTTTGCCGCAGTGTTTAGGATTATGTGGTGACAGTAATAATCCAAAAC
ACAGATTGATCCGACCTTTAGTTTATCAAATGACCAAGGAGGTTGTTGTACCCCTCTTGA
AACAACCGTATGCAGATGACATCGCAAAGAAAATGGATGGATTTGTCGGTTCTCCTCACA
TCGATACATAAATGGTGTGTGTGCGTGTGTGCGTGTGCGTGTGTGTGTGTGAGGTGGAAC
AGAGGAAGAGGCTGTGGTCTTGGAAGACACATAAACAGCCTCACAACTCTGCCTATCATT
TGACTCTGACTGTTTCGTTACGAAGGTTTCCATACATTTGTGGACGAGGAAGAACAATCC
AGGGATCGTGTTCGTTACCTACCATTGGACTCTGTTGCTCTGTTCTCACTGATAATGGAT
TTATATTGTTACGAAGATGTCAATGTATTTATGGATGAGAAAGAACAGTCCAAGGATTTT
GTTTTAGAAAAGGCGGCGACTGAACAGGTCAACAATGAACCTGTGAAGCCTTTCGGGGAT
TTTCTTCAAGAGATTGGAAAGACAGCGTCGGAACAGTTTAGCGAGGAACCTGTGAAGCCT
TTCGGGGATTTTCTTCAAGAGATTGAAAAGACAGCAACGGAACAGATCAACGATGAACCT
GTGAACCCTTATGAAGACGCGTGGTGGTCCCCATCTCCCAACGGGGAGTATAAAAGAGCA
AATTCACGCAAAGTTAAAAAACATCCGCGGTGGTGTGCATGTCCCTCATCTCTCAACGGG
GAGTGTAAAAGAGCAAAGTCCCGCAAAGTAAAAAAACATCTGCGGTGGTGTGCATGTCTC
CCCCCGGGGTGGTCTAGTCTACTAATAAAAACAATGTAAAAACAAACAAATGTGTTTCAG
ATTGCATTTCATTTATTTATTTTCTTTAATGTACCAGCACACACACATATCGTTAAAGGT
TAAAATTTAAAATCGTGTGACTCGCTCGAAGCGGTACAGAGTTCCTCCAGCCTTTGACAA
CGGAAACTATTTTATTCCGGGTAAACCCGCATTCGTAAAGTGCGGCCGAGAGGATGACGA
TAGTCTTGATCGACTTCAAGTCTGGGTGTTTTTCAAAAACGGCCTTTAGGCAATCAATCT
TGTGAGAGGCACTTGCCAGTCGCTGGGCGAGGGAAATGACGTCGCTGTACGAGGGTTCGC
TTTCAGAGGCTGTTTGCACTCGTCTCAGCGTTTCAACGACGGCCGACTCCTCGTATCCCC
TCGGATCAAACTGCTGTGTCTTTTCCACGGTCTCGATGGGAGAAAAAAACGTTTTTAGTA
AGTCTGACAGGGTTACGTCGGGCTTGAGCGTGAAGCGTCCTGGGATGGACCCGTAGCTTT
TCTGCAGGATCCTCTGCGTCATTTGTTTCTCCCTGTAGTTCGGACCCAGGGCCCTGCACG
CCAACAAGGCACCTCTGTCCGAAACAACGCAAAGCTGTTTGTTGGGATCCTGATACGATA
TGCAGTAGTTTTCCGTCCCGACGGCCGACAGGCAGAGCAGCGAGTTGAAGCTCATTCCCG
TGTTCCTTTGAAACAGGGCTGATTCTTCGGGGTCTTCCCATTTCAAAACTGTTAAATGTC
GATCTACGGTTTTCCAAAACGATTCAGCGTCATCTCGTTGGCCGCGATCTTTAAGGACCC
GGACCATAGCTCTGGCCAGAAGTTGAGGCGTAGAGCATTCGGGCGCCAGGGTGTTGTAAA
TAAACAGGCATTTCTGTGCCAGGAACAGGGTGCTGTAGTTATTGCGGAGCGTTGCGTCCA
ACAGCTCTTGAAAACTAGAGGAAGGGCCCGTCAAAGCTTCCGTACAAAGACACCCCTTCA
GCGACTCCAAAGACGCGGCGCACAAACTAGACGTCATTTCTCACTCGAGGACGATAGGGC
GGGGGGCTCTTATAATTAATAGGTAGAAGGTACGCTACCGTCGCGAAAGTAGCGCACGCA
ATCGCAATACAATGTGTTACCGAGCACGGCATCCGAGCCCATTCCGAGTTTCTCGGCGCA
GATCGCTAGCGCCACACGGGCCGTGGCCCACGGTGAGAACTTCCGACGCATAAATTCCCA
CTTGCGGACGCAACCCTTTAACATCTCATTGGTCGATTCCACGAGTTCCCTTTCCTGGTC
CGAACGCAGGCTGAAGCGGGGCAAAATAGCATGGTAGTAATCGCAGTGGGTTTCGACCGT
CAGGTCCATCTGGAGCCCATCGCACACTCGGGACACGTAGCTGTCCGCGGCTTTTTTGTC
CCTGAACAAGAAACCCATCAACAGATCCGAGGGCGACACTGGTGTTCTCACTCTGAAGGC
GACTATCAAACACGCGGCTGCGATTTTTTGGAGTTCTGTTTTCTCCGTCTTCACGAGAGA
GAGGTAGCGGTCGAGCAAGACGACCGCGTGAAAAGCCCCCGCGTCTTTGTGCTCGACGTT
TCCGAACCCTTGAGTCTCGTCGACGAATTCAAACATCCACTTAACTACCGTGCTACGTCT
GTCCGGCGTGACATCGGTTTGAAGTAACTCGATAGCGTCCGTGTCAGTCGGCCTGTCTGG
CGCCGACGTACGTTTACCGAGAAGCAGCGACACTTCCACCATCTCGGTCGACAACTCAGT
CGGCCTCTTGTACTCCAGCAACCGTTTATCCATGGTTCCCACGCCCACGAGAAACAACAA
CTGATTAGTACTATTTACTTAACATTTTCATCTTACACCCGTCCTAAGATGCGGGAAGAG
ACGACGGTGGCTGGACGCTTCCAGGGTACCGGGCTTCCGGGCGGTCTCAATCGAAGGGAC
AGGGAACTGTTCAAAGCGTTCAAGGGGAAACGTTGGTTTGTTTTACTACAAAGGCCCTGC
TCTCCGGGCGCCGGAGCCTGTGGCTCCGAAACGCCGAGGTTTCAGTATAAATTTGGACTG
CTGGACGGCAGACTCACGGCGGACGAGGCGCAACGTCTGTGTCCTTACAACTGTCGCGAA
GCTTCGGGGGCAGCGCAACGCCTGAAAACCTGCGCCAAAACGCGCCGTGCTGCAAACCTG
CCGATGATACTGCTCGTCAGACATCTGCGAGGCGGTTTGAAAGACTCGAGAATGTTAGCG
CGTGTTGAAAGCGAGTTCGGGGTCAGGTGTTGTCTGACAAGGTGGTTTGAAGCCCCAGCT
GTGTTCAAGTTATTTTCTATCGCGTTGGGAGAAAAATACGAACCCCTCCCCACGGTTCCC
GCGAGCTGCACCGAAGCGCTCCAGAAAAGACTGTATGACTACACTTTGCCACCGGAAAGA
AGGTTAAAGAGATACCAGGCTGCTCTGGCCTGGTTAAAATCCCATAAGTTATGATGTACT
ACTAAAATATATAACGGGAATAAAAAAAAATTAAAATAAAGCATGACGGGTCTCGTCAAA
GAACTGGCTACGTGGAGAGTCCGTGTCATCCTCGTCCTCGTCTCGGCGACGGCGTGCTTC
GCCGAGGTTTACACAATATACCCCAACCCTTACCATTCAGCAGACGTCAACCCGGAGGCA
TACCGATCGGCGACGTTTGAAACGTTTGAAAACATCAGCCTCGTCGACCACGACGGTATA
CAGCGCTGGTACTGTCGGTCGTTTGTCGGACACGTGCAGCTCCAACCCGACAAAGACTAC
GAAGCAGCGTACGAGCTGGAGACACGCGTGCGGCTCCAATCCAACAAAGACTACGAAGCA
GCGTACGAGCTGGAGACACCCGTCGTTTCCAACACCAACAACTGCCACGCTGTCGTAAAA
CCACGCTTCGAGCCGACGTACCCCGAGTTCCCCCTCGATGCGTTATCCATGTTCCAAAAC
GGGACGGCGGACTGGATAAACTGCGCGACGGGCGCCAACAGTTCCACGATCGTCGACGGA
ACGGTCAGGACAGTTTGCGAAGTTTTACGAATTCTTAAAAGCGATAACGAACTCGCGTCG
GAAAAGAGCATTCGATCGAAACTGAGAGAGCTGCAGGATACGCCTTTTGGCTGCCTGAGG
TATTACTTTGGCGTGGGCGTTCCGACGACCTCCAACCCGTGCACCCGGTCGTTGGGACCA
GCCTGCTGGAAAGGGTTTTGTCTGACACGCTTTGTCATCTCAGGTTGGTCGGAGATAACC
AACAGCCCCCCCGTGCAACATACCACGATCACTTACATAGCCACGCACCTGGATCCGGAC
GAGACAGAGACAAAAGAAGAAAAAGAAGATGATACTGCACAGCTACACCTGATGGCTCCG
TCCACCTCTGCGTCGATACCGAAGGGGGACAGATACACAGGCTTGTGGTGGCGATTCTAC
AAAAAGGAGACAGTTGATGAAATCGCAGATCAAACCAACGCTCCCGAGAACATCCTAATA
TTTGTAGACAAAGAGGTCGTCACCTCGAAAGAATTGATCGAGGCCGCGTGGCACATTCTC
TCCCGGGGCAAAAAGGCAGAACTCCGCATCGAAAGCGCGCAAGTGTACCTTGGGCTGCTG
GACGTGGAAGCGATCGCACGCGTCTACAAGAGGATATATTTAGTCTACGGGGGGTTTCAC
AAGCATGGACAAATTTTAGAATCTTTGTTGCGTCGTGTTCCCGCTTCTAAGCTCGCCTTC
GACGTGTCTGGGCCAGGACTACCACGGTTGTTTGACAGAATACCACATATGTTTTACGAC
CAGTTGTCTGCGACAAGACCGCGCGACAAAAAGAACTTTTTTCGGGGGTGGAAAAAGAAA
ACCGTCGGAGAGGAAGGCGACTCAGTTTATTACGTGCAGGTGCAGGTGAAAGGGGTGTCG
GGCACTCGATACTGTCCTTCCATCGTGTATTACGCAGACGGCTGCGCCATTACGAACGCT
CCCACCGATGGCAGCAAAAAGATTCCCATCTTTAATTTGTACACAACGCCCATGCTCAAC
TTTACCTGTCAGCCACCGGGCTCGGCGCAGCCTGCGATACTTCCGTTTACAAACCGGTCG
GACCAGGACAGTGTCCTACTGGCACTAGAAACGCTGACGTACGAGAACAGCACCACCAAA
CCGGTCCTGATCATGGACGGCGCGGGTAAAGCGTGGTATTATTTTCCAAACACCGTGGTT
CCTTGCACAACGAGCGTGTCCGCCCCCTCGAGAACCTTTAACCTAGCCATCAGTCAAGGA
CTCATCGCCACCGAGACACCGTCGTTTCTGGACAACGGAGATTTGCTTTTGAACCGCGGG
GTGCGCTACGTTGCGACGCATTTCGAATGGAGCGCCGAGGTGCTGCCTATCAACATGTCG
TGCCTGTTGGTGGACGTAGATGCGCTGCCTTCCTGCCAAGCGTTCGTCTGCGGAGGGGGA
AAATGTCCGAGGAACTTTGACCGCGTGTGCGCCTCGGCCGACACGTTGGTGGAGAAGGTG
AGACGGTCGCAGGTGCAGCTGAAAACGCTTTTGGACAGATACCAAGACCTCAAAGCGTTA
GCGAAACAGTACGAACCCCCGAGACAGGAGACAGAGAGACGGACGCGCAGGTTCATAATG
GGGCTGGCCGCCATCATTTTAACAAAACAACAAGAGCGCAAAATAGACGACATCGAGGAA
CGGTACACAATGCTCCTGCAGACTGATGCCACCCGGTCCCTCGCTCAGTCCACCATCTCC
GTCACCTCGACCCTGCAGACAAACATCGAGGCCGTCAACGGCCGGGTCGATGCTTTGGAG
AAAGAAGTGAACGAAAGGTTTAGGGCGGTGTCGGCGACGTTAAACCAACTCAACGACAAT
TCCGCGATCAACTTTAATGTTCTGAACGGCTTCCAAATGTGGTTCATGCAAATCCAATAC
CTGGAAAGCATTTTGACGGAAGCGCGGTTCTCGCTTTCGATGGCGCTCGACTCTTTGAAT
TCGTGCCTGTTGTCCCTGCAGGAAGGCCACCTTCAAAACTGCAAAATCACCACGGGTGTC
CTGCAGGAGCATCCGGGATTCAGGGCCCTGCCGTTGCTGGGTGCGGCGCAGTATCACAAA
GACACGGTGGTGCTTCTTTTTAAACAACCTACGGCTTACAAGACCATCGTGCTGCAGGCC
GTCACCCCGGCCCCCGTCCTCGTCGACTCTTTGGGGCTGTACATTTGGCCGGATTACAAG
GACGTCGTCTGGATGGACGGAGAATACTACAAAGCCCCGATGTGCAAAGGCGCTTACTGC
ATGCCCTTGCAAGAACACGTGGAATACAAACAATGCTTAGAGAACCGTACCTTTTGCAGG
TACGCTCTCGGCAACTGCTACGGGGATGTGTGTTACGACAACAAAACGGGTCGCACCGTG
TACACCACGAAGACCGTACAGACGTACGGCCAACACCCTGTCGATTCCGTGTTGCACCTT
CCCCTCTTTGAACCGTATCGAATCGAGGCCGAAAAACTGCATTTCGCCCAGGATGTGAAA
ACCAACGCTGCCCTGAAGAGCATCGAGTCCAACCTTGACCAAATGAAGAGGCTTGTCACG
TTTCTTAAAAAGGAAAGCACGACAAGCGACCCTGCGATGCGGCGCGCCTCCTTTCCCTGG
GCCGTGGCCCTCGGGATACCGGCGGCGATGACAATCGTCTTCGCGTGCATTTGGTTTTGT
TTTAAAAAAAGAAAAGACAAACAAATCCACACCCCCTATTCGGCAGATGATAAAAGGCCT
TTGCTTTATTAGCACAGACCGTTCACTTGAAACCCAACTGTCATCAGGTAAAGTACAGCG
GTAAAGCAGCAGAAGGCGGATGTGTCAAAGGCAGATTCCCCGACATCACCTGCTGAACCT
GAGGACGAAATGGGAATTGGCTTCGGGGTCATGGAAACCGCCTACTTGGGACATCGTGGG
ACGCTGTGTTCCGACCCCCAGCCGCCTCTACCAGGACATATCTGACCGATATTACACAGA
CTGGTTGCACACGACCCCCCCGACGAGTGCGGAAAATCAAATCTACGTGCAAGAAAGTGC
TCACGACATCGAATACCAAACCAGCAACTTTGACTTTCCCGAACCGCTGAAAAGCGAACT
CGCGAACGAGGGCCGCGATAAGGTCAACCTGACCGACGTGGGCTCGCGGCTCATCCGTCA
CTACGGCATCCGAGACAGAACAAGCCGACAGGTCGCCATACTCTTCCTAAAAAAAAACGC
GGGTTTCACCAGAAAAGCATTTGACCGTTGGTTTCCGCGTCAACACGACGGCTTGGTGTC
CATCGCCCGAGAATTCGAACTCCAACAGCTGCGGATGGTTACGCTCCAAGACATCAACGT
TGGGGCTCTGTCCGACAGACTGTTGGGAACCATCGCCAGGGTGATTCAGGCAAACGCGTG
TTTTGCGGTCGGAACTCTGGGCGACATGGTGTCACAGTGGTTGGAAACGTTATCTCCGCT
CACAACAAAGAATTACACCCGAGCGTACATAGGTTGTGTCGTCCTAGAAGAACAATCCGA
GGTCCTGATGAAACATCACTCCGATTGGCTGGCCCTGTTGGGGGAGCCCGACGCTCCCCA
CAGACACAAGCAGCACCTGGCCAGTGTGCTGGGGAAGCCCCTGACGGTTCAGGAGTACAT
ATCCCTGGGTCTTATCTTAAAAGACCAGCGGGTGGCTTGCGAAAACCAAGAACACTGGGG
CATGAAAGAATACTTGGCTAACATCATTTTCGACGATCTGGACTTCGGACACTTCCACCC
TCCTCTGCGACAAACGCTCGTTAAGATCTGCAAAACCGACGGATATAACAAGCTGTCGCC
TGAAACGGTCAACCTGTTGGGCAAGCTTCTGTACACAGAGCTGTCTTTTCTTCTGAGCCT
TTTGCCCTCGGATCTTCGTTACTCCCTCACCCCAGACGTGTTGCTCGCCCTGCACACAAA
ACCCCTGGCTGTGATACGGAGATCGGCCTTCGTGTACTGGGATGGCTACCTGTCGGATTC
AGGCGACCGTCTGTCGGGGTTGAACGTTCCACACCCGGAAGACGTGAAGTGGGCGAGCCG
CGCGCTTGATGGTCTCGTGGCCCCCGAGGCTTTCAGATTAAAGCGACGGATCGCACAGAT
GATGGTTTCGTCCTCGGACTTCATCGGGACCCTTCGGTCCATTTTCCTCGACACGTACTG
GCGAAAGAACAACACCACGTTTAACCCACAGTAAAAAGCATCCTGTCCTCCACAGTACAT
TAAAGCCCACATTGTGAAAAATAAAACAAGTCTCCTTGTTATTCTTTTGTTTTTATTATT
ACACATGTTTATTGTTGCATTGTTATTACAATTGGCGGTGGTGCAAAGGCTGCACCTGTA
AGTTTTCCTCACGGGTAAAACAGTAAGTGCAGAGGTAAGCGCAGAGTCCAATGTAAGTGT
GGATGTCAGAGAGTTGACTACACCTTGTCCTACGGTTCCGTCGATGAACCTCACGACGTT
TTGAACCCGGCGGTCAGACGTCCCGGAGTATACCTGCACACTGTCTACGCGGACCGTGAA
GGGGTAAGCAGGTGGTCGCCGCCGCCTTGCCACATTTTGTTTTCTGAAGAGAAAAAAAAG
AAACACTATTTAATACGTGGAACGAAACACTTTCTTTAACCCGTCCACAGATCACAGTAT
TTAAACACAACAAAACAAACGAAAGACGGGGAGAGAGAGACCATGGACCGAGCTCTCGAA
TGGATTTACGCCATTCAGCTGTTTGAACAGCGTAGACATACCATCACGTCGAACGTCGCC
GGTCAACTCGACGGCATAGAGCAACAGGAGGCGGCTCACTGTTCGCGGTTCTCTGCGGGC
GGACAGGTGGCGACGGGGTCCAACACGGATCAACCTAAACGACCCCGAGACGAAGAACCC
TCGTCGAGCGGAGTCTCGAAACGTTTAAAATCATCGGACTCGGTGGGAACGTACGGTCCC
ACGTTTGTCCGTAGAACGGCCGATGCGGGAGAGACCGTCTGGAACTTCGGCAAACCGCTG
CTCCAGCGCGACGACGGCACGAGAGTGTATGAGAAGGACGGCGGCGTGCGTTTGGAAACG
ATCTGCGTTAGCGGTGAGACGTTTACGTATCAGGAGCAGTACAGGTCGGCCGTAAAGAGA
ATTTCGGAGGAGGCCCTGGTGATGTGCAGGGTCGGACTCCACAAGCACCTTGTACCTTGT
TTTTGGGGCGCTCTAGCAAAAGTAGATTTTCGCATTTGGTGGATCACAGCTACGCCAGGA
CCGCTGTGCCCCCTCATGCAGTGGATACGGGCCAACCGCATATCGAAACACCTGTCTCCC
TCGAAAATACTCTTTCAGGTCCTCGACGGCTTGAAACACATTCACGGGCTGGGGATCGTT
CACGGCGCGGTGAACCCCGATAGCATTTTTGTGTACAGGGACGCTGAATGGGGAGAACAT
TGCAAACTCGGGGGGTTCCATGCTTCCGGTACAAGTCCTCTTTGGCACGTGGGCCAGAAG
ACCGAGTACTGCAGTCCGGAGCAACTTACGCAAACAGCGCCTTCCGACTCGAGCGTCGAC
GTCTGGGCGGCTCTACTCACATTTATCAGGTTAAAATACCGACTTTACTTTTTTGGCAAA
GGTGAACCAAAGGCCATCTTTCAAACCATGTGTTGTGTCATGAATGTTCCGGAGGACGTG
CTAGCCTCCCAGGGTGTGGTGGACCCCGTAGTAGCCTCGTGTGTCACCGAGTACATGGGC
GCTATGCACAGCCAGCATCTGAGTGAGAAACACACCGGGTGGTGCGAGAAGGTCTTCACC
TTTAACCCCCGGGAACGGCCAAAAGCCGAGGACTTGCAGCAGCAGGTAACGCGGGACGAA
GAAGAAGACGTGACAATTGGCGCAGCTGTGCGTCAAACGCTGTGTCCCAATCCGCCCACG
AACTTAAAGATCCAGCTGAACGGCCCCGACGCTGAGACCCTGGTGCCGTGCTTTTATGTC
TACCCGAAGGCCGGGTCGCCATTCGCGGTGAGAAAGTACGGTTTGGAACATCAGTGCGCG
GACCCCTCGTGGTTCTACGACATCATGCCGCGGACTTCGGTCGCACAGACGGACAACCGC
GTCACAAAATACACATTCGATGAGGACCGCGTCAAACGGACCTGTGTCCAATGGACCATG
ATACGATTGATGCAGAACGAAAGGTACGGTCCCCACGCCGACGACGAGCACATGCAGGCG
ACGCAGTGGACGATGTATAACATCCAAGGACACGAGAAAAACTTCTGCCTGGTGAAAACC
GTCGAGAAGCAAAGAGGTGGCCGCGAGCACGTGAAGGTGGCTCTTTCGCTCCCCCGTCAC
AGGAACGTGCTGAACCTGTACACGTGCGGCGTGGTCTGCCAAAAACTGCAGTCCAAGTTG
TACTGCGTTCAAGACGGGGTGGACAAACGCCTCAGGTGTCACACCCTGTCGGCTTACAAG
AGCAAACTGTTCTTTTCCCACATTTTACAGGCGGTGCGTTTGACCCTGTCTCGCAACGTG
TTTCTCGGTTACATATCGCCTATTAATCTGTATTTGCGCGAAGACGGACAGGTGTGTGTC
CTAGATGTGACGGAACAGTTGGCCCACAACTCCTCGATCCTGCGTTTTCCCCGGAGGTTT
ACCTACGGTGAAAGGTTGACGATAAAAACCGCGCCAGAGATCCACGAACTGTCGATGTCC
GCCGCCACGAGAGAGACGGTCGTTTTTGCGCTCTGCTCCCTGTACCGACACGCGTTTGGC
AACTCCTCCGCCCCTGAGATCGAGAATACCATCGCGAAAGGACTGAACTACTACCCTGCC
GATCGTGCCACCTTCGAAAACCTCTGCGAAGCGTTCGGAGTAAATGAACGCCAGGAGCCT
TACTGGCCAGAGGATCAACACGTCACGTTGCCTTTCAAGTATCCCATCTCTTTCTACGGC
ACAGACAAAAAACGAGCGAACCCGGAGATTCTCTACACCAGACACTCTTTTTACCTTAGC
CCCTCGCCTACGTGTCGAGAACACCTGGACTGACCCGTAGCCCGACATGGAGACAGATCG
GGAGTACTGGTACCGGTGGTTTTACACTTACCTCACGGACGAACCCGAACTACGGGGGTA
TTTACCGCAAACGGAGAGAGTGAGAAAAAAGCAGCAGGACCTGCCGACAGTCGAACCGGC
AGATGAGGACACCGATCCTGAGCTGTCGTTGCAGCTGTCGGTCAAAGACAGCCAGATCTG
CGACCTACAAATGCGCTGGTTATCGATCGTGCAGGATACAGCTAGCTCCATCACGAGCAA
CTACGAAACGTTTATCTATCGACCTGACACTTCACAGGCCGTCGTGTTTGAGGTCAAGAA
GACGAAAACCCTCCCGCAACTCTACAAGGTCACCAACAACCAGCAGATGGTGTGTAAAAT
TATCAAATGCCCCTACCGTAAGCAATTCACCAACTACACCTACGCCGTGAAGCGATGCAC
GGAGGAACTTATGGTGTTGGGGCGACTGAAACACTCTTGCATCGTGCACTGGTTGGGCGG
TGGGCTGTACAAGACAAAGGACAACGTGTACTCGTTCTCGCTTTTGGAACGCGCCTCCAT
GTCCGCCTTTGAGCTCGTAACCAACACGGAGCTTCGACTCACGTTTGAATCGGCACATTA
CAACTGGGCGAAGATAGCAGAAATACAAACGCTGATGGGGCTGGAATACATGCACGGGTT
ACATTTCTATCACAGAGACGTCAAACCCGAAAACATATTGCTATTTCAGACGCCCGATGG
CCCGTTGGCCAAAATCTGCGACTTTGGGCTGACGACGAACCAAGTCGTGCGTGGGACGGG
GGGCACTTTGCTCTACAAGTCCCCCGAAACCACATTCCTAGGGCTGTACAACACAAAGTC
GGACATCTGGTCGTGGTGCCTTTCCTTTTGGTTCATTCACACCGAAGGCAAGGATCTGTT
TACAACCGTGGACATCGAACAGGTCCGGATGGAAATGGTCAAGACCGTGGGCATGTACAC
CAGCCCCGAAGCTCTGGACATTGCCACCATTACGTCCGGGATAAACAGAAACATCCTCAT
GTGCACGCCTCACGGACTGGAGGCGCAAATGTGCAAAAGCCTGGCAGGCCACCGGGGGGT
TGTTGAAGACTCCTTCACTGACATCATGAAGAGAAACATCACCCTGCTGGCGCAAGACAG
GATGGCCGCCTCGGACCTCCTCAAGCACACGCGATATACGGAACAAAAAAAGAAAGAGGC
CGAAACCACGGCTAAAAAACACGAAGGCACCAATGAGATCGACCTTCACAATTTCTCCAT
CCGCAAGGACAGCGCGGTAGTGAAACCAGTTTTTCTCTTCAAGAGGAGAGAATGCACGGA
CGCCAACTCGCAAATGAAACACAGAGTGTACGGACACACGGCCAGCTCGACGTTAAACAT
CAACCTGCCCAAGTTCCTTTACAAGAGACGAGGAGTTCCTCCGGAAGAAAGCGGAGCCGT
GGAGAAGCGTGACCTACGTATCGTCATCGTTTCTGATGACGACGATGACGACGACGATGG
CGAACCGAAGCCCGGACCCTCGGGCCCCGGTGCGCGCAGGTTTGCCGTCGTGGAAGCTGA
GCGCGCCCCCCGGTGGCCGGGCCGCGGGTATTACTTTGAGGGAGAGCTACCCACTTCAAA
ACACGACAAGCGTTACAGCATCCAAAACAGTCGGCTCGAGGGCATCAAGGACGAGAAGCA
CAGTCGAACCGACAAGGACAGAATCCTGTGTTTCTACAAGGAACACTATCCGGAGATGAT
CAACAGTCTGATCGTCGGCCCCCACCTTAACCTCATCAACATTTACGCCGGAGGAAGCGT
GATCGGGGAAAGCTCTGTGACGACGTACATGATTAAAGATCCGCAACCCGAATGCGACCT
AGAGTCTTGGATGACCCAAAGTCCACGTGGTCAGAACAAGCACCGCATCGACAGGATCGA
AGTCGGGGTTTTGAGAGCGCTGCAACATCTGCACGACTCTGGAGTTTACTTCGGAGGCAC
GTTGAACATGAACAACATATTTGTGTCAAGAGACGATGAACCCAAACTCTGCACCGAAGG
GTCCATGGGGAACAATCGCGTGCCGACAACCTCCGTGTACGGGACCAATCCGTTCATCGC
CCCCGAGATGCTGCTGAAAGAAGCCAAGCCCTGCAACGCCTCGGACGTGTGGGTCGCGGC
GGGGATATTTTACTACCTGCGTAATGGAAAATGCCTGCTGTCCCACGAAGTGGGGTGTAA
GGATGACCGGCTGGCTGCTTACATCCTGTGCTTCGGGGACTTTGCGAGATCCGGAGCTTA
CAGAGAGAGCGTCCTCCAAACAGCTCGGTGCAATAGGATGTTTAAGTCACTCGTACGTAA
CAACAGGACAGTTATTGTCTCCGTCAACGGGGACCCGATCATCGAGGCAGACCTCATCCC
CCCTCACCTACGCGGGATCTTTGTCACCGAGCCCACAGCGCGGTCTATGTGCAACGAAAT
CTTGGACAGGTACGACAGGCAGGCGACACGCACGGAACGGAAGGTGGAAGTACCGAAGAA
CGTGAAAGGTTGTCACACGTATTATATTAACCAAAAGGCTGAACGTCTCCCCACAGTCAA
CATCTTCACAACGGATTGCGACGATGGATGACCTGGAATCAGTGGTAAACCCCATCGTCT
CCCATTTCAACAGCTTAAACGTGTTAAGGTTTTCGGAGGCGGTGGAAAATAAACTCGGAC
GACACTTGGACTCGTACGCACATGTTCTCCCGTGGTCTGCGGAGGACGTGGGACTGGACC
CTCAATGCAAAACCGTTCTTTGTGAAACCGCGCCCTTGCCCGGGTTCGAAAGACTGCTGA
ACCTCATGGAGAAGAGGGAGCCCTACGGCACGTGCTACGGCACAGTAGGCGTGTTTTGCG
AACCTCCCTTGTGCTTGTTTTACGAAGGGATGTTCTTCCACAGCACCAAGAAACACTCCA
TCAAGTTTAAAACGGGATACGTCATAAACAAACCGGTACGAGATATTCATCTTTTGGAGG
AAGTTTTATTGTTAAAAACACAAGGACAGTTAACGGCAGAATGCACAATCGCGGATGTGT
TTAACAGCGGGGAGTTTATGCGTTTACACCGCGGTTTCAAAAAGCTACCGCGGAAGGCCT
CCGTACTGTCCATCTTACGAAGCCCTCGGTCTGCCATGTGGTGAAGGTACACGGCGGAGA
AAATCAAGTCATAACATGAACAAACCGATATTTTCACTTGTTGAAAATGTTGTATAAACA
AATAAATAATAACACTGGCGAAAAACGTGTGAACGGATGGTATTGTCTGCATGTTGCGGT
GGAAAGATGGGTGTCGTGTGAGAGTAGACACACACGCACGCACACTCAGAATCCAAAGGT
TTTGCTCTGCCAACTCAAGCAACCCCCTAGCTCCCTCCCTTAACCTCCCACAAATGGATG
GGAGACCACACAAAATAAAAACCCAATAAAAACACAAGGACAAAATGTTGGTAGAAACTT
AAAACTTTATTGTACATAAAGGCTGGTGTGACAGAATGCAGAATAGCAGATGTGTTTAAC
AGCGGGGAGAGCATTTTTATTACATGTTTAGACCTGGGTTGCGCCGCAGGTGTCGTACGG
TTCTGTCCCATAGTTTCCCAAGGTGACTATCGGGAAGCTGACCGGTTTCATCTCTCGGGT
GTCCAAGATAAAGCAGGTGCCCGGTCCCGGGGCATTCGGCACGAAGTGGCGGGTGCCCGG
TATTGTCTCCCCTGGGCGTTCGGATGCATATATGGTGACAGCGTGCGGTGGAGAATGTCC
GGACGCTGCGACGGCGAGGTTGACTGTCCGAAAGACGTCATTGACGGTGATGTACGTCAC
ACAGTTCTGTTCGATGCACACGCTGATCATCTGAACCTTTGTGAGACTCGCGTCTGAGGC
CACAAATAAATCTTTGTAAACATACATGTCCTTGGCCTGTGTGTATTCTACATTGAGCTG
TTGCAAAAACAGCCAGGTGGGGTTAACATACATAGGATCAGACACGCAAGTGGGGTGTTC
GATTAAGTGGAGGGTCATTCCGGAGACCAACCAATTTCCTATCTCTTTGAGTATAGCCAA
CAAGTGGTCTTCTCTCATGAGGGTCTTCAGTCGAAATAGATCCACGCCCAATTGGTAGAC
TCTATGGTCTCGAGACGTGAGCATGTCTCTTAACATGCTCTCGAAGGAAGCGTTCGGCAT
GGATTTCAGTACGTTGCTTACGTTCGACCAAATGACATCTTTCATCCTGCTGATGAAACC
CGGCACGTTGGTTGTCAGACCAGAGTGTTTTATTCCAAACAAGACAGAAACCCCATTGGT
CACGGTGTAAAAAGGGAACACTGTTATTATCGCAACGGCTCGAGGAGCGGAATGTGGCGT
CTCGATGTAAAACAGGCCATCGTTGAGAATGCAACAGGGGTTTCTTGCATCCATTCCAAG
GAAATCCCCACATTTCATCCACCAGGATAGTCCAGTCAGGGGAATAATATTCGTTAGACT
TGCGAAAGATGTTTGTCGGTTGACAACAAACGGTATGTTGGACAGTTCTTGGAGGATTTG
CTTCACCTGTGTATAAAAGTCCTTTGTCTGAGGAGTGTGTCCCCTCTGTCCCCAAAGGAT
GCGATCCAAGGTGTCGCTCAGTTCATGTAGAATGACATTTATGTACATTTCCATGTGTTT
CTTTTTCTATTTGCTTGCAGGCTCAAAAACAGTAGTCTGTTGGGTCTGTGCTGGATCATA
TAAAGGGGGTTGGGATGGGAGGTCCTGCCATTGGCGTATTCAAATGACTTGGGCTGTGTT
CAAAAAAAAAAAAAAAAACCTTTGGAACAGCGGCAGGTATGTTTGGCTCCATGCACAACA
AAATTAGTTGAGTGTCATGCTGCAGATAAAGACAGCATTCTGAAAATGTTGATTTTTCTA
GTGTCCTTCCTGGCGCAATTCTTCCGTGCCTTCACTCGTAGCCATCTAAGAAGAGATCGA
GAGTTGTAAACTTGGCTTTCCTCTCACTCTGGTTCCTTTTAGAGATTTCCAGAGAGTTGC
TAACAGAGCCAGGGTCAAGTTGAGGTTTGTTTCCCTCGGTGTCCGTGTCATCGTATTCCG
AGCCGTACTCGGAACTGGAACAGTTATCTTTCCACTCCAGGTTGAGCTGTCCGTCAGGGT
TGACCTTCTTGAACTCTTCCTTTAGGCGATCGCCGTTCTCGAAATAACACGGGTAGACGG
TTTTATAGCACCCCTGCCAGCGGTTCGTGAACGTTTCCTCGGCCGCGGGCTCCGCGACAC
GTCTGACCACAGCCTGCTTGTATGTAAAACGATTAGAGGCCGATACCCTGCACGATGCTG
CCACCTCAATCATTTTGGCCGCGACGGAGACCTTGTACAGGTTGGGCATGTACCTGTAAG
CATAGTACGTGCGTCCTCTGTTGTCTAGGTATTCAAGCAGCGCGACCTTTCGTCGCTGGT
GCAGGTTGGCGACCGTACTTGTCGCCCACTCGGGCTTGATGTGCAGCAGATCTTGATACT
TGCGTCGGGCTATCCTTAGAAAATACCTTTCGCTCATTTTGCTAAATTTGTCGATTCTCC
GCTTACGTTTCGTCTCGTCCGCCGCCGACAGGTAATTAACAACGTTTTGCTCGTTGTGTA
GGTGTTTGTAAAAACAAGGGGGCATGAGAGCCCCCTCTTCTTCGTCCGTCCACCTGGGGT
TCAAGTAGTCGTGGCCTCCGCAGTGGTTGGCAAACAGATCCATGAGGGTCTTTGTTTCTT
GTCTGTTTAAGGCGCAAAAAGCGTAATGGACCTCCGCTTTCATTTCCTTGGTGACGCGCC
AGAGCATCGCTATTTCGTGGTTCACACAAGTCACCCGTCTCGCTTTTAGACACACAACAT
TGCTTTCCACGTCTTCGGCCGACAGTATCGGTCGAGACCCATCTAGGTATTTTATGCGAT
ATGAGTAGGTGCGATCCGGCGCCATCTTCCGTAAAAGACAAGCTTTGCTCGTCTTCTGTT
TTTGAGAGGTCTGCATTCTCTGCTGCAAGAGGCTCCCGAATTGAGAGAGAGACGGAAGGC
TTTCGTGGAAGTCGTCGAATCCTTCGTAGGGTGCAGCTTGCGTGGAGGTTACCAGGTTTT
TAAACGCTTCGTAGACCTCGTCGGGCATGGCGTTCAGGTCGACTCGATCAAGTGGGTCGA
TTGGGGACCGTGTCGAAGGGCCGGCTTGGGAGAAACGGCGAGGTTGAGAGGAGAAGACGT
CGAAGTCACCGTCGACATCGGATTCATATCTACCCCGACCAATCTGTTTTTCGCCGCCGG
GCGAACGGTCGTCGCCCGTGGCAGACGGTAACGCTATATCGGCTAGTCCACCGTCGCCTC
TTACTGCTATTTCTTCTTCTCCTTCTCCTTTCTCTTCGTTTACTTCATCCTCTGTTTCTT
GTTCTCCCAAGCTACCTCTTTCACTTTCTTCTTCTTCCCCGTCTTCTTCTCCTTCCTCTT
CTTCTTTTTCTTCTTCCTCCTCTTCTTCTTGACAGCTCAACTGTTCTTCCAATCTACCTC
TTTTTTCTTCTTCTTCGCCTTCTTCCTCCTCTGCTTCTCGAGAGCTCAACTGTTTTCTCG
ATCTACCTCTTTCTTCTTCTTCTTCTTCTTCCTCTGCTTCTCGAGCGCTTAACTGTTTTC
TCGATCTATCTCTTTCTCTTTCTTCTTCTTCTTCTTCTTCTTCTTCATAGTAGCTCACAT
GTTCTTCGGAACTCAAACGATCTACACATTCACCTTGTTCGGGTTCTTCTTCTTCTTGCT
CCTCTTCGTCATACGTCGATGATGTTTTCACGTGTATTGCGTCCGCGGTAGATTCTGGAA
CATAGGATGACATCCAGTCGCCTTTACAGGCGATGACCCACAAAGGTGCGTGAATTCGGA
ATAAGAACACAGTGTCCGGCCCGTATCGAACCAAGAGGTGTGAGCTCTGGGATAGGTCAT
CCACTCTTTCGAGGTAGTTTTCCTTTCCCACCCCGCTTAGACCGGCATGGTGCTGTAACA
ATCCGATGTTTCTGCAGTATTCTCGGTACTTTTTCCTTAGGGTTTCCCTGTTCTGAAGAA
ACACTTGGACGTTTCGAACAAAAACCTCCTTCAGTTCCTTCTCTGTGTGGTGGGTCAAGT
CATCCATTGTGTTCTATTAAAAAACCAGAAAAGTGGCAGGGGACACAAGCAATGCAATCG
TCCAAGGCGGAAATAGCCCGCAGAAAGCGGCAGGAATTTGAACGGTTTTGCGCCGGGGTT
GATTATCGGTCAGACACGTGGCTGCGATTTAAGGAGTCTTCCCTTTCCAGCAGTTTTCCG
GACTGGGAGGTCAAAGCCAATGAGTATAAGAAGAACGTGGAAGCCGAATACAACGAACTC
ACCACCTGTTTGGGTGTATTGTGGAACGACAACCTTGAACGTCTGGAAGAGGTGCCGAAG
ATAGTGTCGGTCCCGATGCGTCACCTGTGCACCGACGTCGAAAAGTTAATAGCGGTAGAT
AAAACCGAATCCAAACCCTCCCCTAAATGTTACATCATGAATGTCCCCCGAATGGAAACT
GTTATAAGCTGCAGACCAGGGGACACGAAGGAGATTATCAAGGAGGTGCTGCGAGAGGTG
GGATGGAAGTGATCAACGATGTGGGATTGTACGACACGGTGCTCGACGCTGTCCTCTTGG
TGTACAAACGGCACCTGGGGAAGCACAACGTCAACGTCTCCAAAGCAAAAGAGATAGTCA
GAGAGGTGAAGGTGTTGATCCAAGCGACAAACTGCCCGAGCTCGAGTTTTGAAGATCGAA
GCAAGATGCTATGGGACGGAGAGGGTAGCGTGATGGCGCTTCTGAACAGCAATCTCATCG
GGGTCATCGCGGGGAAGACATCGACGAGCTTCCCCGATGTCACCCGACCCAGCCCCCTCC
GACTGTGTTCTCCCGTGTTTGTCTTTTTGGACACCCTCGAAAACCTGAACTCTCCGAAAA
AAACGCGGCTGACCGTGCTTGCCGGAGACCTCAGAAAACTACAGAAACTGGACGCCTACA
TCAAGAACGCGAATATTGGGAGCGGGTACATGGATTACCGAACGGCGACAAAACAAGCCG
AGTTGCTTAAAGCCGAACTGATCAACTTTGTCTCTCTGTATCTCGATGGTATTTTGCAAA
ATAAAGTCTGTTGAATTAAACAACCTCCTGCACCGTGTGAGCTGTGATCGATTGTGTAGC
AAAATAAAGGTCCCCTTTTTCTTTCCCTCTTCTGTTGCACGGTAAAGTCTGTTGCCAAAC
GTCAAACGTCCCACACTGTGCGAACTGTGACCGACTTGTTCTGTAATTCCAACACTGTAG
ACAAAGCGATGATAAAGGCTGAAAATGTATCGTCTTTTAAATAAAGCCCCCTTTTCCTCT
TCTTTCCTCCCGTGTTTACCGTCGGCGTTTTCTTTGTAAAATCCACTGTGACCCGTCGCA
GCTGGTCACACAGTTTATGTAACATTTCCAGACCTCTCTTGAAACAGTCGGGGTGGATGT
CAGTCTCCACCGGGTAAGGCGCGTAGCGCTGTAGAAACGCTTTCATCTGTACGCCGTCGC
CGCTCGCCACCCCGTCTGCGGTGGTGGGCAGATGTTTCAAGTCCGCTGAGAGAGCCCGCC
CCTCCACGATCCTCTGGATCTTATTTCTGGTCATGGAAAACATGGTTTTGACAACGTCAC
CAAAGCTTAGGGTGGTAGACAGCCTACCCACCATATCTTTGTTTATCGCAGCAGCTGCGT
GCAAAACATCCTTGGTTTTGTTCACGTCGGTCAGTCTGCCGATCACCCCCTTTCTGTCTG
AGTACATGTGGAGCCGGATGCCCAGCGTAACCGAAGCCAGCCGCTCGGCTTGCTTCCAAA
CCTCTCCCACGTCGTAGCTGAAGGTGTTCCTCTCGATCACGAGGACGATTGGGATCGCTT
CTTCCCGGATACCAGGAAACATCTTTATCAAACCGTTGACGTGCTTTGCGATCAGGAGGA
CGTGGGCCTTAAGGCTGTCGTCGACGATGTCGTCCACGGGCATTTCGTCCAGACCGACGA
CCTAAACGGAAGAAAGAGGACAGGAGGAAAAAAGATGTGCCGTCACAAACGGGTCGTCGA
AGGCATACGTAAAATGTTACGCGAGCCCGGGCTGCCCGAAAAAGTAATCGAGGGGCATTG
GATGAAGGTGACTTCTTTGGCGTTCCTGACCTATTTCAAATACTATCTCCCTTACAAACT
GTCTGTCAACACCAACGTGATCAACAGGGCTCTCAGGCATGACTTTCTGTTGATTCGTGA
GGTTTGCACCTTTTCCACCGCACCCTCTGATGTCGCGAGTTACGTGAGCGCCGCCCTGTG
GTCCCTGCTCCCCGTGTCAGCTGCTGGTTACATGCTGCGGTCCCCTGACTGGGGTAGGGA
CGCCGGTCTGGCCGCTTTGGTGGCCGCCCGTGTGGCGCGCAGACACCTATGGCCTTTAAA
ACAGCTGGAATCGGCGCTGGACGTTCGTTACGTGGCGGCCTGCCATTCCGTGTTTGGAGG
CCTGTTGCGAGAGGACAGGATTTCGGAATTGACCGCCGACTGTTGCGCCGACGGTCAGAC
CTTGTTTGTTCTGTCCGCGTACATGACGGACTGCTCTGTTTTGGGATTCGCCGGTGAGGC
CAGGGGGATCGACCAACTTGCCTTTGTTCTGAACACCGCGTACTGTTTGCTCGGAGTGAA
GGGCCCCCCGCCGGCTCCAAACCTGGACCGGTCAAAGCCTTGGGTCCTGAAAGCCTTAAC
GCAACACCTACACGTGTTACCTACCAAGAGCGAAGGAGTCGACAAGGCGTCCTTCAGTTG
CAGTAGTGTGCACACCCCGACGCCGGAGAGCGAACCCGTGGAGAAGGTGGGGTCCACGGC
CACCACGCACCGCTCGATTTGACGGTGGTCCTCGACCGCTCTCGTGCCGCTGAGAAACCT
TGAAACTGTGTCGTCGCTGAACGGCTTCAACCCGTCCGTTACCCCGGTCTCCGAGACGCA
CCCCGTCAGTTCCGATTCGAAGCTTCCAGGTTGGACCAGCGCCAGCAGCTGCTGCAGAAA
AACATCTACGGAGATGTGATCCGGACAGTAGATAGCATCACAGTTGCACGTGACTCCCGG
CAAGTGGGCGTGCATTGAACATTTAAACCTGTGCGCTATGACGTGCACCGCGCAGTTCCC
TTCGCCGTCCGTGATATCCTTAACTCTGCTGATCCAGGCTTCCGGAGACACGGGAGAGCT
GATATGGATCTGCTTGGTCCCGTTGATGGCCATCAACGGAAGCACGCTAAGAAGCGCGCT
CGTGTTAATAAAACCGGCTTCGTCGACCAGCACAAAATCCGGGTTTTGTCCTCGAGCCGT
CTGCGGCAGAGAGAGGAGAGAAAAAGAGAAGAAGAAGAAGTCACGCCTCAAGAACTAAAA
GCTATCCGGGCATATAACCAGAAGACGCGTCTCGATGCGGTGAGGGCGACCTACGGGGCC
ACTACCGTGGCCCTGACCTTTTGTCCCCTGTGGGTGGCCAAATGCCTGTGTATGAACTGT
CGGTTTGTTTATCACCCTCGGGGCAAAGCGTGGGTGTGTGAGGAGCACATGGTTTCTCAC
ATCTGCCTGGAAAGAAAAAGCTGTTTCTCCCTGTTCCTTCTGCTACGGTGCAACCCCGAG
GCCATGCGCGAGCGCCGCTGCATTTTCGTTTCCTCGGCAAACGGGGGCCCGGACGAAGTC
CCCAGAAGAACTCAGCCTCCGCACTTCGAGGACTACAGAGACAGCATGAGGTTGACAAAG
ACAAATGAGAAGAGCTCGCTGATCCGTAAGATTATCACAGAAGCGGTAGAACCCATCGTG
GCTTTCGCCAACACCATCACCCAGGAGGAATTTAATCGCAGCTATCATCGAAAACAGAAA
GCATCGCGCTGGTGTAAAGCCGACGGCGGGTCGAGCGCGGCGTCGACATCCGAGACCGAG
GGCTGCGCTAGCCACGAACCGACAAAGAAACGTGGCTGGACGTGGGCCGAAGGGCCGGTG
GTCGGCGAACTTGCCAACAAGGTCGCGGTCGGGTTGCTGCAGCGCTTGATTTTTGTTTTG
TTTTACTACGACGAACTCAACTACCTGATCGGTTTGCTGTGCAAGACCTTGGATAAAAAA
GAGGACTTCAAACGGGTGATAGTCGTGCCCATCCTATGCCTCTACAAGACCCTCGACCTC
TCCGAACTGGAATACGACGTTCAGACGATGGTTTGCATGTTTTTCAAGAAGACCAAAGCG
GTCACTCACTCTCTGTACACCACCACGGACAAAAAATGTTTGGAGATCTTACACAAACAC
AGACACAAAATGCTAAAGGTTCATCGGTACGTTTATTTGTATGACATTGAAGATGCGCTG
GCACGCCAACGGGTCGTTCTTCGGTGAAGGGCAGCGCATCTCACCTGCACCGTCACACCG
AACAAAAAAAAAACACAGTTTCATTTGTACCCAAAGTTAAAAGAATAAAAGTATGATGTG
TATTCTGTCTCGTCTGGTTACTCACTCTCTGCAACACACAATCGTACAACAATCACTGTC
CACTATCCAGTGAAGGCGGCACGTTGTCGCCGCGTGACGTTGCTCACGCAGACAGCGTTT
GCCCGTGCGGTCAGGGCCACGTAGGTTCCTGCCAGCTCAACCAAACGCTGGGCAACGTGT
CTCTTGTCGCCGAAGTGGTCCATTTGTGTTTCCAAATAAAGCATGATGTTTCTCATAAGA
CTGTAGTCTTTCTTGTCTTTCCGAAGTTTCCCCAACGCCTCAACGCACAGGGCTCGACCC
ATGCCTTCGGCGAAGGTGGCGCCGCCTGCGGTGTTCGCCGCCGACACGAGTTGTTCCACG
CAATGAACGACACCGAACGCCATTTCGAGGGCGTCGCCGACGTGCACCGCGCCGACGCTG
CCATTCGATCCGACCCCCGTTTCCTCTTCCACCATCGCCTTGATTACCATCTCGGTCGCT
TCCTCCTTCGAAAACGGCCTAGTCCCCGGGCCTTTGAGCAGGTTGTAAAACCGTGTGGCC
ACCCCGATCCGAGAGAGCACAGATTGAAACAGGAACGTCAGCCTCGTCACGGGCAAGGTC
CGTCTACGCAGAGACAGGTCGACGAAACATTTGACCATTTTCAGAATGACACCGACAGTC
CGCTCCTCGTCTGCGGGTAAAATCAGGACGACCGAACCTCCTCCTAACACCGCAGCTGTG
AGCAAAGATAGCAAGGTCGACAGGGCTATCTCCGCTTCTGTTCTAGGGGGGGAGAAGGAC
GTCAAGAGCACGGAATGTCTCCGATCGGTCGGACGAGCTGCAACAAACACCTTGAGCTCG
TTCCACCGCGTCGCTTCGTCGGCCCGCAGCTCTGGCGTGGGGTGGTCGCAGCCCGATATG
ATGAAATCTACGCTCTCTCGCTCGAAACCGTGCCTTTCCAGCTTGAGCAGATCGAAGGAG
CTCTCGGTGGATTGGAAGCAAAACTCCACCGGCCCGTAAACGACAGTCTGTTTGCCGCGG
TGGACGAACTCGCAAACGGGAAACTTTTCGGAACCCTTTTCTTTTTCTTCCAGGTTCAAA
ACGCACACCTTGAAGACGTCCTCCAGGATTTGCGGAGCGTTGCGCTCGGGTCTGACAAAG
GTCAGGCATCCTTCGGTGGTTACGAAGTCCTCGAACGAGGGCGATAAACTCAGCTCTTTG
AGCAAAGTCTCTTTGGACAGCAGACACGAGAGAGCCGCCGTGAAGTGCAAACCGTTGATA
CGGCCCACGATCGTCGAGGTGTCCTCTGTTTCTTTTTTCCCATGGCCCACGGCCTTAAAC
CGTTGCTGGAATGCCGCAGCCGTTTCCTCTCGGGTTTCCGGCATCGCGTTGTTGTAGAGC
AGATCGATGGCACCCTCGCCTGTTTTGATTTCTTCCGCCGGGTCGCGCAAGGAGCCGTTT
TCAAAGAGCAAACTGAACCACATGCCCTTGTGAGGAACGAGGGTGGGGTTGACGGGGTCG
GCTTGTTTGAGAACAGGCCGGCGATCTTTCGCTGCCCGTTCGGTCTCTTCCATCCCGATG
ACGCTCGTGACGATGAACGGGAGCGCCCTTGGCTTTATGTTGTACACAGCAAAGGTCTTC
TCGCTGTGCTCGCGTCTGACGCGGATTTCGGTTTCCTCGGCATGTAGCCTGATGAAGACC
ACGAAGGCCCCGGCGTAGCGCATAACGTATTCTCCGACGGTCATTTGGAACTCTGTGTCT
GTTTGTATCGGGACAAGGATGTACATGTTTCCGTTCTGGACAGGTTCGCACTGCGGAAAC
GTGGTGGTGAGGACCAGTCGGTAGCAAGCGGAAGCCAAGAGTTGTTTTCCAGCCACCGTG
TCGGCGGAGTCCCCGTGGACGTACACGGGGACTCTCGCGGCGAAGGCGGCGTTCTCTCTT
GTTCCGCTTACGATCAAATTGGTGACGTCTTGATGCTCCTGGAACCACCGTCCGTGGACC
GCGCCGGGTTTGGCGATCAAACGGACGCGGCGTTCGGTGGAACCCATCAGGACCGACAGG
CGAGACACCAGCGAGCATAGTTCGGCGTTGACAGGCCGGTCTCCGTACGACAGGATGACG
GTTTCCCGGCAGCAAGACAGAGCTTTCAAGACCGCCGGCAGGAATCCAGAGCGGCTGAAC
ACGCACGCCAGGTACCTCCTGTCCTTCCGGTTTTTTTCGTGTCGCTCCCAAGATACCTTT
TCGTTTCGCTTTGCGTTTTTTATGCTCGTCGTCGGAGTTTTCATCTGGAAATGGTTTAGC
AGCAGGGCTATTTCCTTATCGATCGAGCTCTCCTGGTCGAGGCGGCCGCCCTCCTTCTCT
GTGTCATAGAGCACCACGATCCCGTAAGGAGATTTCAGGCCTGGCAAACGGAGCTCCGCG
AAGGAGTCGAGCTCTTGCATGGAAACGATCGTAAAGCCTTGCGAGAAGACGTAGAGATCG
GAGCTGATCAGCCTTCGGCGCGCAAACCTCTGCCAGAGGTCCGAACCGCTGCCGTCGGCG
CGTAGGACAGTTACAGCCGTCCTCGGTTTCTCTAAAACCTCTAACGGCACCGTGATGGGT
CCGTCCTCTAGTCTGAAAGTGTATTCCGTCTGGTGAGCACCACGAGCGGAGGCCAACCGC
AGTCTACACTTTTCCGACAAAAACTCCACAGAACGGTCGTCCGTGGGACCGTGCGTGTCC
TGCGTCAGTTTGCGCCGCACGTCCGCTTGGTTGTTCCAGACGTGGTCGAGATCCTTCCGA
GACAGGGCGTAACCGCTGCGGCTCTCCGCTTCCAGCAAAGCGTGGAAACAGCGCTCGTGT
GTGTAGTCTCTTTTCCCGTCGACCCCTAGCCTCCAAAACTCTGCCACCTCCTTTTCGGTT
TCCTTCGTTTTATAGGCATCCACCACCTTCCCTGCTCTGGATGGTTTCACGCAGTACTTC
TTCCCCGCTTCCAGAACCGTCGCCCTGTCTCCCTTTACCGCGGAGGTCACGGACAAGTTC
GTCTCCGTTCCCACCGCCATGACGGGCAGGTTGTTTAGCACGGTCCTCAGGGGACCGTCC
GTAGTGCACCACACCAGCCAAGGGTCTCCCACAGGAACCACGCTCAATATTAGCTCGCGG
CCGTCGGGGAAGTTCAGGATCCCGACGGCCTTGGACGGGTGGCGCCTGTCCGCAGGTTGG
GACACGCTAGAAACACGCTTGACGGAGACCGTCTTTGTACCGAAAGAGACACGCTGATCT
GTATTCTCGCACGTCACGCTGGGACCCACGTGCTTGCCGTACTGCGCGAGAACCTGCCCG
AGCAGCTGTTCTCCCTCGTAATCCTCGTCCAGTTCCTCCGAGTGCAACGGCGAGGGAAAT
ACGCACCGGGCGCAGAGTCTGAGCGCCTGAGATCTGATGCCTTCGTTGTCGACGGTGTCG
TCGCATAGCACCATTCCGCAGAAGAGTAAACAGATGGACCGCAGGTCGAGGTCGTTCTTT
TTTCGCGGCAGGGAAAACCTGGTGCTCGAGACGCTTCTGGTGTACACCAGGTAAGGGGGC
GCTAAGTGAATCGCCGCTGTCTGGTGAAGGTAGCCCATTAAATCCGAAAACCCCATCCGG
TCCTCTTTTGAGGAGTACACCGGCGTTAAGTTCCACGAGAAGAACAGACGACGTTCGCCT
CCCAGCAAGGTTTCGATGGTAGGATACAGCATGCGATAAAACCGGTCGATCAACTCGTTC
CACTGGAGCAGCCAACCAAAATCCACCCGTTTCCCGTGAACGCATCGCAAGATCCACGTG
AGGATGAGGGCCTCGTCCAAGGTGGTGGCCAGAATGACCTTTTGTTTGTTCTTCTGCTTT
TCCTTACACAGTTCCGCAAACTGTCCCAGCTTTATCATCCTGTGCAGAACAAAAATGTTG
TTGCAGTGTTTCCTTTCCACGGACAGCTCGAATGTCTCCTGCGCAGGAACGGGTTCTCCG
TGGATTTGTTCGTACAGCCGAGTCAAGGTAGCGAGCGCGTCGCCATCGAAGCGCTCTTTG
TCTTTAAAGAACTCGATGATTTGACGCTGCCCCGCGCTCTCCACGTTGTGAAAGAACACC
GAGGCGCCCAGGAAAGGGTGCCTTTGGTCAAAATACGCCGTTTTGTGATCCTCGAGAAAC
GCGGCGATTTGCTTCTCCCTGTCGCAGGAGAAACAAGACCCGTCGAAACCAACCGGGGCC
GTTCTATCTCGGACAAAGTTGTCTACGAGGTGCGGAAAATCCCGCGTGAGATTTTGTTCG
AAGTAACCGGTGGCGTCTTCCGCGTGCGTTCCCTGGTGCGAGGGTGGGAGAAAGCGCCAC
TTTTGGCGCTCGAGCCTCCGTTGGATGCATTCCAACACGTCGGCGTTCCACTTCGCCGCT
CTGGCCGCGTTGGGGTCTGCCACGGCAAGCTGCCGGAGCTGCTGATTTACCCCGCCACCG
CTTTCCCAGACGGTTTTGTGACCCAACCGGTCTTTTAAACGGATCAGGCTTCCGTCCGAT
TCGAAACCTACGTCGATGTTACATTTCCAGAGCGACAGTCTGCGTTTTTCGTTGGCGATG
TCTTTTGGAGAGATTGCAATGTTCATGAGGTTCGGGGGGACGTAAGCGGGCATCAAGGTG
TATTTCGCTTCGCCCCCCTCTGCCTTAAGGGACCAGTCGTGCGTGAGGAGCATGAGGTGT
TTGTACCGCTCGAAAGCCTCAACCTCTCCCCACAGATTTCTCTTGTCGGCGGCGATGACA
CGGCAGAGCTCGACGGAGGCTTTCGAGTCGTCTTCTCCGCGCCATCCGTCCTTCGGCGGG
TCAAAGTAGTCGATCGTCTCGCACTCCAAGACGATGGTGACAAACCCACGCCCTCCCAGG
GTCTTGGCGATGTTCTTGTAGTGGATGTTCTGCAACCGCCGGTACTCCTGTGTGGAGCAG
GCCTTCTTCAAGGCATATTCTTCCCTCCTTTTGGGATAGAGGTCGGCGGGCGACGCTCGG
AACGGCCTGTCGACGTGCGCCTCTCTGTTCTCCCGCAGCTCCGAGTACCAGTCGCCGTTG
TAAAGGGCAACCAAGACGGACATTTCACAGAACCGCTCGTTCCCGTAAACGGCCGAAAGA
AAAGCGACCATCTCTCCCGCCGTCACCAGCGGGCTCAGAAACTCGAACACAGCTCTTCTC
AGCTCTCCCCTGCACACCACATCGTTAAAGACGATCGCTTGGGACAGCGCGGCGTCCAGA
AAAGAGAAGTCGGGAACAATGATTTTTCTCGCCTGAAGAAACGCTTGACAACATGGGAGA
GCTCCCGCGGTAGCCGACACGTCGCCGACCAGGATCCGGATCGTGTCCTGAGCTTCGACG
GCCACAGACACGAGAGGGTCGGGGGAACGCGGGTACGGAAGGACCTGTATCTTCACGGGG
CAGCGGCCGCCTTCGGCCGTGACCTCGTACACACCGGCCTCCGGGTCTCCCGCACACGTC
AGCGATATACGTTCGCTGCACCTCTCTGGCCTCGGGTCATCGGCGCGGATCCCGGGGTAC
GTGATCAGCACGGACCGGTTGTAGAGAAAGGTGGCGTGCGGAACACCCGTCCCGTCAACA
AACTCCAAGAGCGGGGTCCAGGATGTCAGCGTGCGATTCGTGACACAGCTCAGGTAGTAT
TCTACGGCGATGTACGGCTTAGGGTCGAAGGAAATATGCGGGCTAAACCGCCGCGGTCGG
GTTTTAATTTCCCTCGTCGTTCCGTTGAGGAAAATCCCAGCCACGATGGGGGTTCCGCCG
ATGGCTAACCCCAGCGCGAAATCAACGACGGTTTGCGCGTTCCCTCGGTAGAATCGCAAA
TCCAGTTTCAACAGCCTCCCTGGGCCCTGGTCTGCTATCAACTTGAACAGGGCGCACACC
GTTTTTTCGTGTTGTTCGGAATCTTCCTCGATCAGAAAGACAGGGCCGTCGAGAGGGTAG
CGTGAAACCTGCGAGAGGAAGGGGTACGCCGCGTACACCAAAGGTAGGCTCCTCTTCTCG
TACAAATCGCTGAGGTTGCCTCGGTCCGGACAGCCACCGGGCAGAGAGTCGGGCGTGTCC
GAGAGATATAGGGTTTTACACATCTGGGATTCGTACAGACCCCTGAATTCGCAGTGAGTC
ACGACAAATGTCGTTTCTCCGTCGGAGGCCAAGAGCCTGATGTCTCGCTCCCCTCGCCGC
AGCGCTCGCGGCGGCACGGTGACATCGTCCCCGCCGATCTCCTCATCACCTTCGTCGTCA
TCGGAGGCGACCCCCACCCCGCAGAGAACGTCCTCGTGGGTTTTGTAATACACCCAGCGG
ACGCAGGATTCTTTGACCTCCAGGCGTTTCAGATTCCGACCGGAGTCGTAAAAACCGCTA
TGGGTTTTGTGGTATCGACCCCGCGCCTGATGAAAACACACGTCCACGCATCGCACCACG
TCTCTCGCGTCGTCCTGGCCCGCCCCAGGTCCGGGGTCCACCGTTACTCGTTTCGGGCAA
CAGATCGGTCCAGACTCTGTTGGAACCGCGACCTCCTCGGGGACCCGAAGGCCGAGGGTC
CGCGCCACAGGAAACATCCCTTTTTCGGTGCCCAGAACGGCTCGGATTTTGTTTCCGTCA
CGTTGACGTCGATATCGGCCGCTGAACAGTTTTGTTTTCTCTGGGCACGGAACATAATGT
GGTATTACAACGGGTGTGTCGGACAGATCGGAGCTGCTGTCCTCTTCGGAAACGGGCTGG
GAAACGGAGCGGGGGACGCGAAACATGACAACGGCGGGCGAGGACCGTTGTTTTCAACGA
GAGTTGGAAAGCCTCGATGAAAAGTTTAATTCTACAAAACGGGAGTGCGAGCGGTACATA
GCCACTGCGTTGACCGAGGTCTCCGGCAAGGAGATAAAGTTGACCTTGTCTTTACCCGAC
CCTTCCGAAGTATCGTCTTCCGACGAATGCGGCGAACGAGAAAAGCCTCGTTTTGAGAAT
AGGCTGCTTCTGGCGGCGAAGGAGTCCGAGTCCGAACCCGAAGTGGAGACCGGTCTGCTC
GCGTTAACTTTGGAAAGTGATCAGATGGTCAGCGGCGCGTCAGCGGCCCAGATCGACGCC
GGCGTAGAGGGATTACAGAGCGCGCAGGCGGTGCGAACGCCCCGCAAAGAAACCGTAAAA
AAAAAAGGTTCGGAAAAAGGCAACCTCACCCAAAGAATCGTTTTCTTGAACGAGGTGATC
GAATGTCAGAACGAGGAGATAGCGGACCTCAAGCAGCGGCTGTGTAAGAAGCAACCGCGG
GCAAACCTCAACGAGTCCGTCGAGGAGCTGGAAAGAAAGTTGGCAGAACGGGAGGGAACG
ATAAAGGACTTGGGGAAACAGATCGGCACGCTGCAGACGAACCTGTCCTACGTCGTCGGT
TGCGTCAAACAGGGAAAGAGCATCACGACGAGCGAAGGAGCCCTACGGCTCCCTAGCGCC
CCCCCGTGTCTAGTGTCGGATGACTACACTTTAACTAAACTGGCAGATCTGTCGGGTGCC
CACGCCGAGCTGGTTGCGGCCACCAACCAAGCGGCCGCTCGTATCAAAAGGCTCTATCCC
GAAATCAGCAAGTGTCAGGACGAAACGGTCCGCGATTTTCTGGGAATGTCCCCGAACCCC
TTTGTCACCTCCGTCATCCTCGAGGCGTCGAAACACAAAACGGAGCAGTTACAAAAAATA
TTCCACCTCACGGAAACCAACAGGAAACTCGAAAGCAAGCTGCAAGAGTTGAAGAACAAA
CACGAAGTGTTAAAAAAAAGCTTGAAGGACAAATGGTGCAAAGAAACCGGTGGCAAGCGG
ACTGTCCTGCTGGTGGAAGAGTCTGTGTCGGCAGAGACAACGGCGGAGGACCGTCCTTCG
TTGCGACTCATCACGCCCGACGCGAAAGAGTCCCAGCAATTGAGGAGATGTTTGAACGCT
CTCGATAACCTCTACCGCCACGAGTCCAAGCACTGGAAAGCGGTGTTCGCCGAGAAACTG
AGCAAAGATCAGAAGCTGGCGACGCATCTGCTAAACTCCCACATCTGTTTCGCGCACAAA
GCCTCGTACGTCAGCGCTGAGGAAACCCTTCACATACTCAGACAAAGCATTGTGTCTTAC
TGGAGTAACTACGCGCGCGACAGCTACAAAGCCGACCTCCTGCAGCTCGTAGAAATAGCA
CAAAGCTTTGTAAGGTCCGAGAAGGAAGCGATAACCCGGCTAGCGGTGGAACACGAGACC
CTCAGAGAGGACCACTCACGTCAACTGAAATCCGAAACAACCGTAAACGAGAAGCTGCTG
CGCGCCGAGGGAGCGTGCTCCTTCGTAGAATCGGTCGCCTCCTGCCTGCATCGCCTGTGT
CCACCCGACAGAAAACTGATTGCGGGTATCATGACCACGCACGAAGTGGCCCTGCTGATA
TGAGCAGCGATGGAACGCTGCGGTTTTGGGAACGGACCGGTTGGACCTTCAGCGGGGAAA
TATCCCCGCTGCCGCAGCCGCCGGAGGAAGAGGCTCCTGAGCGGCGGGGCACCTCGGGCC
GTTCCCCGTCGTGGACACCGTTCGACCACGACGACCTGTCGATCGAAGACGTGGTAGGAA
CGCATTACGTATCCTCCCTGCCGCACGTCACCCTGGATCCCACGGAGGAACCAGAGTGTT
TCTGCAGAGCGACGGCCGACACGCGGACACACTCGTCCAGCTACCTCGGGAAGGAAACGC
AGGGCCTCACGGGTCTCAAAGCCCACGCGAGGTTTGAGGGGAATCGCTCGTTTAACGTTT
TTTACACGTCGGCGTACGACCCGTGGCCGCCTTTCGTTTTGCACGCGGGTTTGCGGTCTG
GAGACTGGGCCGTTTTCCTGAGCAACCTGAACTGTGTTCGCCTGGGAACGGAAAGGGACC
TGGATCTGTACGATGCCGTCGAACTCATGTGTACCAAGTCCGGGATCGGCAGGTTGTACG
AGCACGCGCCGAACGAAGACTGCTGTCACTACGGCCAAGATCCGAACCACCACCTGGGAC
CGGTCGCCCCTTTGTTGCTCCTGGCTCCCGTCCTGCCTTTCTTTTTGAGTCAGCCGTACT
GTCCGGCGTCCTCTGCGGAATTCCAGACGGGTCTGCTCCACACACTGGACAGGATAATCA
TGCGGTCCGAGGCGCTGCTCGACGGAGTGGACACCTGGATCGCAAAAGTCGAACCCGAAC
TCGAGCAAATCATTTTGCTGGCGCTACACGGTTCGTACCACCGGCACGATCGCGACGACC
ACGGAACCTACAGTCAAGTTATTTTCGAGAGCGAAACGTTGCTGGAAAACGTTCTCCTGG
CTTTCTGCTTCAGGGTGGATGTCGCAAAGCTCAGCTCCAGCGCTTGCATGTTCTTCCTCA
CGATGAGCCGCTTCTACCTTTCCGAAGGCCAGGGGACGAACCCGGCCCTCGTCTTTTTTG
CGGCTCTGACGACAACGATGCTGTGTTCGAGGCTGACGCTGGGGCGTGCGCGGGCGGATG
GGGAGGTCGACTTCTCCGCGGCCGCCGCGTCCCTGGAAGCGCACTTTGCACGTTTCGTCC
ACTCGTCGCCTTTGCCCGAAGAAGACGGTTTGGGATTCGCGGAAAAGTGGTCGGGGTTCG
TTCGTCGAACGTGCTCCTGTCATTTCGCCAACGTGGCCAAGCTGAAGTTTAAGCCGCACG
AGTGCGCCTTCGCGTCCCCCCGCGAACCTCTGCCGGAGCCAGAGTTTAGTTCAGGGGTCG
CATCGGCCACCGAGAACGACGGCTCCTCCGAGGAACGGGCCGAACCGTCTCCCGGGACTG
ACCTGCCGGCCCACGTCTTCAACAGCATGCCCCTGAACGACGGTTTGCGTGAGGGAAAGG
TTTTGCTGTCGCTGTACTGCCAACCGGCCCGTCTGCAGCTGGAAAACGCCCGGGCGGCTT
TCCTCGTGTCGATGGAGCGCCTTTCGACCGAGTGGCTCGTGTACACGGATCCGCCGCTCA
GAGCCAAACGTTTCGGAGAATGGCGACGGATTTTACAAGACAGAACGCCCTTCCGGGCCG
ACGGGGAGCGTCGTTCCGTTGTTACCGACACGCCGACAGCCCTATCGCGCGCCGAGCGGC
CACCCACCCTCTTGTGCGCCAAACAACCGCCCGCTCTAGATCGACTGCCGTATTCCAGGC
AGCCCTTGGCTCGGAATCGCCTGGTGCCACGTTATCTCGCAGCTTGCCGGAGGCAACTTC
TTCCGCTACGTAGCATGAGACTGGGGGCCAACGCCACGCCGGGATACCTCGTCTACAAGC
GTTTCAAATCCCACGCGTCCTTAAACATCCAACCCGTCGGCCCATCCCTCGATCGACCCG
CGAACGTTTCCTTCGCCTTGTTTTTTGCAGCACAGGTGTCGTGTTTGAGAACCAGGGAAG
AGGCCTTAGCGCTGTACCTGGCGCTCGCCGGCTTCATCGCCGCCGACGAGGCTTACGAAA
CCGTCACCGGGACCGAAACCCCCGTCGCCCAAGCGTTCAGCCTTTCCCTGATGGCGGCGG
ATGCGCTATACACAGGCGGGAGCCGCATTTATGATTGCCCCGATGACCTAGCAGCGGAGA
TCGCGGCCCTTTCGAAGAAATCTGAGCTGTCGGTGGATCTGTGCAGACATCTGACGGGGC
TGGTGAAGTCGAGGGAGAGAGAGATGCGAGCAGGAGAGCACCGCACCACGTGCAAGCTCT
TGTACTGGGTCTTGTTCGTCACGCTCCCCTATTTCGTTCGCGTGTTTGTCGAAGGCCGTT
TGACTCTGAGCGAAACGAGGAAAAGATGCAAGGCCGCGTACCCGGACTGCCTGGTTTTCG
TGGACGGGGCGCTCAATACCTTGGCGGCCGGCGTACCGGTCGCTCGCTCGGCACGCTCGG
CGCTTCGTATCTCGGGGCTCGCGGACATCAAACCGGCCTACGAAGCCTGGGTGGAGGAAC
GCATCTCGATTAACCAGAGGAAGCTCAAGGACGTTTGGGCCGCGACAAAAAGGTTGGCGC
TGAGGCACATCAGCTCGGGCACGTACCACGCCCATTTCTTCGACCTGTTTTTCTATTACA
CCTGGTGCGTTCAACTGCCCTTCGCCGCGAGCTTCCCGCACCTCAGCGATCGCGTCGTGC
GCCGTGTGTTCAAGGGACAGCGCAACAACGTGATTGACAATGCCATCGCGGTCAAAGCAT
GCGTGGAATTCAACCCGGCTGTCTCGTTCAACGCGGCCTCTTACGCCGCCTGTTTAACGG
CCTCGCGGGGGGTCGCCGTGCCCGAAGCGTGCGAAGCGTCCATCGCGGAATGGTTTTCCG
CAACAAACAAACACGCTCTGTACGCCGGGCCCGTGACCATGGACGGGAAGAGGTACCGAT
CCCCGAGCATCCTGTTCTACGCGACGGCGGCCTGGTGCCTGCACGCCTTCAGGAAGACGC
CCCTGTACAACAGAATGTTCGGAGCGGCGCAAAACCACGGGGGGAACGGCCTGCACTTTC
TGGTCACCGAGTTGCCGAAACCCACCTTCGAGGAGGCGGCGTGTCGCGCGTCGGACGAAG
CGTTCGAGGCGTTGGGCCTGGCTACCTTGCGAGACGATTACGACAACGGAAGGCCCATCC
GAGCCAAAGCCTACTGGTACAAAAGGATTATGCCCCACCCGTGCGGACCCCACGTCAACT
GGCTGACTGTGTTGCTCGCTCTGGGTCCCCGTACCCCAACAACGGTTGCAACCAGGACAG
AGCTGAAGAACGCGATCAGAGACAAAATACAAGACACACAATTCAGGCAGTTAATTAGTT
TTTATTTTCAGGATGCCGTGTTATCAAGCCGACATGGGTTTTGACAGCAGCGGTCGTCAA
ACACACCACCGGGGTCATGACACACCTGGAAAACTTTTCAAATAAAACGTCACTCTGTAA
ACAACAAAGGGTTTGAATAAAGTGATCAAAGTCATCTCCATCCTCGTTGTCACTGTCTCC
TTTTTTTAACAGTTCAGCGCCCGTATCGCCGGTGGAGTTCGGAGTAGATTCCGAACAGGT
TAAAGACTTCGGAGATCGGTGCCACGAAGTAGACATTTTGACACACTTTGTTTAAGAAAA
ACTTCAGGCCGACTCTGTCGAAGCCCAGGAGGTAGAACCCGTTGGCTTCCTCGTAGCCGC
CGGGGTCTCTCAGCAGCGGAGCGAGCCGCGCGATGTCGTCGCCCCAGTACCAATGCACGT
TCGAGCGTTTGTTATCTCTGTACTGACTCAGAAAGGCATACAGGTTGACGGTGAGCCAAA
AGACCTTGACGTATTCTGCCAGAAGCTGTTCTGCTTCACCGCCGCCGCCTCCGTCCTCCT
CCGTCGCCTTCTGCAGCACGTAGGCCAAGATGTCCTCGGAGTACGGCCGACTAGCTATCC
ACTTCAGGTCAAGGGTTTTGAGGCGGTTGATAAACCTGACGATTTTATAGTTGGGGACTT
GGAACGCCTCCAGCGCCTTAAAGAACGTGTACCGGGGAGACACGACGGTGTGCTTGTTCC
GGTAACGGAAGACGGGGAAGAAGGTGTTTTTGTAAAACTCGTTCACGATGTTGGTCTGAG
CCTGGTTCAGGCTCGTCGTGGCCAGAAACGTCCGAACGTTTTGAAGCCGTTGCCTGCTCA
CCAGGTCTGCCTCTCCTTCGGGGTACGGTGTCCCCGTGTCGAAATTCAGTCTCAGGACTT
CCGTCGCGGCCGTGGCCCGTGTTTCAAAAACCTCAGACAGTTTAGTCTTAAACCTCCAAC
GCTTCAACACGCTCAACAGCGTCTGGTACGGTTCCAGGTGTAGGTAACGGACCGCCGTTT
TGTTGTCGTGTTTGTCCCGGTAGCGTTTCAACGTTTGAGTCAAAGCGGACCGTTTGGTCT
CCAGGTGGTTGATACCGTTGTTCGCCTTGATGATTTCCAGTACCTGGTCGAAGGGTAGCT
TGTTGAAAATGTCCTCGGGCGGCCCGGAGCCGGAAATGTCCTCTATCTCTCGAACCTTAA
CGGCTTCGGTCAGGTCCGCGGCGGTGGACACCCACTTGTTCACCAGGCCGTCCGGTTTCA
AGTCGACCGCGTCCCGGTCTGAAACCCGAGGGGGAAACCCGAACCCGTTCTCTGGGTCCC
GGCTCGGGGCGAGCGAGGGGGCCTGCGCGTTGGTCTCGAGGCACAGGTCGTGGACAAACG
AATAGTGGGTGCAGTGCATTTCCAGCAGGCGCTGTTTCAAAGTGCTCAGACCGTGCGGGG
TGTCAAAGAGACACATAAAACAGATGTCTGTGTCTGCCGCAAAGTCGGGGACGAAAGGAT
ATTGGGAGAAGAACGTCATGAAGTCGAGCAGGAGTCCCAGTGTCTTCAACCCCTTCGCTT
TATCCAAAAAGAAGTAACTCATGGTAAGCTTCCCAAACTCTCTGTCGTAGTCGTAAATGG
AAATCATGTTGTTCGCCACCAGCTCGCCTTCCCACAGAGCCGTCGTATCCACGGACAGGG
ACCTGGCTAGGACACCGGTGTAGAAACAGAGAACCGACTCTTCTTCACAGTCGCCCGTCT
CTTCCACCAGGGCCTTCTCGATGAAGGCCTCGGAGATTTCCTCACACACACGGCTCAGAT
CCCCGGGAGCGTGATACCGACCGGTCTCGATTAACGCCTCCATTCTCCTTTGGCGGAGGA
CGGAAAGGTTTTCGTAAATGCGGAACGCAGAGTTAAAATCCATCGCCTGACGGGTCTCCG
GTTTTTTTGACCGGGTAAAGTTTTTTTTCCTCGACGTTCCACTCAGCTACCAGATAGCAC
CCGTCATCCGCCTTCGGAGCAAAACATTTCGGATAGATGTGGCGCACCGTGACACTGAAG
TAAGGCGCGGCGTTCCTGTGAGTTTTCGAGTGAACCATGCAGTGTAAGCCCGTTTCCTTG
GAAATCAGCAGCGCAGACCCGTCTGTTTCGCTTTTCAGAAAAAAGCAATCCCGTCCGTAA
GTGCTGTTTATTTTCTTCAGGGCCTCGGCGACCCGTTCAGTCGAAGGTGGCGCCGGGTCG
TTCGCCGAGGAGCGCGTTGCGCAGTGTGCGGCGGGGACCGCGTCGCTGTGTTTCAACACG
TGGGGACGTTTGGATAACACCGTCCTCGTCAGAGTCAACGGCAACGCAGAAAGACCGTAG
GTTGGGCTGCCGTCCCTGTACAGCTCGTGAACGTCAGAGTCCTGCAGCAGGACGTTCCAA
GAGCCCTGGTATTCGAACCTACCCCCGCCGTCGGGCTTGTCGCAGAGAGGCAACCGGACG
GACTTGCGTGCCGCGTACGGCTCGGCGTCGATCACGCTGACGAGCGAACCGCGACACGCA
TCGTTCAACAGGCGCTGAGACAGGAAGGCGCCCTGCGGTAGAGAAACAGCCGAACCGTCC
GCTCGGATCAAACGTGAGGTTGTTTTCGGGCTCGCTTCCAACATCCAGACGTCTCCTTCG
AAGGGATTGGTAAAGATCCTGTCCCTCTCCTCGGTCATCAGGACACGTTGCCTGAGAGTC
TTAGTCGACAGGGACTCTCGCTTGAGCTGCGCGACAAAGGCTTTTGCGCTACGGATGTTT
TGAAAGCAAGCTTCCAGGGGTGGTTTCCACACCACCCTGAGGCTGTACTTGGCGGGCAAA
GCTTTCTTCCTCTGGTACACAGCGAAGGGCCCGTACTTACGATCGTCCGAGTGTCGGAGA
TTAAAACAGGAAGCCACGGCTCGTTTCAGGCAAAGCAGAAAGTCTCCCGCCACCATCCCC
AAGTGGCTAGGGTCACACCGGTAGCCTTCTCCCAACGCCATGTCGATGTCCACGTTGAGG
GTATAGACAGGGCGGGACTCGACAAACACCTCGTTCCAACAGCAAGACCCCGGGGGCGAG
GTCCTCCATCGCTCGAAAACGGACGGCGCGTCGGCCACCACGTAGCTGAACCGCTTTTCG
CTTTTCCTGCTGTCGTCCATCAGGAGGACGGGAGCAACGGTTCCCCACGCCCGACGGTCA
GGTAGCCCCACGGATTTGTATCGGGAGAGGGCCGACCCGTCCTCCTCCGGGTTTACCGAC
ACGTAGCGCACCAGCAGGTCAAACACGGTCTCTCCCGCCGCCAGGAGCGATCGATAATCG
CAGCTCCGCGGGTCGATGGGAATAAAGTATCGCGGGTCGTCCGCAACGCACCGGTACAGT
CCCGGGTGACGGTTTAAAGATTCCAGGGCCTTCCAAACATCCATCGCTGGGGAGCGGGCT
TCCTCTGCGCACATCACGAGGTCGCGCGCCGCCTCGAACATCGCCTCGCCCGCCGTGGGA
CGTTCCACCGATGACCAGTTGGCGGAGTCCCCGTGGGCACCCAGCGGCAAGCCCGCTTCG
GTTTCGAGAGAGCTCACCTCAACCTCCAAACATTGTTCGACAGCGTCGCGGTCGACGGGA
ACGTTTCCCCCAAAGTGCTTTTCCACCACTCTTCTGTACAGCATAAAATGGTACGCTATG
TCCACTCGATAGTGGCTCAGGAGGCGATTGTAGACCCAAGTCTCTATCTCTTTCGCTCGG
ACAAGGCGTTCCGGCAGACGGACCACCCTGTCCATATACGCCACCTGCAGGAACGTCGCA
AGCTCCGTTCCGGTAGAGGAAGAGAGGGATTTGATTTTTGCCTCAGGCAGACATTCCCTT
TCCGTGTACTCCACACCATGCCGCCTCACATTAAAATGAACCAATTCTCGGATCTCCCCA
CCTTCCGTTAACGTTCCGGTGTCTACGACAAATCCTACGTCAGCCCACAGCTTGGGGGTC
TTGTCTGGGCCTCGTAAAATGACATACAAAGAGCTGAGTTCTCTGAGTTCTGCCCCGAAG
CCTACAATCTTGAGGCGCCCTTCTCCACCCAGTGGCACAACAAGCACCCAGTTCCTACTA
CTATCTGCCGACATGTTCTTTGTGACATGTGTCCTGTGTTTCTTTTTATAGGGAAAACTG
ACTAATGGCACACACACACACACACACGCACACACACGAGCGCACGCGCGCACACACACA
CAAATAAGACTTACGTTTGCGCCCGAAGACAAAAAGTGCACCACCGTGTTCTTTGCTTTG
ATTCCGGGTTTGGTAAAAAAACACATGTTCTCGATATCGCCAGCCGTTCCCACGATGCAA
AAGTCTTTGGGAAACCACGGTTGTTTCTCCATCGTTCTGATGGCACTCCATATTTTATCA
AACAGCAGACGGCAGGTGTTTGCCCGGTGGGCTTGAACCAGTATGTCCATGTCAAGAAAA
ACTATGGCTACGGCCAGTATCAGCACCATCATCGTCGTTTTACCGCAACGTCTCGGAACC
AAAGCGAGGGTGTAACGCTTGTCGTATTTGCTGATTATGCTATCAATCTTTTCGCTGACT
CTGAGGGAAGGGATCTCGGGGTTGTAAGACTCGATCTCTGGCGTGCTCAATCCGAGTTTC
GTCAGCAGGCGGTGTTTGTACCTGTACATGTCGGTGCCCAGTTGCCTTGGCGCTACACCA
AAAACAAAACCGCACAGGAGTTCCAGCTGGAAGATTTCAAGACGGAAATCTTCCCCCTGG
TTGTCTCCCAACGTTTTTAAAAGGTTAAAGAAACCATCGATCATCAGTTCCATTCGTTTG
AAGGTCCAGGCGTGACCGAGAGAGACCCCGAGCCCGCTCAGCCTCCTTAGATTCTCCACC
GTAAACCCGACGCGTTCTTTCCCGTACTTGGCGACAGACGCCGCCATTACCTGTGGGTTA
TTCAAAATCCTGCGCAGTTTTGTTTGGCTTTCCTGTTGTCGGGCGTCCCTTTTGCGCTGC
GCGTTCCACTTGTACACGTGTTTGTAAAACCCATCCGGGATGTTTTCTAAAGCGCATATC
TGACCCAGGGAGTTAAGTTGAGTTTTCGACGCCATGGGAGACACGTTTCCCAAACGGTCG
GCCAGCGCCGCTAGTCGACCGGACGTCATGGTGGTCCTCCCGACCAAACTGATATTTTGT
TACGCGTTTCACCGCTCGGTCCCGGTGTTCAAGGATGATATCGAGAGTTCCGGCGGCGGC
GTTCTTACCTACAGGGATATAAACAGTAAAATGCTAGCTGAAGACGAAGTGTCGCTTTTA
ATGCACCAAGCTGAGAACGGGTACAGGGATCCCTTGGTGTCGTTCTGGCTACAACCCAAC
GGCAACGTGCTTCTGGTGGAAACCCTGGTCGAGGAAATTAACCTCAGGCTCGTCTGTTCG
TTTTACAAACACATATTCGGAATGGCGGATCCGCGGGCTTTTGCCCAACTGGACCTCAAC
TTCCGACGCTACGAAACGCTGTTTCTGGACACCGAACAGAACGAGCGCCGGGAGTGTTGT
CCCTATCCCTTCCCCGTATTAGAGCAGCTTCGGAACATGGCCGCTTGCGTGGATAAGGAG
CACGTCGAAAAGGATTTCCAAACCTCGCTCTCGGCCGCCGGCCACTGCGGACGCGACCCT
GTGTTTACGCAGGCGATAAAAACAACCCTGTTGAGATTCGGAGGCAGGTGTGACATCTCA
ACTCCGGCCTTCTTATCTTCCGTCTACCGGGACAGTTTAAAAAAACTACACAACCAAACA
AAGAGTTTCAAACTGTTTTTTAATATAGACATCGACAACAACAACAACAACACTAGCACA
GAGGATGATCTTAAAGGTGGGGTTCCCCTCGTCGAGACCCCAGTTGCCCCGAAACCGCCA
TGCCCTCCCTCGTGGAGAACCCACAGGATCCTGTCCTCTGAGGAACTGGAGAGCCTTTTG
AAGAAGCTGTACATGGAGAATCTGGTTAACATGTACGGGGGGGACGAAGAAGGAACTTTA
TTCCTGCGGGCCGTTGGCCCGGCGTTGGGCTGTCCTAACCTTCACGAGGTGCCCGCTCCC
GACGTCAGCTACGACCACTTTAGCCACACGCATCACTTGGAGGCTCTGAAACAACTGTTG
GAGGATCGTCTCAAGCCGACCGGCATCTTCAGACGACTCCTGGAAGCCGGTGTACTCTTC
CTGTGCGGCAACCTGTAGGCATTCGTGGGGACCGGCGCGCACAGGGCCATGCGCTGCCGA
CACCAGTTGTCGAAACACCCGAAGCTCTTCAGGATCTTGCCCGTGATCCTCCGGGGAGCC
ACCGGTATGGAAAGGACCGTGCGGCTCACCAGAGAGACGACGATGAGTCGGGCGCGACAG
AACGAGGCGAGCTGGGGGAACGTGTTGGCAAACATGATCCACGACAGCCAAGCCTGGTAC
CTGTACTTGTTCAGGGTGTATTTGTCAAGCGTGAGACCCTTGTAGGTTTTTATTTCTATC
AGTTCCACAGTGCCGTTGGCTGGATTCCAGGCGACCAAATCCACCTCCGTACTGAAGGTG
GGGGTGCTGGGTTCCAGGCCGCAGCGGGAACAGTGTCCGTCGGCCAACTTGTAACCCGTG
ACTTTCACACCGGCGTCCAGAGGTAGCAAACCGTGTTTCCCAATGTGACACAACAGGGCG
ATCGATTCTGGCCTCAGTCCTTCAGCCGTCGCGGCCTTGCCTCGAAACAGTTCTTTCAGC
TGACGATCCACGACCGAGCCGATCTGCAGATGTATGCCGGCCCCGTTCCAAATCTGCAAA
GCCGCCCGCTTCGAAAGGTCTCCCCGACGGCGCCAGGATCTCGCAAACGCATTAGCCGTC
TCTTCGCGGACACCAGTAAAACGGACGACTAGCCGCGCAACCTCGGCTTCGAAGTTCAGG
GCTTTCGAAGAGCGTTTTATCATACTAATAGCAGCGCGGAAAAAACGCAAGAACAGAAGA
TTGGTTCCGTAACGAACACTCCGCTTGAAAGAGCCAGCTCTAGGCTTGTGATATTTGAGG
TGGGAATCTAAAACCGCTGTGATTCCACGACTGGCGATCTCCCCGTTCACTCTCCACCGG
CCGTCGATTACCCACACGGGGCTCCTCAGTTGCTTTTCCGCGTACGCTTTCATCTCTGGG
TCTCGTTTGCCGTTCCTCGTTTGCCGTTCGACCGAGATAAATAGTTGGAAAGATGCAGGC
TCTCGCTGAAACGATCGCCAAAGGTAAAAAACACGCACGCAAAGTGTTCGGACAGAAAGA
CGTGACGGTCAGGGACGTCTACACCCTCAGCAGCGTGATGGTGAAAGTCACCGCGGCTCA
CAGGATAATGATGGCGTACTTTGTGTACTTATTCGTCGTCACCTTGGGGCTGCTGCTGCT
CCCCAAGGGAGGCCTTCTCTTCACCCTGATAGACCACGGTTTCGAGCAGGTCCCCGACAT
GAGATTTATAAATACGTCCGTCACTAACGAATGGCGAACAAGGCTCGATCAGTACAACAG
CGAGGTGTACGCGATATTTATCGGCACCGTCCTGGCCTCTGTGTTTGTGGTGGGGTTGTG
CTTTTTGTTCTTCTGCTACAAAGTCTACAAACTCCTCAAGCACAAAAAGAACCTGAAGGG
GTGCTCCAAGCAGATCGATGCTCACAAATACGGCATCTTCATATTCGCGTTTTACACGCT
CCTGCTGTTGGTCATCAGCGGAGCGATCTGTCTCGAGGTGTTCTGCCACGACTCGGAGCA
AATGTTCGCCCCGTCCTGCCGGCACTATCACAGGTACTTGGCCGGAACGTACATATTGGT
CTTCTCGGTTTACCTCTGCGTGGGATCCTTTCACGTCATGTACAGCATGAAGAACCTCCG
TCCCAATCTGACGTCTTTCCACGAGCCGACCGACTTCAACCAGACCCTGTTTTCGACCGC
AGACACGGACAGGATGGGGTTGTGTGGGACCTACCGGGACGAAGACATGGAGTCCTGCGT
CGGATCCTACATATCAGACGCGACCTACAAGCGCCGATACTGAACCGTTCTCGTGTTCCT
CGGAGGTCATGTATTCTACGACGTTGGAGCACAGGATTCCGAGAATGATCAGGTTGGCGA
CAACCATGCCGAGGAAAATTAACAGCAGGAGGCAGTTACAGCATCCTGTAGTGGGGCGCA
TGTCGGTGTCACGGTGGTGCGGTATACCTACAACTCGCAAAGAGAAGGAGTATTAACAGT
GCAGACATCGTTCCCCTACACCCCCCTAGAGCGCGACGCACGCTGCAATATAACGGCAAG
CTCCGGAGCTGTTCCATGTTGTATGTCCACTGTATATGCTTATGTGCTTAAAACAATAAA
AAAAAGAAAGCGCATCAAGTGTCTGTGTCTTCTGTGATTTCTGATGCAGAGTTGCCAAGG
TTGGGGAGGGCTGTGTTTCTGGGCCGAGATTTCCTACATGCGAAGGTGTCGTGTCGACAA
GCCGGCACCACAGCTGCCTAGAGGTATCTGCGGGTTGACGGAGCGATCTCCGCCTCTTCG
AGGTCATCGTGTATGAGAACGACCGGGCTGTGGACAACCGCGTTGAGAAGCGTGAACAGC
AGGAGGCGGTCACAGCATCCTGTAGTCGGGCGCCTGTCGGTATCGTGGTAGTGCGGTATA
CCTACAGCACGCAACGATAATGAGTATCAACAGTGCGGACATCGTTCCCCCGTAGAGGGC
AACGCACGCCACAAAATACCGGCAGGTCATGTAGCTGTGGAGCTGTTCCATGTTATATGT
CCATTGTAATACGATGCTTGAATTTACTGTGCTTAGAACAATAAAACAAAAAGCATAAAG
TGTCCAGAAAACCGACTGGGGTCTTTTGTGGTTTCTGGTGTAGCACACCGTGGCGGAGTT
GCCGTGGTTGGGGTGGGCTGCGTTCCGGGCCGAGACTTTGGATCCGACGTGCGAAGGTGT
CAGCAAATACCTCTCCGCGTTGTAAGACAGCCTCGCGTAAGCCAGCGCCACGGCTGCCGA
GAGGTATCCGCAGGTCGACAGAGCGATCCCAGCCGACAGAAACACCAAGTTTACCATCAG
CAGCCGACGGACGGTGCGATACACGCTCGGGTCCAGGTCGCAGGTCTTCGGTTTGAAGTT
CAGGGACACGTGAACGCCCCCCCACATCAAAGACCCAACGGCGATCACAAAGCACAGTAA
TCGTGCGCAGCCCATAGGGAAGAAGACACAGCCTGCTTAAGGATCTCTTCGTCGTCCTCG
TCTTCGTCTTCCCTGTCGCGTCTCCCTCCTCCCTTGTCTTTCGCCGAGGCCGTCAACACG
GTGGTGAGCACCCCGAAGGTGAAAAAAAGCACAAAGTTAAATATCGGCAACTTGGCGAGA
GTTTCTGTACACACCGTGTGGTTCGGGAAGGCGTCCTGTAACGTCTGGTTGGTCTCCAGG
CTGCCGAACACCATTCTCCCCGTTTCCCCGCAGTTCGCCGGCTGTGGGCCGATGCGACAT
GGCGCGATCACCCCTCCCTGCACGAATCTCATGTAGTAAACGAAGAATATGAGCTGCTGG
ACTGCGGTCGTGGCGTGTAAAAACTTCATCCGTGTAAATCTGCGGTTCCCTCGCTTCGTC
ACGGTCGCTCTGTTCGCGCGACGAGGCGGCCGCTGCTTTACGCCGCTCAGCAACTGGGAC
AGGTTGCCACAGTAAGAGCACACCTTCCACAGCGCCGCGGGGATGATAGTCACGGAATTG
GTGAACCCCACGAAGCAAAGGCTGTCGTCGCACTCGGTTCGGTGAGTGAAGCAAAGGCCG
TAGAGGACGACGCTGACGACGTAGTAAGCTAGGGATCCGGAAAACAAAATCCAAAACAGG
ATCCTTTTGAGACATTTGATCTTCTTGTAAGTGGAGGACAGGCCCTCGATCTGAGGAGCC
TGCAGGATATCTTCTGGGCTCTCAGAGAGGGTCAGAACATTCAAGGCACCGAGAAGGTCA
AGGGCAGTCCAGAAAAAAGGCTTGGTCTTGTTCCTGCGACTGTTGTCGGTCTTCAGTCCC
CCATTAACAAAGATAGAAGAATAGCTATTCTCCATGGCTCCCCCGTTGGCAATCCTAGAG
GACAGAAAGCTGTTTGCCTTGATCGGTGAGCTTTCCCAGGTGTGTAGTATCGAAGATCTA
TCCCTAGCTTTGAGCAAGAGGTTCTGGCTCTACCCGTGGACAGGTCTCCTGGACGGCGCG
TCCGTGGACCCTGGAAATGTCGCCCGTTTGCAAAACCCATCCATAACGTTCGAAAACCAT
TTTGCAGCCACGTGGGATGCTCTCGAGAAGACGGTTCCATTTCTGTCGACGGATCGGGTC
AGACAGTTTCGCTTTTGTTCGGAACAGCTGAATAGGTTGCTGTTCCAGCCTGGCAGCGGC
GGCGCGGAGTACGGAGACCTCGTGTGGGTTTTGCGCAGCGAAAACCTGTTTGATCCCAAC
ATGTTTGACGCGATTAAGCGGGAGGTAGATCACCTGGTAGACGGAGAAGCGATCTTAGAA
AAACAGTTGAGGTGTCGCTTGGCTCTGAAAGGGCTTTGCGTCTTTTCTGCCTTGTTACAC
CGAGCCTTCGGGACGGGTGGCTGGAGCCCCAAGACGGACAGCGAGCTTCTCCGTGTCAAG
CTCGTCACGCAGGAATGGGTCCCGTGGTCCGAGCTGAGCCCGGCGGGCTACGGGACCGAG
GGAGCGCATCTCACGCTGACCGGCGAGTGTTTTCCACCGTGGGTGGAAATACCCGAAACG
TACCGGGTCATCGCAGACCCCCACCGGTTTGACGACGGAACTCTGCTGAAGGCGTTCTAC
CCACGTTTGACGGTCTGGCGACACCAAAGCGACCCTACGAGCCGGACCTTCGTCAGGTAC
GCGTGATAATCACGCGTCGACGGGATCGCCTCGCTCGGTCGAAGTGAACCGGAGGGGCAA
CAGACTCCAGTCTTCTTTTAGCACGTGCCACATAGCTGCCGATCCGAACACCGCCAGATG
GAGGCACGCGGCGGTCCACCTTCGGTCGAAGGCCTGGGTTTTGTTGGTCACCGTCAGAGA
CGTTCTGTGCTCGCAGAGCTTTCTGATAAAATGCTCGACAACCCTCCTGTTGCCTCTGTA
AAAGACGAGTTTCAGGGTGACACCGGGAGAAGACTGTAGGTTGGGTACGCTGAGGACGGC
CGGAACGGCGATCAGCGCCAGGACCGTGCCGGCTTTAGGGGTCGCGTTGCCCGATATGTT
GACGACATCCTTGGCCTCGTTCAGCCTGAGGGCGCACAGCGTGTTTGACTGGACGTGGGC
GAGCGAGTGCTGTATCCCGTGGGAGCTGGATGTCACCGCGCCGAACACGTTGACGGCGGC
GGCCAGCTGAGAGCCGTCCTGAATCATGTTGTGTAACATCAGCCACACCGTCTCGGAGGA
GATTTCCCTATTGTGCAAATGGGTCCTGTAGCTTTCCACGAGACCGACCTTGACTTGCCC
TCTGTCCAGCACGTAGCGTGGGTTCGCGACGCTGGGTATCTGTTTTCGGACATGTGAGAC
GTAGCGATTGTGGGTGGAGTTCCACTTTTGCACAAAGCTCAGCAGGGAGCATCCAGGCAT
AAATTGCCCATTTGGGCAGCTGCAGGTGACAGAAGCGACTCCTTTCATTGAGCCGGACAG
CATAGTAACAAGCTCTTCTTCAAAGCAGTCTCCGTGGGGTCCGCCGTTCCCCGTTTTGAC
ATCCAACGTCATTAAAAGGTCCCCGTCCCGCATCTTTGATTCTTGTAAGAACGAAGGGTA
CACGACAGCGTCGAATTCCATCATGGGAATAGGCAAGCAACTGGTCCAGACGTTGATTAG
GATGTGGCACGTGGCTCCTCACTTGCCCTGGCCTCTACAGGTGGTCCAGACGAAAGACCC
AACTTACACGTTGACAATTTTCGATAACATGTTAGTAACGAACAAAATATGTTGCGTGTT
GGAGAGTTCGGAAGGGGAAGGGGCAGGAGAGGAGGTGATCATCGAGGGTCTCGTGCGTTG
GTACGTCGCTCGGAGCCGGCGCGGAAGATGCCGCAGGGTGGTCCTTTGCGACGACGGGGA
ACAGAACCCCTACAAGGTAGCAGTGAGGGATCGGAGAGAGGCCGCGAGAAAACCCAACCG
TTTCCTGACCACCCTCTCGGACGGGGAAAGGAGGTGGGCGGTGATGTCCGAAGTAGTGAG
ACGGCTGGGTGAAAAAGATCTCGAAGCTGCGTACCTAAAGGGGCCGAGAGGACAGCACGG
ACCCTCGTTTGTCTGTTCGACAGAAGGGGGTTGTTTGGACAAAGCGTTGACCGACCTCAC
CGTCCGCGGCACCAAGGAGGTTGAAAGCGACACCCTTATGTTTCAAGTGTGCGAGTACTA
CAGAAAGATCTATCCCTTCGGGACCGTAGCGATAGAAACGTGCGACACGGATGCCGTGGC
GGTCAACCTCGTCTTGAACGCCGTCGGAAAAGCGGCGTCGCTCGGGGACGTGGTGATCGT
CACTTCCGCGGACACCGATACCTACGGCAAGCTCGATTACGACCAGCTCCTTTACCTCTG
CCCGGAGGTTCGTACGGCAACGCAGGACAGGTGGCCGAAGGGATTCTGGGGCGATCCCCA
CGACGACCTGGAGGGGGTTTTGGATTACATGTTAGACCTGAACCCAGAAAAAGACGCGGA
CATCAGACGGCAATACTGGGACCATTGGACCGAGTTCCTCACCCGACACGAGATCTCTTC
AGCCGGGCAGATGTCCACACTGGTGTTACGGGCGGAAGCCTTTGGACTGAGAGGTCCGAC
GTTCAGAAGAGCCTTGCGGCGATGTCTCAAGGCGGACATCGAAGAGGACTTTGCCTTTGT
AAACGTTTTCATATCTTTTCTGACGGACCCGGACACCCTGGTGACGGACAACACGCGCAT
GGGAAAGGACCTGCTAAGCCTTTTCTCCTTCTCGTGGCGCGACAATGATGGCTTTCACAA
AGCCTGCGAGAAGCTGGTGGCGCCAAAGGGGCAGCACTACGAGCTGCTCTGGGCAACAAG
GAAGGTCTGCGCACTGTACCGCAATGGAAAGGTCAAACCCGGAACCTACGGCAGTTACCT
GAGGACGGTAGAACAGGTGCGGAAAGACTCTCGCATCGCGCTGTCCGTCTCGGCGGCGTC
TCGCGCGGCTCGTAGCGCGGTGACCGCTTTGACCATGGCTGGAACAGACTACAGCCTACC
CATCTATAATTTTGGAATTAATCAAATTATGAAATGCTTTCACGACCCCAACTGGTCACG
GTTCGTGGAATCTGCCATCGACTTCCGACTCGACGGAGTCCGGTCGCGGCAGCCTCTGCG
GGAGTCCCTTTGTCTGTTGACGGAATACCTGGAAAACAACACGAACGTGACATTCGACAA
AAAAGACCCGAGGACCGACCGTCTGCTGGCCGTCTCGTGGTGCACTTTGCTTTTCGTTTT
GAACGGGTGGGCCGTCAACGGGGGGTTCGCCGAAGCTTTGAACAACCCCGAGTTCGATCA
CGAGGCTCACGGCTTCTTCGTCGAACCCGATAGCGACAACAAAAGGATAGTATTTAACCT
GCCGGACGGACTCGTGAAGGAGAGACGTCTGTTCTTTCGTATTTCCCGTAAACGGCGCAA
CCCAGATGGCGACGGCGCAACCCTCGCCCCGGTTCGTCGACAAGCGCTTCTTGATGCAGG
GGAGGCTGACGGTGCACGCGAGGGGAGAGACGTGGACAACATACAGGGCGACGTTTCCGT
TGAAGCATTGTCTGGGTCTGCGTGATTTCGTCCGAGGCGCTTACGCCATCGAAAAGCTTT
CCGTGAGCGTGTGGTCGGACAACAGCAAAATAGATTCGGGATATTTCTACGCGACGGTCA
ACAATAAGAATGTCTTGCCCCCGGGGGTTTACCTCTCCGACAGCACCGGATACAAGCCGC
CGGAAGACTTGCAAACCTCCATCCCCCACGCGTATCCCTTCACAGAGCGTCTCACTGGGA
CCCCCGACGATCCCAGGCGCGCGGCCCACGGCACGCTCTGCGCGCCTTTGGATTTCCAGA
CGTTAGACAAATTAGAAAAAGTTAAACTCGTCATCAACGCTCTGCGGTTTGTCAACTCTG
CGGAGCAGAGGAGCTTAAGGCTCGCGATCGATCAATTCGGAGAGCTGTTACGGCAGGGTA
GGTTGACATCGACCTGCCACCACTGCACTGCAAATTTCAGGCCGGCCGCGTACGAAGCCA
CCGCCACGACAAAGGACTCCGGCACGATGGTGATTTTGGAAACGTTTCACCCCATCGCCC
AGTCTTATCTGTCCGCGGCTCCCGTTCCCATGAACGTCCTGGTCAATAACTACGCCGTCC
GGGATTTGAGCGGAGAAGGAGAAAGCCTCACGAGACTCGTGGTCAGCACCCTGGCCAACG
ACGGCAAAGGCGCGGAACCGGCTTTGAGCGCCCTGAATTTCACGCAGATGGAAGAGATGG
CCGACCCCAAGTTTAAATCGGATTTTGCTGATTTTTTCAGAGACGCAAAGAGAATGTACA
GGACGTACCCTTACACTTTCAAGGATCAGAATAACAATAAATACAAGATGGCATTTACAA
AAAAAAGTCTAGAATGTTTACTGGCCTTCTTCTCTCTTTTGGACTTACATTCGCAAAGAT
TTTTTAGCTTCAAGGATTCCGACACGACGATGGAGCTGACGGTGGTGTTACCTGGAGAAT
ACGAAAACACCACTTTCCTGGCCGACGTTCAAGTGCGCAGTTACTTTTCTTCCGACACGG
CGCAAAATATAGAAAACTGTATTTTCGAATGCGTACGAATGAGGGAAAGCGGCCTATCGA
CCACAGTCGTCGACACCCAACTGACGGTGTTCGATAACATCGCGACCTGGCGCTCCGAAG
CCGGGCGGTATTTGCAGAATTACACGCCGAAGCTCCTGTTGAACATGTTTACGTACAGAT
TCACACGACCCGAAGAGTCCTTCCTTCCCTCTTTATGAGGTATTAAAAATCTGACCCGAC
CGAAAAAAACTAAATAAATAAATAAACAGCGATGCCCCCTAAACAAGCCACACGAGGGAC
GAACGCTAATAAAGATGCCGTTGCCGCCAAAGCCGACTCATCGAAAGGCCGGTCCGCCGC
TGTGGAAAAAGAGAAGGCGCCCCGACGTAAAAGCACGAAGGACGAGGACGAGAAGAAAAA
GGAGCGACAGGCGCCGGCTCGAAGACGTACCGAACGAGAAGAGAAAACGACAACGGCTCA
GCCGGGGGGTGATACAACGCCCCCTAGACGTAAGCCCGTGAAACAGGAAAAAGAAGAGGA
AGGGAAAAGCACCAGAACAACAAAGAACGCGCCCCTCAAAGAAAAGGTTTCCGCAGACTC
CGAGGTGACGCCGGAATCTTTCATGCTGCTGATGAAAGTCTTACACATCGACATTCCCGA
CGGTGTAATCACCCACGAAGCGATTCGGCTTTCTGAGACGGGCAGCGTTCTCGACGCCGC
CGAGAAAATCGTCTGGCTCTTGACAGCCTTTAAGCTTCAGTTCGAGAAGCGTCCCAGGTT
GTCTGCCAGGGAGGTAAAGCAAGGTTTGACGCTGTTCAAAGCCGACAAGCTGTGCGAGCT
GACAACGTTGCTCTTTTTCAAACCGGCTTCTAACAAAAGCCTCCTCCGGGACCAGTGGGA
GGCGAACACTTCTAACACAGGTCGCGGATTCGTTGTGAGTCCCACGTTCAGGTCCGAGCC
GGTCTCGATGCCGGTGATGCACACCGGCCCGGTGACCAGATCCTGGAGCAAGCTGACGGT
CGGGAAAGACCTGCCTACGATAACGCCGGGAACCCGCAAAACCCTGGGGGTCATCTCTGG
TCATCAGTATGTCGACGAAACGTCTTTGTGGAAGGCAAAGAAAGGGTTTGGTATGTTTTC
GGCAAACAAGTACGACGAGCTAGAGTGCATCAAGTGGTTTCACGAAACGGCGTCGGAGAA
GAAAACGTTTGGCGGAGGGGCGGTGGTCTACACGTCCGGAAACCACGTCCAGTACGGGTT
TCTCACGGGGAACCTGGACGTGTACGCAGATTTTAAAGGAGATAAACCTCCAGAAATTCA
ATGCGACAGACTGGTGATCGAGTGCAAGGGGACTACGGGAGACATGGTTGGGCATTTCTT
TACCAAAACTCAACAGACCAAAGACGGATTCCCTTACGCAGAGGTGAAACCAAAACACCT
GTACGTCTTTCAGGTGCAAACGTACATGTACATTCTCAACGCTGTGGCAAAAATGACAAA
ATCCGCTCCCATGAAAAAAGCCGCGATGGTCCTGAGACATTACAACCCCGGCGGACAGCC
CCAACAAGACTTTTGGCTGAGTCTCGTTGACAGCGACGTGCAAACACAGCGGGACATCGA
CAAACTGCGCCTGTTTCTGCAAACACACGTTTTGGCGTGTTACATAGCTGTGTTAAGACA
ATTATTTGTGAAAGAGTGATGTGGATGTCTCAATAAACCGTTTGTTTATCTTTCCACCAT
GTGACTTGTGTGATGTGTGACCATAAGGAATAGACCGACAAATTAAGTAGCATTCCTAAC
CACCTTTATTAATCGTAATGAAGCATTTCGAAAAAGAACAAGATTTCAAAATGGATCTGC
ATAAACCAACCAAATGTTGCAATCAGACTCTTTTAGTATCAACACGTTTGCAGAACAGCA
GGGTATTGATGTCACAAAAGTAAAAGATTGTAACCAGCAGCCAGCTGACCAAGGCCAGAC
CTCCTATGTAAATCCCCACAGCTCCCACTGAAAAACAAAAAAGAAAATACAAAGATGACA
TTGGACTTTGTCCACCTCTTAAATATGCCATGTACAAAATAAAAATAAACATACATACAT
GATACTGGACAAAGAGGTGATGTTATCTTACTGGCTGGTTCTGGTCCGGCTGCAACTGGT
GTCGCGTTAAATCGGTCAGTCGTTTCGGTCCCAGGTGGTGCGGGAGTCGGCGGCGCCTTA
AAACTTTGTGTCGTTTTAGGCTTTTGTTTCTTATTTGGACCACGGTCTACACTGAGGCAG
GTCTTACCACTAGTGACTGGACGACTATTGAATTCAAAAGAGCAGAGATAACACGCATGA
TCTCCTTCTTTGACTCGGTGAATTAAAATGCTTCTGTGTGACACTGTCACGCGAGTGTTA
TACGGATCCATAACAGATCCAGTCTTAAGTCTGGGATTCCAGGTCGCCATCATTTGAGGA
CTGCTATTGGCGTCTTCCATCATTTTCCTCCAAACAATGAAGTTTAATGTTGTGTCGTTA
CCGTACATAGTACATTCCATTATCGCGTTTTGGTTGATCTGGACCTTTACGGTATCTCTA
GTCTGGATCTGAATCGCCTCATTAGTCTGGGTCTGGATAATCGCAAAGCAGATGAAGAGG
AAGAAAAGGAAGATTGGTTTCATGTCTGTCTTTGGTAGCTTGATCTGCGTTTTTTAAAAA
AAAGGATGTCATTGTATCCACCCAGATACTTTTAACAAGATATAATGAGAGTGGTAATGG
AAATTCCCTGTGTGTGTGTGTGTGTGTGTCTGACCTTTACGGTATCTCTAGTCTGGATCT
GAATCGCCTCATTGATCTGGGTCTGGATAATCACAAAGCAGATGAAGAGGAAGAAAAAGA
AGATTGGTTTCATGTCTGTCTTTGGTAGCTTGATCTGCGTTTTAGAAAAGGATGTCATTG
TATCCACCCAGATACATTTAACAAGATATAATGATAAAATAGAGTGGTAATGGAAATTCC
CTTTGTGTGTGTGTGTGAGTGTTCAAGAGACTTGTTCCCTCCCATCTGACACCACTCCCC
TTCTTGCAGGTTGGCCTACCCTTGGCCCCTGGGTGATATATAGAGGTTTCTACTTTGCAG
AACAACACTACACAAAGGAACAAAAAAATGATGTGGAAGGACTGCAATTATCAAACAAAC
AATAACTGTCTTGAGTGTAGTGGCACATGCGAGGTGTCATATATAACAAAAGTGACATGC
CTATATGCTATGGAATATTCCCTCGACGTTTCTGTGTTCCAACATAGATTACGGACCTTT
ACATACTGGCCGCGATCGGATATCATAAAGGGTGAATTATTGGCTCAAGCGGGATTTTAT
TACGCAGGTCAAGAAGACAAAGTGACATGTTTTTCTTGCAGAAACACTTTGCATCGTTGG
GAGCCAGGAGACGACCCGTGGGTTGAACATGCAAAATGGTTCTCCGTCTGTACACATCTA
TACAAAGAAAGGGGTGAAGAATTTATCAAGAGGATTACCGGATCAACAACCATTGTCACC
AGTAACGAGACTGGACAGTCTAATAAAGAAACCGAATCAACAACCATAACCACCAGTAAC
GAGAGCGGACAGTCCAATAAAGAAACAGAGGAATACCTGTGTAAAATCTGCATGGACAAT
AAAATCAATGTTGTGTTGTTACCTTGTGGACATTTGGTTTCTTGCATACAATGCGCTTCG
GCTTTGAACAAGTGTCCCATTTGCAGAGTGTCTTTACAGTCTTACGTACGCACGTATCTT
GCCTGATCATACCAGCAACGAGAACGGACATCCCAAGAAAGAAAAACTGAACAGTTGTGT
AAAATTCACACGGACGATGAAATCAGAGTTGCCTTGATAACTTTTGGACGTTTGGTAAAT
GAAGAAGTACGTGTATTTTGTGCATATCTTATTCTTACATGTTACCTACTTTGCCTAATG
ATGTATAAATACAAAACGTGCCTAATGATGTATAAATACAAAACGTTTGACAACATGTTT
GTGTCTGTATGTTTATTTTATTATTAAAATCATCTTGTGAAACCAGATGGTGTTTGGTTT
ATTTATTAAAAGAAATGAAAATGTTAGAGGGATATTCTAGAAATCTACATCTGTTCTAAA
CACACTGGTCGCCTCTGAGTTACATACTCCCAGTCTCTGATATTCTCCCACCCTCTTTTC
AAAAAAATTGGTTTTCCCTTCCAGAGATATATTTTCCATGAAATCAAATGGATTTTGCGA
TTTGTAAATCTTATCATAACCCAAGGCCACCAGCAACCTGTCTGCGACAAACTCGATGTA
CTGATTCATCGAAGCCCCGTTCATGCCGAGAAGCTCGACCGGTAGGGCTTCGGCAAAAAA
TGCTCGCTCCATTTCTACAGCCTGCGCAACGATGCTTCGAACAGTGCTGTGGGAAGGCTT
GTTGACTATGTAACGTGTGTAAAGCAGGCAGGCGAAGTCGCAGTGCAAGCCTTCATCTCT
GCTGATTAGTTCATTGGAAAAGGTGAGGCCGGGCATCAGTCCCCTTTTTTTGAGCCAGTA
TATTGCCGCAAATGAGCCGGAGAAAAGTACGCCTTCTACAGTTGCGAAAGCGACCAGCCG
CTCGGCAAAGGAGGCCTTTTCATCAGCGATCCACCGCAGAGCCCACTCGGCTTTTTTCCT
CACACATGGCAACGTTTGTGTGGCTTGAAAGAGGCGTGTTTTTTCGTTGCTGTCTCTCAC
ATAGGTGTCGATTAACAGACTGTACATTTCAAAGTGAATATTTTCCATGGTGATTTGGAA
CCCGTAAAAACAACGGGCCTCGGCCACTTGAACCTCCCTGCTGAATCTTTCCAAGAGGTT
TTCGTTTACTATGGCATCGCTAGAGGCGAAAAACGCTAAGATGTGTTTCACAAAGCGCTG
CTCCTCTGGGTTTAAACTGTCCCAGTCCCCCAAGTCCTTTGACAGATCTACTTCTTCGGC
TGTCCAAAACGAAGCTTCCGCTTTCTTATACATGTTCCACATATCTGGATACTGGATGGG
AAAGAGGGTGAATTTACCCCAAGTGGGAGTGAGAAGAGGCTCCATGATGGCAAGGGACGG
AGGTCTTAATCTGGAGGACAGTAAGAGTCGTAGGTGACGCAGGTCTCTACAACCGGTCTA
TTGCTCTACTGAATCTCTTATTTTCCCCTGTTTCCTTTTCCTCACATTCTTTTCTAGGGT
TCACTCTCTGTCCCCGCCCACCCCGGTCAATGTCACGGGAGAGAGCGCGCGAGTGAGCGA
GCAATCAGACTCTTTGAACTTTTGACCTTTGCATTATTCTGGGGACCTTCCATCGTGGAG
AATTTTTCAGACAGATATAAGAGAGGTCAGTTGTTGATCTGATGCAGGTTTAGAGAGGAA
AACAAAATGGGAAAGGTAAGATTTTTAGCAACTTCCTTTGATAGTTAATGGTAGTGGGGA
GGATGAGATGATTGACTAGTATTTGTTATTGTATTTTTAGACCAACGATTCTCGTGGATG
TCCTTTATGCCCCTTGAAAACAAAATATTTGGCACAGCATTTAAAAAAGATGCATCGAAA
TGTAACTTCAACTGAACGCATAAGACTTTTGAGGGCCACAAGAGTTAGGTAATAAATATT
TTTTTCTTCCATGCAGTTATTCACGCTTTGTTATATTGCGTAATGTAAATTTCGTTTGTT
TGTTTCTTAGAAAGAGCAATTTACCTTTGGATTGTCCGGTAGACAACTGCCCTTCAACCA
ATTTACTACGACTGGACAAACACCTTTCTTTGATCCATAACATTCAGGTACAGTACATGT
GGACGTTTGTGTGTGACACCTGGATTAATATTAATCAAATGTATTTCTCATTAAAACACA
GACTGGATCTTCCAAGTATAAACAATTAATGGAAGAAACCAAGGCAAAACATGCTCACGG
TAACAGTGAAAAAGAACATGATAATATCAGCCAAGAACCATCATCCTCCGCAACTCCTGT
GACACGTAGAGAGGTGGAAGAGGTTCTGGTAATGGTTCAAGATGTCGAGCGACGTCTCAA
AGACATTCTACAACGAATGGATGGTGCCCCCTGTGTTTCTACCGTTGACCATCCGCCTGT
GTCTCACATCGACGTCCCAGTTGCACAAACAACATCGAATGATGTGGCAAATGGTAGGCT
ATCACATTGCATTACAATTGTTTGATACAAAACAAAGTACAATAAAAAGTTAACGTTCGT
GTTGTTGTTTTTTTTTAGTGTCTGTTGTGAAGGAATTTCTACAGTACAAAACAGGGGCCT
GTAGGACTGCAAAACAGCGTGAAAATGCCAAACAAGCAGTAATGCATGTCTGCAAGTTTC
TACAGTTTATGGCAAATGGAGGAAAGATATTTCCAGATCTCAGATGCCTAAAAGAAACCT
CTCTGGTGAATGGGTAAGCATGACCATTAACTATTTATTGTCACTTCTTAAAACGGGTCT
TTTCAGTGTGTGTGTGTGTATTTGTTTTTACAGATGGCACGACTACTTAGAAGCACAAAA
TTATGTACCTACCACCATTCGTAATTACAACATAGATGTCAAGGCTTTTCTCAAGTATCT
CGAGGAAGCCCAACCTTCACAGGTTCGCTTAGGCAATGCCACTATTAGGAAACTGATGTA
CATCATCAAACATATTCAAAAGCGAACACTGCGGATGATTCCAGGTTATCGGCAAAATCA
ACGTAGGAAAAATAAAAGTAGGTACTTTTTTTTATCTGACTCCGGGGAGCAGAGTTGAAT
GAGCGTCTATATCTATTGTGACTCATCCTGTAACATTTTGTCCATTGTCTTCCAGGGAAT
TTATTAACCTATAATCAAATCCAGACATACATTGACAAAACCACACTGGCCATTCCAAAA
TCATTAGGTAGGTTATTGTACCATCACACTCACGTTGGTCCTTTGAATTGAATATTACAA
GGTTTTCCTGGGGATGTTTATGCCCCATCTTATTGCTTATTTTATTTATTTATTTTTCAC
TGTGACAGAATCGATACAAAATGACGGACGGTCTTCTGAATATTACAAGATTTTCATGGG
GATGTTTATCACCAGAAACATGATCCAAAACGGTCACAGACGTGGTGTGTATATGAACAT
GGAAATAACAGAGATGGAAACAGCAGAGGACACTGGAACACATCGTATTATCTGTGTGAG
TTTTAAATAAAAAATAGCTTAGTTTGTTACAAAGGGATTGTTAGAAACTGAGCGTAGTGT
CTTGTTTGTTTGCCCACAGGTAAAAAACCACAAAACCAATGGGAGTTTTGCAAATGCCTT
TGTTGTGGTGAGTCAAACCGAATTCCTTTGGTTGCAGAGGTTTGTCTGTCTTCGAAAACT
GCTCCCTGGATACCAGGCCAATCCGCAGACCGTATTTTTTAATGGTTCAGGAAAGCCCTT
TTCACGTATCGAAGGGGCTATACAAGATGCGTGGACACACCTGGGCTTTCCCGGTATCAT
AACTCCAGGATTAATCCGACATTCACTTGTGACATATGTAAGCGTTTGAGGTTAAATTTA
AACAATGTGATTAATCGGATTGTAACCCAATATAATCTCGTGGTCACCTTTTGTTCTATT
TTAGGCTTGGGATACATTAAACGACATGGAACGAGCACAGGTAGCCCAACATATGTGTCA
CAACACACACACACAAGAAAAATATTATAGACAAGACCAAACAGACGGCGGACACGTGAA
ATCTTTTCTTTTGCTTCAAGAAGCACTTGGACTAAATCAGGTGAAGGATAACGGTATCAC
ATTTGGGTTTGAGTAAATTTCCACTATTTGCCCGCCTAATAAGTGGAATAATAATTGTAA
TCCTTTATTTTGTAGTTGTCTAATAGTGATAAAGAGGAAGAGGAGGAAGAAGAAGCAGCG
GCCGTTTCGTGACCATACAGATGTAAGACCATTACTTGGCTACCATTATTATGCACTAAC
AGGGACCGATGGCCTGATAAAAAAGAAAATAATCATTTTTTCCTATTTACAGGACGAAGA
GGGCCACATGTTTCCGTTATCGTTCTTAGGGGGACTTTTTGGGGGCTCACCTTGTGGGGG
CTCACCTTGTGGATTGTGTGGACTAGATCAACTGGGACTTTGTTGCTTAACACCCGCTGT
CATTTGTATCGGCCTTTCTCTTTTGCCGTGCCTCATCAGTTCATGTGCAAAACGCACGAC
CGCCTTGGATTACAGGCATCTGCCTGTTACGTACTCACAACCTGTGGCTATTGGACAACC
CACAAATAGAATGAACTGAGGAAATGACACGATCTGTATGTCTCTCAAATAAAAGTTAAT
CAGTCTGAGTCTGTATTGTCTGTGTCATGTGTCATTGTAGACTGATTTTTAAACCCTCAA
ATGAATAATAGTGTTTTATTGCAGGTTATGGTATTTGATGTGGTGTCAAAGCACATGTCC
ACCATTAGGGATTACTGTAATATCATACTGAAACAAGCAAATGTGTGTGCATGTTACAGT
AAAAGCCAGTAAGCTTGCATGGATAATTGGTATTAGAAATGTGAAACTGTTTTACAGACT
GGATCGGATCATCTCTGTCATCTCTACCAAGTCCACCTGTCCGTACATCGGGCAACGGTT
GACTATAGGATACACAGGCTGTTTTTTCACTTTGTAAAATGAATCTGAATGGCGGTGTGA
ACATTCAACAAAAGACAAATCTGTCAAACAAAGGAAGATATAAAAGAAACCTGCCAATAC
ATATATGCAGAGTGAATTATAGAGGCTAAAACTCTGAGATTAACTATTTTGACCAGGGTT
GAAATAGACGAGTTTGTGGAAGGCTGAACTTCGACCAGCCCTGATTAAAACCAGATTTGT
GTAATTTGTGCAATTCACACCACGTACGGCATGTCATTCTGTATGCTGTGTAGAGTCGCG
CCACACATTATTTGTTTCCAATACAGTTATTATAGAATTCTGGCACAAACATGAGAATTA
TATGCATCGACACGTATATCAGGTGATGTACAGCCGGTAGGGAAAGGGAAAAACAGGAGA
GACAGGGAAATAGAGGAAAAGAGGGAGAGGGAATGAGAAGAGAGAGAGAGATTCCATTGC
ATAATATAGAATAAGGTGTGAACCGTCTGTGTAGTAAAAAATATTAGAATACACATACCT
GTTCAAAGGGTGGTTGTGGAAGAGGGTCTAATGAAATGTTGTGCGTTTTGGTGGTCTTAC
TGGATAGATATCTCATAACAATTGTAAGTCATTTTGGATCAAGGTGTCTTGGTAAATGTA
AGGCTTTAGTTGTTTGACAAGAGCATATTACATATATGCGAAATTCCAACGAGCTAAACA
CATGAGATTAATCAAAAAAATAGTATTCAAACCAAAGTCTTTAGACAAGAGTCCCCCATC
ACACGCTTCCTCGTTCCAGTCTCTCATCTCATCAGGAACACGATGATAGCGCCGATCTTT
ACAAGACCAATGAAGATCAGCATAGCTATTATCACACTGAGATCTGGGTCTTTAACGTGG
AAAAATCCACAAATCCTTGAGCTAACCTCCATTCTTCAAGATCCATTCTTGTTTTTCCCG
TATCAGAAAGTCGCTGAGTTTCTCCCCCAGTCTTTCTATGTCATATTCCAGACCATTCTC
TTTCAAACGTTTGACTACTACTGTCCCGAACGCCAATAAGGTCAACACGTGACCCCAATT
TGCGACCCCGTCGCTGAACAGATTTTCTGCCACGTCTCTCACAAAATCCACATCTATTCC
CTCTCCCATGCGAAGTTGACAGAGCATTTCATTGAATTCAGATTAAAGTTTTTCAATCAC
AATATTAGTTATCCGTTTGAGGGTCATCAGCGGCTTGTTTTGATGTCTGTCTTCAGAAGT
GTTATAATACGGAAGACCCGTCAAATAATCAGAAATGAGATCTCTGGTTGTCTGCTCGAA
TGGTCCGTTCAATTCATACTGGGAAGGACAGTAAAGACTCATCTTTGTTACTTTTGACAA
ACCTAGGTATTGCCTGTTTATATAGCCAAACACACAGAGGATGGGGAGGAGGATGTTATG
TAGTTATTCATTCATTCTTTCTCCAGTCCTCAGGGGGGTCAGGGGGGGTTGTCTTGCTAC
ATTAACAGTGTAACACATGTGACACCTTTTGGTTGACTATAGGATAAAGAGGCTGGTTTT
TCACTTTGTAAAATGAATCTGAAAGGACGAATCTTTCGATTCCGAAATTCACCGAGTACA
AACAGACCAGTCGAGATTTGCCCGAACGCTTGCGTTCGCCTCCGGAGAGAGGAGAGCGGA
GGAGAGCAGAGAGAGACGAGAGACACGAGACTTAGAGAGAAAGACACGAGACTTAGAGAG
AAAGACACGAGAGAGGCAGAGAGAGACGAAAGAGAGAGAGGTAAAGGTCGCTAAAGCTGC
TCGGAACTTTCGACTTCGAAATTCACCGAGTACAAACAGACCAGTCAAGATTTGCCCGAA
CGCTTGCGTTCGCCTTCGGAGAGAGGAGAGCAGAGGAGAGCAGAGAGAGACGAGAGACAC
GAGACTTAGAGAGAAAGACACGAGAGAGGCAGAGAGAGACGAAAGAGAGAGAGGTAAAGG
TCGCTAAAGCTGCTCGGAACTTTCGACTTCGAAATCGACCAGTCAAGATTTGCCCGAACG
TTTGCGTTCGCCTTCGGAGAGAGGAGAGGAGAGGAGAGCAGAGAGACGAGAGACACGAGA
CTTAGAGAGAAAGACACGAGAGAGGCAGAGAGAGACGAAAGAGAGAGAGGTAAAGGTCGC
TAAAGCTGCTCGGAACATTCGACTTCGAAATCGACCAGTCGAGATTTGCCCGAACGTTTG
CGTTCGCCTTCGGAGAGAGGAGAGCAGAGGAGAGCAGAGAGAGAGAGACGAGAGACACGA
GACTTAGAGAGAAAGACACGAGAGAGGCAGAGAGAGACGAAAGAGAGAGAGGTAAAGGTC
GCTAAAGCTGCTCGGAACATTCGACTTCGAAATCGACCAGTCGAGATTTGCCCGAACGTT
TGCGTTCGCCTTCGGAGAGAGGAGAGCAGAGGAGAGCAGAGAGACGAGAGACACGAGACT
TAGAGAGAAAGACACGAGAGAGGCAGAGAGAGACGAAAGAGAGAGAGGTAAAGGTCGCTA
AAGCTGCTCGGAACATTCGACTTCGAAATCGACCAGTCGAGATTTGCCCGAACGCTTGCG
TTCGCCTTCGGAGAGAGGAGAGCAGAGGAGAGCAGAGAGAGAGAGAGACGAGAGACACGA
GACTTAGAGAGAAAGACACGAGAGAGGCAGAGAGAGACGAAAGAGAGAGAGGTAAAGGTC
GCTAAAGCTGCTCGGAACTTTCGACTTCGAAATCGACCAGTCGAGATTTGCCCGAACGTT
TGCGTTCGCCTTCGGAGAGAGGAGAGCAGAGGAGAGCAGAGAGAGAGAGACGAGAGACAC
GAGACTTAGAGAGAAAGACACGAGAGAGGCAGAGAGAGACGAAAGAGAGAGAGGTAAAGG
TCGCTAAAGCTGCTCGGAACTTTCGACTTCGAAATCGACCAGTCGAGATTTGCCCGAACG
TTTGCGTTCGCCTTCGGAGAGAGGAGAGCAGAGGAGAGCAGAGAGAGAGAGACGAGAGAC
ACGAGACTTAGAGAGAAAGACACGAGAGAGGCAGAGAGAGACGAAAGAGAGAGAGGTAAA
GGTCGCTAAAGCTGCTCGGAACATTCGACTTCGAAATTCACAGAGTACAAAGACCAGTCG
AGATTTGCCCGAACGCTTGCGTTCGCCTTCGGAGAGAGGAGAGCAGAGGAGAGCAGAGAG
AGAGAGACGAGAGACACGAGACTTAGAGAGAAAGACACGAGAGAGGCAGAGAGAGACGAA
AGAGAGAGAGGTAAAGGTCGCTAAAGCTGCTCGGAACATTCGACAGTAAAAGAAATAAAG
TATTATGTGCATAGATCTGTGATGATTGACAGGATGGTCTAATGATTGACCCAAGGTTAT
TTTTACTGTGGGTGTGGGTGTGTGTATGTCTAAATTTGTTTCCCTCCCATCTGAGAACAT
TATAAAAGCACAAGGTACTGTTGTAACCCACCAAATCCAATCATGCAGTACATCAAATTC
TCTTGGCTGCCATTACACAAGGTCAACCTTACACCAAATGAACATACACTTATCCGTGAT
GTCCAGATCATACGGCAACTAACAGGGCCTAGTTTCAAGAAGAAAATATGTCAAGGCTTG
TCTTTAAAACCACCACCTGTTTGTAATAAACAAGATAAAAAAGAATACAGATTGTGTATG
GAGACTATGGAGACACTGTACTACGCACGGTCAGTTGATCTGAATAAAACACCAAACCAT
TTTGGACCCAACGTTGAAGAAAGACTGACTCATCTCTTCATGTTTCTTAAGTTGATGGAC
ATCAATGACAATATGGAGACTGATCACGCTCTGACCATTACAGACACGTACTGGAAATTT
CATACTCCTAAACTTTCGTCTCATGATCTTGTCCAATGTCTGGAGTTATCTAAAATTCGC
TTCTGTGGAGCAAATCACGAACAACTCCGTAACTGTTACTTTTACTTTGGCGACAACTGT
AATCTAACACACTGTATTGAACTCATGGCGAAATACATGGTCTATCGCTTTTCTGGCCGT
TTTTGTTGTTCTGCAGACAAGACACAGGAGTCTAAACAGCGAATATCTTCCCTGTCCTGC
CGTATTTGTTATATTAACACAGTCCAAGGACTATATCAGCCTTGTGGACACTGTGTCTGT
ACGGACTGTTACGATCGAATATTTTACGTGGACGCTGCTGATCATAATAAAGTATATTAC
ATATGTCCTTTCTGCAAGACAAAGGCAGATGACATTTTTTCCATAATGGACGAACAGCAA
ACGTCGGTTTTAAATGTCATCACGTTTCACCAGAATCTGCGTGAAATGGACTCAATATGC
AAAACAACGATAGATGCTGTACCATACATCAAAATGGGATTTACCCTGCCAGACAAGGTC
AGCGATTCAGTACATAGCACCGTTCAACGGATAATGGAAAAACCAAGTGTGGCTGATGAT
GCAATCTCAAACTTAATCGTGGAACTGGAACTGCAATGTGAAATGGAAACATCACAAATA
TACCATCGGTTGTCTTATGTAATAGCGACAGACTTGTTAGAGAAAAAAATCCAGGGAGGT
TTGGCCGTGTGGATGCGGTTCATGAACTTTAGCAGATTCGATGAGTTTCACATCAGACAC
CTGGTGACAGCTTCATACACACTTTACACCACAAATCCTGCTGTCACCATGAATCCTACT
CTCAGACAACATGTTATAAATTGTGAACTACCCGGAGAAGACCAGTCAACCAGACGTATA
ATCTGCGACGCGGTAGACGAGCGAAAACAAAACCTACTTTTCTACCTATTGAAACACATG
TACGTCCGATTCAGAAACAGGACCCAAAGTGACAAACCAGACGACCTTCCATACTGTTTG
GTGTGTGAGCCAGAAAAAAGAAAGGTCAGGCTCGTGGGACTACGTTGTGGACATCTGTTC
TGCACCATATGTTGTGAGGAAAATACAAAAAAGCAAGTCTGTCTGATCTGTTTAAATAAA
GAAAACACATTTGTAAAGGTGTATTGGTAAAAGTAATGTAACCATTAGACTATTTTGTGA
GTATATGAAACTTTCTCAGTGTTTGAACTATTTTTTACTATTTTACTTTTTTATTAATCT
CAGTAAATCTTGTTTGAATATTTTTAATTAATATCATGTAAAAATATTAAATCTCGTTTG
ATTCGCATATATGTAATATGCTCAATAAACTATATTTGTCAAACAATATACATAGAAGAC
CTATTCACAAGTATATCCACTAGATGTCACTTGTGTTACACGTTTTAATTAATCTGCTGT
ATGAGCAGACCCCATACTGCACAGTGATAAAGGACAATGGGTTAGATGACACTTTCAAAA
CCTGAATCAGGCCAATACCTACTATTGATTAGTCACAGATAGGTATGGTAAAGCATAGGG
AAGCATTGTAAACCACAGAGAGGTCTGGTAAAGCATAGGGAAGCATTGTAAAGCACAGAG
AGGTCTGGTAAAGCATATTAACAAAACAAACCCTGGTAAAGTCATTACTCTTCTAAAATA
TACATACGATTTTCCTTACACTAATTCTGAACTGTAAAACCCTCAAATCGAGGGAGAACG
CATCCTAGCAGGGTTGTGCGATATATGGATAGAGAGACACAGACACAGAGAGAGGCTCAG
ACAAACTGGCTTTTGTAAGATTATTTTATTTATCATGCCAACTGTAAAGTATTATTAGGA
TGAGCTTCCAGCACGGTTCTTTCCTCCAGTTTGTTTCAAGGCTATCAGCGCTGTTGTTGT
CAACATTAGCAGTAGGACGGGTATGAGTAAAAGAAGATGACTTCTAGCAACCAGAGCAGC
AGACCTCTCTGAACCTGTCAATCACATTACTATTATCATTAGAACCACAGCGCTCGCAGA
TCACAAGTTGTCAGTTAGGATCAGGGGAAAATACTGCTGGCAAGTTCTATGTTCTATAGC
AGAATAAAAAAACTATTTAGTTACCTAACATAAAAAGGTCTGTCAATTACAGTATACAAT
ACAAGCAGATATCAGCTTGAATTTCACACAACTCTCTACACTCTATGTGTTTGAAAAATA
TTAAACAGTACAACTAATGGGACGCTGTGCAATATGAAGGCGCTAGCCGGTGCGGCTTCT
CACCTGTGTTTTTTGTAACAGAAAAACTTCTCCTTATAACCTGATCCAGTTTTGTGTTGT
TGAGGATGAAGGTGTAAGATGCGTTCTCAGTTCTCTGCTCTAGCATCTGACTCCTGAGCT
CCACCAGGCCTCTGCTGTCCAGGGATTGATTAGTCTTACTGCGCTCTGTGATGTCACATC
CTGTCTCATTCAGCCACTGCACTGTAGCGCTGGGGTACCCTCTCGAGTAGAGGGTCAAAG
TATATTGGTCACGACCCTCCATGATGTCAATGTGTATATGAGGCTCAATGTATGGAGCTG
TGAATACAGGGAATTAATCGTTCATTATATTTATCGTGACTAGAATCAGGTAAGATGTAT
TAAATAATTTACCTACAGTCGCCTTTAAAGATGTAAATATGTGAAGTTCTACCCTAAATT
ATGTCTTCAGAACACCTCTTACCTGCCACTATGAGCATCACGTCTCCCTTTGTGCTCTCC
ACTTGGTTGGCGACAGCGCAGGTGTACAAGCCCTCATCTTCTCCCCGCACCTGTTTCAGT
CTGAGGGAGCCGTTCCCCACACTGAACTGTTCTGGGAACAGCTGGGTCCGATTCCTGTAG
GTTTCATTCTGCAGACTCAGCTGGTCTCGACCGTAATAGAAACTGTGGACGACATGATCG
GCAGGAGGGCGTTGCCAGGTAACCACTGTTCTGGTGAGATCAGCCCCCGCTTTATAGGAG
AAAGAGCAGCTGAGAGTGACATCGCTGCCGGGAGATGAAGTCACTGGAGACCGGGGCACT
GTAACTGCATCATAAGCTGGTGGAAGAAACAATGTAAGCCTCTCATTACACAACAATTTC
AGCCAAGCTAAACTAAGAACTGTGCTGCAATCCTGTGGCTCACTGAGTTCTCAGAAACAT
GTCTAATCTCCAAGTACACCTGATACACCAGAATGTAACGATTAACCTGCCCCCCTGCAA
CACCGACCTTGTGGATATAAAACACGCAATTGTGCTATAAAGGATTTCTTACAGATGTAG
GTCATCCACTCCCTTGGAGACAGGTTAGTGTTTGCGCTCTGGTGTGCTGTAGGTGGAGAT
ACACTGTACCTAATAAAATAGTTCCTTAAATATCCTCTGCCAGGCACATCCATTCGTTAT
ACAGTCACAGACAAAAGTATTGGCACCCTACACTTAATATAAGAATTTTAGAAAACATGT
TAAATACAAGCATTTCGCGAGCGATAACCAAATAGTTTTTAACAATCTTTATAAAATAAA
AAACGCACTTAAGTAATTTTGGTTTCTATACTCAGTGCGTTCCACCTTTATAAAGAAATA
AGGAAATGTGCAAAGAAACATGAACAGGAATCTGAAGTATTCTTCAACAAAAGACTAAAA
CAAGATAGGCCATGCTTCCTCGTTGGAATACAGTCAGCTCAATATTGATTGGGAAGGAGG
AAAGGAGGAGGCAACTTCAGACTAGCTTTATAATTTTGTGCATTAAAACATTGCAGAAAA
CAATTCTTTTCGGCTTTCCTGAAATGGCGCACTGTGAGGACTGTTCTGTAAATTGGAAAC
TAATTACGTTTTGTTATTGCCTAAAATGTCAAAGTTTTCCTTGCAGGAACACTCGCAGGT
CACGTGTAATGGTTCAAATGAACCTTTGCTTCGTGACACTGCTTGCCTCGTTTGATTTGT
GGAGGTCGAATAACCTACAATTTAATTCCTATCATTACATAACATACAAGTGATCGTTAC
AACACATCGAACATTGCGTGCGCGTTGCATTGTGAATTGTTCAGTAACTTACTCTGAGTC
AAAAGCATCACATACAGTAAAGACATCAGTCTTTCGTAGTCCAGTGTCCGGACTGGATAC
ATCACCTGAAATTAAATCATTATTTTCTTAATAGTCTGGTAATACAAAATTGAACAGTAT
TAACTTTAGTGTTAAAATAATTAGTCAAATTTTAGTAAAAACAATTTTTAATACAAAAGT
TCAAAGACCAGGACAAATAACGACTTAGTAAGTAAATAATATGAACATGCCCTGAGGAGG
CTGTACCGTTATCACTGCGGGAAGACAATTGTGGTATTCAGGGCCACTAAGTGGACTAAA
TTTGATACGCTCTTAATGACGCGCTTGTTAAAAAAATTAGTCACATTTTAGTAAAAGCAA
TTTTTAATACAAAACTTCAAAGACCTTCACAAATAGCGACTTAATAGTTAAATAATATGA
AGCTGTCCTGACGAGCCTGTGGCGTTATCATTGCGGGAAGACAATTGTGATATTCAGGGC
CACTAACCGGACTAAATTTCATACACTGTTAATACGACAAATGACAGTTTTACATCATTT
CAGGATTTCAATCAATGGACAATTGGGATTGAAAGTTAGTGAAGATGGAAAAAGACAAAA
CAAGTGTGTGTTTTTGGACATACGAAGAAAGAAGATAAATTTAATAGAACCAAATAATAC
TTAAACTACATCAGGACAAAGAGAAAAAGCAAATTTAGAGAATTTATTCTTTTTACCTGA
GGTCCTGTTTGTTTGTGAAAAAATAAGTTTATCACTTTCGTTTTTTTGAAGTTATAATAA
AAATATTTGGCTGTCCATATATTATACAATAGTTGAAATTATAAATTCTATACTTGACAT
GTTATTTAAGGATTGGCATTACGCCCAGAATATTTAAGTTTTTTCATTTGTCCTTATTTT
ATTATGTTATGTGACTCCAATTGTATAACAAAATTACAGAAGACTTGTATTTTGTTCAGG
ATAAATAGACAGACAGACAGGCAAATTCTGTCATGATTGCACAAATAAGTGTTAAAACAC
AGGTAAATTATACAATAAGATTGTAAAATACAGATCGAAATACTAATATAAGGAAACATT
GTAAGACACAGAGAAGTATAAACATAAAGAAGTCTGTTAAAATGTAGAGAAATATTGAAA
TATTACTATATGTAAAAAAAGAAATATGAATTCCACATATCATTGTTTTTTTTCTTAAGA
CAAGAAAAAAGAAATGTCCACAGATAAATAAAACCAAGGTCATTACAATAAAAATATATT
TTTAATGACTGTCTTAAATATTTTATGTATGTATAATAAGTTTATAATGTGGTCCTAAAA
TTTACCATATTTCTATTTTTTACAATGTTTCCCTATGTTTCTCTGTAATTTATAATCGTC
CCGTGCGTTTTACCAGACCTTTTTCATAGGAAAACATAAAAAATACAGAGACATAAATAA
ACATTTTAAATTACATTGAAGTCTGATAAAAATAGACAAATATTGTAAAACACAGATAAT
TGTAAAATATTGCAAATTATAAACATGTCTGATAAACACGTAATATTTATTGAATGAAAA
AAACAATTATATATAACAATACAGAATTATATATACATGATAAACAGACCTATAAAAGTC
TTACTTTAAAAAATATGAATTCCAAATAACAATAAAAAAGAAATGTCCAGAGATAAAGAG
ATTCAAGGTCATTACAATAAAAATATATTTTTAATGACTCTTTTTAAATGTTTATATATA
TATACAACAATTTTATAATAGTCTTTTAAAAATCCAAAAAAATAAAAAAACAATCCTATA
AGATTACATATATATGACTGTGACACATTATATAGGTCCAAATCATATTAACAATAAAAC
TATATTTGATCAATTATACAAAATAAAATAAATAGATTAAATATACTTGCTTTTTTGTGA
AAGTCCATATCTTGAGTCAAACACCTCTCTCAATGTCAGTCTTACTTCTAATTGGATTTC
AAATGATATAACGTCTATATATAGTCAAATGAAACCAGACAATGATCTAATGACAAAAGG
GACTTTCCATTACATTCATAATACAATAATTAACATCAGATGTTTGAAAATTTTTATAAA
AGTCCAGAATTTTAAAATTTCAATTAAACAAAAAAGGGGATTTCCACAGAAGAGTATTTA
AAGAAAGGGAATTTCCAGTCTATAAAGAATTCAATGAATCATCAAATGTTTGGGGGTTTG
TATAAAAGTCCAGAATTTTAAATTTCCAGTTAAACAAATCAAGGGTATTTCCGATAAGTT
ATATTCAAACAAAGGGGATTTCCAGTCTATAGAAAATGCAATGAATCATCAGACAACTGG
AAATCTTAATATTGACCCATATTTGTACAATTTAAAGTTCCAAATAACAGGGACCCAATT
GTTCTGAAAGACGTTTCATGCATTGTAAGAGATATTTCGACTTTGTTTCAATGATGAAAT
CACATGTATGACTATGAATCAGTCTGTTACAATTAGTTAAAATCGTAAAATTCTCTCCAC
GGTCCAATTGTAAAAATGTCAATAAATTGTCCACGTCTGGCAAATGTAATTTAAATTGTA
AAAGGTCTTTTGTCAAGACTGCATCAATGGCATCAGTATCGATTTGAAGACGACATTGTA
ATTTTGACAGATGTGACAATTTGACCATCTTTTCTTCACAGAAATCAAATTCTTTTTTCT
CAAGGAAATTATTTGTCGTAGCCAATGTTAATGGGACATATAATTCATGTCGTGATTTCT
TGAAGTAAAATCCATCCATATTGTATTTACATACAAATCTTATAATGTCTTTTGAAGATG
AAAATGTCATGACAAACATTTTTGTTTTTTTTCTTCTTTTGTCTTTTTGTCTGTCTTTCA
ATTCTTTTTCCATGTGTTCCAAAACATCTTCAGAGTCCTGGTCATATATTATTGTATCAC
AACAAAATCTGCGATCTTCCTCATTTTCTACATAGTCATTATCTGCATATTCAGAGACCT
GTGTAGATTCATCTGTTTCATCTGTTTTGTCCTCTTCAGTATCGGAAATGATGATGTATT
CATTTTCAGTAGTAGGATTTGTTTCTTTAGCTTCAAAATTAATAAATTCCATTTTCTGGT
GTTATGTGCTTTAGTATTTGTCCGAAGTATATATATAATGTATGTATATGTTAAGCCACA
CCCCAGTAATCAATAAAGCCCAGTTTATTTCTTAAAATGTCAAAGGATGGAAGGGGGGTG
GAGATGGGGGGTGGAGATGGAAATAGGGGGGGAGACTGTCAGTCAGTCTATGACTCACAA
TATTTATTATATTTTAAACTGTGTTATTTTATTTAAAATTGTCTCTCTATGTTCTGACTG
TAAACAATATTCAATCACTTTGTTAATTTCTTCTATTCTTCTTCGAAAGCGCACGCGATC
TCTTGCCATTTGTTCCCAAGATATTCCATTTCTAGTTTCATCAAATGAAAATTCTGGTAA
ATGATAAACTTGAACAAATGAATTGAATCTTACCTGCAAAAGAAAGGAACCAATTAAATG
ACATAAACAATGCATTAATACGTTCCCACATTTTTCCAGTTCTTACTTTTTTCTGTTTGT
CTTCAATCTTTTGTCCCTCAATCTCCATGTTAATGTCTGCGGTCTTTGGCCCTGTTTTCC
TTTTTTCTTTCTTGGGGTCTTGATTCATTCCAGAAACTATTGAAAAACCCAAGGAATTAT
AAGGGTCATTGTTACAAAGGAAAGATTGTTGGAGTTCTGAATTTTGTTGTGAATGATCAT
TTGTTTTAGTGTCACTTTTGTCACTTTCATTATGCCAATCTGAATCCTTGATTGTCTGAC
CAATCGAATGTATAATTTTTCTTGACATTGTCTAATCACATTGACTTGATTTGACATTAA
ATACAAATTATATTTTGTCAAACTTACATCAATGCACAGACATATAATATCACACTTTTA
CATCATGACAGTCGTTTAAAGGTCACATAATCATTCTTTTTTTAGTCTCTCTGTCTCCAG
GGAGAAATGTGCTTACAAGACAAAACACTAGACCATCTGTTTCTCTGTTTCACATCCTGT
AATCTTATGGTCTCATATAAATAGACTGCTCTGTTTATCAGAATTATTTCTCATGAATAC
TTTAGGACAAGAAACATGTCTTCCATTAAAAGAAAACTACTTTCCGGTATACAAAGAATG
ATTTTAACTGAATCTTCTACATCAATCTGCCAACTCGAAGAATCTGATTCTCCTTTAATC
AAGCGGACATGTCCTGGTAAATATAAATTATTTCCATATTTTCCATATGACATTGTGTCA
TTATAAATTGACTAACATATAAAATATAAATTGACTTTATTAATCGTTTCAGTCCAAAAT
GTATTTTTATTCATAATCTTATAAAAAATTAAAATGAGACAAAAATCTTTTATTGTTTTT
TTGTTGTCCTGTCTAATGGACATTGGGACTAAATATTAGACAATCAGAAAATGTCAATGT
CAGACATATGAGTATTTTTTCTTATTGAAATATTGAAAATACAGTTTAAATAGTTTTCAC
ATAATATATATATTTATAATATATCAATAACAATATTTCTAACAATTTTATATATATATG
TCATTTAATTTTTCATTTACTTGATCTAATATGATATTTCTTACTTGATTTATTTGATTT
TTACAAACATTTTGTGTAAAAAATTATTTTGGACCTTATGAATTTTATAACTTAAATCTA
ACGGAGGATTCAATCTAATTTAATAAAATATTTCATATATGAAAACAGTCCAATATTTTT
AAAATCCTGATTACTTTTTCTTATTATATCTGTTTTTTAATTATATATTAAGGCTGAAAG
GATTAAATAGAAATTGCAAAATTTTGATATTTTTTCTTTTTCTTTCTAATAGACAAAGGA
AAATCTCCGAAAAAAAGGACAGAGACATTTCCAGTTTACAGGACAGAAACGTCTCCGAGG
TCTTCGAGACAATTGACAGACATGTCTCCATCGACATCAATTAATGAAAAATCATTGTCA
TTAAGGACAATTTTGTCTCCAACAAAAAATCCGGGCAAGACAAATTTGTCTCCAACAAAA
AAGACAGAGACAAAAACGACAGACCCAGACCTAGATTTTTCTCCAAGAAAAAGGACACAA
ACAACTTTGACAGAAAAGACAGAAAGGACAAACTTGTCTCCGAGAAAAATTTTGTCTCCA
ACAAAAAAGACAGAGACAAAAGCGACAGATCCAGACCTAAATTTTTCTCCAAGAAAAAGG
ACACAGTTTTCTTTGACAGAAAAGACAGAAAGGACAAAGTTGTCTCCGAGAAAAAATTTG
TCTCCAACAAAAAAGACAGAGACAAAAACGACAGACCCAGACCCAGATTTTTCTCCAAGA
AAAAGGTCACAGTCATCTTCGACAGAAAAGACAGAAATGACAAAGGCGTCTCCGAGAAAA
AGGACAAAATTGACAAGTACTGAAGAGTCATTAAAAAATATTCAAAGTCAAGTAAGAAAA
ACAAAGACTGACTTACCTGGCCAATATCTGAAAACAAAATCAATTTTGAAAAGTTATATA
GACACTTTGACAGTACTATTGTACAAGTCAAATAGACCTGACTCAAATGAATTGACTCCA
AAAGATATCTACGACAAAATTGACACAATATGCTCAATGTCTTTAGCGCATGTCATGTCT
CTAAATTGTCATGAACTTAATAATTCCACGACAGAATTAGACAGACTCAAAGATCTAATT
AAAAATGCAACACAGACAAGAAATATGCAAATTAAAAAAATACAGAAATTACACAAGAAA
ATTACATTTCTTAAATCTCAAGAAAACCATCTGATCAGACAAAACCAAACATTAAGATTA
TATATAAAGAAAAAATTGCAATTCCAATTGAAACAGAAGAAAAAAATATGGTGTAAAAAA
AAAACCAAATTGTCATTGGCACAAACAAAACGATCGAAGTCGACATTGACCAGAACAAAT
GAAACAGTCATGCGATCCTGTTTGCCTGAGACCATTATAGGTCAAGAAGTTTCATCGAGT
GAAATTGAACATGTTGCCTTTTCATCGAGTCAAACAGAACTTGTGCAATTCTGTTCGCCT
GAGACCAGTAAACTTAGTTTTCCAAGCAATGAAGAAAGAATAGTCATTCGATCTTCTTCG
CCTGAGACCAGATTAACAAGGCAACAATTTACTTTTCCACGTGAAACAGCAGGACACTGT
CGACCACCAGAAACAAAACGATCGTATCCAACTGAGACCACAACAAATGAAACAACAGTC
ATGCGATCCTGTTTGCCTGAGACCATTATAGGTCAACAAATTATGTTTTCATCGAGTGAA
GTTAAACATGTTGCCTTTTCATCGAAACACAAAACAGAACCTGTACAATACTGTTTGCCT
GAGACCAGTAAACTTACCTTTCCATGGAATGAAGCAAAAACAGTCATTCAATCTTCCTCG
CCTGAGACCGAATTAACAAGCCATGAATTGTTTTTTCCATCGACTGAAGAAACAGGACTC
TGTCGACCTGACAAGACAAATACAAATTCCTTTTCATCGAATGAAGAAAGAACAGTCATT
CGATCTTCCCCACCTGAGACCAGATTAACAAGTCAGGAATTTACTTTTCCATCGACTGAA
GAAACAGGACTCTGTCGACCTGACCTGACAACTACAGGTAAACAAGTAATCTTTCCATCG
ACTGAAAAAACTCAATCAGAATCTCAGAACGTCTCCACTATGCAATTTGATTTTGATGCC
ACGATTGACTTTTTCACTGACTTGCCAAGTCTTGTCGACGTAACACCCATAGACTACTTT
TTTAATGATTTGACAACAGCAACTGATTTTCAATCTCAAGTCCCATCACAAAAAACTAAT
AATATTTACATACATTTTCTATCAGTCTACAAAAACATTGGACAATTCACTCCACCAGAG
GACTGTAAATCAGTATACGACTTAGTCAAAAACAACCATTCCTGTCAGACATTTTTTGAA
TTATTTACATTTCTTAAGTTTGGAGACATAAACTCAGATCGCTGTATTTTTTGTCTTCTT
TTAGGTGACATATGTTTGCATTTTTGTCAGAATTGTCACAAAAGACATCAGACAATGGGT
CTAAATCCAGTCATGTTTCCTTGTTATCGGTGCAAAATCTGCATGAACTCACATAATATG
TGGGAATGTATCTATGGAATGTCCTAAAATAGTCTTTGACATGTAAATAATATAAATAAT
AATATGAACAAAAAATGTTTTTATATATAATTTAGTTATTTGTCCTATTAATCATTTTAT
TTGTAGATAAGTGTGAAAAATATTTGTAATAATAGATAATAAATGAAAAAAGATGTTTTT
GTTTTTTTCAATATATGTGATTACAGTGATAATACTGTGAAAAAGGTCCAATATTCCAAT
CTGTCATGACATTTCATTTGTAAATAGTAATATGGAAAAAAATGTTTTGTTTTGACCAAT
TTGAATATAATAATGTAATAATGTAAGTCTTAATAATATATGTTTTTACAAAACATAAGG
TTCATTCATCCAACAATTTGTTTGTCCTTTTTTATGAAATGTAAAACTGAGTGAAATAAA
TATGGATCGTAACGTCGATGTAATAAGGACAATTGAATAAATACAATGTCAGATGAGTAT
CCTGGACTGATCAATGTCACCCAGTTTATTTGAGATAATATTCTTTGGCTCTTTTCATTC
AAACAGACAGATAGACAAAATTACCAGTTTAACTTATTTAATTCAGTTTTTCAGTTGAAC
CTGTCTTGTACAGACCACAGACATAGATATTGATATTGACATGAAGGGTCTGAGCAGAGG
ACTTTCTCAGGTCTGAAGTATAACAACATATATATTTTCTATATTTTATCAGACTTATCT
GTATTTATATTTCTCTGTGTCTTACAATAATTCCTTATATTTTAGTATTTCTATCTGTGT
TTTACAATGTTATTGTATATTTTTTATCCAAATAAACAGATAGACAAAATTACGACTAAG
TTATTTTCAAATCTTAATTCAGTTTTTTCACATGACATTTGTCTGTTATTGGTTCTTGTG
GAGACAGACCACAGACAAAATAAGATCTGATAAGAGGACTACGGTCTCTTCTATACTAAG
ATTACATATAAAATATTTCTTTTAGTATTTGTATCTGTATTTTACAATGTGATCTTATAC
TTTACCAATGTAAATACATTTGTCTCTTTTTCTCTCTTTGTCTCTGGTCTCTGTCTCGCT
CTATTTCAAATTGACATACTAATTAAAATAATTACATTATCAAACTATTTGCAAATATAC
AGACACAATATTTTCAAGTCAAGAATTTAATTCAGAAGAGATATTATAGAAATATAAAGA
ATGAAACAATATGGAATATTACAAAAACAAGAAAATATTAATAATTGGTAACAATTGTAA
ACAAGGAAATAATCAGAAAAAATATTATAAAAATATACAAATGGAACATTCTGGAATATT
ACCAGAAAAAGAAAATATTAATATTTTGTAACAATTGTAATTAACAACATAAGTATATGA
CATTAATCAAAAAAATAGTATTCAAATGACATTTAACAAATGACTAATTATATATGATAG
ACAATACGTTTTTGTTGAAAATCTTTAGACAAGAGTCCCTTATCACACGTTTCCTCATTC
CAGTCTCTCATTTCATCAGGAACATGATGATAGCGACGACCTTTACAAGACCAATGAACA
TCAACATAGTAATTATGACACTGGGATCTGGATCTTTAACGGCAAAGAAATCCACAAATC
CTTGCCAATCTCCATTCTTCAAAATCCATTCTTGCTTTTTCCGTATCAGAAAGTCACTGA
TTTTCTCCGCCAATTTTTTTATGTCATCATCCAGACCGTCTTCTTCCAGATGTTTGACTA
TTATTGTCCCGAATGCCAATAAAGTCACTATGCGACTCCAATTTGTGACCCCGTCACTGA
ATAAATTTTCTGCCACGTCTGTCACAAAATTCACATTTATTCTTTGTCCCATGCGAACTT
TACAGACCATTTCATTGAATTCAGATTGATGTTTTTCAATCACAATATTACTTATCCGTT
TCAGGGTCAGTAGCGGTTTGTTTTGATGCCTGTCTTCAGAAGTATTATAATATGGAAGAC
CAGTCAAATATTCAAAAATGAGATCTCTGGTTGTCTGCGCGAACGGTCCGTTCAATTCAG
ACTGGGAAGGACAGTAAAGACTCATCTTTGCTACTTTTGACAAACCTAGGTATTGCCTGT
TTATATACCCAAACACACAGAGGATGGGGAGGAGGATGTTATGTAGTTATTCATTAATTC
TTTCTCCAGTCCTCAGGGGGGGTCGGGGGGAGATTGTCTTGTTACATTAACAGTGTAACA
CAGGTGACAGTTTTTGGTTGGCTATAGAATACACGGGCTGGGTTTTTACTTTGTAAAATA
AGAACATAAGAACATAAGAAACTTTACAAACGAGAGGAAGCCATTCAGCCCATCTTGCTC
ATTTGGTTGTTAGTAGTTTATTGATCCCAGAATCTCATCAAGCAGTTTATTGAAGGATCC
CAGGATGTCAGTTTCAACAACATTACTGGGGAGTTGGTTCCAGACCCTCACAATTCTCTG
TGTAAAAAAGTGCCTCCTATTTTCTGTTCTAAATGCCCCTTTATCTAATCTCCATTTGTG
ACCCCTGGTCCTTGTTTCTTTTTTCAGGTCAAAGAAGTCCCCTGAGTTGACATTGTCTAT
ACCTTTTAGGATTTTGAATGTTTGAATCAGATCGCCGTGTAATCTTCTTTGTTCAAGACT
GTTCGATGCTTTTAGCCTGTCTGCATACAACATGCCTTTTAAACCTGGGATAGTTCTGGT
TGCTCTTCTTTGCACTCTTTCTAGAGCAGCAATATCCTTTTTGTAACGAGGTGACCAGAA
CTGAACACAATATTCTAGGTGAGGTCTCATTAATGCATTGTAGACTTTTAACATTATTTC
TTCTCACAATATAGCCAAGCATCTTGTTAGCCTTTATTTATAGCTTCCCCACATTGTCTA
GATGAAGACATTTCTGAGTCAACATAAACTCCTAGATCTTTTTCATAGTTCCCTTCTTCA
ATTTCACTATCTCCCATATGATATTTGTAATGCACATTTTTAATGCCTGCATGCAATATT
TTACACTTTTCTCTATTAAATTTCATTTGCCATGTGTCTGCCCAATTCTGAATGCTGTCT
AGATCATTTTGAATGACCTTTGCTGCTTCAACAGTGTTTGTCACTCCTATTTTTGTGTCG
TCTGCAAATTTAACGAGTTTGCTTACTATACCAGAATCTAAATCATTCATGTACATTAGG
AATAGCAGAGGACCTAATACTGATCCCTGTGGTACACCACTGGTTACCTCACTCCATTTT
GAGGATTCTCCTCTAATCAATACTTTGTTTTCTACATGTTAACCACTCCCTAATCCATGT
CATTGCATTTCCTTGAATCCCTACTGCGTTCAGTTTGAGAATTAATCTTTTATGTGGGAC
TTTATCAAAAGCTTTCTGGAAATCTAAATAAACCATGTCGTATGCTTTGCAGTTATCCGT
TTTCAATGTTACATCCTCAAAAAAGTCAAGTAGGTTAGTTAGACACGATCTCCCTTTCCT
AAAACCATGCTGACTGTATAAAACAAACCCGCCAATACATATATGCAGAGTGAATATAAC
TCTGAGATTAACTATTTTGACCAGGGTTGTAATAGACGAGTTCGTGGAAGGCTGAACTTT
GACCAGCCCTGATCAAAACCAGTTTTGTGTAATTTGTGCAATTCACACCACGTACGACAC
GTCATTCTGTATGCTGTGTAGAGCCGCGCCACACATTATTTGTTTGCAATACATGTAATG
TGAAGCCAGGGTCTGCAGGTCGTTCCAACATCGTTGCTAATTCATGGATGTAAATATTGA
ACAGTCCTGGACTCAGACTGCAGTCCAGGCTCACCCCCTGCCCCGAGTGACAGAATCTGT
CCTTTTGTTGCTAATTGTTACTGCAGATTTGTTTTCTGTGTACATTGATTTTAATATCAA
GGCTTTTTTAAAGTCAACAAAGCTTTGTTTATGAATGTTTTTTTCTCAAAGTAATTTGTC
ACCATTCTATGGAAATCCCCCAACTGAGGTCTATTGAGAGAACTCATCCACCCACTATAT
GTGTCTATAAAAGACTCAGTGTTTTCACCCTCCCACTCTGACTTTTGACATTAACAAATT
AAACAATGGTTTGCCTGAATTTGACGGACTCAAATGTCAAGGAAAGCCCCGCAGTCCTGT
ATATATATATTTTTTCATTTTAATATATAGATCATATAATTTCAAACAAAATAATGGAAT
TCTTTTGCAACAAAATAGATGACGTCAGGAGAGCCGGTCCAGACCCAAACCTATTGTATG
ATGACCGAGTTTTGCTAAATTTGTTATTCATAGAAGAACGATTTCTACCAAAGTGTGATT
ATTTTAAAAGCATCCAGAAGGACATTGAGCCTTTTATGAGGAGGATGGTTGCAGGTTGGA
TGCTGGACGTCTGCGAGGAACAGAAATGCGAAGAAGAAGTTTTTTCCTTGGCTATGAACT
ACCTGGACAGATTTTTAGCCCTGGTCCCCATTAGAAAATGTAAGCTGCAGTTGTTGGGGG
CAGTTTGCATGTTCCTGGCGTCCAAATTGAAAGAGACATATCCCTTAACTACAGAAAAAC
TCTGCATTTATACTGACAATTCCATCAAACCTCAAGACTTGTTGGAATGGGAACTACTGG
TCTTAAAAGAATTGAAATGGAATCTTGCAGCGGTCACTCCACACGATTTCATTGAACACA
TTATGAAACAACTGCCCCTACCCAGCAATATCATGCCTTTGATTCGCAAGCACACGCAAA
CATTTATTGCCCTTTGTGCCACAGACTTTAACTTCGCCATGTATTCCCCTTCGATGATAG
CAACTGGAAGCGTTGGGGCTGCTATCTGCGGATTTCACTTGGACAATGGATCACAGACGT
TTTGCGGGGACAAGTTGACTAATCTACTGGCCAAGATCATCAACACAGAAGTGGATTGCC
TGAAGACTTGCCAGGATCAGATTGAGACACTCTTGATGAGCAATATGAGACAGGTCCGTC
AATAATACTAGCAGCAGCAGTAATGTTTCACTATGTTTTACCATATTTCTCTGAGAGTTT
ATCCACCCACATATCTGTCTATATAAAGACTCAGTGTTTTCACCCTCTCATTCTGAGTTT
TGAGTGGAACAAAGAAAAACAATGGCTTGCCTGAATTTGACCGACTCTGAATGCCTTGTC
CTCTTATATAACAGGACCGGACTGGACGCGCATTTGTGCACACCGACGTGGCTGACGATT
TGCTTCGGCGTTAGTCTCTGTCTTTTACTCATATCAAGCTTATTTTTGGCGTTGGCTATT
TGGATTGAACGAAAAAGACTGCCTTCTTCTTTTTACATGACCTATTTGTATGTTTTTGTT
GGACAGATTTTGTTTTCCTTTGGATTGTTGGTCAACCTGCATTCTTCAATAACAATGACG
GAATTGCTGGTCCTTCGACAGACTGTTGGGTTTGGATTTTTGTTTCTCTATTCCGCGATC
ATCACGGTCTGTTGGGAAAGACTTTGTATGATATTTCAAGGACCCGTGGCAAACAGTTCC
AGAATACCAAGATGTTTCTACATCCTGATATTTTTTCTGACCGTCTCTAGTCTTTCCTGC
CTTCCGCCTTTGTTTGGATGGAACAGTTTAAATGCTGGAGACTATTACAGTCGCGTCCAT
CCTACACTGGACAAAAGATACATTGTCTTTATGTGCGCCTTATGCACGTCTTATTTTCTC
AGTACAGTAATCTGTTACGTCTATATACTGTTACGAGTGAAGCGTCGAAAGAATTGCGCC
AGGAAGGACAGTAGAAAAACATTTTCCATTCTTTTGTTTTGTGCATTTTCAGAATTATGG
CTTCTTTTCTCTTATGTCTTTATAAGTGAACAGTACAATAATACTATTTTTATATGTAAT
ATGATAGTCAATGAGATATGTATTTTGTGCATGGAACCGAATATGCGTGTCATTCTTCTG
AAGGTTTTTAAGACCTTGAAATACAGTCCAAGTCAAATGGACATTTGAATTATAATTATA
ATTATCCAACAAACAGACTATTGTGTAATGTTCTAATACGCTGTTTATTTTTCTCTCAAT
GTAAATGGTTTGTTTGTTAAAAGTATTAAAAACAAAAGATGTTTTTTCTTTAACAATTAA
GATGTTTTTTCTTTAACAATTTAATAAACTGAGTCAAAAAAATATATGTCCCTTCTAGTC
GCATATTATGTTCTTTTTTCAATGTGTTGTCAATGGGTCAGTTTAACTTAATAAATCATT
TTTCTGGAAATAAAAAAAAGGGTAACAAAATATTCTGGGCACAGTGCCAGGAAATAGATA
ACATGTCTGGGCATTTGTCCATAAGGAACACCTGCAAGTCCATTGCAGAATTTAGAGTTT
TAACTTTCACAGATATGATATATTCCCAGATGAGTGTTTTGGACTGGTCAAGGTTATCCA
ATTTATTTGAGAACGATAAGATAAACTGGAACATGACAGGGTTCCGAATTCAACTCCCTA
CATCATTCCATGTTAACAATAAAAATAAATCAAAGTCTTACAAAATAACATTTTTATAAA
AGTTGAACGCTTGTACAGTACAGCCAGGTACCCGCCCGCTTTAATCAACAGCACCACACT
ACACGTTCCTATCGCCTACGTAGTTGCCAGCCACTCGTTATCGGCGACCTGCTTGATGGA
CGGCCGGATCAAAGGACTGAACTGCAGCAGAAGACCAATAAGCGCTTTGCATTTGTCCTC
AACCTGCACGCCTTCGGGGTAGACCACGCCCTTCTCCTGGAAGCGCAGCAGCTTGCTGAT
GTTGGAATCGTCGAAGGGCATGCAGCCGGTCGTCATGACGTACAGAATGACCCCGAGGCT
CCAAACATCGTACTTTTTGGGGTCGTAAGGGACCCCGAGGAGAACTTCGGGGGGCGCATA
GGCAGCGGAGCCGCAGTAGGTGCTGCTGACCTCCGGATAGCCGTGCGCTTTCCTCCCGAA
GCCGAAGTCTGTGATTTTGACCTGGTTGCCCTCAGTCAGAAGCACGTTTTCACACTTGAG
GTCCCGGTGGACAATGTTGTTCTCATGCAGGTAGCTCACCGTGCTCACGATCTGAATGAA
CATTTCTTTAGCTTGCGGGCCTGGGATGTGGTTTAGCTGTTGCACCCTCTGTAGCAGGTC
AGTCTCTGCCACCTCCATGACGATATACAGCTTCCCATTGCAGACCTCGATGAATTCGTA
GACCTGCACGATGTGTGGGTGCCTGAGCCCCTTTAAAATAGCGAGCTCCCGGGGCAAGAA
TTTAGTAACGAAGTCCGGGGGAGCTCTTCTCCGGTCCACGATTTTTATTGCTACGTTCTC
CCGGTATTTCTTGGACTGGGCCAGCTTGACTTTCGAGTAACTGCCTTCCCCGATAGTTCC
CCTGAGCTCATACCCCAGCTTGGACAATAACCTGTCTCCAGACATCATTTAGGCCTTCAC
CTTTTTAAGCAACATAAGTTTATTTATGTAACGTAATTTATGTATTTATTTTGAAATATT
TATATAGTGTATGATTCTGGCCAAGTATAGAAGTGTGTACACCAGTGAGTCAAATGCACT
GATTTGAAGGCAAGCTGAAAGATAGCTGTTTCTCGGTGTCAAGCGATAAGCGTAGCAAGA
ATCCATTTAAAATAACAAGATGGTGCCGAATGCCAGTTCAGCTTGCCACACTTAGCAGTT
ACAGGAATGTTCCGGATGAGTTTTGAATTGCAGATGGTCCTTGTTGTTGCTGCTGTGGGT
AGTGAAACCTTGCAAGAGCTGGCATCACAATTAGACAACATTCTACTGCAGCGTGCTGCA
TCTGAGGCTGGGAGACGCAGGCCTTTACTGCACTCTTCTGGTGGTCGTGAGGAGGTTCAT
CCTTGGGGTAGCATTAAATAATGTCAGAACACAGCATCTCCACCATAGTGACCCCCCCAT
GTGGAGGCCGGGTGACTTCATAGACACACTGTATTAACATGCAAACCCACTGACTCCTGG
AAAGTAAGATTTTTATTGAGAGAGACTTCGTTCTGCGGCTTACGTACCGTATTACACATG
CCTTTTCTTTTGAGCTTCCTGCTCCAGGTACTAATCATAAAACCACATGCACTGCTTTTG
GCATATTGTGTGCCTGTGTGTTTTACATCCCACAGAGTTTCAAATCTGTACGATCACAGA
ACCCAGTTCAAATGCGGTGCTTGCTAAGGTCCTTCGGAGATGAGGTCCGGTCTGAAAAAC
AACGCAGACTTGCTGAGCACTGAACAGCTCCACTGCTTCTGACGGAATACCCCCGAGGGA
CGGTTGAGCTGTGGCACTTCCACTGTGACTGACGTGTTGTGGCGCTCACACATCATGCAA
GCCACGTTGGAAGCTAGGCTTGTTATCTGACTGGCCACGGCCTCCAGTTCACTGTGGAAT
GTTTTGCAGTTTGGGTTGAACTCCCGCTGCTCTCTGGTGATCTCCCTCAGGCTGGCATGG
ATGAAGGCCAAGACCTTCTGGATTTGGATCAGCCTTTCGCTCTCAACCACTCCATGGGGG
AGGAACCTGTCCGCGAGGCTGGTGCAGATATCTTCATTCATGCCTTGAACATTAAAGGAC
AGCTGGAAAGCAAGATGTAACGACTGTTAGAAGATGAGAGCTTGCAGCAAGGATTCGAGG
TGCGGCTCCTCAATACACTGAATGTACAGTGTTGTTATATTGGAGTTTTGTGATTCTGAT
CTTTGCTCTGTTTACTGTTTTGTGTTTAAAAGACTGCTTATCTGTTGAAACTGAGCTAGA
CACTATTTATGGTCTTTTATAGTGCACTGCACATTCGCTTAGCCTGTCTCTTCTTTCATG
CTTCATCATTGCAGCATATCTCTTTTCCGCCCTTGATTAGCCAAAACATTCCAAGGTTGT
TGGACAGGTCGCACTCTCCAAACTTGACAACACTGAATTAGTTCATGAGGGGCCACCTGA
TGTCAAAACCCAGGACGTCCCCCATATTACAAACAAGCATTTACACTCAACAGAATAGCC
ATGTACCAAGTAAGAGGGAGAAAGAGACTCACATAGGATGCTAGCAGGTTCTTCATGAGG
TCTCTCAGTAATGTCACAGCGCTCCTGCTGTTCTGCAGAGACTTGTGGCAGGGGATGTCA
GTGTTGTTGTAGCTGCAGCTCTCTGGTGCCACAGGCTTTGTATAAGCTGTTGATGCCATC
ATGGACACGTATAGCAGCATGCCCAAGATCCCTGAAAAAGAAACCCACATGTGAGAAGCA
ATTAAAGCCTTCAGGTTCAAAGGGACTAAACTGGATGACTACAGTGCTTAGGAAAGAGGC
GAGATGATTGAGTTAAATGATTGTTCTAAATCTACAAGTATAGCTTAGGTGTTATCTCTT
TATCGGATTACCTGTTGTCGACCCCATCAAGAATAACCCAAGCCTATTTCGTTTAGAGAT
CAGCTGCCAAAAGTTAACAAAGTTTTATGAGCAGAGGTTTCATCTCCCTTTATATAGTCG
TCTTTACTGAGTCACATGTGCTCCTCTCTCGTCTCTCTCCGCTCTCCACTCCTGTCTCCG
GAGCCGAACGCAAACATTCGGGCGAGTCTCCGGTTTGAACTCGACGGATTCCGAAGTCGA
AACCTTCGAGCCTCCCCTCCACGCAAAACGCAAGCGAGAGAGAGGCTCCTTGTCGATTTG
AACTCGATGGATTTCGGAGTCGAAGGTTTCGAGCCTCTCGTCTTCCGACGCGCCTCGAGT
CGCAGGTTTGGAGGTGATGAATTTCGGAGTCGAAGGTTTAGAGCAACTTTAGCGACCGTT
ACCTCTCTCTCTCTCTCTCTCTCTCTCTAGGTTTCGAGCCTCTCGTCTTCCGCCGCTTCT
CGAGTCGCTGGTTTTGACTCGATGAATTTCGGAGGGAAGCGTTCGGGTGAATTTCGACCG
GTTGGCTTTTTGACTCGATGAATTTTAGAGGGAAGCGTTCGGGCGAATCTCGACCGGCAG
GTTTTTTTGAGTCGATGAATTTCGGAGTCGGAGGTTTCGAGCCTCTCGTGTTCCGCCGCT
TCTCGAGTCGCTGGTTTCGACTCGATGAATTTCGGAGGGAAGCGTTTGGGCGAATTTCGA
CCGGCTGGCTTTTTGACTCGATGAATCTCGGAGGGAAGCGTTTGGGCGAATCTCGACCGG
CAGGTTTTTTTTGACTCGATGAATTTCGGAGTCGGAGGTTTCGAGCCTCTCGTCTTCCGG
CGCGCCTCGAGTCGCAGGTTTGGAGGCGATGAATATCGGAGTCGGAGGTTTCGAGCCTCT
CGTCTTCCGGCGCGCCTCGAGTCGCAGGTTTGGAGGTGATGAATTTCGGAGTCGGAGGTT
TCGAGCCTCTCGTCTTCCGGCGCGCCTCGAGTCGCAGGTTTGGAGGCGATGAATTTCGGA
GTCGAAGGTTTAGAGCAACTTTAGCGACCGTTACCCCTCTCTCTCTCACTCTCTCTCTCT
CTCTCTCTGGAGGCGAACGCAAGCGTTCGGGCGAATCTCGACTGGCAGGTTTTTTTGAGT
CGATGAATTTCGGAGTCGGAGGTTTCGAACCTCTCGTCTTCCGCCGCTTCTCGAGTCGCA
GGTTTGGAGGCGATGAATTTCGGAGTCGAAGGTTTAGCGCAACTTTAGCGACCGTTACCC
CTCTCTCTCTCACTCTCTCTCTCTCTCTCTCTGGAGGCGAACGCAAGCGTTCGGGCGAAT
CTCGACCGGCAGGTTTTTTTGAGTCGATGAATTTCGGAGTCGGAGGTTTCGAGCCTCTCG
TGTTCCGCCGCTTCTCGAGTCGCTGGTTTCGACTCGATGAATTTCGGAGGGAAGCGTTTG
GGCGAATTTCGACCGGCTGGCTTTTTGACTCGATGAATCTCGGAGGGAAGCGTTTGGGCG
AATCTCGACCGGCAGGTTTTTTTTGACTCGATGAATTTCGGAGTCGGAGGTTTCGAGCCT
CTCGTCTTCGGGCGCGCCTCGAGTCGCAGGGTTGGAGGCGATGAATTTCGGAGTCGAAGG
TTTAGATCAACTTTAGCGACCGTTACCTCTCTCTCTCTCTCTCGGGCCCAAACCCCCCTT
TTTCCCCCGGAGAAAAAAAAAATCGGCGCGTTTCGAACGGGGGCCAGGGACAGGCCGGGT
CGCCGCGGGCCGCCGGGGGGCGCTGCGCGCGCGGGCGGGGAAGCGCGGGTCGCTGTCGGG
CCGCGAGGGGGCGCTGCGCGCGGTCCCTCCCGTCCGGGCGCTCTGCCTCTCTCTCTCTCT
CTGTCCGGTAAAGCGCAGAGAGGGAGGTAAAGCGCGGGTCGCTGTCGGGCCGCGAGGGGG
CGCTGCGCGCGGTCCCTCCCGTCCGGGCGCTCTGCCTCTATCTCTCTGTCCGGTAAAGCG
CAGGGAGGGAAGCGGGTCTGGTAAAGCATGGGCGAAGCGCGGGTCGCTGTCGGGCCGCGA
GGGGGCGCTGCGCGCGGTCCCTCCCGTCCGGGCGCTCTACCTCTCTCTCTCTCTCTGTCC
GGTAAAGCGTAGGGAGGGAAGCGCACAGCGAGGGCTCTCTCTGTCTGGTAAAGCGTGGGG
AAGCGTTCTAAAGCACAGAGGGCTCCCTCGTGGAAATTCCCTGGCCTCATCTGACTATAT
GTAGAAGTTATAAGTACTGAAACGCAACAACTAGAAGCAAGACCAACATTGACAGGTGTT
TGATGACTCACGATACGGACCTTCAAAAAAAAAAAACAAAAACAAGTATGTGTTTTCTTT
TGTACAACTCTCTCTGTCTGGTACAGCGTAGGAAGAGAGTGGGCTCCCTCTACCTGTCTC
TGTCTGGTAAAGCATAGGGAAGCGTTCTAAAGCACAGAGGGCTCCCTCGTGGAAATTCCC
TGGCCTCATCTGACTATATATAGAAGTTATAAGTACTGACACCCAACTAGAAGCAAGACC
AACACTGACAGGTGTTTGATGACTCACGATACGGACCTTCACAAAAAGAAAAAGCAAGTA
TGTGTTTTCTTTTGTGTAACTCTCTCTGTCTGGTACAGCGTAGGGAAGCGTTCTAAAGCA
CAGAGGGCTCCCTCGTGGAAATTCGCTGGCCTCGTCTGACTACATATGAAAGCTATAAGT
ACTGAAACGCAACTAGAAGCAAGACCAGCGCTGACAGGTGTTTGATGACTCGCGATAAGG
ACCTTCACGGAAGCGTGGAGAAGCGCTCTCTCCGCGTCTCGGTTAATTTCGTGGGACCGA
CCCCCCTCGTTCCGCGTTCCGGGAACGGTGCCAACGATCCTCGGAGCGCAGAGAGGTTTG
CCGAAGCGTAGGGAAGCCGCGCGGGGGGGGGGCACTTGCGCGCGGTTCGGCGCCGGTAAA
GCGCGGAGAGGTCTGGTGGTAGGGCGTAGGGCTAACCGCGAGGCGCTTGTGTCGCTACAA
ACCGTGCCGGGAGGAGTTTGTTTAAGAAACACACACAGAGAGGTCTGGTAAAGCGCGGAG
AGGGCTCTCTACCTCTCTCTGTCTGTCGGTTACTTTCTGCTCGGCGTCGTAAAGCGGGGA
GAGGACTGCTTTCTCTATCTTTCTGTCTGTCGGTTCTGTTTGTCAAACCGACTCTTCTTT
CCCCCCCCTTTTTTTTTCTTTCCCAGATATTCTGGGAACCGTGCCGGCTCTCAAATAGCA
TTCTGGGCGTTGCGCCAACGGTCCTTGTAAGAGTGCCAGGAGGAGTTTGTTTAAGAAACA
CACACAGAGAGGTCTGGTAAAGTGCAGGGAAGCGTCGTAAAGCGCAGAGAGGGCTCTCTA
CCTCTCTCTGTCTGTCGGTTACTTTCTGCTCGGCGTAGGAAAGCGTCGTACAGCGGGGAG
AGGACTGCTTTTTCTATCATTCTGTCTGTCGGTTCTGTTTGTCAAACTGACTCTTCTCCC
CCCCCCTTTTTTTTTTCTTTCCCAGATATTATTCTGGGAACTGTGCCGGCTCTCAAATAG
CATTCTGGGCGTTGCGCCAACAGTCCTCCTGAGAGTTTGATTAATAATTCTGGGAGCGGT
GCCAACAATCCTGAGAGCACAGACAGGTCTGCTACGGCATAGGGAAGCCAGGCAAGGACA
CTTACTTGCGGTTCGGCGTGGTAAAGCACAGAGAGGTCTGGTAGGGCGTAGGGTTAATTG
TGAGGCGCTTGTGTTGCGTGTCGAGCGCGTCCGTTCTCAGCAACTCTGCGTGTCGAGCGT
GTCCGTTCTCAGCAACTCTGTGTTTTGAGTGTGTCCGGTCTAAAAAAAAAAAAAGGAAAG
TGTCTTTCTTACGCACGCAGAGAGGTCTGGTAAAGCACGGGGAAGCGTTGTAAAGCGCAG
CGAGGTCTGGTAAAGCCGGGTCGCTGTCGGGCCACGAGGGGGCGCTGCGTGCGGTCCCTC
CCGTCTAGCTGCGAGACCCAAGGTCAGTGTTGTGTGGTCTGAGCAGTGTAAAGCACGCGG
AGGTCTGGTATTGTAAAGCGTAGAAAAGCATCGTAAAGCGTAGGTTGCTGCCTGGCCACG
AGGGGGCGCTGCGTGCAGTTCCTCCAGTCTAGCTGCGAGACCCGTGTGTTTGTACGTGCG
CACAGAGGCCTGGTAAAGCACGGGGAAGCATTGTAAAGCGCAGAGAGGGCATCCCTCTAC
CTCGCTCTGTCTGGTAAAGTATAGGTAAGCATTGTAAAGCACAGACAGGGCTCCATCTAC
CTCTCTCTGTCTGACCCCCCCTTTTTTAATAATGCCCCCCCTTCCTGCAGGCTGGCCTAC
CCTTGGCCCCTGGGGGGGGGCCCAAACCCCCCTTTTTCCCCCGGAGAAAAAAAAAATCGG
CGCGTTTCGAACGGGGGCCAGGGACAGGCCGGGTCGCCGCGGGCCGCCGGGGGGCGCTGC
GCGCGCGGGCGGGGAAGCGCGGGTCGCTGTCGGGCCGCGAGGGGGCGCTGCGCGCGGTCC
CTCCCGTCCGGGCGCTCTGCCTCTCTCTCTCTCTCTGTCCGGTAAAGCGCAGAGAGGGAG
GTAAAGCGCGGGTCGCTGTCGGGCCGCGAGGGGGCGCTGCGCGCGGTCCCTCCCGTCCGG
GCGCTCTGCCTCTCTCTCTCTGTCCGGTAAAGCGCAGGGAGGGAAGCGGGTCTGGTAAAG
CATGGGCGAAGCGCGGGTCGCTGTCGGGCCGCGAGGGGGCGCTGCGCGCGGTCCCTCCCG
TCCGGGCGCTCTACCTCTCTCTCTCTCTCTGTCCGGTAAAGCGTAGGGAGGGAAGCGCAC
AGCGAGGGCTCTCTCTGTCTGGTAAAGCGTGGGGAAGCGTTCTAAAGCACAGAGGGCTCC
CTCGTGGAAATTCCCTGGCCTCATCTGACTATATGTAGAAGTTATAAGTACTGAAACGCA
ACAACTAGAAGCAAGACCAACATTGACAGGTGTTTGATGACTCACGATACGGACCTTCAA
AAAAAAAAAACAAAAACAAGTATGTGTTTTCTTTTGTACAACTCTCTCTGTCTGGTACAG
CGTAGGAAGAGAGTGGGCTCCCTCTACCTGTCTCTGTCTGGTAAAGCATAGGGAAGCGTT
CTAAAGCACAGAGGGCTCCCTCGTGGAAATTCCCTGGCCTCATCTGACTATATATAGAAG
TTATAAGTACTGACACCCAACTAGAAGCAAGACCAACACTGACAGGTGTTTGATGACTCA
CGATACGGACCTTCACAAAAAGAAAAAGCAAGTATGTGTTTTCTTTTGTGTAACTCTCTC
TGTCTGGTACAGCGTAGGGAAGCGTTCTAAAGCACAGAGGGCTCCCTCGTGGAAATTCGC
TGGCCTCGTCTGACTACATATGAAAGCTATAAGTACTGAAACGCAACTAGAAGCAAGACC
AGCGCTGACAGGTGTTTGATGACTCGCGATAAGGACCTTCACGGAAGCGTGGAGAAGCGC
TCTCTCCGCGTCTCGGTTAATTTCGTGGGACCGACCCCCCTCGTTCCGCGTTCCGGGAAC
GGTGCCAACGATCCTCGGAGCGCAGAGAGGTTTGCCGAAGCGTAGGGAAGCCGCGCGGGG
GGGGGGCACTTGCGCGCGGTTCGGCGCCGGTAAAGCGCGGAGAGGTCTGGTGGTAGGGCG
TAGGGCTAACCGCGAGGCGCTTGTGTCGCTACAAACCGTGCCGGGAGGAGTTTGTTTAAG
AAACACACACAGAGAGGTCTGGTAAAGCGCGGAGAGGGCTCTCTACCTCTCTCTGTCTGT
CGGTTACTTTCTGCTCGGCGTCGTAAAGCGGGGAGAGGACTGCTTTCTCTATCTTTCTGT
CTGTCGGTTCTGTTTGTCAAACCGACTCTTCTTTCCCCCCCCTTTTTTTTTCTTTCCCAG
ATATTCTGGGAACCGTGCCGGCTCTCAAATAGCATTCTGGGCGTTGCGCCAACGGTCCTT
GTAAGAGTGCCAGGAGGAGTTTGTTTAAGAAACACACACAGAGAGGTCTGGTAAAGTGCA
GGGAAGCGTCGTAAAGCGCAGAGAGGGCTCTCTACCTCTCTCTGTCTGTCGGTTACTTTC
TGCTCGGCGTAGGAAAGCGTCGTACAGCGGGGAGAGGACTGCTTTTTCTATCATTCTGTC
TGTCGGTTCTGTTTGTCAAACTGACTCTTCTCCCCCCCCCCTTTTTTTTTTCTTTCCCAG
ATATTATTCTGGGAACTGTGCCGGCTCTCAAATAGCATTCTGGGCGTTGCGCCAACAGTC
CTCCTGAGAGTTTGATTAATAATTCTGGGAGCGGTGCCAACAATCCTGAGAGCACAGACA
GGTCTGCTACGGCATAGGGAAGCCAGGCAAGGACACTTACTTGCGGTTCGGCGTGGTAAA
GCACAGAGAGGTCTGGTAGGGCGTAGGGTTAATTGTGAGGCGCTTGTGTTGCGTGTCGAG
CGCGTCCGTTCTCAGCAACTCTGCGTGTCGAGCGTGTCCGTTCTCAGCAACTCTGTGTTT
TGAGTGTGTCCGGTCTAAAAAAAAAAAAAGGAAAGTGTCTTTCTTACGCACGCAGAGAGG
TCTGGTAAAGCACGGGGAAGCGTTGTAAAGCGCAGCGAGGTCTGGTAAAGCCGGGTCGCT
GTCGGGCCACGAGGGGGCGCTGCGTGCGGTCCCTCCCGTCTAGCTGCGAGACCCAAGGTC
AGTGTTGTGTGGTCTGAGCAGTGTAAAGCACGCGGAGGTCTGGTATTGTAAAGCGTAGAA
AAGCATCGTAAAGCGTAGGTTGCTGCCTGGCCACGAGGGGGCGCTGCGTGCAGTTCCTCC
AGTCTAGCTGCGAGACCCGTGTGTTTGTACGTGCGCACAGAGGCCTGGTAAAGCACGGGG
AAGCATTGTAAAGCGCAGAGAGGGCATCCCTCTACCTCGCTCTGTCTGGTAAAGTATAGG
TAAGCATTGTAAAGCACAGACAGGGCTCCATCTACCTCTCTCTGTCTGACCCCCCCTTTT
TTAATAATGCCCCCCCTTCCTGCAGGCTGGCCTACCCTTGGCCCCTGGGGGGGGCCCAAA
CCCCCCTTTTTCCCCCGGAGAAAAAAAAAATCGGCGCGTTTCGAACGGGGGCCAGGGACA
GGCCGGGTCGCCGCGGGCCGCCGGGGGGCGCTGCGCGCGCGGGCGGGGAAGCGCGGGTCG
CTGTCGGGCCGCGAGGGGGCGCTGCGCGCGGTCCCTCCCGTCCGGGCGCTCTGCCTCTCT
CTCTCTCTCTGTCCGGTAAAGCGCAGAGAGGGAGGTAAAGCGCGGGTCGCTGTCGGGCCG
CGAGGGGGCGCTGCGCGCGGTCCCTCCCGTCCGGGCGCTCTGCCTCTCTCTCTCTGTCCG
GTAAAGCGCAGGGAGGGAAGCGGGTCTGGTAAAGCATGGGCGAAGCGCGGGTCGCTGTCG
GGCCGCGAGGGGGCGCTGCGCGCGGTCCCTCCCGTCCGGGCGCTCTACCTCTCTCTCTCT
CTCTGTCCGGTAAAGCGTAGGGAGGGAAGCGCACAGCGAGGGCTCTCTCTGTCTGGTAAA
GCGTGGGGAAGCGTTCTAAAGCACAGAGGGCTCCCTCGTGGAAATTCCCTGGCCTCATCT
GACTATATGTAGAAGTTATAAGTACTGAAACGCAACAACTAGAAGCAAGACCAACATTGA
CAGGTGTTTGATGACTCACGATACGGACCTTCAAAAAAAAAAAACAAAAACAAGTATGTG
TTTTCTTTTGTACAACTCTCTCTGTCTGGTACAGCGTAGGAAGAGAGTGGGCTCCCTCTA
CCTGTCTCTGTCTGGTAAAGCATAGGGAAGCGTTCTAAAGCACAGAGGGCTCCCTCGTGG
AAATTCCCTGGCCTCATCTGACTATATATAGAAGTTATAAGTACTGACACCCAACTAGAA
GCAAGACCAACACTGACAGGTGTTTGATGACTCACGATACGGACCTTCACAAAAAGAAAA
AGCAAGTATGTGTTTTCTTTTGTGTAACTCTCTCTGTCTGGTACAGCGTAGGGAAGCGTT
CTAAAGCACAGAGGGCTCCCTCGTGGAAATTCGCTGGCCTCGTCTGACTACATATGAAAG
CTATAAGTACTGAAACGCAACTAGAAGCAAGACCAGCGCTGACAGGTGTTTGATGACTCG
CGATAAGGACCTTCACGGAAGCGTGGAGAAGCGCTCTCTCCGCGTCTCGGTTAATTTCGT
GGGACCGACCCCCCTCGTTCCGCGTTCCGGGAACGGTGCCAACGATCCTCGGAGCGCAGA
GAGGTTTGCCGAAGCGTAGGGAAGCCGCGCGGGGGGGGGGCACTTGCGCGCGGTTCGGCG
CCGGTAAAGCGCGGAGAGGTCTGGTGGTAGGGCGTAGGGCTAACCGCGAGGCGCTTGTGT
CGCTACAAACCGTGCCGGGAGGAGTTTGTTTAAGAAACACACACAGAGAGGTCTGGTAAA
GCGCGGAGAGGGCTCTCTACCTCTCTCTGTCTGTCGGTTACTTTCTGCTCGGCGTCGTAA
AGCGGGGAGAGGACTGCTTTCTCTATCTTTCTGTCTGTCGGTTCTGTTTGTCAAACCGAC
TCTTCTTTCCCCCCCCTTTTTTTTTCTTTCCCAGATATTCTGGGAACCGTGCCGGCTCTC
AAATAGCATTCTGGGCGTTGCGCCAACGGTCCTTGTAAGAGTGCCAGGAGGAGTTTGTTT
AAGAAACACACACAGAGAGGTCTGGTAAAGTGCAGGGAAGCGTCGTAAAGCGCAGAGAGG
GCTCTCTACCTCTCTCTGTCTGTCGGTTACTTTCTGCTCGGCGTAGGAAAGCGTCGTACA
GCGGGGAGAGGACTGCTTTTTCTATCATTCTGTCTGTCGGTTCTGTTTGTCAAACTGACT
CTTCTCCCCCCCCCTTTTTTTTTTCTTTCCCAGATATTATTCTGGGAACTGTGCCGGCTC
TCAAATAGCATTCTGGGCGTTGCGCCAACAGTCCTCCTGAGAGTTTGATTAATAATTCTG
GGAGCGGTGCCAACAATCCTGAGAGCACAGACAGGTCTGCTACGGCATAGGGAAGCCAGG
CAAGGACACTTACTTGCGGTTCGGCGTGGTAAAGCACAGAGAGGTCTGGTAGGGCGTAGG
GTTAATTGTGAGGCGCTTGTGTTGCGTGTCGAGCGCGTCCGTTCTCAGCAACTCTGCGTG
TCGAGCGTGTCCGTTCTCAGCAACTCTGTGTTTTGAGTGTGTCCGGTCTAAAAAAAAAAA
AAGGAAAGTGTCTTTCTTACGCACGCAGAGAGGTCTGGTAAAGCACGGGGAAGCGTTGTA
AAGCGCAGCGAGGTCTGGTAAAGCCGGGTCGCTGTCGGGCCACGAGGGGGCGCTGCGTGC
GGTCCCTCCCGTCTAGCTGCGAGACCCAAGGTCAGTGTTGTGTGGTCTGAGCAGTGTAAA
GCACGCGGAGGTCTGGTATTGTAAAGCGTAGAAAAGCATCGTAAAGCGTAGGTTGCTGCC
TGGCCACGAGGGGGCGCTGCGTGCAGTTCCTCCAGTCTAGCTGCGAGACCCGTGTGTTTG
TACGTGCGCACAGAGGCCTGGTAAAGCACGGGGAAGCATTGTAAAGCGCAGAGAGGGCAT
CCCTCTACCTCGCTCTGTCTGGTAAAGTATAGGTAAGCATTGTAAAGCACAGACAGGGCT
CCATCTACCTCTCTCTGTCTGACCCCCCCTTTTTTAATAATGCCCCCCCTTCCTGCAGGC
TGGCCTACCCTTGGCCCCTGGGGGGGCCCAAACCCCCCTTTTTCCCCCGGAGAAAAAAAA
AATCGGCGCGTTTCGAACGGGGGCCAGGGACAGGCCGGGTCGCCGCGGGCCGCCGGGGGG
CGCTGCGCGCGCGGGCGGGGAAGCGCGGGTCGCTGTCGGGCCGCGAGGGGGCGCTGCGCG
CGGTCCCTCCCGTCCGGGCGCTCTGCCTCTCTCTCTCTCTCTGTCCGGTAAAGCGCAGAG
AGGGAGGTAAAGCGCGGGTCGCTGTCGGGCCGCGAGGGGGCGCTGCGCGCGGTCCCTCCC
GTCCGGGCGCTCTGCCTCTCTCTCTCTGTCCGGTAAAGCGCAGGGAGGGAAGCGGGTCTG
GTAAAGCATGGGCGAAGCGCGGGTCGCTGTCGGGCCGCGAGGGGGCGCTGCGCGCGGTCC
CTCCCGTCCGGGCGCTCTACCTCTCTCTCTCTCTCTGTCCGGTAAAGCGTAGGGAGGGAA
GCGCACAGCGAGGGCTCTCTCTGTCTGGTAAAGCGTGGGGAAGCGTTCTAAAGCACAGAG
GGCTCCCTCGTGGAAATTCCCTGGCCTCATCTGACTATATGTAGAAGTTATAAGTACTGA
AACGCAACAACTAGAAGCAAGACCAACATTGACAGGTGTTTGATGACTCACGATACGGAC
CTTCAAAAAAAAAAAACAAAAACAAGTATGTGTTTTCTTTTGTACAACTCTCTCTGTCTG
GTACAGCGTAGGAAGAGAGTGGGCTCCCTCTACCTGTCTCTGTCTGGTAAAGCATAGGGA
AGCGTTCTAAAGCACAGAGGGCTCCCTCGTGGAAATTCCCTGGCCTCATCTGACTATATA
TAGAAGTTATAAGTACTGACACCCAACTAGAAGCAAGACCAACACTGACAGGTGTTTGAT
GACTCACGATACGGACCTTCACAAAAAGAAAAAGCAAGTATGTGTTTTCTTTTGTGTAAC
TCTCTCTGTCTGGTACAGCGTAGGGAAGCGTTCTAAAGCACAGAGGGCTCCCTCGTGGAA
ATTCGCTGGCCTCGTCTGACTACATATGAAAGCTATAAGTACTGAAACGCAACTAGAAGC
AAGACCAGCGCTGACAGGTGTTTGATGACTCGCGATAAGGACCTTCACGGAAGCGTGGAG
AAGCGCTCTCTCCGCGTCTCGGTTAATTTCGTGGGACCGACCCCCCTCGTTCCGCGTTCC
GGGAACGGTGCCAACGATCCTCGGAGCGCAGAGAGGTTTGCCGAAGCGTAGGGAAGCCGC
GCGGGGGGGGGGCACTTGCGCGCGGTTCGGCGCCGGTAAAGCGCGGAGAGGTCTGGTGGT
AGGGCGTAGGGCTAACCGCGAGGCGCTTGTGTCGCTACAAACCGTGCCGGGAGGAGTTTG
TTTAAGAAACACACACAGAGAGGTCTGGTAAAGCGCGGAGAGGGCTCTCTACCTCTCTCT
GTCTGTCGGTTACTTTCTGCTCGGCGTCGTAAAGCGGGGAGAGGACTGCTTTCTCTATCT
TTCTGTCTGTCGGTTCTGTTTGTCAAACCGACTCTTCTTTCCCCCCCCTTTTTTTTTCTT
TCCCAGATATTCTGGGAACCGTGCCGGCTCTCAAATAGCATTCTGGGCGTTGCGCCAACG
GTCCTTGTAAGAGTGCCAGGAGGAGTTTGTTTAAGAAACACACACAGAGAGGTCTGGTAA
AGTGCAGGGAAGCGTCGTAAAGCGCAGAGAGGGCTCTCTACCTCTCTCTGTCTGTCGGTT
ACTTTCTGCTCGGCGTAGGAAAGCGTCGTACAGCGGGGAGAGGACTGCTTTTTCTATCAT
TCTGTCTGTCGGTTCTGTTTGTCAAACTGACTCTTCTCCCCCCCCCTTTTTTTTTTCTTT
CCCAGATATTATTCTGGGAACTGTGCCGGCTCTCAAATAGCATTCTGGGCGTTGCGCCAA
CAGTCCTCCTGAGAGTTTGATTAATAATTCTGGGAGCGGTGCCAACAATCCTGAGAGCAC
AGACAGGTCTGCTACGGCATAGGGAAGCCAGGCAAGGACACTTACTTGCGGTTCGGCGTG
GTAAAGCACAGAGAGGTCTGGTAGGGCGTAGGGTTAATTGTGAGGCGCTTGTGTTGCGTG
TCGAGCGCGTCCGTTCTCAGCAACTCTGCGTGTCGAGCGTGTCCGTTCTCAGCAACTCTG
TGTTTTGAGTGTGTCCGGTCTAAAAAAAAAAAAAGGAAAGTGTCTTTCTTACGCACGCAG
AGAGGTCTGGTAAAGCACGGGGAAGCGTTGTAAAGCGCAGCGAGGTCTGGTAAAGCCGGG
TCGCTGTCGGGCCACGAGGGGGCGCTGCGTGCGGTCCCTCCCGTCTAGCTGCGAGACCCA
AGGTCAGTGTTGTGTGGTCTGAGCAGTGTAAAGCACGCGGAGGTCTGGTATTGTAAAGCG
TAGAAAAGCATCGTAAAGCGTAGGTTGCTGCCTGGCCACGAGGGGGCGCTGCGTGCAGTT
CCTCCAGTCTAGCTGCGAGACCCGTGTGTTTGTACGTGCGCACAGAGGCCTGGTAAAGCA
CGGGGAAGCATTGTAAAGCGCAGAGAGGGCATCCCTCTACCTCGCTCTGTCTGGTAAAGT
ATAGGTAAGCATTGTAAAGCACAGACAGGGCTCCATCTACCTCTCTCTGTCTGACCCCCC
CTTTTTTAATAATGCCCCCCCTTCCTGCAGGCTGGCCTACCCTTGGCCCCTGGGGGGGCT
CCTGGGGGGTGGAAGAAATATTAAAATAAAAAATACTCAACTAGTGTAAATAATACTTTT
AACATTTTATTTAAGGTACATAAATTTGTGAGTTACAGTAAAAGATTAAACCGCACATAA
TATGAGCAATTCTACATTAAGATTAAAGAGCATGCAATATGATCAAGCATAATATTTAAA
AACAGAATTTAATAAGTTACATACATAATTCAGGCATAATATTTCAGAGTGAATATCTTT
TGATGTGAATATTTATATACAATGTAAAATATCCACATTTTTAACAAAGAATAATAGATT
ACAGAATACACATGAACAAATACACATGAACAATATATATATAGACAAGGATCCATACAA
TATTTCTAAAAACATTTTATACATACAAAATAAATTCCACAAGTTAGACAGGACATCTAT
ATACAGCTATCTTTATAACATCACTGATTAGGTGGTGTTTCTGCTCTCAGTGCATTTGCC
CCTTTGACTCTTAGAGTACTTTTCTGTATTGGGTTAAGTTTATGGTCTTTTCCTGTTCCG
TCAAATATCCATTTTCTCTCATTGCACACAGGGGCAATGGACTCTCTGGTACAATCATAC
ATTGGTCTGAATGCTGCTCTATTGCACACTACACGCTCACTGTCTGACATTGTTTGGGCC
TTTGAATCACGTGTTGCATCGGAAGATGTATACACATCTCTTTCCTTCTTTTCTTCCTCG
GCTACAATAGCTTCATACCTATTCATTATCTCTTTATATTCTGGGGCCTCTTTGTACTTT
GACAATATTTCCCATACCAACTGTTCCAGCACCATATGCTGTGGCTCAAAGACAAGCGGT
AATATAGACTCCTGGTTAAACAATACCATATGCAAGACCAGGGCCTTCACTGACTCCAGC
AAGTAAGCATTTGTCCCTAGTAACTGATTTATAAAATCAGTTATGCTGTCACTACACTTT
GTATTGATAAAGTGACTTACAACACGATGAGCACAGTTTGGGATTTTATTCTTATTTTCT
GTTACAAGAATTTGCTTGGGAATAAGAAAAGACCCCTCTTCAATTTCAATCCCTTCTTTC
CTCTCTACTATAGATGCCTGTTCCACCATCTGTATGAATGACTTCCTACATGCATTGATA
CTGATGTTGCACATTTTAGTTGCTCCAAAGTTGAAAGACTCGGTTTCCTGAGATAAATCA
TTAAGTTCCACCTTAAATAGCTTTTGCAAACCCTTGGCTGCTGTATTACCACCATTGCCA
ATTAGAACTATTGCACCAGTTCCAGGTAAGTTCTTGACAACACTTTGACTAATCGCTCTC
CAGACTTCAGAACTGTTCCCACCCAATAAAGCATGAATTCCGATTGCAGCTTTGCACCAT
CTATCAGAGTAGTCGTTACTTGATAAATCTGTTAACGCCTCACATACCAAGCTTCCAAAC
ACAGTTGATCTACACTCTTTTTGTTGGGTACTCCTAAAGTGCTTTGAAAGGTATTCCCTT
GCTTCCAATACTAAGCTTCGCTTGAATTTCATTTGAAATAGCTTTGAGTTTTCAAAGTGC
AGAATGTGCATATCACAATGCATATCACATTCTACACACTCATCGCACTCAGATGGCTTT
TTACTGAAGCTGTCATAAAGCCCTACTGACTCCTCCAGTGAAAGATGAGGAAAGCTGGAC
AAACATTCACATAAAAGCCTAAAGGAGAATTCAACCCCATCTTTAAGCACATTCTGCCCA
GGGAGGAAGCTGCTTGCCCTAACATCATAATACATACTTATATTCTTTAATAATGCCTGC
ATCTTAAGAACATTCACTGGATAAATGTTATCCTCTGGGATGGGTAGCTGTGATGTTATT
TTCTTTTTAAAGACAGGAGGATTCTGTGCGCACCTTAGGACTACCACAACAATAGAGCCA
TCTGATTGGTCATCATCAGCAACCAGGCTGTTACATATATCCATAGTCGACAGAAGGTAC
CAGCATGAATATGACAATTCACGTGAAAGCTTTATCAAGTAAATAGCTTTAGTCCTTCCA
TGGGCTTTTGCAAATGACAACAAGTCTTTTAGTTTGTCAAATGCTGTGTCCCTTACCCCT
TCACCACCACGATCTACTTCATCAGACTCTCTCCGGGATCCTGATGCAACCCCACCTACA
TTCTGATTATTATCATTTGTCTCTTGTCTGTCAGATGTTGTCTCCACATTTTGAGTATTT
GGATTAACAGGAGCAAATTGTACAATGGGTGCAGCACTAAAGTCATCTATCTCAATGTTC
TCTAAATCTAATGTAATGACATCCCCAGTGACTGTGTTTTGTGAATCCACACATTCTGTG
TTGACACCAATTTCACGCCTACCATCATTGAGAAAATCATCACAGATTTCCTCTAAATCA
CTGGTCCTTGTTGTGTTGCCTTCAACATTACCTGTATTTGTAATAGAAAATGCATCTTCC
TGAACCAAAGCTTCAAAACCAGGAACATGGATATCAGATTCATTATTATTCTGGGATTCC
ATATGTGACACCAATGCATCTAGAGAAACACTTTGTGAAACCCCGCAAGTTGTGAATACA
CTTGATATGCTCTGAGCACATTGCTGATGGACCATAGGCCCACCACCTACGTTGCCAGAC
ACAGAAAATAGTTTAGCAACTGATTCAATAAGAGTTGTGAATTGAACCTGTGCCTCATTA
AATAATGTCCTTGACATGACACTACCCCCTATAACAATTACAGAATCACCCGTTTTACCT
CCATCAGCAGATGGTCCTTGTTCTGTTGTACTGCTACTACCATTTCCATTTTCACCAACA
TCTTGATTTAAAATTACATTGTCATTTTGATTGTTATTTCCCTGTTGATTTTCAGTGCCT
TCGGAAGTATGGGTCTCACAAGTGGTTTGTATTCCATCTGTCCTACCACTGTCTGTGACA
TTATCATCAGATTTACTGTCACTCTCAGTGTTATCTATTGGTTGGTCTGCAGGTTGCTGT
TCACCAGCAGTTTGTGTGACTTCTGAAATGGGGGGTGTCGTTTCAGTACATTGTGTTTGA
GTTGTTGATCCCTCTGTTTGTGTAGATGATCTTTCTCCTTCTGTGTTGTCTGAAGATTGG
CTTTCAGCGACCTCAAAAGAAACAGTGCTCATAGATGTTTGTGCTGTAGCTTCAGTTGTT
TGATCTGTTTGACTTTGACTTTGCACACTTTGTTGAGACAAACGCATTTTTTTCTTCTTT
TTCATAAATGGTGTCATGGCAGTTAGAGGACTGTGTACCCTTGTCCTGCACCATAATCCA
GTGGTTGCTCTTAGTCGCACAAGGCGGCACCTGGGGCTGTAAAAAGAAGTTACTCTTTTC
TTCTTTTGGCCTGAGGTTGATGATTGAGTTGTCTTCTGAATAGGAATAAGACTTTGACTT
TGCACACTTTGTTGAGACAAATGCATTTTTTTCTTCTTTTTCATAAATGGTGTCATGGCA
GTTAGAGGACTGTGTACCCTTGTCCTGCACCATAATCCAGTGGTTGCTCTTAGTCGCACA
AGGCGGCACCTGGGGCTGTAAAAAGAAGTTACTCTTTTCTTCTTTTGGCCTGAGGTTGAT
GATTGAGTTGTCTTCTGAATAGGAATAAAATAATAAAATAAACACAAGAGGAAATAATTA
TAAATAATATATATGAAAAAATACAAACAACAATAACAATATATTTATATAATCACTACA
ATAAGAATGCTATATGTAGCAGTTAACACAGTGCTACATATAGCGATTGACCCTCGGCTA
CATATAGTAGCACTTACAGGACCGCTACATGTAGCAGGGCTATAATGCGCAACCACTAGT
GCTACATGTAGCACTATGTAAAATCGACCGCTAGATGGGGCGCCCGTGCAATAAGACGAC
AGCTACATGTAGCAACAATGGCTGCCGTTTCCTGTAACCCAAATCGCGCCATAGAATGCA
ATTAAATAACAAATGCCACACTTAATAATAATTTAAATATACAGCATTACCTTTCTCTTA
TGTCCGATTGTAGTTTGTAAGCTTGTTGATGGAGATGGACTTTCATTCCCGCTTGTTGCA
CTTGTAGACGGCATATTATTAGAATTTGTCTCGCTATTGTCATTACCATCTTGTCCAGTA
TTTTCTACCTGATTCTTGTCAGCATCTGACCCTTTTCGGCCAGGTAAATGCCGTAGTTCA
TACATATTAAAGACCAAAACAATAAAGTAGTTATGTAAAAAAATACAGGTGCTACACGTA
GCATGCGATATGTAGCTTTCGGGGACAGCTACATATAGCACTCCTCCAGACGCTATATGT
AGCGGGTCGTTTCGTGCTGATGGTTAACCGAGTGAAGAAGGATATGACCTAAACGGATGT
CAAACTACATATATAGTACAGGGAGTTGTAGTCTTTTGCAAATCCTGCCTCGATTTAAAG
CCCAGTCAATGTAAGTATTTGTTTACTTTTTTGATTGCCTCACTGGTTTACAGGTTAGGT
GACAATGGCAAACACAACGAATGCAACAGCACCATTAGGGGAAACTACAACAAAATGTTA
CCACTTTGATATTAATGCTTTAATGGTTTTAGTTAGTGTATACAGTGCATTGTTGTTGTA
TTGTATTTTTATTTGCATGCCTCAGGGTCTTGTCCGTCGGCGCGGAGAAGCGTGGCGAGG
CGCAGTGAGGGCGCTCTCTCCGCGTCTCGGCCGATTCCGTGGGACCGACCCCCCCTTGTT
CCGTCTCGGACGGCGTTCCGGGAACGGTGCCGACGATCCTCAGAGCACGGAGAGGTCTGC
CGAAGCGTAGGGACGCCACGCAGGGGCGCTCGCGTGCGGTTCGGCGCCGGTAAAGCGCGG
AGAGGTCCGGCGGGGCGCAGGGCTAACCGCGAGGTGCTCGTGTCGCTACAAACGGTTGTA
CGAACCGTGCCGGGAGGAGTTTGTTTAAGAGAGAGGTCTGGTAAAACGCGGGGAAGCGTC
GTAAAAGCACAAGAGAGGGCTCTCTACCTCTCTCTGTCCGGTAAAGCGTAGGGAAGCGTC
GTAAAGTGCAGAGAGGTCTGGTAAAGCAGTGTAAAGCATGGGTCGCTGTCGGGCCATGAG
CGTAGGAAAGCGTCGTAAAGCGGGGAGAGGCCTGCTTTCTCTATCTTTCTGTCTGTCGGT
TCTGGTTGTCAAACTGACTCTTCTCCCCCCCCTTTTTTTTCTTTCCCAGATATTCTGGGA
ACTGTGCCGGCTCTCAAATAGCATTCTGGGCGTTGCGCCAACAGTCCTCGTAAGAGTTTG
ATTAATAATTCTGGGAGCGGTGCCAACAATCCTGAGAGCACAGAGAGGTCTGCTACAGCG
TAGGGAAGCCAGACGGGGACACTTACTTGCAGTTCGGCGTGGTAAAGCACAGAGAGGTCT
GGTAGGGCGTAGGGTTAATTGTAAGGCGCTTGTGTTGCGTGTCGAGCGTGTCCGTTCTCA
GCAACTCGGTGTGTCGAGCGTGTCCGTTCTCAGCAACTCTGTGTTTTGAGTGTGTCCGGT
CTAAAAAAAAAGGAAAGTGTCTTTCTTATGCACGCAGAGAGGTCTGGTAAAGCACGGGGA
AGCGTTGTAAAGCGCAGCGAGGTCTGGTAAAGCCGGGTCGCTGTCGGGCCACGAGGGGGC
GCTGCATGCGGTCCCTCCCGTCTAGCTGCAAGACCCAAGGTCAGTATTGTGTGGTCTGAG
CATTGTAAAGCGCGCGGAGGTCTGGTATTGTAAAGCCTAGTAAAGCGTTGTAAAGCGTAG
GTTGCTGCCTGGCCACGAGGGGCCGCTGCGTGCGGTCCCTCCCATCTAGCTGCGAGACCC
AAGGTCAGTATTGTGTGGTCTGAGCATTGTAAAGCGTGCGGAGGTCTGGTATTGTAAAGC
CTAGTAAAGCGTTGTAAAGCGTAGGTTGCTGCCTGGCCACGAGGGGCGCTGCGTGCGGTC
CCTCCCATCTAGCTGCGAGACCCAAGGTCAGTATTGTGTGGTCTGAGCATTGTAAAGCGC
GCGGAGGTCTGGTATTGTAAAGCCTAGTAAAGCGTTGTAAAGCGTAGGTTGCTACCTGGC
CACGAGGGGGCGCTGCATGTCCGACCCCCCTTTTTTAATAATGCCCCCCCTTCCTGCAGG
CTGGCCTACCCTTGGCCCCTGGGGGGGCCCTTCACTATATTGACCCCCTTTTTATAACAT
TTCCCCCCTTCCTGCAGGCTGGTGTACCCTTGCCCCCAGGGTGTGGTCAGGGACTTGGCA
GTCCTGACATCTATTGGAATGTCATTCCATCACTGCAGAACAAGGGTGGAGAAGGAGCGG
GCTCCGGAGGCAGGGGAGCATAGCAGAGCCAGAGCCAGTCTTCTAGTGCTGGCGAACCAA
CCTTGACAGGTGTTTGATGACTTTAAATCAATATTGATGCCATTGATGCAGTCTTGACAA
AAGACCTTTTACAATTTAAATTGCATTTACCAGACGTGGACAATTTATTGACATTTGGAC
CGTGGAGAATGTTTTTCGATTGTGACTAATTCCAACAGACTGATTCGTTCGCATACATGT
GATTTCATCTTTGAAACAAAGTCGAAACATTTGTTACAATGTATGAAACATCTTTCAGAA
CAATTGGGTCCCTGTTATTTGGAACTTTAAAGTGTTACATGTAATGTGATAATTTACAAT
TTACAAATACTGGAATTTTATGAACATTTTCAAGTGTCTATTATGTACAAAATGGAAAGT
CCCTTTGGGGTGGAAAATCCCTTTGGAGTGGAAAGTCCCTTTGGGGACTGAATGTCTATT
TTGTCATTAGATTTATGTCTGGTTTCATTTGACTATATATATAATGGAAATTCCCTTTCT
CTGTTTAATTGGAACTTTAAAATTCTGGTATTTTATAAAAATTTCCAAGTGTCTGATGTT
GATAATGGAAAGTCCCTTTGGGGTGGAACATCTATTTTGTCATTAGATTTATGTCTGGTT
TCATTTGACTATATAGTCATTTGAAACCCAACTAGAAGTAAGACCGACATTGAGAGAGGT
GTTTGATGAGTCAAGATATGGACCTTCACAACAAAACAAGTATGTTTGATCTATTTATTT
TCTTTTGTATGATGAATATAATTTGTTTTTATTACTTTAAAAACAAGTTTAAACTAAGAC
TTTTATAGGTCTGTTTATCATATATTATAATTGTTTTTTAATAAATATCTATCGTTTATC
AGACTTCTGTATGTTTTATAATGTATTTAATCAGACTTGTCTGTTTAATCACACATCTCT
GTTTTATCAGACCTATCTGTGTTTTAATGTATTTTATTATAATGTTTGTTTTTTCTTTGT
CTTATAATAGTCCTGTTCCTATTTTTGGGCCTCCTCCATTCTGCCTCTTCAAATACGGTC
CATATTTTTGCACATATTGAGGGGGAAACGACCCTTCCCTGTCCTGCCCCGACGCTGATG
GGAGTTCCTTTGGAAAGTCTTTACATTTCCTGGAGACTGGACGACAGGGTAATGTTTGAA
TTTGAAGGACAGACTGGAAAACAAATTTCTGTGAGGAAGGAAAAAACGGAACTGATCAAG
AAAGACGGTGACTTTCGTCTCGTTCTTCACAAAGTCACACTTGCAGACAAGGGGACATAT
GAGTGTTACATCAAACAAGGAAACAAGCCCCAGAAGTGGTTTAAAAAAATCATATTGAGT
GTTTCAGACTTTCCTGCGACCATTCCCACAGTCTTTTCTACAACAAACCGCACGAGTATC
CCCACAGCCTTTTCTATGACAAATCGCACTGGAACACCATTAAAACCAGAAAACGTGGAA
AGAGTCATACTGAATGGGACCATTATTGCAATTGTAATATTTATATTTGTCATTGCAGTA
GTTTCTGTATTTTTATATAAGAAAATAATAAAGTAAACCATTGTAGTAGGTGGTGTGTTT
TTATATAAGAAAATAATAAAGTAAACCAAAATGCATATCATTCTTTTGGCTGTCTTGTAT
TTTGTATGATTTTTTCTGTTACCTGTCTACTTAGGACAGTTGCAGAATGGATATGGAAGG
TGAACAATGGCATTAAGTAACAGTGTCTGTAAAGACAGTTTTGGCCATCCCAGACTATCA
GTAGTAGAACCACATATAGTTGTCCGGTATGCTCTGGAGACGGTATTGCGGTATAGCAGA
CTGCCCACGGAAACCGTGGCACCGTCATTCGGCTGTCCGGACACCTATAACATGTCATTA
GAGGCACCTCACAGACAGCCCAGACACCCCTAAAAATGCCAAAAAGGGCTGTCTACCCTA
ACCCTAACCCTAACCCTAACCCTAACCCTAACCCTAACCCTAACCCTAACCCTAACCCTA
ACCCTAACCCTAACCCTAACCCTAACCCTAACCCTAACCCTAACCCTAAAATAAGAGTCA
CACTTTTGACGGGCCACAGCTGGAGCTGCGTGCCTCCAACGGAGAGTGGGAGAGCTTGGG
AGTGGGACTGCACTTGCATCCCAGCCGGATGCTAGGCTTTGGGATGCTCCATCCTTTTCA
CCAGCCATGGATGCGGCCAGTGCAGGGGAATGGATGCCTGGGACACAAGCCCAGTGCGGG
AGCGTATGCCCAGGGGTCATAGCTAGGAACATGCGACCAATGAAAACAGCCAAGGTTTTG
AGTCTAATTAAATGCACGTCCCCTGTTCCCCCGGGCGCACGGGTGTTATGGGTCCGGGCT
GGAGTTCCGCGAGCTCGGGGTGAACACCTGCTCGTCCCCCCGGGGAGCTGCACGGCATTT
AGCCGTGGTCCCGTGTCCCGGGTGAACAGCGATTAATTAATTAATTAATTAATTAATTAA
TTAATTAATTAATTAATTAATTAAATGCACGTCCCCTGTTCCCCCGGGTGCACGGGTGTT
ATGGGTCCGGGCTGGAGTTCCGCGAGCTCGGGGTGAACACTTGCAGAAGCGCTGTGGAGA
CCCGTTAGAAGCAGCCCCGGAGGCCAGCGAAAATAGCCGAGAATTAAGCCCCTCCCCGCT
GTGTCTTCGGCAGACTTCCGCAACGTCACGTTCGACGGGACTCTGGTCAAGTGTTTTTTC
ACATGACCAGAGTCCCGTCCGTCTTGAAGCGGCGGATGGCTGCCGAAGCCGCGGTGGGGA
AGGGCTTAATTCCCGGCTATTTTCAAACTCGGCGGGAAGGCAGCAGGAGGCTCCGTTCAC
GGCTAACTCCCCGCGATCCCCGCTGACCGATCGGAGCCGGTTTAGCGCTCCAGGCAGTCG
GATACTTTAGCGCCTCAGCAGCGGGGGCGACGACCGCTAACATTCCCCGGGCCTGCCCGA
GTGTAAGGCTGGGACCCGTCTGCCGGGGGGAAAAAAATACGTGCATGTCCCCCGTCCCCG
GGCGCACGGGTGTTATGGGTCCGGGCTGGAGTTCCGCGAGCTCGGGGTGAACACCCGCTC
ATCCCCCGCGGAGCTGCACGGGGGGGGGGGGGGGGTTAGCCTGGGTCCCGTGTCTCGATG
GAACATCCTTTCAATGCACGTCCCCTGTAACCCGCGGCGCACGGGTGTTATGAGGCCGGG
CTGGAGTTCCGCGAGCTCGGGGTGAACACTTGCACAAGCGCTGCCGAGGCCCCCCTGTCC
TTAACCCTTTCAGACCTGGTGTCCATTACAATGGACATCACACGTTTGAGCGTTTTTTCT
AGAGTTCTAAAAACACCTGCAGTGTTTTTAGAAGAATTCCTGCAGAAATCAGATTTCTTT
AGCAATTCAAACAAGAGTAACAGCATTTGCATCGGGTTCCCCAATGTCATCATTATTTTC
CACCAGTAGATGGCAGCAGCCCCGAAGAAGTGGCGTCAAAAAACATTGAAATACTTGAAA
ATGTACCTTTTGAAGTGTTTTTCAGCCATGCAACCAGGCAGAAGCACCATTTCAAGGGCT
GTAGGATCAGACCAACAGTCTGTGACTGAGCCCAGTGTTTTTAGAGCGATTCCTGCAAAA
TTCAGCTTTTTTGCCATTCAACTAAGGCGACCGCTGCTTTAGGCCTATGGGGCATTTGGA
ACAGCTTTGGCAGGCTCTCAAAGAATCAGCGAATGCGGTAGGTGGCTGAAAATTGCTACA
GAGTACCTGCAGGACATGCAGATAATTGGTTGAAAAGCACAGGTTGCTGGGCCTTTCGGT
TCCGACGCTGCCCCTGTCCTTAAATGCCACTTCTAAGTGCATTGCGGGCCCCTTGAAAAG
GTACATTTGGAAGACTTTTGAAGCCATGCAACCAGGTAGAAACACCATTTCAAGGGCTGT
AGTATCAGACCAACAGCCTGTGACTGAGCCCAGTGTTTTTAGAGCGATTCCTGCAAAATT
CAGCTTTTTTGCCATTCAACTAAGGCGACCGCTGCTTTAGGCCTATGGGGCATTTGGAAC
AGCTTTGGCAGGCTCTCAAAGAATCAGCGAATGCGGTAGGTGGCTGAAAATTGCTACAGA
GTACCTGTATTATATGCAGATAATAAATCTAGAAGCACAGGTTTATGGGGCTTTTGGTTG
AAATGCAGCAGCTTGCCTTAGATTGACTCATACCGAGAGATTGCAGCATATTTGATAAGA
ACCTTTTTAAGTGTTTCTCGGCTGTGCAACCAGATAGAAGCTCCATTTAAATGGCTGTAG
TATCAGAGAATTAGTCTCTAACAGTATTCAGTGGCCTTGTAATGAATCCTGCAAAAACTG
ATTTATAAGAAAAAAAAAAAGATTACTGGCAGATGCAAATTCACTTCTTTTTTTTTATTT
CTCTGGAACAGTAAGTGCTAGAGAAACCATTCAAACAGTTCCTGTATCAGGGTAATAGTT
AGCAATTGTGTACCAAATTTGAGACCAATCCGTTGAAAAACAGAGTTTTTATTCAAAAAA
AGCAATTGTGTTTTGTGGATTTCAATGTTCTCCTATGGGGTTTTGTAACGTTGCGGTTTG
GTGCAAAATTTTTTATTTTCCCTATAAATACGAAACGCCAGGTGCTATCGTTTCAGGTAG
GGCCTTGTTATACAGGTAAGGGTGTAATCTACACAACGAGACCGTTCCTGGGTTGTAATT
CCACACCGGCACTAAATGGCACGAGTTATTGTGCGTGTTTTTAACGTTTTTTTTTGTTTG
TTTTTGTGAAAACGCCTATACGTTTCAATGGGAATCACATTAAAATTAATATTTCAGTAA
CCCCTGGTGCTACCACCTCATACAAGGTATCGTTGGATAGGTATGATTGCAAGCTACAAA
ACAACACCGCACTCGAGTTTTTATTCGACTGCTACACTAAATAACGACCTTAAATAGGTT
TCGTTTACATTTGGCGAAAAAACGGCCCGTTCGTTTCAATGGGAGTTTTTTTTTTGTTTT
TTTTTTTGTTTTTTTTAAATTAATATTTAAATAACCACAGGTGGTATCAATTAAATCAAG
GTATGCCTGGAAAGGTATTACTGCAAGGTACAAAACAAGACCTTTAGCACGGAAACGAGT
GTGACCCTAACCCTAAAACCCTAACCCTAACCCTAACCCTAACCCTAACCCTAACCCTAA
CCCTAACCCTAACCCTAACCCTAACCCTAACCCTAACCCTAACCCTAACCCTAACCCTAA
AATAAGAGTCACACTTTTGACGGGCCACAGCTGGAGCTGCGTGCCTCCAACGGAGAGTGG
GAGAGCTTGGGAGTGGGACTGCACTTGCATCCCAGCCGGATGCTAGGCTTTGGGATGCTC
CATCCTTTTCACCAGCCATGGATGCGGCCAGTGCAGGGGAATGGATGCCTGGGACACAAG
CCCAGTGCGGGAGCGTAAGCCCAGGGGTCATAGCTAGGAACATGCGACCAATGAAAACAG
CCAAGGTTTTGAGTCTAATTAAATGCACGTCCCCTGTTCCCCCGGGCGCACGGGTGTTAT
GGGTCCGGGCTGGAGTTCCGCGAGCTCGGGGTGAACACCTGCTCGTCCCCCCGGGGAGCT
GCACGGCATTTAGCCGTGGTCCCGTGTCCCGGGTGAACAGCGATTAATTAATTAATTAAT
TAATTAATTAATTAATTAATTAATTAATTAATTAATTAATTAAATGCACGTCCCCTGTTC
CCCCGGGTGCACGGGTGTTATGGGTCCGGGCTGGAGTTCCGCGAGCTCGGGGTGAACACT
TGCAGAAGCGCTGTGGAGACCCGTTAGAAGCAGCCCCGGAGGCCAGCGAAAATAGCCGAG
AATTAAGCCCCTCCCCGCTGTGTCTTCGGCAGACTTCCGCAACGTCACGTTCGACGGGAC
TCTGGTCAAGTGTTTTTTCACATGACCAGAGTCCCGTCCGTCTTGAAGCGGCGGATGGCT
GCCGAAGCCGCGGTGGGGAAGGGCTTAATTCCCGGCTATTTTCAAACTCGGCGGGAAGGC
AGCAGGAGGCTCCGTTCACGGCTAACTCCCCGCGATCCCCGCTGACCGATCGGAGCCGGT
TTAGCGCTCCAGGCAGTCGGATACTTTAGCGCCTCAGCAGCGGGGGCGACGACCGCTAAC
ATTCCCCGGGCCTGCCCGAGTGTAAGGCTGGGACCCGTCTGCCGGGGGGAAAAAAATACG
TGCATGTCCCCCGTCCCCGGGCGCACGGGTGTTATGAGGCCGGGCTGGAGTTCCACGAGC
TCGGGGTGAACACCCGCTCATCCCCCGCGGAGCTGCACGGGGGGGGGGGGGTTAGCCTGG
GTCCCGTGTCTCGATGGAACATCCTTTCAATGCACGTCCCCTGTAACCCGCGGCGCACGG
GTGTTATGAGGCCGGGCTGGAGTTCCGCGAGCTCGGGGTGAACACTTGCACAAGCGCTGC
CGAGGCCCCCCTGTCCTTAACCCTTTCAGACCTGGTGTCCATTACAATGGACATCACACG
TTTGAGCGTTTTTTCTAGAGTTCTAAAAACACCTGCAGTGTTTTTAGAAGAATTCCTGCA
GAAATCAGATTTCTTTAGCAATTCAAACAAGAGTAACAGCATTTGCATCGGGTTCCCCAA
TGTCATCATTATTTTCCACCAGTAGATGGCAGCAGCCCCGAAGAAGTGGCGTCAAAAAAC
ATTGAAATACTTGAAAATGTACCTTTTGAAGTGTTTTTCAGCCATGCAACCAGGCAGAAG
CACCATTTCAAGGGCTGTAGGATCAGACCAACAGTCTGTGACTGAGCCCAGTGTTTTTAG
AGCGATTCCTGCAAAATTCAGCTTTTTTGCCATTCAACTAAGGCGACCGCTGCTTTAGGC
CTATGGGGCATTTGGAACAGCTTTGGCAGGCTCTCAAAGAATCAGCGAATGCGGTAGGTG
GCTGAAAATTGCTACAGAGTACCTGCAGGACATGCAGATAATTGGTTGAAAAGCACAGGT
TGCTGGGCCTTTCGGTTCCGACGCTGCCCCTGTCCTTAAATGCCACTTCTAAGTGCATTG
CGGGCCCCTTGAAAAGGTACATTTGGAAGACTTTTGAAGCCATGCAACCAGGTAGAAACA
CCATTTCAAGGGCTGTAGTATCAGACCAACAGCCTGTGACTGAGCCCAGTGTTTTTAGAG
CGATTCCTGCAAAATTCAGCTTTTTTGCCATTCAACTAAGGCGACCGCTGCTTTAGGCCT
ATGGGGCATTTGGAACAGCTTTGGCAGGCTCTCAAAGAATCAGCGAATGCGGTAGGTGGC
TGAAAATTGCTACAGAGTACCTGTATTATATGCAGATAATAAATCTAGAAGCACAGGTTT
ATGGGGCTTTTGGTTGAAATGCAGCAGCTTGCCTTAGATTGACTCATACCGAGAGATTGC
AGCATATTTGATAAGAACCTTTTTAAGTGTTTCTCGGCTGTGCAACCAGATAGAAGCTCC
ATTTAAATGGCTGTAGTATCAGAGAATTAGTCTCTAACAGTATTCAGTGGCCTTGTAATG
AATCCTGCAAAAACTGATTTATAAGAAAAAAAAAAAGATTACTGGCAGATGCAAATTCAC
TTCTTTTTTTTTATTTCTCTGGAACAGTAAGTGCTAGAGAAACCATTCAAACAGTTCCTG
TATCAGGGTAATAGTTAGCAATTGTGTACCAAATTTGAGACCAATCCGTTGAAAAACAGA
GTTTTTATTCAAAAAAAGCAATTGTGTTTTGTGGATTTCAATGTTCTCCTATGGGGTTTT
GTAACGTTGCGGTTTGGTGCAAAATTTTTTATTTTCCCTATAAATACGAAACGCCAGGTG
CTATCGTTTCAGGTAGGGCCTTGTTATACAGGTAAGGGTGTAATCTACACAACGAGACCG
TTCCTGGGTTGTAATTCCACACCGGCACTAAATGGCACGAGTTATTGTGCGTGTTTTTAA
CGTTTTTTTTTGTTTGTTTTTGTGAAAACGCCTATACGTTTCAATGGGAATCACATTAAA
ATTAATATTTCAGTAACCCCTGGTGCTACCACCTCATACAAGGTATCGTTGGATAGGTAT
GATTGCAAGCTACAAAACAACACCGCACTCGAGTTTTTATTCGACTGCTACACTAAATAA
CGACCTTAAATAGGTTTCGTTTACATTTGGCGAAAAAACGGCCCGTTCGTTTCAATGGGA
GTTTTTTTTTTGTTTTTTTTTTTTGTTTTTTTTAAATTAATATTTAAATAACCACAGGTG
GTATCAATTAAATCAAGGTATGCCTGGAAAGGTATTACTGCAAGGTACAAAACAAGACCT
TTAGCACGGAAACGAGTGTGACCCTAACCCTAAAATAAGAGTCACACTTTTGACGGGCCA
CAGCTGGAGCTGCGTGCCTCCAACGGAGAGTGGGAGAGCTTGGGAGTGGGACTGCACTTG
CATCCCAGCCGGATGCTAGGCTTTGGGATGCTCCATCCTTTTCACCAGCCATGGATGCGG
CCAGTGCAGGGGAATGGATGCCTGGGACACAAGCCCAGTGCGGGAGCGTAAGCCCAGGGG
TCATAGCTAGGAACATGCGACCAATGAAAACAGCCAAGGTTTTGAGTCTAATTAAATGCA
CGTCCCCTGTTCCCCCGGGCGCACGGGTGTTATGGGTCCGGGCTGGAGTTCCGCGAGCTC
GGGGTGAACACCTGCTCGTCCCCCCGGGGAGCTGCACGGCATTTAGCCGTGGTCCCGTGT
CCCGGGTGAACAGCGATTAATTAATTAATTAATTAATTAATTAATTAATTAATTAATTAA
TTAATTAATTAATTAATTAATTAATTAAATGCACGTCCCCTGTTCCCCCGGGTGCACGGG
TGTTATGGGTCCGGGCTGGAGTTCCGCGAGCTCGGGGTGAACACTTGCAGAAGCGCTGTG
GAGACCCGTTAGAAGCAGCCCCGGAGGCCAGCGAAAATAGCCGAGAATTAAGCCCCTCCC
CGCTGTGTCTTCGGCAGACTTCCGCAACGTCACGTTCGACGGGACTCTGGTCAAGTGTTT
TTTCACATGACCAGAGTCCCGTCCGTCTTGAAGCGGCGGATGGCTGCCGAAGCCGCGGTG
GGGAAGGGCTTAATTCCCGGCTATTTTCAAACTCGGCGGGAAGGCAGCAGGAGGCTCCGT
TCACGGCTAACTCCCCGCGATCCCCGCTGACCGATCGGAGCCGGTTTAGCGCTCCAGGCA
GTCGGATACTTTAGCGCCTCAGCAGCGGGGGCGACGACCGCTAACATTCCCCGGGCCTGC
CCGAGTGTAAGGCTGGGACCCGTCTGCCGGGGGGAAAAAAATACGTGCATGTCCCCCGTC
CCCGGGCGCACGGGTGTTATGAGGCCGGGCTGGAGTTCCACGAGCTCGGGGTGAACACCC
GCTCATCCCCCGCGGAGCTGCACGGGGGGGGGGGGGGTTAGCCTGGGTCCCGTGTCTCGA
TGGAACATCCTTTCAATGCACGTCCCCTGTAACCCGCGGCGCACGGGTGTTATGAGGCCG
GGCTGGAGTTCCGCGAGCTCGGGGTGAACACTTGCACAAGCGCTGCCGAGGCCCCCCTGT
CCTTAACCCTTTCAGACCTGGTGTCCATTACAATGGACATCACACGTTTGAGCGTTTTTT
CTAGAGTTCTAAAAACACCTGCAGTGTTTTTAGAAGAATTCCTGCAGAAATCAGATTTCT
TTAGCAATTCAAACAAGAGTAACAGCATTTGCATCGGGTTCCCCAATGTCATCATTATTT
TCCACCAGTAGATGGCAGCAGCCCCGAAGAAGTGGCGTCAAAAAACATTGAAATACTTGA
AAATGTACCTTTTGAAGTGTTTTTCAGCCATGCAACCAGGCAGAAGCACCATTTCAAGGG
CTGTAGGATCAGACCAACAGTCTGTGACTGAGCCCAGTGTTTTTAGAGCGATTCCTGCAA
AATTCAGCTTTTTTGCCATTCAACTAAGGCGACCGCTGCTTTAGGCCTATGGGGCATTTG
GAACAGCTTTGGCAGGCTCTCAAAGAATCAGCGAATGCGGTAGGTGGCTGAAAATTGCTA
CAGAGTACCTGCAGGACATGCAGATAATTGGTTGAAAAGCACAGGTTGCTGGGCCTTTCG
GTTCCGACGCTGCCCCTGTCCTTAAATGCCACTTCTAAGTGCATTGCGGGCCCCTTGAAA
AGGTACATTTGGAAGACTTTTGAAGCCATGCAACCAGGTAGAAACACCATTTCAAGGGCT
GTAGTATCAGACCAACAGCCTGTGACTGAGCCCAGTGTTTTTAGAGCGATTCCTGCAAAA
TTCAGCTTTTTTGCCATTCAACTAAGGCGACCGCTGCTTTAGGCCTATGGGGCATTTGGA
ACAGCTTTGGCAGGCTCTCAAAGAATCAGCGAATGCGGTAGGTGGCTGAAAATTGCTACA
GAGTACCTGTATTATATGCAGATAATAAATCTAGAAGCACAGGTTTATGGGGCTTTTGGT
TGAAATGCAGCAGCTTGCCTTAGATTGACTCATACCGAGAGATTGCAGCATATTTGATAA
GAACCTTTTTAAGTGTTTCTCGGCTGTGCAACCAGATAGAAGCTCCATTTAAATGGCTGT
AGTATCAGAGAATTAGTCTCTAACAGTATTCAGTGGCCTTGTAATGAATCCTGCAAAAAC
TGATTTATAAGAAAAAAAAAAGATTACTGGCAGATGCAAATTCACTTCTTTTTTTTATTT
CTCTGGAACAGTAAGTGCTAGAGAAACCATTCAAACAGTTCCTGTATCAGGGTAATAGTT
AGCAATTGTGTACCAAATTTGAGACCAATCCGTTGAAAAACAGAGTTTTTATTCAAAAAA
AGCAATTGTGTTTTGTGGATTTCAATGTTCTCCTATGGGGTTTTGTAACGTTGCGGTTTG
GTGCAAAATTTTTTATTTTCCCTATAAATACGAAACGCCAGGTGCTATCGTTTCAGGTAG
GGCCTTGTTATACAGGTAAGGGTGTAATCTACACAACGAGACCGTTCCTGGGTTGTAATT
CCACACCGGCACTAAATGGCACGAGTTATTGTGCATGTTTTTAACGTTTTTTTTGTTTGT
TTTTGTGAAAACGCCTATACGTTTCAATGGGAATCACATTAAAATTAATATTTCAGTAAC
CCCTGGTGCTACCACCTCATACAAGGTATCGTTGGATAGGTATGATTGCAAGCTACAAAA
CAACACCGCACTCGAGTTTTTATTCGACTGCTACACTAAATAACGACCTTAAATAGGTTT
CGTTTACATTTGGCGAAAAAACGGCCCGTTCGTTTCAATGGGAGTTTTTTTTTTGTTTTT
TTTTTTTGTTTTTTTTAAATTAATATTTAAATAACCACAGGTGGTATCAATTAAATCAAG
GTATGCCTGGAAAGGTATTACTGCAAGGTACAAAACAAGACCTTTAGCACGGAAACGAGT
GTGACCCTAACCCTAAAACCCTAACCCTAACCCTAACCCTAACCCGAACCCTAACCCTAA
CCCTAACCCTAACCCTAACCCTAACCCTAACCCTAACCCTAACCCTAACCCTAACCCTAA
CCCTAAACCCTAACCCTAACCCTAACCCTAACCCTAACCCTAACCCTAAACCCTAACCCT
AACCCTAACCCTAACCCTAACCCTAACCCTAAACCTAACCCTAACCCTAACCTTAACCCT
AACCCTAAACCCTAACCCTAACCCTAACCCTAACCCTAACCCTAACCCTAACCCTAACCC
TAACCCTAACCCTAACCCTAACCTCTAGTAGCACACTTTCTACAACACAACTTGGAATCT
CTGAAAATTACAGGGCTGGAGAGGAACCAGAACTGGACAATCGGAGAGAGGAAATGGAGA
GAAAAAGACTGGATCAACAAACTACAAACAACTTTCCCGCTAGGCCTGAACATTAGAAAC
TCCACGATAGACCAACACTAGAAAAGGAGATCCAAAACAAAACAAAAAAAGAAACTAATC
CAAAAAGAGCCAGATGGCCAGTGCATCTTTCTTTCCCTGAAAAATCAACCAAGTGTGGAG
TTCTCAGGGAAACAAAGTTCCTACCTCACCCTAACCCTAACCCTAACCCTAACCCTAACC
CTAACCCTAACCCTAACCCTAACCCTAACCCTAACCCTAACCCTAACCCTAAACCCTAAC
CCTAACCCTAACCCTAACCCTAACCCTAACCCTTTCCCAATGCCCCAAAAGTTTGAAAAA
GCTTACAGGTTTGTTCCTGTCAAGAAAACACAATTTTTTGATCTTCAGAACTACCAAAAT
TTAGACATCCCCCTTTTTTGAAAAAGTGTTCTGGTCCGGTCCTGTCAAAAAAATAATAAT
TTTGGCCAATTTTATTTTTATATAATTTCAATGCCCCAAAAGATTGAAAAAGCTTACAGA
TGTCTAAATTTTGGTAGTTCTGAAGATCAAAAAATTGTGTTTTCTTGACAGGAACGAACC
TGTAGCTTTTTCAAAAGCTCTTGGCATTGAAATTATGAAAAAATAAAATTGGCCAAAATT
ATTATTTTTTTGACAGTACCGGACCAGACCACTTTTTCAAAAAAGGGGATGTCTAAATTA
TGGTAGTTCTGAAGATCAAAAAATTGTGTTTTCTTGACAGGAACGAACCTGTAAGCTTTT
TCAAACTTTTGGGGCATTGAAATTATATAAAAATAAAATTGGCCAAAATTATTATTTTTT
TGACAGGACCGGACCAGACCACTTTTTCAAAAAAGGGGGATGTCTAAATTTTGGTAGCTC
TGAAGATCAAAAAAATTGTGTTTTCTTGACAGGAACGAACCTGTTAGCTTTTTCAATCTT
TTGGGGCATTGAAATTATATAAAAATAAAATTGGCCAAAATTATTATTTTTTTGACAGGA
CCGGACCAGACCACTTTTTCAAAAAAGGGGGTTGTCTAAATTTTGGTAGTTCTGAAGATC
AAAAAATTGTGTTTTCTTGACAGGAACGAACCTGTAAGCTTTTTCAAAAGCTCAGGGCAT
TGAAATTATGAAAAAATAAAATTGGCCAAAATTATTATTTTTTTGACAGGACCGGACCAG
ACCACTTTTTCAAAAAAGGGGGATGTCTAAATTTTGGTAGTTCTGAAGATCAAAAAATTG
TGTTTTCTTGACAGGAACGAAACTGTAAGCTTTTTCAAAAGCTCGGGGCATTGAAATTAT
GAAAAAATAAAATTGGCCAAAATTATTATTTTTTTGACAGTTCCGGAAAAGACCACTTTT
TCAAAAAAGGGGGATGTCTAAATTTTGGTAGTTCTGAAGATCAAAAAAATTGTGTTTTCT
TGACAGGAACGAACCTGTAAGCTTTTTCAAAAGCTCGGGGCATTGAAATTATGAAAAAAT
AAAATTGGCCAAAGTTATTATTTTTTTGACAGGTCCGGACCAGACCACTTTTTCAAAAAA
GGGGGATGTCTAAATTTTGGTAGTTCTGAAGATCAAAAAACGGTGTTTTCTTGACAGGAA
CGAACATGTAAGCTTTTTCAAACTTTTGGGGCATTGAAATTATATAAAAATAAAATTGGC
CAAAATTATTATTATTTTGACAGGACCGGACCAGACCACTTTTTCAAAAAAGGGGGATGT
CTAAATTTTGGTAGTTCTGAAGATCAAAAAATGGTGTTTTCTTGACAGGAACGAACCTGT
AAGCTTTTTCAAACTTTTGGGGCATTGAAATTATATAAAAATGAAATTGGCCAAAATTAT
TATTTTTTTGACTGGACCGGACCAGACCACTTTTTCAAAAAAGGGGGATGTCTAAATTTT
TGTAGTTCTGAAGATCAAAAAAATTCTGTTTTCTTGACAGGAACGAACCTGTAAGCTTTT
TCAATCTTTTGGGGCATTGAAATTATATAAAAATAAAATTGGCCAAAATTATTATTTTTT
TGACAGGACCGGACCAGACCACTTTTTCAAAAAAGGGGGATGTCTAAATTTTGGTAGTTC
TGAAGATCAAAAAATTGTGTTTTCTTGACAGGAACGAACCTGTAGCTTTTTCAAAAGCTC
TTGGCATTGAAATTATGAAAAAATAAAATTGGCCAAAATTATTATTTTTTTGACAGTACC
GGACCAGACCACTTTTTCAAAAAAGGGGATGTCTAAATTATGGTAGTTCTGAAGATCAAA
AAATTGTGTTTTCTTGACAGGAACGAACCTGTAAGCTTTTTCAAACTTTTGGGGCATTGA
AATTATATAAAAATAAAATTGGCCAAAGTTATTATTTTTTTGACAGGTCCGGACCAGACC
ACTTTTTCAAAAAAGGGGGATGTCTAAATTTTGGTAGTTCTGAAGATCAAAAAATTGTGT
TTTCTTGACAGGAACGAACCTGTAAGCTTTTTCAAAAGCTCGGGGCATTGAAATTATGAA
AAAATAAAATTGGAAAAAAATTATTATTTTTTTGACAGGACCGGACCAGACCACTTTTTC
AAAAAAGGGGGATGTCTAAATTTTGGTAGCTCTGAAGATCAAAAAAATTGTGTTTTCTTG
ACAGGAACGAACCTGTTAGCTTTTTCAATCTTTTGGGGCATTGAAATTATATAAAAATAA
AATTGGCCAAAATTATTATTTTTTTGACAGGACCGGACCAGACCACTTTTTCAAAAAATG
GGGTTGTCTAAATTTTGGTAGTTCTGAAGATCAAAAAATTGTGTTTTCTTGACAGGAACG
AACCTGTAAGCTTTTTCAAAAGCTCAGGGCATTGAAATTATGAAAAAATAAAATTGGCCA
AAATTATTATTTTTTTGACAGGACCGGACCAGACCACTTTTTCAAAAAAGGGGGATGTCT
AAATTTTGGTAGTTCTGAAGATCAAAAAATTGTGTTTTCTTGACAGGAACGAACCTGTAA
GCTTTTTCAAAAGCTCGGGGCATTGAAATTATGAAAAAATAAAATTGGCCAAAATTATTA
TTTTTTTGACAGTTCCGGAAAAGACCACTTTTTCAAAAAAGGGGGATGTCTAAATTTTGG
TAGTTCTGAAGATCAAAAAAATTGTGTTTTCTTGACAGGAACGAACCTGTAAGCTTTTTC
AAAAGCTCGGGGCATTGAAATTATGAAAAAATAAAATTGGCCAAAGTTATTATTTTTTTG
ACAGGTCCGGACCAGACCACTTTTTCAAAAAAGGGGGATGTCTAAATTTTGGTAGTTCTG
AAGATCAAAAAATGGTGTTTTCTTGACAGGAACGAACCTGTAAGCTTTTTCAAACTTTTG
GGGCATTGAAATTATATAAAAATGAAATTGGCCAAAATTATTATTTTTTTGACTGGACCG
GACCAGACCACTTTTTCAAAAAAGGGGGATGTCTAAATTTTGGTAGTTCTGAAGATCAAA
AAAATTCTGTTTTCTTGACAGGAACGAACCTGTAAGCTTTTTCAATCTTTTGGGGCATTG
AAATTATATAAAAATAAAATTGGCCAAAATTATTATTTTTTTGACAGGACCGGACCAGAC
CACTTTTTCAAAAAAGGGGGATGTCTAAATTTTGGTAGTTCTGAAGATCAAAAAATTGTG
TTTTCTTGACAGGAACGAACCTGTAGCTTTTTCAAAAGCTCTTGGCATTGAAATTATGAA
AAAATAAAATTGGCCAAAATTATTATTTTTTTGACAGTACCGGACCAGACCACTTTTTCA
AAAAAGGGGATGTCTAAATTATGGTAGTTCTGAAGATCAAAAAATTGTGTTTTCTTGACA
GGAACGAACCTGTAAGCTTTTTCAAACTTTTGGGGCATTGAAATTATGAAAAAATAAAAT
TGGCCAAAATTATTATTTTTTTGACAGGACCGGACCAGACCACTTTTTCAAAAAAGGGGG
ATGTCTAAATTTTGGTAGCTCTGAAGATCAAAAAAATTGTGTTTTCTTGACAGGAACGAA
CCTGTTAGCTTTTTCAATCTTTTGGGGCATTGAAATTATATAAAAATAAAATTGGCCAAA
ATTATTATTTTTTTGACAGGACCGGACCAGACCACTTTTTCAAAAAAGGGGGTTGTCTAA
ATTTTGGTAGTTCTGAAGATCAAAAAATTGTGTTTTCTTGACAGGAACGAACCTGTAAGC
TTTTTCAAAAGCTCAGGGCATTGAAATTATGAAAAAATAAAATTGGCCAAAATTATTATT
TTTTTGACAGGACCGGACCAGACCACTTTTTCAAAAAAGGGGGATGTCTAAATTTTGGTA
GCTCTGAAGATCAAAAAAATTGTGTTTTCTTGACAGGAACGAACCTGTTAGCTTTTTCAA
TCTTTTGGGGCATTGAAATTATATAAAAATAAAATTGGCCAAAATTATTATTTTTTTGAC
AGGACCGGACCAGACCACTTTTTCAAAAAAGGGGGTTGTCTAAATTTTGGTAGTTCTGAA
GATCAAAAAATTGTGTTTTCTTGACAGGAACGAACCTGTAAGCTTTTTCAAAAGCTCAGG
GCATTGAAATTATGAAAAAATAAAATTGGCCAAAATTATTATTTTTTTGACAGGACCGGA
CCAGACCACTTTTTCAAAAAAGGGGGATGTCTAAATTTTGGTAGTTCTGAAGATCAAAAA
ATTGTGATTTCTTGACAGGAACGAACCTGTAAGCTTTTTCAAAAGCTCGGGGCATTGAAA
TTATGAAAAAATAAAATTGGCCAAAATTATTATTTTTTTGACAGTTCCGGAAAAGACCAC
TTTTTCAAAAAAGGGGGATGTCTAAATTTTGGTAGTTCTGAAGATCAAAAAAATTGTGTT
TTCTTGACAGGAACGAACCTGTAAGCTTTTTCAAAAGCTCGGGGCATTGAAATTATGAAA
AAATAAAATTGGCCAAAGTTATTATTTTTTTGACAGGTCCGGACCAGACCACTTTTTCAA
AAAAGGGGGATGTCTAAATTTTGGTAGTTCTGAAGATCAAAAAATGGTGTTTTCTTGACA
GGAACGAACCTGTAAGCTTTTTCAAACTTTTGGGGCATTGAAATTAAGAAAAAATAAAAT
TGGCCAAAATTATTATTTTTTTGACAGGACCGGACAAGACCACTTTTTCAAAAAAGGGGG
ATGTCTAAATTTTGGTAGTTCTGAAGATCAAAAAACGGTGTTTTCTTGACAGGAACGAAC
ATGTAAGCTTTTTCAAACTTTTGGGGCATTGAAATTATATAAAAATAAAATTGGCCAAAA
TTATTATTTTTTTGACAGGACCGGACCAGACCACTTTTTCAAAAAAGGGGGATGTCTAAA
TTTTGGTAGTTCTGAAGATCAAAAAAATTGTGTTTTCTTGACAGGAACGAACCTGTAAGC
TTTTTCAAAAGCTCGGGGCATTGAAATTATGAAAAAATAAAATTGGCCAAAATTATTATT
TTTTTGACAGGACCGGACCAGACCACTTTTTCAAAAAAGGGGGATGTCTAAATTTTGGTA
GTTCTGAAGATCAAAAAATTGTGTTTTCTTGACAGGAACGAACCTGTAAGCTTTTTCAAA
AGCTTGGGGCATTGAAATTATGAAAAAATAAAATTGGCCAAAATTATTATTTTTTTGACA
GGACCGGACCAGACCACTTTTTCAAAAAAGGGGGATGTCTAAATTTTGGTAGTTCTGAAG
ATCAAAAAAATTGTGTTTTCTTGACAGGAACGAACCTGTAAGCTTTTTGATAAGCTCGGG
GCATTGAAATTATGAAAAAATAAAATTGGCCAAAATTATTATTTTTTTGACAGGACCGGA
CCAGACCACTTTTTCAAAAAAGGGGGATGTCTAAATTTTGGTAGCTCTGAAGATCAAAAA
AATTGTGTTTTCTTGACAGGAACGAACCTGTTAGCTTTTTCAATCTTTTGGGGCATTGAA
ATTATATAAAAATAAAATTGGCCAAAATTATTATTTTTTTGACAGGACCGGACCAGACCA
CTTTTTCAAAAAAGGGGGTTGTCTAAATTTTGGTAGTTCTGAAGATCAAAAAATTGTGTT
TTCTTGACAGGAACGAACCTGTAAGCTTTTTCAAAAGCTCAGGGCATTGAAATTATGAAA
AAATAAAATTGGCCAAAATTATTATTTTTTTGACAGGACCGGACCAGACCACTTTTTCAA
AAAAGGGGGATGTCTAAATTTTGGTAGTTCTGAAGATCAAAAAATTGTGTTTTCTTGACA
GGAACGAAACTGTAAGCTTTTTCAAAAGCTCGGGGCATTGAAATTATGAAAAAATAAAAT
TGGCCAAAATTATTATTTTTTTGACAGTTCCGGAAAAGACCACTTTTTCAAAAAAGGGGG
ATGTCTAAATTTTGGTAGTTCTGAAGATCAAAAAAATTGTGTTTTCTTGACAGGAACGAA
CCTGTAAGCTTTTTCAAAAGCTCGGGGCATTGAAATTATGAAAAAATAAAATTGGCCAAA
GTTATTATTTTTTTGACAGGTCCGGACCAGACCACTTTTTCAAAAAAGGGGGATGTCTAA
ATTTTGGTAGTTCTGAAGATCAAAAAATGGTGTTTTCTTGACAGGAACGAACCTGTAAGC
TTTTTCAAACTTTTGGGGCATTGAAATTATGAAAAAATAAAATTGGCCAAAATTATTATT
TTTTTGACAGGACCGGACCAGACCACTTTTTCAAAAAAGGGGGTTGTCTAAATTTTGGTA
GTTCTGAAGATCAAAAAATTGTGTTTTCTTGACAGGAACGAACCTGTAAGCTTTTTCAAA
AGCTCAGGGCATTGAAATTATGAAAAAATAAAATTGGCCAAAATTATTATTTTTTTGACA
GGACCGGACCAGACCACTTTTTCAAAAAAGGGGGATGTCTAAATTTTGGTAGTTCTGAAG
ATCAAAAAATTGTGTTTTCTTGACAGGAACGAACCTGTAAGCTTTTTCAAAAGCTCGGGG
CATTGAAATTATGAAAAAATAAAATTGGCCAAAATTATTATTTTTTTGACAGGACCGGAC
CAGACCACTTTTTCAAAAAAGGGGGATGTCTAAATTTTGGTAGCTCTGAAGATCAAAAAA
ATTGTGTTTTCTTGACAGGAACGAACCTGTTAGCTTTTTCAATCTTTTGGGGCATTGAAA
TTATATAAAAATAAAATTGGCCAAAATTATTATTTTTTTGACTGGACCGGACCAGACCAC
TTTTTCAAAAAAGGGGGTTGTCTAAATTTTGGTAGTTCTGAAGATCAAAAAATTGTGTTT
TCTTGACAGGAACAAACCTGTAAGCTTTTTCAAAAGCTCAGGGCATTGAAATTATGAAAA
AATAAAATTGGCCAAAATTATTATTTTTTTGACAGGACCGGACCAGACCACTTTTTCAAA
AAAGGGGGATGTCTAAATTTTGGTAGTTCTGAAGATCAAAAAATTGTGTTTTCTTGACAG
GAACGAACCTGTAAGCTTTTTCAAAAGCTCGGGGCATTGAAATTATGAAAAAATAAAATT
GGCCAAAATTATTATTTTTTTGACAGTTCCGGAAAAGACCACTTTTTCAAAAAAGGGGGA
TGTCTAAATTTTGGTAGTTCTGAAGATCAAAAAAATTGTGTTTTCTTGACAGGAACGAAC
CTGTAAGCTTTTTCAAAAGCTCGGGGCATTGAAATTATGAAAAAATAAAATTGGCCAAAG
TTATTATTTTTTTGACAGGTCCGGACCAGACCACTTTTTCAAAAAAGGGGGATGTCTAAA
TTTTGGTAGTTCTGAAGATCAAAAAATGGTGTTTTCTTGACAGGAACGAACCTGTAAGCT
TTTTCAAACTTTTGGGGCATTGAAATTATGAAAAAATAAAATTGGCCAAAATTATTATTT
TTTTGACAGGACCGGACCAGACCACTTTTTCAAAAAAGAGGGATGTCTAAATTTTGGTAG
CTCTGAAGATCAAAAAAATTGTGTTTTCTTGACAGGAACGAACCTGTTAGCTTTTTCAAT
CTTTTGGGGCATTGAAATTATATAAAGATAAAATTGGCCAAAATTATTATTTTTTTGACA
GGACCGGACCAGACCACTTTTTCAAAAAAGGGGGTTGTCTAAATTTTGGTAGTTCTGAAG
ATCAAAAAATTGTGTTTTCTTGACAGGAACGAACCTGTAAGCTTTTTCAAAAGCTCAGGG
CATTGAAATTATGAAAAAATAAAAATGGCCAAAATTATTATTTTTTTGACAGGACCGGAC
CAGACCACTTTTTCAAAAAAGGGGGATGTCTAAATTTTGGTAGTTCTGAAGATCAAAAAA
TTGTGTTTTCTTGACAGGAACGAACCTGTAAGCTTTTTCAAAAGCTCTGGGAATTGAAAT
TATGAAAAAATAAAATTGGCCAAAATTATTATTTTTTTGACAGGACCGGACCAGACCACT
TTTTCAAAAAAGGGGGATGTCTAAATTTTGGTAGCTCTGAAGATCAAAAAAATTGTGTTT
TCTTGACAGGAACGAACCTGTTAGCTTTTTCAATCTTTTGGGGCATTGAAATTATATAAA
AATAAAATTGGCCAAAATTATTATTTTTTTGACAGGACCGGACCAGACCACTTTTTCAAA
AAAGGGGGATGTCTAAATTTTGGTAGTTCTGAAGATCAAAAAATTGTGTTTTCTTGACAG
GAACGAACCTGTAAGCTTTTTCAAAAGCTCGGGGCATTGAAATTATGAAAAAATAAAATC
GGCCAAAATTATTATTTTTTTGACAGTTCCGGAAAAGACCACTTTTTCAAAAAAGGGGGA
TGTCTAAATTTTGGTAGTTCTGAAGATCAAAAAAATTGTGTTTTCTTGACAGGAACGAAC
CTGTAAGCTTTTTCAAAAGCTCGGGGCATTGAAATTATGAAAAAATAAAATTGGCCAAAG
TTATTATTTTTTTGACAGGTCCGGACCAGACCACTTTTTCAAAAAAGGGGGATGTCTAAA
TTTTGGTAGTTCTGAAGATCAAAAAATGGTGTTTTCTTGACAGGAACGAACCTGTAAGCT
TTTTCAAACTTTTGGGGCATTGAAATTATGAAAAAATAAAATTGGCCAAAATTATTATTT
TTTTGACAGGACCGGACAAGACCACTTTTTCAAAAAAGGGGGATGTCTAAATTTTGGTAG
TTCTGAAGATCAAAAAACGGTGTTTTCTTGACAGGAACGAACATGTAAGCTTTTTCAAAC
TTTTGGGGCATTGAAATTATATAAAAATAAAATTGGCCAAAATTATTATTTTTTTGACAG
GACCGGACCAGACAACTTTTTCAAAAAAGGGGGATGTCTAAATTTTGGTAGTTCTGAAGA
TCAAAAAATTGTGTTTTCTTGACAGGAACGAACATGTAAGCTTTTTCAAACTTTTGGGGC
ATTGAAATTATATAAAAATAAAATTGGCCAAAATTATTATTTTTTTGACAGGACCGGACC
AGACCACTTTTTCAAAAAAGGGGGATGTCTAAATTTTGGTAGTTCTGAAGATCAAAAAAA
TTGTGTTTTCTTGACAGGAACGAACCTGTAAGCTTTTTCAAAAGCTCGGGGCATTGAAAT
TATGAAAAAATAAAATTGGCCAAAATTATTATTTTTTTGACAGGACCGGACCAGACCACT
TTTTCAAAAAAGGGGGATGTCTAAATTTTGGTAGTTCTGAAGATCAAAAAATTGTGTTTT
CTTGACAGGAACGAACCTGTAAGCTTTTTCAAAAGCTTGGGGCATTGAAATTATGAAAAA
ATAAAATTGGCCAAAATTATTATTTTTTTGACAGGACCGGACCAGACCACTTTTTCAAAA
AAGGGGGATGTCTAAATTTTGGTAGTTCTGAAGATCAAAAAAATTGTGTTTTCTTGACAG
GAACGAACCTGTAAGCTTTTTGATAAGCTCAGGGCATTGAAATTATGAAAAAATAAAATT
GGCCAAAATTATAATTTTTTTGACAGGACCGGACCAGACCACTTTTTCAAAAAAGGGGGA
TGTTAAATTTTGGTAGTTCTGAAGATCAAAAAACGGTGTTTTCTTGACAGGAACGAACAT
GTAAGCTTTTTCAAACTTTTGGGGCATTGAAATTATATAAAAATAAAATTGGCCAAAATT
ATTATTTTTTTTACAGGACCGGACCAGACCACTTTTTCAAAAAAGGGGGATGTCTAAATT
TTGGTAGTTCTGAAGATCAGAAAATGGTGTTTTCTTGACAGGAACGAACCTGTAAGCTTT
TTCAAACTTTTGGGGCATTGAAATTATGAAAAAATAAAATTGGCCAAAATTATTATTTTT
TTGACAGGACCGGACCATACCACTTTTTCAAAAAAGGGGGATGTCTAAATTTTGGTAGTT
CTGAAGATCAAAAAAATTGTGTTTTCTTGACAGGAACGAACCTGTAAGCTTTTTCAAAAG
CTCAGGGCATTGAAATTATGAAAAAATAAAATTGGCCAAAATTATTATTTTTTTGACAGG
ACCGGACCAGACCACTTTTTCAAAAAAGGGGGATGTCTAAATTTTGGCAGTTCTGAAGAT
CAAAAAATGGTGTTTTCTTGACAGGAACGAACCTGTAAGCTTTTTCAAAAGCTCGGGGCA
TTGAAATTATGAAAAAATAAAATTGGCCAAAATTATTATTTTTTTGACAGTTCCGGAAAA
GACCACTTTTTCAAAAAAGGGGGATGTCTAAATTTTGGTAGTTCTGAAGATCAAAAAAAT
TGTGTTTTCTTGACAGGAACGAACCTGTAAGCTTTTTCAAAAGCTCGGGGCATTGAAATT
ATGAAAAAATAAAATTGGCCAAAGTTATTATTTTTTTGACAGGTCCGGACCAGACCACTT
TTTCAAAAAAGGGGGATGTCTAAATTTTGGTAGTTCTGAAGATCAAAAAATGGTGTTTTC
TTGACAGGAACGAACCTGTAAGCTTTTTCAAACTTTTGGGGCATTGAAATTATGAAAAAA
TAAAATTGGCCAAAATTATTATTTTTTTGACAGGACCGGACCAGACCACTTTTTCAAAAA
AGAGGGATGTCTAAATTTTGGTAGCTCTGAAGATCAAAAAAATTGTGTTTTCTTGACAGG
AACGAACCTGTTAGCTTTTTCAATCTTTTGGGGCATTGAAATTATATAAAGATAAAATTG
GCCAAAATTATTATTTTTTTGACAGGACCGGACCAGACCACTTTTTCAAAAAAGGGGGTT
GTCTAAATTTTGGTAGTTCTGAAGATCAAAAAATTGTGTTTTCTTGACAGGAACGAACCT
GTAAGCTTTTTCAAAAGCTCAGGGCATTGAAATTATGAAAAAATAAAAATGGCCAAAATT
ATTATTTTTTTGACAGGACCGGACCAGACCACTTTTTCAAAAAAGGGGGATGTCTAAATT
TTGGTAGTTCTGAAGATCAAAAAATTGTGTTTTCTTGACAGGAACGAACCTGTAAGCTTT
TTCAAAAGCTCTGGGAATTGAAATTATGAAAAAATAAAATTGGCCAAAATTATTATTTTT
TTGACAGGACCGGACCAGACCACTTTTTCAAAAAAGGGGGATGTCTAAATTTTGGTAGCT
CTGAAGATCAAAAAAATTGTGTTTTCTTGACAGGAACGAACCTGTTAGCTTTTTCAATCT
TTTGGGGCATTGAAATTATATAAAAATAAAATTGGCCAAAATTATTATTTTTTTGACAGG
ACCGGACCAGACCACTTTTTCAAAAAAGTGGGATGTCTAAATTTTGGTAGTTCTGAAGAT
CAAAAAATTGTGTTTTCTTGACAGGAACGAACCTGTAAGCTTTTTCAAAAGCTCGGGGCA
TTGAAATTATGAAAAAATAAAATCGGCCAAAATTATTATTTTTTTGACAGTTCCGGAAAA
GACCACTTTTTCAAAAAAGGGGGATGTCTAAATTTTGGTAGTTCTGAAGATCAAAAAAAT
TGTGTTTTCTTGACAGGAACGAACCTGTAAGCTTTTTCAAAAGCTCGGGGCATTGAAATT
ATGAAAAAATAAAATTGGCCAAAGTTATTATTTTTTTGACAGGTCCGGACCAGACCACTT
TTTCAAAAAAGGGGGATGTCTAAATTTTGGTAGTTCTGAAGATCAAAAAATGGTGTTTTC
TTGACAGGAACGAACCTGTAAGCTTTTTCAAACTTTTGGGGCATTGAAATTATGAAAAAA
TAAAATTGGCCAAAATTATTATTTTTTTGACAGGACCGGACAAGACCACTTTTTCAAAAA
AGGGGGATGTCTAAATTTTGGTAGTTCTGAAGATCAAAAAACGGTGTTTTCTTGACAGGA
ACGAACATGTAAGCTTTTTCAAACTTTTGGGGCATTGAAATTATATAAAAATAAAATTGG
CCAAAATTATTATTTTTTTGACAGGACCGGACCAGACAACTTTTTCAAAAAAGGGGGATG
TCTAAATTTTGGTAGTTCTGAAGATCAAAAAATTGTGTTTTCTTGACAGGAACGAACATG
TAAGCTTTTTCAAACTTTTGGGGCATTGAAATTATATAAAAATAAAATTGGCCAAAATTA
TTATTTTTTTGACAGGACCGGACCAGACCACTTTTTCAAAAAAGGGGGATGTCTAAATTT
TGGTAGTTCTGAAGATCAAAAAAATTGTGTTTTCTTGACAGGAACGAACCTGTAAGCTTT
TTCAAAAGCTCGGGGCATTGAAATTATGAAAAAATAAAATTGGCCAAAATTATTATTTTT
TTGACAGGACCGGACCAGACCACTTTTTCAAAAAAGGGGGATGTCTAAATTTTGGTAGTT
CTGAAGATCAAAAAATTGTGTTTTCTTGACAGGAACGAACCTGTAAGCTTTTTCAAAAGC
TTGGGGCATTGAAATTATGAAAAAATAAAATTGGCCAAAATTATTATTTTTTTGACAGGA
CCGGACCAGACCACTTTTTCAAAAAAGGGGGATGTCTAAATTTTGGTAGTTCTGAAGATC
AAAAAAATTGTGTTTTCTTGACAGGAACGAACCTGTAAGCTTTTTGATAAGCTCAGGGCA
TTGAAATTATGAAAAAATAAAATTGGCCAAAATTATAATTTTTTTGACAGGACCGGACCA
GACCACTTTTTCAAAAAAGGGGGATGTTAAATTTTGGTAGTTCTGAAGATCAAAAAACGG
TGTTTTCTTGACAGGAACGAACATGTAAGCTTTTTCAAACTTTTGGGGCATTGAAATTAT
ATAAAAATAAAATTGGCCAAAATTATTATTTTTTTTACAGGACCGGACCAGACCACTTTT
TCAAAAAAGGGGGATGTCTAAATTTTGGTAGTTCTGAAGATCAGAAAATGGTGTTTTCTT
GACAGGAACGAACCTGTAAGCTTTTTCAAACTTTTGGGGCATTGAAATTATGAAAAAATA
AAATTGGCCAAAATTATTATTTTTTTGACAGGACCGGACCATACCACTTTTTCAAAAAAG
GGGGATGTCTAAATTTTGGTAGTTCTGAAGATCAAAAAAATTGTGTTTTCTTGACAGGAA
CAAACCTGTAAGCTTTTTCAAAAGCTCAGGGCATTGAAATTATGAAAAAATAAAATTGGC
CAAAATTATTATTTTTTTGACAGGACCGGACCAGACCACTTTTTCAAAAAAGGGGGATGT
CTAAATTTTGGCAGTTCTGAAGATCAAAAAATGGTGTTTTCTTGACAGGAACGAACCTGT
AAGCTTTTTCAAAAGCTCGGGGCATTGAAATTATATAAAAAATAAAATTGGCCAAAATTA
TTATTTTTTTGACAGTTCCGGAAAAGACCACTTTTTCAAAAAAGGGGGATGTCTAAATTT
TGGTAGTTCTGAAGATCAAAAAACGGTGTTTTCTTGACAGGAACGAACATGTAAGCTTTT
TCAAACTTTTGGGGCATTGAAATTATATAAAAATAAAATTGGCCAAAATTATTATTTTTT
TGACAGGACCGGACCAGACCACTTTTTCAAAAAAGGGGGATGTCTAAATTTTGGTAGTTC
TGAAGATCAAAAAATGGTGTTTTCTTGACAGGAACGAACCTGTAAGCTTTTTCAAACTTT
TGGGGCATTGAAATTATATAAAAATGAAATTGGCCAAAATTATTATTTTTTTGACTGGAC
CGGACCAGACCACTTTTTCAAAAAAGGGGGATGTCTAAATTTTGGTAGTTCTGAAGATCA
AAAAAATTCTGTTTTCTTGACAGGAACGAACCTGTAAGCTTTTTCAATCTTTTGGGGCAT
TGAAATTATATAAAAATAAAATTGGCCAAAATTATTATTTTTTTGACAGGACCGGACCAG
ACCACTTTTTCAAAAAAGGGGGATGTCTAAATTTTGGTAGTTCTGAAGATCAAATAATTG
TGTTTTCTTGACAGGAACGAACCTGTAGCTTTTTCAAAAGCTCTTGGCATTGAAATTATG
AAAAAATAAAATTGGCCAAAATTATTATTTTTTTGACAGTACCGGACCAGACCACTTTTT
CAAAAAAGGGGATGTCTAAATTATGGTAGTTCTGAAGATCAAAAAATTGTGTTTTCTTGA
CAGGAACGAACCTGTAAGCTTTTTCAAACTTTTGGGGCATTGAAATTATATAAAAATAAA
ATTGGCCAAAGTTATTATTTTTTTGACAGGTCCGGACCAGACCACTTTTTCAAAAAAGGG
GGATGTCTAAATTTTGGTAGTTCTGAAGATCAAAAAATTGTGTTTTCTTGACAGGAACGA
ACCTGTAAGCTTTTTCAAAAGCTCGGGGCATTGAAATTATGAAAAAATAAAATTGGCCAA
AATTATTATTTTTTTGACAGGACCGGACCAGACCACTTTTTCAAAAAAGGGGGATGTCTA
AATTTTGGTAGCTCTGAAGATCAAAAAAATTGTGTTTTCTTGACAGGAACGAACCTGTAA
GCTTTTTCAATCTTTTGGGGCATTGAAATTATATAAAAATAAAATTGGCCAAAATTATTA
TTTTTTTGACAGGACCGGACCAGACCACTTTTTCAAAAAAGGGGGTTGTCTAAATTTTGG
TAGTTCTGAAGATCAAAAAATTGTGTTTTCTTGACAGGAACGAACCTGTAAGCTTTTTCA
AAAGCTCAGGGCATTGAAATTATGAAAAAATAAAATTGGCCAAAATTATTATTTTTTTGA
CAGGACCGGACCAGACCACTTTTTCAAAAAAGGGGGATGTCTAAATTTTGGTAGTTCTGA
AGATCAAAAAATTGTGTTTTCTTGACAGGAACGAACCTGTAAGCTTTTTCAAAAGCTCGG
GGCATTGAAATTATGAAAAAATAAAATTGGCCAAAATTATTATTTTTTTGACAGTTCCGG
AAAAGACCACTTTTTCAAAAAAGGGGGATGTCTAAATTTTGGTAGTTCTGAAGATCAAAA
AAATTGTGTTTTCTTGACAGGAACGAACCTGTAAGCTTTTTCAAAAGCTCGGGGCATTGA
AATTATGAAAAAATAAAATTGGCCAAAGTTATTATTTTTTTGACAGGTCCGGACCAGACC
ACTTTTTCAAAAAAGGGGGATGTCTAAATTTTGGTAGTTCTGAAGATCAAAAAATGGTGT
TTTCTTGACAGGAACGAACCTGTAAGCTTTTTCAAACTTTTGGGGCATTGAAATTATGAA
AAAATAAAATTGGCCAAAATTATTTTTTTTTGACAGGACCGGACAAGACCACTTTTTCAA
AAAAGGGGGATGTCTAAATTTTGGTAGTTCTGAAGATCAAAAAACGGTGTTTTCTTGACA
GGAACGAACATGTAAGCTTTTTCAAACTTTTGGGGCATTGAAATTATATAAAAATAAAAT
TGGCCAAAATTATTATTTTTTTGACAGGACCGGACCAGACAACTTTTTCAAAAAAGGGGG
ATGTCTAAATTTTGGTAGTTCTGAAGATCAAAAAATTGTGTTTTCTTGACAGGAACGAAC
CTGTAAGCTTTTTCAAACTTTTGGGGAATTGAAATTATATAAAAATAAAATTGGCCAAAA
TTATTATTTTTTGACAGGACCGGACCAGACCACTTTTTCAAAAAAGGGGGATGTTAAATT
TTGGTAGTTCTGAAGATCAAAAAACGGTGTTTTCTTGACAGGAACGAACATGTAAGCTTT
TTCAAACTTTTGGGGCATTGAAATTATATAAAAATAAAATTGGCCAAAATTATTATTTTT
TTGACAGGACCGGACCAGACCACTTTTTCAAAAAAGGGGGATGTCTAAATTTTGGTAGTT
CTGAAGATCAAAAAAATTGTGTTTTCTTGACAGGAACGAACCTGTAAGCTTTTTCAAAAG
CTCGGGGCATTGAAATTATGAAAAAATAAAATTGGCCAAAATTATTATTTTTTTGACAGG
ACCGGACCAGACCACTTTTTCAAAAAAGGGGGATGTCTAAATTTTGGTAGTTCTGAAGAT
CAAAAAATTGTGTTTTCTTGACAGGAACGAACCTGTAAGCTTTTTCAAAAGCTTGGGGCA
TTGAAATTATGAAAAAATAAAATTGGCCAAAATTATTATTTTTTTGACAGGACCGGACCA
GACCACTTTTTCAAAAAAGGGGATGTCTAAATTTTGGTAGTTCTGAAGATCAAAAAATGG
TGTTTTCTTGACAGGAACGAACCTGTAAGCTTTTTCAAACTTTTGGGGCATTGAAATTAT
ATAAAAATGAAATTGGCCAAAATTATTATTTTTTTGACTGGACAGGACCAGACCACTTTT
TCAAAAAAGGGGATGTCTAAATTTTGGTAGTTCTGAAGATCAAAAAAATTGTGTTTTCTT
GACAGGAACGAACCTGTAAGCTTTTTAATCTTTTGGGGCATTGAAATTATATAAAAATAA
AATTGGCCAAAATTATTATTTTTTTGACAGTTCCGGAAAAGATCACTTTTTCAAAAAAGG
GGGATGTCTAAATTTTGGTAGTTCTGAAGATCAAAAAAAATGTGTTTTCTTGACAGGAAC
GAACCTGTAAGCTTTTTCAAAAGCTCAGGGCATTGAAATTATGAAAAAATAAAATTGGCC
AAAATTATTATTTTTTTGACAGGACCGGACCAGACAACTTTTTCAAAAAAGGGGGATGTC
TAAATTTTGGTAGTTCTGAAGATCAAAAAATGGTGTTTTCTTGACAGGAACGAACCTGTA
AGCTTTTTCAAACTTTTGGGGCATTGAAATTATGAAATAAAATTGGCCAAAATTATTATA
TTTTTGACAGGACCGGACCAGACCACTTTTTCAAAAAAGGGGGATGTCTAAATTTTGGTA
GTTCTGAAGATCAAAAAACGGTGTTTTCTTGACAGGAACGAACATCTAAGCTTTTTCAAA
CTTTTGGGGCATTGAAATTATATAAAAATATAATTGGCCAAAATTATTATTTTTTGACAG
GACCGGACGAGACCACTTTTTCAAAAAAGGGGGATGTCTAAATTTTGGTAGTTCTGAAGA
TCAAAAAAATTGTGTTTTCTTGACAGGAACGAACCTGTAAGCTTTTTCAAAAGCTCAGGG
CATTGAAATTATGAAAAAAAATTGGCCAAAATTATTATTTTTTGACAGGACCGGACCAGA
CCACTTTTTCAAAAAAGGGGGATGTCTAAATTTTGGTAGTTCTGAAGATCAAAAATGGTG
TTTTCTTGACAGGAACAAACCTGTAAGCTTTTTCAAACTTTTGGGGCATTGAAATTATGA
AAAAATAAAATTGGCCAAAATTATTATTTTTTTGACAGGACCGGACCAGACCTCTTTTTC
AAAAAAGGGGATGTCTAAATTTTGGTAGTTCTGAAGATCAAAAAACGGTGTTTTCTTGAC
AGGACCGAACATGTAAGCTTTTTCAAACTTTTGGGGTATTGAAATTATATAAAAATAAAA
TTGGCCAAAATTATTATTTTTTGACAGGACCGGACCAGACCACTTTTTCAAAAAAGGGGG
ATGTCTAAATTTTGGTAGTTCTGAAGATCAAAAAATGGTGTTTTCTTGACAGGAACGAAC
CTGTAAGCTTTTTCAAACTTTTGGGGCATTGAAATTATGAAAAAATAAAATTGGCCAAAA
TTATTATTTTTTTGACAGGACCGGACCAGACCACTTTTTCAAAAAAGGGGGATGTCTAAA
TTTTGGTAATTCTGAAGATCAAAAAACGGTGTTTTCTTGACAGGAACGAACATGTAAGCT
TTTTCAAACTTTTGGGGCATTGAAATTATTTAAAAATAAAATTGGCCAAAATTATTATTT
TTTTGACAGGACCGGACCAGACCACTTTTTCAAAAAAGGGGGATGTCTAAATTTTGGTAG
TTCTGAAGATCAAAAAATGGTGTTTTCTTGACAGGAACGAACCTGTAAGCTTTTTCAAAC
TTTTGGGGCATTAAAATTATATAAAAATGAAATTGGCCAAAATTATTATTTTTTTGACTG
GACAGGACCAGACCACTTTTTCAAAAAAGGGGGATGTTAAATTTTGGTAGTTCTGAAGAT
CAAAAAACGGTGTTTTCTTGACAGGAACGAACATGTAAGCTTTTTCAAACTTTTGGGGCA
TTGAAATTATATAAAAATAAAATTGGCCAAAATTATTATTTTTTTGACAGGACCGGACCA
GACCACTTTTTCAAAAAAGGGGGATGTCTAAATTTTGGTAGTTCTGAAGATCAAAAAAAT
TGTGTTTTCTTGACAGGAACGAACCTGTAAGCTTTTTCAAAAGCTCGGGGCATTGAAATT
ATGAAAAAATAAAATTGGCCAAAATTATTATTTTTTTTGACAGGACCGGACCAGACCACT
TTTTCAAAAAAGGGGGATGTCTAAATTTTGGTAGTTCTGAAGATCAAAAAATTGTGTTTT
CTTGACAGGAACGAACCTGTAAGCTTTTTCAAAAGCTTGGGGCATTGAAATTATGAAAAA
ATAAAATTGGCCAAAATTATTATTTTTTTGACAGGACCGGACCAGACCACTTTTTCAAAA
AAGGGGGATGTCTAAATTTTGGTAGTTCTGAAGATCAAAAAATTGTGTTTTCTTGACAGG
AACGAACCTGTAAGCTTTTTCATACTTTTGGGGCATTGAAATTATATAAAAATGAAATTG
GCCAAAATTATTATTTTTTTGACTGGACAGGACCAGACCACTTTTTCAAAAAAGGGGGAT
GTCTAAATTTTGGTAGTTCTGAAGATCAAAAAAATTGTGTTTTCTTGACAGGAACGAACC
TGTAAGCTTTTTAATCTTTTGGGGCATTGAAATTATATAAAAATAAAATTGGCCAAAATT
ATTATTTTTTTGACAGTTCCGGAAAAGATCACTTTTTCAAAAAAGGGGGATGTCTAAATT
TTGGTAGTTCTGAAGATCAAAAAAATTGTGTTTTCTTGACAGGAACGAACCTGTAAGCTT
TTTCAAAAGCTCAGGGCATTGAAATTATGAAAAAATAAAATTGGCCAAAATTATTATTTT
TTTGACAGGACCGGACCAGACAACTTTTTCAAAAAAGGGGGATGTCTAAATTTTGGTAGT
TCTGAAGATCAAAAAATTGTGTTTTCTTGACAGGAACGAACCTGTAAGCTTTTTCAAAAG
CTCAGGGCATTGAAATTATGAAAAAAAATTGGCCAAAATTATTATTTTTTGACAGGACCG
GACCAGACAACTTTTTCAAAAAAGGGGGATGTCTAAATTTTGGTAGTTCTGAAGATCAAA
AAACGGTGTTTTCTTGACAGGAACGAACATGTAAGCTTTTTCAAACTTTTGGGGCATTGA
AAGTATATAAAAATATAATTGGCCAAAATTATTATTTTTTGACAGGACCGGACCAGACCA
CTTTTTCAAAAAAGGGGGATGTCTAAATTTTGGTAGTTCTGAAGATCAAAAAAATTGTGT
TTTCTTGACAGGAACGAACCTGTAAGCTTTTTCAAAAGCTCAGGGCATTGAAATTATGAA
AAAAAATTGGCCAAAATTATTATTTTTTGACAGGACCGGACCAGACCACTTTTTCAAAAA
AGGGGGATGTCTAAATTTTGGTAGTTCTGAAGATCAAAAATGGTGTTTTCTTGACAGGAA
CAAACCTGTAAGCTTTTTCAAACTTTTGGGGCATTGAAATTATGAAAAAATAAAATTGGC
CAAAATTATTATTTTTTTAACAGGACCGGACCAGACCTCTTTTTCAAAAAAGGGGATGTC
TAAATTTTGGTAGTTCTGAAGATCAAAAAACGGTGTTTTCTTGACAGGACCGAACATGTA
AGCTTTTTCAAACTTTTGGGGTATTGAAATTATATAAAAATAAAATTGGCCAAAATTATT
ATTTTTTGACAGGACCGGACCAGACCACTTTTTCAAAAAAGGGGGATGTCTAAATTTTGG
TAGTTCTGAAGATCAAAAAATGGTGTTTTCTTGACAGGAACGAACCTGTAAGCTTTTTCA
AACTTTTGGGGCATTGAAATTATGAAAAAATAAAATTGGCCAAAATTATTATTTTTTTGA
CAGGACCGGACCAGACCACTTTTTCAAAAAAGGGGGATGTCTAAATTTTGGTAGTTCTGA
AGATCAAAAAACGGTGTTTTCTTGACAGGAACGAACATGTAAGCTTTTTCAAACTTTTGG
GGCATTGAAATTATTTAAAAATAAAATTGGCCAAAATTATTATTTTTTTGACAGGACCGG
ACCAGACCACTTTTTCAAAAAAGGGGGATGTCTAAATTTTGGTAGTTCTGAAGATCAAAA
AATGGTGTTTTCTTGACAGGAACGAACCTGTAAGCTTTTTCAAACTTTTGGGGCATTGAA
ATTATATAAAAATGAAATTGGCCAAAATTATTATTTTTTTGACTGGACAGGACCAGACCA
CTTTTTCAAAAAAGGGGGATGTCTAAATTTTGGTAGTTCTGAAGATCAAAAAAATTGTGT
TTTCTTGACAGGAACGAACCTGTAAGCTTTTTAATCTTTTGGGGCATTGAAATTATATAA
AAATAAAATTGGCCAAAATTATTATTTTTTTGACAGGACCGGACCAGAAAAACTTTTTCA
AAAAAGGGGGATGTCTAAATTTTGGTAGTTCTGAAGATCAAAAAATTGTGTTTTCTTGAC
AGGAACGAACCTGTAAGCTTTTTCAAAAGCTCAGGGCATTGAAATTATGAAAAAATAAAA
TTGGCCAAAATTATTATTTTTTTGACAGGACCGGACCAGACCACTTTTTCAAAAAAGGGG
GATGTCTAAATTTTGGTAGTTCTGAAGATCAAAAAATTGTGTTTTCTTGACAGGAACGAA
CCTGTAAGCTTTTTCAAAGTTTTGGGGCATTGAAATTATGAAAAAATAAAATTGGCCAAA
ATTATTATTTTTTTGACAGGACTGGACCAGACCACTTTTTCAAAAAAGGGGGATGTCTAA
ATTTTGGTAGTTCTGAAGATCAAAAAATTGTGTTTTCTTGACAGGAACGAACCTGTAAGC
TTTTTCAAAGTTTTGGGGCATTGAAATTATATAAAAATATAATTGGCCAAAATTATTATT
TTTTGACAGGACCGGACCAGACCACTTTTTCAAAAAAGGGGGATGTCTAAATTTTGGTAG
TTCTGAAGATCAAAAAAATTGAGTTTTCTTGACAGGAACGAACCTGTAAGCTTTTTCAAA
AGCTCAGGGCATTGAAATTATGAAAAAAAATTGGCCAAAATTATTATTTTTTGACAGGAC
CGGACCAGACCACTTTTTCAAAAAAGGGGGATGTCTAAATTTTGGTAGTTCTGAAGATCA
AAAAATGGTGTTTTCTTGACAGGAACAAACCTGTAAGCTTTTTCAAACTTTTGGGGCATT
GAAATTATGAAAAAATAAAATTGGCCAAAATTATTATTTTTTTGACAGGACCGGACCAGA
CCACTTTTTCAAAAAAGGGGATGTCTAAATTTTGGTAGTTCTGAAGATCAAAAAACGGTG
TTTTCTTGACAGGAACGAACATGTAAGCTTTTTCAAACTTTTGGGGTATTGAAATTATAT
AAAAATAAAATTGGCCAAAATTATTATTTTTTGACAGGACCGGACCAGACCACTTTTTCA
AAAAAGGGGATGTCTAAATTTTGGTAGTTCTGAAGATCAAAAAACGGTGTTTTCTTGACA
GGAACGAACATGTAAGCTTTTTCAAACTTTTGGGGTATTGAAATTATATAAAAATAAAAT
TGGCCAAAATTATTATTTTTTGACAGGACCGGACCAGACCACTTTTTCAAAAAAGGGGGA
TGTCTAAATTTTGGTAGTTCTGAAGATCAAAAAATGGTGTTTTCTTGACAGGAACAAACC
TGTAAGCTTTTTCAAACTTTTGGGGCATTGAAATTATGAAAAAATAAAATTGGCCAAAAT
TATTATTTTTTTGACAGGACCGGACCAGACCACTTTTTCAAAAAAGGGGATGTCTAAATT
TTGGTAGTTCTGAAGATCAAAAAACGGTGTTTTCTTGACAGGAACGAACATGTAAGCTTT
TTCAAACTTTTGGGGTATTGAAATTATATAAAAATAAAATTGGCCAAAATTATTATTTTT
TGACAGGACCGGACCAGACCTCTTTTTCAAAAAAGGGGATGTCTAAATTTTGGTAGTTCT
GAAGATCAAAAAACGGTGTTTTCTTGACAGGAACGAACATGTAAGCTTTTTCAAACTTTT
GGGGTATTGAAATTATATAAAAATAAAATTGGCCAAAATTATTATTTTTTGACAGGACCG
GACCAGACCACTTTTTCAAAAAAGGGGGATGTCTAAATTTTGGTAGTTCTGAAGATCAAA
AAATGGTGTTTTCTTGACAGGAAAGAACCTGTAAGCTTTTTCAAACTTTTGGGGCATTGA
AATTATGAAAAAATAAAATTGGCCAAAAGTATTATTTTTTTGACAGGACCGGACCAGACC
ACTTTTTCAAAAAAGGGGGATGTCTAAATTTTGGTAGTTCTGAAGATCACAAAACGGTGT
TTTCTTGACAGGAACGAACATGTAAGCTTTTTCAAACTTTTGGGGCATTGAAATTATTTA
AAAATAAAATTGGCCAAAATTATTATTTTTTTGACAGTACCGGACCAGACCACTTTTTCA
AAAAAGGGGGATGTCTAAATTTTGGTAGTTCTGAAGATCAAAAAATGGTGTTTTCTTGAC
AGGAACGAACCTGTAAGCTTTTTCAAACTTTTGGGGCATTGAAATTATATAAAAATGAAA
TTGGCCAAAATTATTATTTTTTTGACTGGACCGGACCAGACCACTTTTTCAAAAAAGGGG
GATGTCTAAATTTTGGTAGTTCTGAAGATCAAAAAAATTGTGTTTTCTTGACAGGAACGA
ATCTGTAAGCTTTTTCAATCTTTTGGGGCATTGAAATTATATAAAAATAAAATTGGCCAA
AATTATTATTTTTTTGACAGGACCGGACCAGACCACTTTTTCAAAAAAGGGGGATGTCTA
AATTTTGGTAGTTCTGAAGATCAAAAAAATTGTGTTTTCTTGACAGGAACGAACCTGTAA
GCTTTTTCAAAAGCTCGGGGCATTGAAATTATGAAAAAATAAAATTGGCCAAAATTATTA
TTTTTTTGACAGGACCGGACCAGACCACTTTTTCAAAAAAGGGGGATGTCTAAATTTTGG
TAGTTCTGAAGATCAAAAAACGGTGTTTTCTTGACAGGAACGAACATGTAAGCTTTTCAA
ACTTTTGGGGCATTGAAATTATATAAAAATAAAATTGGCCAAAATTATTATTTTTTTGAC
AGGACCGGACCAGACCACTTTTTCAAAAAAGGGGGATGTCTAAATTTTGGTAGTTCTGAA
GATCAAAAAATGGTGTTTTCTTGACAGGAACAAACCTGTAAGCTTTTTCAAACTTTTGGG
GCATTGAAATTATGAAAAAATAAAATTGGCCAAAATTATTATTTTTTTGACAGGACCGGA
CCAGACCACTTTTTCAATAAAGGGGATGTCTAAATTTTGGTAGTTCTGAAGATCAAAAAA
CGGTGTTTTCTTGACAGGAACGAACATGTAAGCTTTTTCAAACTTTTGGGGTATTGAAAT
TATATAAAAATAAAATTGGCCAAAATTATTATTTTTTGACAGGACCGGACCAGACCACTT
TTTCAAAAAAGGGGGATGTCTAAATTTTGGTAGTTCTGAAGATCAAAAAATGGTGTTTTC
TTGACAGGAAAGAACCTGTAAGCTTTTTCAAACTTTTGGGGCATTGAAATTATGAAAAAA
TAAAATTGGCCAAAAGTATTATTTTTTAGACAGGACCGGACCAGACCACTTTTTCAAAAA
AGGGGGATGTCTAAATTTTGGTAGTTCTGAAGATCACAAAACGGTGTTTTCTTGACAGGA
ACGAACATGTAAGCTTTTTCAAACTTTTGGGGCATTGAAATTATTTAAAAATAAAATTGG
CCAAAATTATTATTTTTTTGACAGGACCGGACCAGACCACTTTTTCAAAAAAGGGGGATG
TCTAAATTTTGGTAGTTCTGAAGATCAAAAAATGGTGTTTTCTTGACAGGAACAAACCTG
TAAGCTTTTTCAAACTTTTGGGGCATTGAAATTATGAAAAAATAAAATTGGCCAAAATTA
TTATTTTTTTGACAGGACCGGACCAGACCACTTTTTCAATAAAGGGGATGTCTAAATTTT
GGTAGTTCTGAAGATCAAAAAACGGTGTTTTCTTGACAGGAACGAACATGTAAGCTTTTT
CAAACTTTTGGGGTATTGAAATTATATAAAAATAAAATTGGCCAAAATTATTATTTTTTG
ACAGGACCGGACCAGACCTCTTTTTCAAAAAAGGGGATGTCTAAATTTTGGTAGTTCTGA
AGATCAAAAAACGGTGTTTTCTTGACAGGAACGAACATGTAAGCTTCTTCAAACTTTTGG
GGTATTGAAATTATATAAAAATAAAATTGGCCAAAATTATTATTTTTTGACAGGACCGGA
CCAGACCACTTTTTCAAAAAAGGGGGATGTCTAAATTTTGGTAGTTCTGAAGATCAAAAA
ATGGTGTTTTCTTGACAGGAAAGAACCTGTAAGCTTTTTCAAACTTTTGGGGCATTGAAA
TTATGAAAAAATAAAATTGGCCAAAAGTATTATTTTTTAGACAGGACCGGACCAGACCAC
TTTTTCAAAAAAGGGGGATGTCTAAATTTTGGTAGTTCTGAAGATCACAAAACGGTGTTT
TCTTGACAGGAACGAACATGTAAGCTTTTTCAAACTTTTGGGGCATTGAAATTATTTAAA
AATAAAATTGGCCAAAATTATTATTTTTTTGACAGGACCGGACCAGACCACTTTTTCAAA
AAAGGGGGATGTCTAAATTTTGGTAGTTCTGAAGATCAAAAAATGGTGTTTTCTTGACAG
GAACGAACCTGTAAGCTTTTTCAAACTTTTGGGGCATTGAAATTATATAAAAATGAAATT
GGCCAAAATTATTATTTTTTTGACTGGACCGGACCAGACCACTTTTTCAAAAAGGGGGAT
GTCTAAATTTTGGTAGTTCTGAAGATCAAAAAAATTGTGTTTTCTTGACAGGAACGAATC
TGTAAGCTTTTTCAATCTTTTGGGGCATTGAAATTATATAAAAATAAAATTGGCCAAAAT
TATTATTTTTTTGACAGGACCGGACCAGACCACTTTTTCAAAAAAGGGGGATGTCTAAAT
TTTGGTAGTTCTGAAGATCAAAAAAATGTGTTTTCTTGACAGGAACGAACCTGTAAGCTT
TTTCAAAAGCTCAGGGCATTGAAATTATGAAAAAATAAAATTGGCCAAAATTATTATTTT
TTTGACAGTTCCGGAAAAGACCACTTTTTCAAAAAAGGGGGATGTCTAAATTTTGGTAGT
TCTGAAGATCAAAAAAATTGTGTTTTCTTGACAGGAACGAACCTGTAAGCTTTTTCAAAA
GCTCGGGGCATTGAAATTATGAAAAAATAAAATTGGCCAAAATTATTATTTTTTTGACAG
GACCGGACCAGACCACTTTTTCAAAAAAGGGGGATGTCTAAATTTTGGTAGTTCTGAAGA
TCAAAAAACGGTGTTTTCTTGACAGGAACGAACATGTAAGCTTTTCAAACTTTTGGGGCA
TTGAAATTATATAAAAATAAAATTGGCCAAAATTATTATTTTTTTGACAGGACCGGACTA
GACCACTTTTTCAAAAAAGGGGGATGTCTAAATTTTGGTAGTTCTGAAGATCAAAAAATG
GTGTTTTCTTGACAGGAACAAACCTGTAAGCTTTTTCAAACTTTTGGGGCATTGAAATTA
TGAAAAAATAAAATTGGCCAAAATTATTATTTTTTTGACAGGACCGGACCAGACCACTTT
TTCAATAAAGGGGATGTCTAAATTTTGGTAGTTCTGAAGATCAAAAAACGGTGTTTTCTT
GACAGGAACGAACATGTAAGCTTTTTCAAACTTTTGGGGTATTGAAATTATATAAAAATA
AAATTGGCCAAAATTATCATTTTTTGACAGGACCGGACCAGACCTCTTTTTCATAAAAGG
GGATGTCTAAATTTTGGTAGTTCTGAAGATCAAAAAACGGTGTTTTCTTGACAGGAACGA
ACATGTAAGCTTCTTCAAACTTTTGGGGTATTGAAATTATATAAAAATAAAATTGGCCAA
AATTATTATTTTTTGACAGGACCGGACCAGACCACTTTTTCAAAAAAGGGGGATGTCTAA
ATTTTGGTAGTTCTGAAGATCAAAAAATGGTGTTTTCTTGACAGGAAAGAACCTGTAAGC
TTTTTCAAACTTTTGGGGCATTGAAATTATGAAAAAATAAAATTGGCCAAAAGTATTATT
TTTTAGACAGGACCGGACCAGACCACTTTTTCAAAAAAGGGGGATGTCTAAATTTTGGTA
GTTCTGAAGATCACAAAACGGTGTTTTCTTGACAGGAACGAACATGTAAGCTTTTTCAAA
CTTTTGGGGCATTGAAATTATTTAAAAATAAAATTGGCCAAAATTATTATTTTTTTGACA
GGACCGGACCAGACCACTTTTTCAAAAAAGGGGGATGTCTAAATTTTGGTAGTTCTGAAG
ATCAAAAAATGGTGTTTTCTTGACAGGAACAAACCTGTAAGCTTTTTCAAACTTTTGGGG
CATTGAAATTATGAAAAAATAAAATTGGCCAAAATTATTATTTTTTTGACAGGACCGGAC
CAGACCACTTTTTCAATAAAGGGGATGTCTAAATTTTGGTAGTTCTGAAGATCAAAAAAC
GGTGTTTTCTTGACAGGAACGAACATGTAAGCTTTTTCAAACTTTTGGGGTATTGAAATT
ATATAAAAATAAAATTGGCCAAAATTATTATTTTTTGACAGGACCGGACCAGACCTCTTT
TTCAAAAAAGGGGATGTCTAAATTTTGGTAGTTCTGAAGATCAAAAAACGGTGTTTTCTT
GACAGGAACGAACATGTAAGCTTCTTCAAACTTTTGGGGTATTGAAATTATATAAAAATA
AAATTGGCCAAAATTATTATTTTTTGACAGGACCGGACCAGACCACTTTTTCAAAAAAGG
GGGATGTCTAAATTTTGGTAGTTCTGAAGATCAAAAAATGGTGTTTTCTTGACAGGAAAG
AAACTGTAAGCTTTTTCAAACTTTTGGGGCATTGAAATTATGAAAAAATAAAATTGGCCA
AAAGTATTATTTTTTAGACAGGACCGGACCAGACCACTTTTTCAAAAAAGGGGGATGTCT
AAATTTTGGTAGTTCTGAAGATCACAAAACGGTGTTTTCTTGACAGGAACGAACATGTAA
GCTTTTTCAAACTTTTGGGGCATTGAAATTATTTAAAAATAAAATTGGCCAAAATTATTA
TTTTTTTGACAGGACCGGACCAGACCACTTTTTCAAAAAAGGGGGATGTCTAAATTTTGG
TAGTTCTGAAGATCAAAAAATGGTGTTTTCTTGACAGGAACGAACCTGTAAGCTTTTTCA
AACTTTTGGGGCATTGAAATTATATAAAAATGAAATTGGCCAAAATTATTATTTTTTTGA
CTGGACCGGACCAGACCACTTTTTCAAAAAAGGGGGATGTCTAAATTTTGGTAGTTCTGA
AGATCAAAAAAATTGTGTTTTCTTGACAGGAACGAATCTGTAAGCTTTTTCAATCTTTTG
GGGCATTGAAATTATATAAAAATAAAATTGGCCAAAATTATTATTTTTTTGACAGGACCG
GACCAGACCACTTTTTCAAAAAAGGGGGATGTCTAAATTTTGGTAGTTCTGAAGATCAAA
AAAATGTGTTTTCTTGACAGGAACGAACCTGTAAGCTTTTTCAAAAGCTCAGGGCATTGA
AATTATGAAAAAATAAAATTGGCCAAAATTATTATTTTTTTGACAGTTCCGGAAAAGACC
ACTTTTTCAAAAAAGGGGGATGTCTAAATTTTGGTAGTTCTGAAGATCAAAAAAATTGTG
TTTTCTTGACAGGAACGAACCTGTAAGCTTTTTCAAAAGCTCGGGGCATTGAAATTATGA
AAAAATAAAATTGGCCAAAATTATTATTTTTTTGACAGGACCGGACCAGACCACTTTTTC
AAAAAAGGGGGATGTCTAAATTTTGGTAGTTCTGAAGATCAAAAAACGGTGTTATCTTGA
CAGGAACGAACCTGTAAGCCTTTTAAACTTTTGGGGCATTGAAATTATATAAAAATAAAA
TTGGCCAAAATTATTATTTTTTTGACAGGACCGGACCAGACCACTTTTTCAAAAAAGGGG
GATGTCTAAATTTTGGTAGTTCTGAAGATCAAAAAATTGTGTTTTCTTGACAGGAACGAA
CCAGTAAGCTTTTTCAAACTTTTGGGGCATTGAAATTATGAAAAAATAAAATTGGCCAAA
ATTATTATTTTTTTGACAGGACCGGACCAGACCACTTTTTCAAAAAAGGGGGATGTCTAA
ATTTTGGTAATTCTGAAGATCAAAAAATTGTGTTTTCTTGACAGGAACGAACCTGTAAGC
TTTTTCAAACTTTTGGGGCATTGAAATTATGAAAAAATAAAATTGGCCAAAATTATTATT
TTTTTGACAGGACCGGACCAGACCACATTTTCAAAAAAGGGGGATGTCTAAATTTTGGTA
GTTCTGAAGATCGAAAAATGGTGTTTTCTTGACAGGAACGAACCTGTAAGCTTTTTCAAA
CTTTTGGGGCATTGAAATTATGAAAAAATAAAATTGGCCAAAATTATTATTTTTTTGACA
GGACCGGACCAGACCACTTTTTCAAAAAAGGGGATGTCTAAATTTTGGTAGTTCTGAAGA
TCAAAAAACGGTGTTTTCTTGACAGGAACGAACATGTAAGCTTTTTCAAACTTTTGGGGC
ATTGAAATTATATAAAAATAAAATTGGCCAAAATTATTATTTTTTTGACAGGACCGGACC
AGACCACTTTTTCAAAAAAGGGGGATGTCTAAATTTTGGTAGTTCTGAAGATCAAAAAAT
GGTGTTTTCTTGACTGGAACGAACCTGTAAGCTTTTTCAAACTTTTGGGGCATTGAAATT
ATATAAAAATGAAATTGGCCAAAATTATTATTTTTTTGACTGGACCGGACCAGACCACTT
TTTCAAAAAAGGGGGATGTCTAAATTTTGGTAGTTCTGAAGATCAAAAAAATTGTGTTTT
CTTGACAGGAACGAACCTGTAAGCTTTTTAATCTTTTGGGGCATTGAAATTATATAAAAA
TAAAATTGGCCAAAATTATTATTTTTTTGACAGGACCGGACCAGAAAAACTTTTTCAAAA
AAGGGGATGTCTAAATTTTGGTAGTTCTGAAGATCAAAAAATTGTGTTTTCTTGACAGGA
ACGAACCTGTAAGCTTTTTCAAAAGCTCAGGGCATTGAAATTATGAAAAAATAAAATTGG
CCAAAATTATTATTTTTTGACAGGACCGGACCAGACCACTTTTTCAAAAAAGGGGGATGT
CTAAATTTTGGTAGTTCTGAAGATCAAAAAAATTGTGTTTTCTTGACTGGAACGAACCTG
TAAGCTTTTTCAAACTTTTGGGGCATTGAAATTATTTAAAAATAAAATTGGCCAAAATTA
TTATTTTTTTGACAGGACCGGACCAGACCACTTTTTCAAAAAAGGGGGATGTCTAAATTT
TGGTAGTTCTGAAGATCAGAAAATTGTGTTTTCTTGACAGGAACGAACCTGTAAGCTTTT
TCAAACTTTTGGGGCATTGAAATTATATAAAAATAAAATTGGCCAAAATTATTATTTTTT
GACAGGACCGGACCAGACCACTTTTTCAAAAAAGGGGATGTCTAAATTTTGGTAGTTCTG
AAGATCAAAAAAATTGTGTTTTCTTGACAGGAACGAACCTGTAAGCTTTTTCAAAAGCTC
GGGGCATTGAAATTATGAAAAAATAAAATTGGCCAAAATTATTATTTTTTTGACAGGACC
GGACCAGACCACTTTTTCAAAAAAGGGGGATGTCTAAATTTTGGTAGTTCTGAAGATCAA
AAAATGGTGTTTTCTTGACAGGAACGAACCTGTAAGCTTTTTCAAACTTTTGGGGCATTG
AAATTATGAAAAAATAAAATTGGCCAAAATTATTATTTTTTTGACAGGACCGGACCAGAC
CACTTTTTCAAAAAAGGGGGATGTCTAAATTTTGGTAGTTCTGAAGATCAAAAAACGGTG
TTTTCTTGACAGGAACGAACATGTAAGCTTTTTCAAACTTTTGGGGCATTGAAAATATAT
AAAAATAAAATTGGCCAAAATTATTATTATTTTGACAGGACCGGACCAGACCACTTTTTC
AGAAAAGGGGGATGTCTAAATTTTGGTAGTTCTGAAGATCAAAAAATGGTGTTTTCTTGA
CAGGAACGAACCTGTAAGCTTTTTCAATCTTTTGGGGCATTGAAATTATATAAAAATAAA
ATTGGCCAAAATTATTATTTTTTTGACAGGACCAGACCAGACCACTTTTTCAAAAAAGGG
GGATGTCTAAATTTTGGTAGTTCTGAAGATCAAAAAATTGTGTTTTCTTGACAGGAACGA
ACCTGTAATCTTTTTCAAAAGCTCAGGGCATTGAAATTATGAAAAAATAAAATTGGCCAA
AATTATTATTTTTTTGACAGGACCGGACCAGACCACTTTTTCAAAAAAGGGGGATGTCTA
AATTTTGGTAGTTCTGAAGATCAAAAAAATTGTGTTTTCTTGACAGGAACGAACCTGTAA
GCTTTTTCAATCTTTTGGGGCATTGAAATTATATAAAAATAAAATTGGCCAAAATTATTA
TTTTTTTGACAGGACCGGACCAGACCACTTTTTCAAAAAAGGGGGATGTCTAAATTTTGG
TAGTTCTGAAGATCAAAAAAATGTGTTTTCTTGACAGGAACGAACCTGTAAGCTTTTTCA
AAAGCTCAGGGCATTGAAATTATGAAAAAATAAAATTGGCCAAAATTATTATTTTTTTGA
CAGGACCGGACCAGACCACTTTTTCAAAAAAGGGGGATGTCTAAATTTTGGTAGTTCTGA
AGATCAAAAAATGGTGTTTTCTTGACAGGAACGAACCTGTAAGCTTTTTCAAACTTTTGG
GGCATTGAAATTATATAAAAATGAAATTGGCCAAAATTATTATTTTTTTGACTGGACCGG
ACCAGACCACTTTTTCAAAAAAGGGGGATGTCTAAATTTTGGTAGTTCTGAAGATCAAAA
AAATTGTGTTTTCTTGACAGGAACGAACCTGTAAGCTTTTTAATCTTTTGGGGCATTGAA
ATTATATAAAAATAAAATTGGCCAAAATTATTATTTTTTTGACAGGACCGGACCAGAAAA
ACTTTTTCAAAAAAGGGGATGTCTAAATTTTGGTAGTTCTGAAGATCAAAAAATTGTGTT
TTCTTGACAGGAACGAACCTGTAAGCTTTTTCAAAAGCTCAGGGCATTGAAATTATGAAA
AAATAAAATTGGCCAAAATTATTATTTTTTTGACAGGACCGGACCAGACCACTTTTTCAA
AAAAGGGGGATGTCTAAATTTTGGTAGTTCTGAAGATCAAAAAAATTGTGTTTTCTTGAC
TGGAACGAACCTGTAAGCTTTTTCAAACTTTTGGGGCATTGAAATTATTTAAAAATAAAA
TTGGCCAAAATTATTATTTTTTTGACAGGACCGGACCAGACCACTTTTTCAAAAAAGGGG
GATGTCTAAATTTTGGTAGTTCTGAAGATCAAAAAAATTGTGTTTTCTTGACAGGAACGA
ACCTGTAAGCTTTTTAATCTTTTGGGGCATTGAAATTATATAAAAATAAAATTGGCCAAA
ATTATTATTTTTTTGACAGGACCGGACCAGAAAAACTTTTTCAAAAAAGGGGATGTCTAA
ATTTTGGTAGTTCTGAAGATCAAAAAATTGTGTTTTCTTGACAGGAACGAACCTGTAAGC
TTTTTCAAAAGCTCAGGGCATTGAAATTATGAAAAAATAAAATTGGCCAAAATTATTATT
TTTTGACAGGACCGGACCAGACCACTTTTTCAAAAAAGGGGGATGTCTAAATTTTGGTAG
TTCTGAAGATCAAAAAAATTGTGTTTTCTTGACAGGAACGAACCTGTAAGCTTTTTCAAA
AGCTCGGGGCATTGAAATTATGAAAAAATAAAATTGGCCAAAATTATTATTTTTTTGACA
GGACCGGACCAGACCACTTTTTCAAAAAAGGGGGATGTCTAAATTTTGGTAGTTCTGAAG
ATCAAAAAACGGTGTTTTCTTGACAGGAACGAACATGTAAGCTTTTCAAACTTTTGGGGC
ATTGAAATTATATAAAAATAAAATTGGCCAAAATTATTATTTTTTTGACAGGACCGGACC
AGACCACTTTTTCAAAAAAGGGGGATGTCTAAATTTTGGTAGTTCTGAAGATCAAAAAAT
TGTGTTTTCTTGACAGGAACGAACCTGTAAGCTTTTTCAAACTTTTGGGGCATTGAAATT
ATGAAAAATTAAAATTGGCCAAAATTATTATTTTTTTGACAGGACCGGACCAGACCACTT
TTTCAAAAAAGGGGGATGTCTAAATTTTGGTAATTCTGAAGATCAAAAAATTGTGTTTTC
TTGACAGGAACGAACCTGTAAGCTTTTTCAAACTTTTGGGGCATTGAAATTATGAAAAAA
TAAAATTGGCCAAAATTATTATTTTTTTGACAGGACCGGACCAGACCACATTTTCAAAAA
AGGGGGATGTCTAAATTTTGGTAGTTCTGAAGATCAAAAAATGGTGTTTTCTTGACAGGA
ACGAACCTGTAAGCTTTTTCAAACTTTTGGGGCATTGAAATTATGAAAAAATAAAATTGG
CCAAAATTATTATTTTTTTGACAGGACCGGACCAGACCACTTTTTCAAAAAAGGGGATGT
CTAAATTTTGGTAGTTCTGAAGATCAAAAAACGGTGTTTTCTTGACAGGAACGAACATGT
AAGCTTTTTCAAACTTTTGGGGCATTGAAATTATATAAAAATAAAATTGGCCAAAATTAT
TATTTTTTTGACAGGACCGGACCAGACCACTTTTTCAAAAAAGGGGGATGTCTAAATTTT
GGTAGTTCTGAAGATCAAAAAATGGTGTTTTCTTGACAGGAACGAACCTGTAAGCTTTTT
CAAACTTTTGGGGCATTGAAATTATATAAAAATGAAATTGGCCAAAATTATTATTTTTTT
GACTGGACCGGACCAGACCACTTTTTCAAAAAAGGGGGATGTCTAAATTTTGGTAGTTCT
GAAGATCAAAAAAATTGTGTTTTCTTGACAGGAACGAACCTGTAAGCTTTTTAATCTTTT
GGGGCATTGAAATTATATAAAAATAAAATTGGCCAAAATTATTATTTTTTTGACAGGACC
GGACCAGAAAAACTTTTTCAAAAAAGGGGATGTCTAAATTTTGGTAGTTCTGAAGATCAA
AAAATTGTGTTTTCTTGACAGGAACGAACCTGTAAGCTTTTTCAAACTTTTGGGGCATTG
AAATTATGAAAAAATAAAATTGGCCAAAATTATTATTTTTTTGACAGGACCGGACCAGAC
CACTTTTTCAAAAAAGGGGGATGTCTAAATTTTGGTAATTCTGAAGATCAAAAAATTGTG
TTTTCTTGACAGGAACGAACCTGTAAGCTTTTTCAAACTTTTGGGGCATTGAAATTATGA
AAAAATAAAATTGGCCAAAATTATTATTTTTTTGACAGGACCGGACCAGACCACATTTTC
AAAAAAGGGGGATGTCTAAATTTTGGTAGTTCTGAAGATCAAAAAATGGTGTTTTCTTGA
CAGGAACGAACCTGTAAGCTTTTTCAAACTTTTGGGGCATTGAAATTATGAAAAAATAAA
ATTGGCCAAAATTATTATTTTTTTGACAGGACCGGACCAGACCACTTTTTCAAAAAAGGG
GATGTCTAAATTTTGGTAGTTCTGAAGATCAAAAAACGGTGTTTTCTTGACAGGAACGAA
CATGTAAGCTTTTTCAAACTTTTGGGGCATTGAAATTATATAAAAATAAAATTGGCCAAA
ATTATTATTTTTTTGACAGGACCGGACCAGACCACTTTTTCAAAAAAGGGGGATGTCTAA
ATTTTGGTAGTTCTGAAGATCAAAAAATGGTGTTTTCTTGACAGGAACGAACCTGTAAGC
TTTTTCAAACTTTTGGGGCATTGAAATTATATAAAAATGAAATTGGCCAAAATTATTATT
TTTTTGACTGGACCGGACCAGACCACTTTTTCAAAAAAGGGGGATGTCTAAATTTTGGTA
GTTCTGAAGATCAAAAAAATTGTGTTTTCTTGACAGGAATGAACCTGTAAGCTTTTTAAT
CTTTTGGGGCATTGAAATTATATAAAAATAAAATTGGCCAAAATTATTATTTTTTTGACA
GGACCGGACCAGAAAAACTTTTTCAAAAAAGGGGATGTCTAAATTTTGGTAGTTCTGAAG
ATCAAAAAATTGTGTTTTCTTGACAGGAACGACCCTGTAAGCTTTTTCAAAAGCTCAGGG
CATTGAAATTATGAAAAAATAAAATTGGCCAAAATTATTATTTTTTGACAGGACCGGACC
AGACCACTTTTTCAAAAAAGGGGGATGTCTAAATTTTGGTAGTTCTGAAGATCAAAAAAA
TTGTGTTTTCTTGACTGGAACGAACCTGTAAGCTTTTTCAAACTTTTGGGGCATTGAAAT
TATTTAAAAATAAAATTGGCCAAAATTATTATTTTTTTGACAGGACCGGACCAGACCACT
TTTTCAAAAAAGGGGGATGTCTAAATTTTGGTAGTTCTGAAGATCAGAAAATTGTGTTTT
CTTGACAGGAACGAACCTGTAAGCTTTTTCAAACTTTTGGGGCATTGAAATTATATAAAA
ATAAAATTGGCCAAAATTATTATTTTTTGACAGGACCGGACCAGACCACTTTTTCAAAAA
AGGGGATGTCTAAATTTTGGTAGTTCTGAAGATCAAAAAACGGTGTTTTCTTGACAGGAA
CGAACATGTAAGCTTTTTCAAACTTTTGGGGCATTGAAATTATATAAAAATAAATTTGGC
CAAAATTATTATTTTTTTGACAGGACCGGACCAGACCACTTTTTCAAAAAAGGGGGATGT
CTAAATTTTGGTAGTTCTGAAGATCAAAAAATTGTGTTTTCTTGACAGGAACGAACCTGT
AAGCTTTTTCAAACTTTTGGGGCATTGAAATTATATAAAAATGAAATTGGCCAAAATTAT
TATTTTTTTGACTGGACCGGACCAGACCACTTTTTCAAAAAAGGGGGATGTCTAAATTTT
GGTAGTTCTGAAGATCAAAAAAATTGTGTTTTCTTGACAGGAACGAACCTGTAAGCTTTT
TAATCTTTTGGGGCATTGAAATTATATAAAAATGAAATTGGCCAAAATTATTATTTTTTT
GACAGGACCGGACCAGAAAAACTTTTTCAAAAAAGGGGATGTCTAAATTTTGGTAGTTCT
GAAGATCAAAAAATTGTGTTTTCTTGACAGGAACGAACCTGTAAGCTTTTTCAAAAGCTC
AGGGCATTGAAATTATGAAAAAATAAAATTGGCCAAAATTATTATTTTTTGACAGGACCG
GACCAGACCACTTTTTCAAAAAAGGGGGATGTCTAAATTTTGGTAGTTCTGAAGATCAAA
AAAATTGTGTTTTCTTGACTGGAACGAACCTGTAAGCTTTTTCAAACTTTTGGGGCATTG
AAATTATTTAAAAATAAAATTGGCCAAAATTATTATTTTTTTGACAGGACCGGACCAGAC
CACTTTTTCAAGAAAGGGGGATGTCTAAATTTTGGTAGTTCTGAAGATCAGAAAATTGTG
TTTTCTTGACAGGAACGAACCTGTAAGCTTTTTCAAACTTTTGGGGCATTGAAATTATAT
AAAAATAAAATTGGCCAAAATTATTATTTTTTGACAGGACCGGACCAGACCACTTTTTCA
AAAAAGGGGATGTCTAAATTTTGGTAGTTCTGAAGATCAAAAAAATTGTGTTTTCTTGAC
AGGAACGAACCTGTAAGCTTTTTCAAAAGCTCGGGGCATTGAAATTATGAAAAAATAAAA
TTGGCCAAAATTATTATTTTTTTGACAGGACCGGACCAGACCACTTTTTCAAAAAAGGGG
GATGTCTAAATTTTGGTAGTTCTGAAGATCAAAAAATGGTGTTTTCTTGACAGGAACGAA
CCTGTAAGCTTTTTAATCTTTTGGGGCATTGAAATTATATAAAAATAAAATTGGCCAAAA
TTATTATTTTTTTGACAGGACCGGACCAGACCACTTTTTCAAAAAAAGGGGATGTCTAAA
TTTTGGTAGTTCTGAAGATCAAAAAACGGTGTTTTCTTGACAGGAACGAACATGTAAGCT
TTTTCAAACTTTTGGGGCATTGAAATTATATAAAAATAAAATTGGCCAAAATTATTATTA
TTTTGACAGGACCGGACCAGACCACTTTTTCAGAAAAGGGTGATGTCTAAATTTTGGTAG
TTCTGAAGATCAAAAAATGGTGTTTTCTTGACAGGAACGAACCTGTAAGCTTTTTCAATC
TTTTGGGGCATTGAAATTATATAAAAATAAAATTGGCCAAAATGATTATTTTTTTGACAG
GACCAGACCAGACCACTTTTTCAAAAAAGGGGGATGTCTAAATTTTGGTAGTTCTGAAGA
TCAAAAAATTGTGTTTTCTTGACAGGAACGAACCTGTAAGCTTTTTCAAAAGCTCAGGGC
ATTGAAATTATGAAAAAATAAAATTGGCCAAAATTATTATTTTTTTGACAGGACCGGACC
AGACCACTTTTTCAAAAAAGGGGGATGTCTAAATTTTGGTAGTTCTGAAGATCAAAAAAA
TTGTGTTTTCTTGACAGGAACGAACCTGTAAGCTTTTTCAATCTTTTGGGGCATTGAAAT
TATATAAAAATAAAATTGGCCAAAAATATTATTTTTTTGACAGGACCGGACCAGACCACT
TTTTCAAAAAAGGGGGATGTCTAAATTTTGGTAGTTCTGAAGATCAAAAAAATGTGTTTT
CTTGACAGGAACGAACCTGTAAGCTTTTTCAAAAGCTCAGGGCATTGAAATTATGAAAAA
ATAAAATTGGCCAAAATTATTATTTTTTTGACAGGACCGGACCAGACCACTTTTTCAAAA
AAGGGGGATGTCTAAATTTTGGTAGTTCTGAAGATCAAAAAATTGTGTTTTCTTGACAGG
AACGAACCTGTAAGCTTTTTCAAACTTTTGGGGCATTGAAATTATATAAAAATGAAATTG
GCCAAAATTATTATTTTTTTGACTGGACCGGACCAGACCACTTTTTCAAAAAAGGGGGAT
GTCTAAATTTTGGTAGTTCTGAAGATCAAAAAAATTGTGTTTTCTTGACAGGAACGAACC
TGTAAGCTTTTTAATCTTTTGGGGCATTGAAATTATATAAAAATAAAATTGGCCAAAATT
ATTATTTTTTTGACAGGACCGGACCAGAAAAACTTTTTCAAAAAAGGGGATGTCTAAATT
TTGGTAGTTCTGAAGATCAAAAAATTGTGTTTTCTTGAGAGGAACGAACCTGTAAGCTTT
TTCAAAAGCTCAGGGCATTGAAATTATGAAAAAATAAAATTGGCCAAAATTATTATTTTT
TGACAGGACCGGACCAGACCACTTTTTCAAAAAAGGGGGATGTCTAAATTTTGGTAGTTC
TGAAGATCAAAAAAATTGTGTTTTCTTGACTGGAACGAACCTGTAAGCTTTTTCAAACTT
TTGGGGCATTGAAATTATTTAAAAATAAAATTGGCCAAAATTATTATTTTTTTGACAGGA
CCGGACCAGACCACTTTTTCAAAAAAGGGGGATGTCTAAATTTTGGTAGTTCTGAAGATC
AGAAAATTGTGTTTTCTTGACAGGAACGAACCTGTAAGCTTTTTCAAACTTTTGGGGCAT
TGAAATTATATAAAAATAAAATTGGCCAAAATTATTATTTTTTGACAGGACCGGACCAGA
CCACTTTTTCAAAAAAGGGGGATGTCTAAATTTTGGTAGTTCTGAAGATCAAAAAATGGT
GTTTTCTTGACAGGAACGAACCTGTAAGCTTTTTCAAACTTTTGGGGCATTGAAATTATG
AAAAAATAAAATTGGCCAAAATTATTATTTTTTTGACAGGACCGGACCAGACCACTTTTT
CAAAAAAGGGGGATGTCTAAATTTTGGTAGTTCTGAAGATCAAAAAACGGTGTTTTCTTG
ACAGGAACGAACATGTAAGCTTTTTCAAACTTTTGGGGCATTGAAATTATATAAAAATGA
AATTGGCCAAAATTATTATTTTTTTGACTGGACCGGACCAGACCACTTTTTCAAAAAAGG
GGGATGTCTAAATTTTGGTAGTTCTGAAGATCAAAAAATGGTGTTTTCTTGACAGGAACG
AACCTGTAAGCTTTTTCAAACTTTTGGGGCATTGAAATTATGAAAAAATAAAATTGGCCA
AAATTATTATTTTTTTGACAGGACCGGACCAGACCACTTTTTCAAAAAAGGGGGATGTTT
AAATTTTGGTAGTTCTGAAGATCAAAAAATTGTGTTTTCTTGACAGGAACAAACCTGTAA
GCTTTTTCAAAAGCTCGGGGCATTGAAATTATGAAAAAATAATATTGGCCAAAATTATTA
TTTTTTTGACAGGACCGGACCAGACCACTTTTTCAAAAAAGGGGGATGTCTAAATTTTGG
TAGTTCTGAAGATCAAAAAAATTGTGTTTTCTTGACAGGAACGAACCTGTAAGCTTTTTC
AATCTTTTGGGGCATTGAAATTATATAAAAATAAAATTGGCCAAAATTATTATTTTTTTG
ACAGGACCGGACCAGACCACTTTTTCAAAAAAGGGGGATGTCTAAATTTTGGTAGTTCTG
AAGATCAAAAAAATGTGTTTTCTTGACAGGAACGAACCTGTAAGCTTTTTCAAAAGCTCA
GGGCATTGAAATTATGAAAAAATAAAATTGGCCAAAATTATTATTTTTTTGACAGGACCG
GACCAGACCACTTTTTCAAAAAAGGGGGATGTCTAAATTTTGGTAGTTCTGAAGATCAAA
AAATTGTGTTTTCTTGACAGGAACAAACCTGTAAGCTTTTTCAAAAGCCCGGGGCATTGA
AATTATGAAAAAATAAAATTGGCCAAAATTATTATTTTTTTGACAGTTCCGGAAAAGACC
ACTTTTTCAAAAAAGGGGGATGTCTAAATTTTGGTAGTTCTGAAGATCAAAAAAATTGTG
TTTTCTTGACAGGAACGAACCTGTAAGCTTTTTCAAAAGCTCGGGGCATTGAAATTATGA
AAAAATAAAATTGGCCAAAATTATTATTTTTTTGACAGGACCGGACCAGACCACTTTTTC
AAAAAAGGGGGATGTCTAAATTTTGGTAGTTCTGAAGATCAAAAAACGGTGTTTTCTTGA
CAGGAACGAACATGTAAGCTTTTCAAACTTTTGGGGCATTGAAATTATATAAAAATAAAA
TTGGCCAAAATTATTATTTTTTTGACAGGACCGGACCAGACCACTTTTTCAAAAAAGGGG
GATGTCTAAATTTTGGTAGTTCTGAAGATCAAAAAATTGTGTTTTCTTGACAGGAACGAA
CCTGTAAGCTTTTTCAAACTTTTGGGGCATTGAAATTATGAAAAAATAAAATTGGCCAAA
ATTATTATTTTTTTGACAGGACCGGACCAGACCACTTTTTCAAAAAAGGGGGATGTCTAA
ATTTTGGTAGTTCTGAAGATCAAAAAATTGTGTTTTCTTGACAGGAACGAACCTGTAAGC
TTTTTCAAACTTTTGGGGCATTGAAATTATATAAAAATAAAATTGGCCAAAATTATTATT
TTTTGACAGGACCGGACCAGACCACTTTTTCAAAAAAGGGGGATGTCTAAATTTTGGTAG
TTCTGAAGATCAAAAAAATTGTGTTTTCTTGACTGGAACGAACCTGTAAGCTTTTTCAAA
CTTTTGGGGCATTGAAATTATTTAAAAATAAAATTGGCCAAAATTATTATTTTTTTGAGA
GGACTGGACCAGACCACTTTTTCAAAAAAGGGGGATGTCTAAATTTTGGTAGTTCTGAAG
ATCAAAAAATTGTGTTTTCTTGACAGGAACGAACCTGTAAGCTTTTTCAAACTTTTGGGG
CATTGAAATTATATAAAAATAAAATTGGCCAAAATTATTATTTTTTGACAGGACCGGACC
AGACCACTTTTTCAAAAAAGGGGGATGTCTAAATTTTGGTAGTTCTGAAGATCAAAAAAA
TGGTGTTTTCTTGACAGGAACGAACCTGTAAGCTTTTTCAAAAGCTCGGGGCATTGAAAT
TATGAAAAAATAAAATTGGCCAAAACTATTATTTTTTTGACAGGACCGGACCAGACCACA
TTTTCAAAAAAGGGGGATGTCTAAATTTTGGTAGTTCTGAAGATCAAAAAATGGTGTTTT
CTTGACAGGAACGAACCTGTAAGCTTTTTCATACTTTTGGGGCATTGAAATTATGAAAAA
ATAAAATTGGCCAAAATTATTATTTTTTTGACAGGACCGGACCAGACCACTTTTTCAAAA
AAGGGGATGTCTAAATTTTGGTAGTTCTGAAGATCAAAAAACGGTGTTTTCTTGACAGGA
ACGAACATGTAAGCTTTTTCAAACTTTTGGGGCATTGAAATTATATAAAAATAAAATTGG
CCAAAATTATTATTTTTTGACAGGACCGGACCAGACCACTTTTTCAAAAAAGGGGGATGT
CTAAATTTTGGTAGTTCTGAAGATCAAAAAATGGTGTTTTCTTGACAGGAACGAACCTGT
AAGCTTTTTCAAACTTTTGGGGCATTGAAATTATATAAAAATGAAATTGGCCAAAATTAT
TATTTTTTTGACTGGACCGGACCAGACCACTTTTTCAAAAAAGGGGGATGTCTAAATTTT
GGTAGTTCTGAAGATCAAAAAAATTGTGTTTTCTTGACAGGAACGAACCTGTAAGCTTTT
TAATCTTTTGGGGCATTGAAATTATATAAAAATAAAATTGGCCAAAATTATTATTTTTTT
TACAGGACCGGACCAGAAAAACTTTTTCAAAAAAGGGGATGTCTAAATTTTGGTAGTTCT
GAAGATCAAAAAATTGTGTTTTCTTGACAGGAACGAACCTGTAAGCTTTTTCAAAAGCTC
AGGGCATTGAAATTATGAAAAAATAAAATTGGCCAAAATTATTATTTTTTTGACAGGACC
GGACCAGACCACTTTTTCAAAAAAGGGGGATGTCTAAATTTTGGTAGTTCTGAAGATCAA
AAATGGTGTTTTCTTGACAGGAACGAACCTGTAAGCTTTTTCAAACTTTTGGGGCATTGA
AATTATGAAAAAATAAAATTGGCCAAATTTATTATTTTTTTGACAGGACCGGACCAGACC
ACTTTTTCAAAAAAGGGGATGTCTAAATTTTGGTAGTTCTGAAGATCAAAAAACGGTGTT
TTCTTGACAGGAACGAACATGTAAGCTTTTTCAAAGTTTTGGGGCATTGAAATTATATAA
AAATAAAATTGGCCAAAATTATTATTTTTTTGACAGGACCGGACCAGACCACTTTTTCAA
AAAAGGGGGATGTCTAAATTTTGGTAGTTCTGAAGATCAAAAAATGGTGTTTTCTTGACA
GGAACAAACCTGTAAGCTTTTTCAAACTTTTGGGGCATTGAAATTATATAAAAATGAAAT
TGGCCAAAATTATTATTTTTTTGACTGGACCGGACCAGACCACTTTTTCAAAAAAGGGGG
ATGTCTAAATTTTGGTAGTTCTGAAGATCAAAAAAATTGTGTTTTCTTGACAGGAACGAA
CCTGTAAGCTTTTTAATCTTTTGGGGCATTGAAATTATATAAAAATAAAATTGGCCAAAA
TTATTATTTTTTGACAGGACCGGACCAGACCACTTTTTCAAAAAAGGGGGATGTCTAAAT
TTTGGTAGTTCTGAAGATCAAAAAAATGGTGTTTTCTTGACAGGAACGAACCTGTAAGCT
TTTTCAAAAGCTCGGGGCATTGAAATTATGAAAAAATAAAATTGGCCAAAACTATTATTT
TTTTGACAGGACCGGACCAGACCACATTTTCAAAAAAGGGGGATGTCTAAATTTTGGTAG
TTCTGAAGATCAAAAAATGGTGTTTTCTTGACAGGAACGAACCTGTAAGCTTTTTCAAAC
TTTTGGGGCATTGAAATTATGAAAAAATAAAATTGGCCAAAATTATTATTTTTTTGACAG
GACCGGACCAGACCACTTTTTCAAAAAAGGGGATGTCTAAATTTTGGTAGTTCTGAAGAT
CAAAAAACGGTGTTTTCTTGACAGGAACGAACATGTAAGCTTTTTCAAACTTTTGGGGCA
TTGAAATTATATAAAAATAAAATTGGCCAAAATTATTATTTTTTGACAGGACCGGACCAG
ACCACTTTTTCAAAAAAGGGGGATGTCTAAATTTTGGTAGTTCTGAAGATCAAAAAATGG
TGTTTTCTTGACAGGAACGAACCTGTAAGCTTTTTCAAACTTTTGGGGCATTGAAATTAT
ATAAAAATGAAATTGGCCAAAATTATTATTTTTTTGACTGGACCGGACCAGACCACTTTT
TCAAAAAAGGGGGATGTCTAAATTTTGGTAGTTCTGAAGATCAAAAAAATTGTGTTTTCT
TGACAGGAACGAACCTGTAAGCTTTTTAATCTTTTGGGGCATTGAAATTATATAAAAATA
AAATTGGCCAAAATTATTATTTTTTTTACAGGACCGGACCAGAAAAACTTTTTCAAAAAA
GGGGATGTCTAAATTTTGGTAGTTCTGAAGATCAAAAAATTGTGTTTTCTTGACAGGAAC
GAACCTGTAAGCTTTTTCAAAAGCTCAGGGCATTGAAATTATGAAAAAATAAAATTGGCC
AAAATTATTATTTTTTTGACAGGACCGGACCAGACCACTTTTTCAAAAAAGGGGGATGTC
TAAATTTTGGTAGTTCTGAAGATCAAAAATGGTGTTTTCTTGACAGGAACGAACCTGTAA
GCTTTTTCAAACTTTTGGGGCATTGAAATTATGAAAAAATAAAATTGGCCAAATTTATTA
TTTTTTTGACAGGACCGGACCAGACCACTTTTTCAAAAAAGGGGATGTCTAAATTTTGGT
AGTTCTGAAGATCAAAAAACGGTGTTTTCTTGACAGGAACGAACATGTAAGCTTTTTCAA
AGTTTTGGGGCATTGAAATTATATAAAAATAAAATTGGCCAAAATTATTATTTTTTTGAC
AGGACCGGACCAGACCACTTTTTCAAAAAAGGGGGATGTCTAAATTTTGGTAGTTCTGAA
GATCAAAAAATGGTGTTTTCTTGACAGGAACAAACCTGTAAGCTTTTTCAAACTTTTGGG
GCATTGAAATTATATAAAAATGAAATTGGCCAAAATTATTATTTTTTTGACTGGACCGGA
CCAGACCACTTTTTCAAAAAAGGGGGATGTCTAAATTTTGGTAGTTCTGAAGATCAAAAA
AATTGTGTTTTCTTGACAGGAACGAACCTGTAAGCTTTTTAATCTTTTGGGGCATTGAAA
TTATATAAAAATAAAATTGGCCAAAATTATTATTTTTTTGACAGGACCGGACCAGAAAAA
CTTTTTCAAAAAAGGGGATGTCTAAATTTTGGTAGTTCTGAAGATCAAAAAATTGTGTTT
TCTTGACAGGAACGAACCTGTAAGCTTTTTCAAAAGCTCAGGGCATTGAAATTATGAAAA
AATAAAATTGGCCAAAATTATTATTTTTTTGACAGGACCGGACCAGACCACTTTTTCAAA
AAAGGGGGATGTCTAAATTTTGGTAGTTCTGAAGATCAAAAAATTGTATTTTCTTGACAG
GAACGAACCTGTAAGCTTTTTCAAACTTTTGGGGCATTGAAATTATATAAAAATATAATT
GGCCAAAATTATTATTTTTTGACAGGACCGGACCAGACCACTTTTTCAAAAAAGGGGGAT
GTCTAAATTTTGGTAGTTCTGAAGATCAAAAAAATTGTGTTTTCTTGACTGGAACGAACC
TGTAAGCTTTTTCAAACTTTTGGGGCATTGAAATTATTTAAAAATAAAATTGGCCAAAAT
TATTATTTTTTTGACAGGACCGGACCAGACCACTTTTTCAAAAAAGGGGATGTCTAAATT
TTGGTAGTTCTGAAGATCAAAAAACGGTGTTTTCTTGACAGGAACGAACATGTAAGCTTT
TTCAAAAGCTTGGGGCATTGAAATTATATAAAAATAAAATTGGCCAAAATTATTATTTTT
TTGACAGGACCGGACCAGACCACTTTTTCAAAAAAGGGGGATGTCTAAATTTTGGTAGTT
CTGAAGATCAAAAAATGGTGTTTTCTTGACAGGAACGAACCTGTAAGCTTTTTCAAACTT
TTGGGGCATTGAAATTATATAAAAATGAAATTGGCCAAAATTATTATTTTTTTGACAGGA
CCGGACCAGACCACTTTTTCAAAAAAGGGGGATGTCTAAATTTTGGTAGTTCTGAAGATC
AAAAAAATTGTGTTTTCTTGACAGGAACGAACCTGTAAGCTTTTTAATCTTTTGGGGCAT
TGAAATTATATAAAAATAAAATTGGCCAAAATTATTATTTTTTTGACAGGACCGGACCAG
AAAAACTTTTTCAAAAAAGGGGATGTCTAAATTTTGGTAGTTCTGAAGATCAAAAAATTG
TGTTTTCTTGACAGGAACGAACCTGTAAGCTTTTTCAAAAGCTCAGGGCATTGAAATTAT
GAAAAAATAAAATTGGCCAAAATTATTATTTTTTTGACAGGACCGGACCAGACCACTTTT
TCAAAAAAGGGGGATGTCTAAATTTTGGTAGTTCTGAAGATCAAAAATGGTGTTTTCTTG
ACAGGAACGAACCTGTAAGCTTTTTCAAACTTTTGGGGCATTGAAATTATGAAAAAATAA
AATTGGCCAAATTTATTATTTTTTTGACAGGACCGGACCAGACCACTTTTTCAAAAAAGG
GGATGTCTAAATTTTGGTAGTTCTGAAGATCAAAAAACGGTGTTTTCTTGACAGGAACGA
ACATGTAAGCTTTTTCAAACTTTTGGGGCATTGAAATTATATAAAAATAAAATTGGCCAA
AATTATTATTTTTTTGACAGGACCGGACCAGACCACTTTTTCAAAAAAGGGGGATGTCTA
AATTTTGGTAGTTCTGAAGATCAAAAAATGGTGTTTTCTTGACAGGAACGAACCTGTAAG
CTTTTTCAAACTTTTGGGGCATTGAAATTATATAAAAATGAAATTGGCCAAAATTATTAT
TTTTTTGACTGTACCGGACCAGACCACTTTTTCAAAAAAGGGGGATGTCTAAATTTTGGT
AGTTCTGAAGATCAAAAAAATTGTGTTTTCTTGACAGGAACGAACCTGTAAGCTTTTTAA
TCTTTTGGGGCATTGAAATTATATAAAAATAAAATTGGCCAAAATTATTATTTTTTTGAC
AGGACCGGACCAGAAAAACTTTTTCAAAAAAGGGGATGTCTAAATTTTGGTAGTTCTGAA
GATCAAAAAATTGTGTTTTCTTGACAGGAACGAACCTGTAAGCTTTTTCAAAAGCTCAGG
GCATTGAAATTATGCAAAAATAAAATTGGCCAAAATTATTATTTTTTTGACAGGACCGGA
CCAGACCACTTTTTCAAAAAAGGGGGATGTCTAAATTTTGGTAGTTCTGAAGATCAAAAA
AATTGTGTTTTCTTGACAGGAACGAACCTGTAAGCTTTTTAATCTTTTGGGGCATTGAAA
TTATATAAAAATAAAATTGGCCAAAATTATTATTTTTTTGACAGGACCGGACCAGAAAAA
CTTTTTCAAAAAAGGGGATGTCTAAATTTTGGTAGTTCTGAAGATCAAAAAATTGTGTTT
TCTTGACAGGAACGAACCTGTAAGCGTTTTCAAAAGCTCAGGGCATTGAAATTATGCAAA
AATAAAATTGGCCAAAATTATTATTTTTTTGACAGGACCGGACCAGACCACTTTTTCAAA
AAAGGGGGATGTCTAAATTTTGGTAGTTCTGAAGATCAAAAAATTGTATTTTCTTGACAG
GAACGAACCTGTAAGCTTTTTCAAACTTTTGGGGCATTGAAATTATATAAAAATATAATT
GGCCAAAATTATTATTTTTTGACAGGACCGGACTAGACCACTTTTTCAAAAAAGGGGGAT
GTCTAAATTTTGGTAGTTCTGAAGATCAAAAAAATTGTGTTTTCTTGACTGGAACAAACC
TGTACGCTTTTTCAAACTTTTGGGGCATTGAAATTATTTAAAAATAAAATTGGCCAAAAT
TATTATTTTTTTGACAGGACCGGACCAGACCACTTTTTCAAAAAAGGGGGATGTCTAAAT
TTTGGTAGTTCTGAAGATCAAAAAATTGTGTTTTCTTGACAGGAACGAACCTGTAAGCTT
TTTCAAACTTTTGGGGCATTGAAATTATATAAAAATAAAATTGGCCAAAATTATTATTTT
TTGACAGGACCGGACCAGACCACTTTTTCAAAAAAGGGGGATGTCTAAATTTTGGTAGTT
CTGAAGATCAAAAAATGGTGTTTTCTTGACAGGAACGAACCTGTAAGCTTTTTCAAATTT
TTGGGGCATTGAAATTATATAAAAATGAAATTGGCCAAAATTATTATTTTTTTGACTGGA
CCGGACCAGACCACTTTTTCAAAAAAGGGGGATGTCTAAATTTTGGTAGTTCTGAAGATC
AAAAAAATTGTGTTTTCTTGACAGGAACGAACCTGTAAGCTTTTTAATCTTTTGGGGCAT
TGAAATTATATAAAAATAAAATTGGCCAAAATTATTATTTTTTTGACAGGACCGGACCAG
AAAAACTTTTTCAAAAAAGGGGATGTCTAAATTTTGGTAGTTCTGAAGATCAAAAAATTG
TGTTTTCTTGACAGGAACGAACCTGTAAGCTTTTTCAAAAGCTCAGGGCATTGAAATTAT
GAAAAAATAAAATTGGCCAAAATTATTATTTTTTTGACAGGACCGGACCAGACCACTTTT
TCAAAAAAGGGGGATGTCTAAATTTTGGTAGTTCTGAAGATCAAAAATGGTGTTTTCTTG
ACAGGAACGAACCTGTAAGCTTTTTCAACCTTTTGGGGCATTGAAATTATGAAAAAATAA
AATTGGCCAAATTTATTATTTTTTTGACAGGACCGGACCAGACCACTTTTTCAAAAAAGG
GGATGTCTAAATTTTGGTAGTTCTGAAGATCAAAAAACGGTGTTTTCTTGACAGGAACGA
ACATGTAAGCTTTTTCAAACTTTTGGGGCATTGAAATTATATAAAAATAAAATTGGCCAA
AATTATTATTTTTTTGACAGGACCGGACCAGACCACTTTTTCAAAAAAGGGGGATGTCTA
AATTTTGGTAGTTCTGAAGATCAAAAAATGGTGTTTTCTTGACAGGAACGAACCTGTAAG
CTTTTTCAAACTTTTGGGGCATTGAAATTATATAAAAATGAAATTGGCCAAAATTATTAT
TTTTTTGACTGGACCGGACCAGACCACTTTTTCAAAAAAGGGGGATGTCTAAATTTTGGT
AGTTCTGAAGATCAAAAAAATTGTGTTTTCTTGACAGGAACGAACCTGTAAGCTTTTTAA
TCTTTTGGGGCATTGAAATTATATAAAAATAAAATTGGCCAAAATTATTATTTTTTTGAC
AGGACCGGACCAGAAAAACTTTTTCAAAAAAGGGGATGTCTAAATTTTGGTAGTTCTGAA
GATCAAAAAATTGTGTTTTCTTGACAGGAACGAACCTGTAAGCTTTTTCAAAAGCTCAGG
GCATTGAAATTATGAAAAAATAAAATTGGCCAAAATTATTATTTTTTTGACAGGACCGGA
CCAGACCACTTTTTCAAAAAAGGGGGATGTCTAAATTTTGGTAGTTCTGAAGATCAAAAA
TGGTGTTTTCTTGACAGGAACGAACCTGTAAGCTTTTTCAACCTTTTGGGGCATTGAAAT
TATGAAAAAATAAAATTGGCCAAATTTATTATTTTTTTGACAGGACCGGACCAGACCACT
TTTTCAAAAAAGGGGATGTCTAAATTTTGGTAGTTCTGAAGATCAAAAAACGGTGTTTTC
TTGACAGGAACGAACATGTAAGCTTTTTCAAACTTTTGGGGCATTGAAATTATATAAAAA
TAAAATTGGCCAAAATTATTATTTTTTTGACAGGACCGGACCAGACCACTTTTTCAAAAA
AGGGGGATGTCTAAATTTTGGTAGTTCTGAAGATCAAAAAATGGTGTTTTCTTGACAGGA
ACGAACCTGTAAGCTTTTTCAAACTTTTGGGGAATTGAAATTATATAAAAATGAAATTGG
CCAAAATTATTATTTTTTTGACTGGACCGGACCAGACCACTTTTTCAAAAAAGGGGGATG
TCTAAATTTTGGTAGTTCTGAAGATCAAAAAAATTGTGTTTTCTTGACAGGAACGAACCT
GTAAGCTTTTTAATCTTTTGGGGCATTGAAATTATATAAAAATAAAATTGGCCAAAATTA
TTATTTTTTTGACAGGACCGGACCAGAAAAACTTTTTCAAAAAAGGGGATGTCTAAATTT
TGGTAGTTCTGAAGATCAAAAAATTGTGTTTTCTTGACAGGAACGAACCTGTAAGCTTTT
TCAAAAGCTCAGGGCATTGAAATTATGAAAAAATAAAATTGGCCAAAATTATTATTTTTT
TGACAGGACCGGACCAGACCACTTTTTCAAAATAGGGGGATGTCTAAATTTTGGTAGTTC
TGAAGATCAAAAAATTGTATTTTCTTGACAGGAACGAACCTGTAAGCTTTTTCAAACTTT
TGGGGCATTGAAATTATATAAAAATATAATTGGCCAAAATTATTATTTTTTGACAGGACC
GGACCAGACCACTTTTTCAAAAAAGGGGGATGTCTAAATTTTGGTAGTTCTGAAGATCAA
AAAAATTGTGTTTTCTTGACTGGAACGAACCTGTAAGCTTTTTCAAACTTTTGGGGCATT
GAAATTATTTAAAAATAAAATTGGCCAAAATTATTATTTTTTTGACAGGACCGGACCAGA
CCACTTTTTCAAAAAAGGGGGATGTCTAAATTTTGGTAGTTCTGAAGATCAAAAAATTGT
GTTTTCTTGACAGGAACGAACCTGTAAGCTTTTTCAAACTTTTGGGGCATTGAAATTATA
TAAAAATAAAATTGGCCAAAATTATTATTTTTTGACAGGACCGGACCAGACCACTTTTTC
AAAAAAGGGGATGTCTAAATTTTGGTAGTTCTGAAGATCAAAAAATGGTGTTTTCTTGAC
AGGAACGAACCTGTAAGCTTTTTCAAACTTTTGGGGCATTGAAATTATGAAAAAATAAAA
TTGGCCAAAATTATTATTTTTTTGACAGGACCGGACCAGACCACTTTTTCAAAAAAGGGG
GATGTCTAAATTTTGGTAGTTCTGAAGATCAAAAAACGGTGTTTTCTTGACAGGAACGAA
CATGTAAGCTTTTTCAAACTTTTGGGGCATTGAAATTATATAAAAATAAAATTGGCCAAA
ATTATTATTTTTTTGACAGGACCGGACCAGACCACTTTTTCAGAAAAGGGGGATGTCTAA
ATTTTGGTAGTTCTGAAGATCAAAAAATGGTGTTTTCTTGACAGGAACGAACCTGTAAGC
TTTTTCAAACTTTTGGGGCATTGAAATTATATAAAAATGAAATTGGCCAAAATTATTATT
TTTTTGACAGGACCGGACCAGACCACTTTTTCAAAAAAGGGGGATGTCTAAATTTTGGTA
GTTCTGAAGATCAAAAAATGGTGTTTTCTTGACAGGAACGAACCTGTAAGCTTTTTCAAA
CTTTTGGGGCATTGAAATTATATAAAAATGAAATTGGCCAAAATTATTATTTATTTGACT
GGACCGGACCAGACCACTTTTTCAAAAAAGGGGGATGTCTAAATTTTGGTAGTTCTGAAG
ATCAAAAAAATTGTGTTTTCTTGACAGGAACGAACCTGTAAGCTTTTTAATCTTTTGGGG
CATTGAAATTATATAAAAATAAAATTGGCCAAAATTATTATTTTTTTGACAGGACCGGAC
CAGAAAAACTTTTTCAAAAAAGGGGGATGTCTAAATTTTGGTAGTTCTGAAGATCAAAAA
ATTGTGTTTTCTTGACAGGAACGAACCTGTAAGCTTTTTCAAAAGCTCAGGGCATTGAAA
TTATGAAAAAATAAAATTGGCCAAAATTATTATTTTTTTGACAGGACCGGACCAGACCAC
TTTTTCAAAATAGGGGGATGTCTAAATTTTGGTAGTTCTGAAGATCAAAAAATTGTATTT
TCTTGACAGGAACGAACCTGTAAGCTTTTTCAAACTTTTGGGGCATTGAAATTATATAAA
AATATAATTGGCCAAAATTATTATTTTTTGACAGGACCGGACCAGACCACTTTTTCAAAA
AAGGGGGATGTCTAAATTTTGGTAGTTCTGAAGATCAAAAAAATTGTGTTTTCTTGACTG
GAACGAACCTGTAAGCTTTTTCAAACTTTTGGGGCATTGAAATTATTTAAAAATAAAATT
GGCCAAAATTATTATTTTTTTGACAGGACCGGACCAGACCACTTTTTCAAAAAAGGGGGA
TGTCTAAATTTTGGTAGTTCTGAAGATCAAAAAATTGTGTTTTCTTGACAGGAACGAACC
TGTAAGCTTTTTCAAACTTTTGGGGCATTGAAATTATATAAAAATAAAATTGGCCAAAAT
TATTATTTTTTGACAGGACCGGACCAGACCACTTTTTCAAAAAAGGGGATGTCTAAATTT
TGGTAGTTCTGAAGATCAAAAAATGGTGTTTTCTTGACAGGAACGAACCTGTAAGCTTTT
TCAAACTTTTGGGGCATTGAAATTATGAAAAAATAAAATTGGCCAAAATTATTATTTTTT
TGACAGGACCGGACCAGACCACTTTTTCAAAAAAGGGGGATGTCTAAATTTTGGTAGTTC
TGAAGATCAAAAAACGGTGTTTTCTTGACAGGAACGAACATGTAAGCTTTTTCAAACTTT
TGGGGCATTGAAATTATATAAAAATAAAATTGGCCAAAATTATTATTTTTTTGACAGGAC
CGGACCAGACCACTTTTTCAGAAAAGGGGGATGTCTAAATTTTGGTAGTTCTGAAGATCA
AAAAATGGTGTTTTCTTGACAGGAACGAACCTGTAAGCTTTTTCAAACTTTTGGGGCATT
GAAATTATATAAAAATAAAATTGGCCAAAATTATTATTTTTTTGACAGGACCGGACCAGA
CCACTTTTTCAAAAAAGGGGGATGTCTAAATTTTGGTAGTTCTGAAGATCAAAAAATGGT
GTTTTCTTGACAGGAACGAACCTGTAAGCTTTTTCAAACTTTTGGGGCATTGAAATTATA
TAAAAATGAAATTGGCCAAAATTATTATTTATTTGACTGGACCGGACCAGACCACTTTTT
CAAAAAAGGGGGATGTCTAAATTTTGGTAGTTCTGAAGATCAAAAAAATTGTGTTTTCTT
GACAGGAACGAACCTGTAAGCTTTTTAATCTTTTGGGGCATTGAAATTATATAAAAATAA
AATTGGCCAAAATTATTATTTTTTTGACAGGACCGGACCAGAAAAACTTTTTCAAAAAAG
GGGATGTCTAAATTTTGGTAGTTCTGAAGATCAAAAAATTGTGTTTTCTTGACAGGAACG
AACCTGTAAGCTTTTTCAAAAGCTCAGGGCATTGAAATTATGAAAAAATAAAATTGGCCA
AAATTATTATTTTTTTGACAGGACCGGACCAGACCACTTTTTCAAAATAGGGGGATGTCT
AAATTTTGGTAGTTCTGAAGATCAAAAAATTGTGTTTTCTTGACAGGAACGAACCTGTAA
GCTTTTTCAAACTTTTGGGGCATTGAAATTATATAAAAATATAATTGGCCAAAATTATTA
TTTTTTGACAGGACCGGACCAGACCACTTTTTCAAAAAAGGGGGATGTCTAAATTTTGGT
AGTTCTGAAGATCAAAAAAATTGTGTTTTCTTGACTGGAACGAACCTGTAAGCTTTTTCA
AACTTTTGGGGCATTGAAATTATATAAAAATGAAATTGGCCAAAATTATTATTTTTTTGA
CAGGACCGGACCAGACCACTTTTTCAAAAAAGGGGGATGTCTAAATTTTGGTAGTTCTGA
AGATCAAAAAATGGTGTTTTCTTGACAGGAACGAACCTGTAAGCTTTTTCAAACTTTTGG
GGCATTGAAATTATATAAAAATGAAATTGGCCAAAATTATTATTTATTTGACTGGACCGG
ACCAGACCACTTTTTCAAAAAAGGGGGATGTCTAAATTTTGGTAGTTCTGAAGATCAAAA
AAATTGTGTTTTCTTGACAGGAACGAACCTGTAAGCTTTTTAATCTTTTGGGGCATTGAA
ATTATATAAAAATAAAATTGGCCAAAATTATTATTTTTTTGACAGGACCGGACCAGAAAA
ACTTTTTCAAAAAAGGGGATGTCTAAATTTTGGTAGTTCTGAAGATCAAAAAATTGTGTT
TTCTTGACAGGAACGAACCTGTAAGCTTTTTCAAAAGCTCAGGGCATTGAAATTATGAAA
AAATAAAATTGGCCAAAATTATTATTTTTTTGACAGGTCCGGACCAGACCACTTTTTCAA
AATAGGGGGATGTCTAAATTTTGGTAGTTCTGAAGATCAAAAAATTGTATTTTCTTGACA
GGAACGAACCTGTAAGCTTTTTCAAACTTTTGGGGCATTGAAATTATATAAAAATATAAT
TGGCCAAAATTATTATTTTTTGACAGGACCGGACCAGACCACTTTTTCAAAAAAGGGGGA
TGTCTAAATTTTGGTAGTTCTGAAGATCAAAAAAATTGTGTTTTCTTGACTGGAACGAAC
CTGTAAGCTTTTTCAAACTTTTGGGGCATTGAAATTATTTAAAAATAAAATTGGCCAAAA
TTATTATTTTTTTGACAGGACCGGACCAGACCACTTTTTCAAAAAAGGGGGATGTCTAAA
TTTTGGTAGTTCTGAAGATCAAAAAATTGTGTTTTCTTGACAGGAACGAACCTGTAAGCT
TTTTCAAACTTTTGGGGCATTGAAATTATATAAAAATAAAATTGGCCAAAATTATTATTT
TTTGACAGGACCGGACCAGACCACTTTTTCAAAAAAGGGGATGTCTAAATTTTGGTAGTT
CTGAAGATCAAAAAAATTGTGTTTTCTTGACAGGAACGAACCTGTAAGCTTTTTCAAAAG
CTCGGGGCATTGAAATTATGAAAAAATAAAATTGGCCAAAATTATTATTTTTTTGACAGG
ACCGGACCAGACCACTTTTTCAAAAAAGGGGGATGTCTAAATTTTGGTAGTTCTGAAGAT
CAAAAAATTGTATTTTCTTGACAGGAACGAACCTGTAAGCTTTTTCAAACTTTTGGGGCA
TTGAAATTATATAAAAATATAATTGGCCAAAATTATTATTTTTTGACAGGACCGGACCAG
ACCACTTTTTCAAAAAAGGGGGATGTCTAAATTTTGGTAGTTCTGAAGATCAAAAAAATT
GTGTTTTCTTGACTGGAACGAACCTCTAAGCTTTTTCAAACTTTTGGGGCATTGAAATTA
TTTAAAAATAAAATTGGCCAAAATTATTATTTTTTTGACAGGACCGGACCAGACCACTTT
TTCAAAAAAGGGGGATGTCTAAATTTTGGTAGTTCTGAAGATCAAAAAATTGTGTTTTCT
TGACAGGAACGAACCTGTAAGCTTTTTCAAACTTTTGGGGCATTGAAATTATATAAAAAT
AAAATTGGCCAAAATTATTATTTTTTGACAGGACCGGACCAGACCACTTTTTCAAAAAAG
GGGATGTCTAAATTTTGGTAGTTCTGAAGATCAAAAAAATTGTGTTTTCTTGACAGGAAC
GAACCTGTAAGCTTTTTCAAAAGCTCGGGGCATTGAAATTATGAAAAAATAAAATTGGCC
AAAATTATTATTTTTTTGACAGGACCGGACCAGACCACTTTTTCAAAAAAGGGGGATGTC
TAAATTTTGGTAGTTCTGAAGATCAAAAAATTGTGTTTTCTTGACAGGAACGAACCTGTA
AGCTTTTTCAAACTTTTGGGGCATTGAAATTATGAAAAAATAAAATTGGCCAAAATTATT
ATTTTTTTGACAGGACCGGACCAGACCACTTTTTCAAAAAAGGGGGATGTCTAAATTTTG
GTAGTTCTGAAGATCAAAAAACGGTGTTTTCTTGACAGGAACGAACATGTAAGCTTTTTT
AAACTTTTGGGGCATTGAAATTATATAAAAATAAAATTGGCCAAAATTATTATTTTTTTG
ACAGGACCGGACCAGACCACTTTTTCAGAAAAGGGGGATGTCTAAATTTTGGTAGTTCTG
AAGATCAAAAAATGGTGTTTTCTTGACAGGAACGAACCTGTAAGCTTTTTCAAACTTTTG
GGGCATTGAAATTATATAAAAATGAAATTGGCCAAAATAATTATTTTTTTGACAGGACCG
GACCAGACCACTTTTTCAAAAAAGGGGGATGTCTAAATTTTGGTAGTTCTGAAGATCAAA
AAATGGTGTTTTCTTGACAGGAACGAACCTGTAAGCTTTTTCAAACTTTTGGGGCATTGA
AATTATATAAAAATGAAATTGGCCAAAATTATTATTTTTTTGACTGGACCGGACCAGACC
ACTTTTTCAAAAAAGGGGGATGTCTAAATTTTGGTAGTTCTGAAGATCAAAAAAATTGTG
TTTTCTTGACAGGAACGAACCTGTAAGCTTTTTAATCTTTTGGGGCATTGAAATTATATA
AAAATAAAATTGGCCAAAATTATTATTTTTTTGACAGGACCGGACCAGACCACTTTTTCA
AAAAAGGGGGATGTCTAAATTTTGGTAGTTCTGAAGATCAAAAAACGGTGTTTTCTTGAC
AGGAACGAACATGTAAGCTTTTTTAAACTTTTGGGGCATTGAAATTATATAAAAATAAAA
TTGGCCAAAATTATTATTTTTTTGACAGGACCGGACCAGACCACTTTTTCAAAAAAGGGG
GATGTCTAAATTTTGGTAGTTCTGAAGATCAAAAAACGGTGTTTTCTTGACAGGAACGAA
CATGTAAGCTTTTTTAAACTTTTGGGGCATTGAAATTATATAAAAATAAAATTGGCCAAA
ATTATTATTTTTTTGACAGGACCGGACCAGACCACTTTTTCAGAAAAGGGGGATGTCTAA
ATTTTGGTAGTTCTGAAGATCAAAAAATGGTGTTTTCTTGACAGGAACGAACCTGTAAGC
TTTTTCAAACTTTTGGGGGCATTGAAATTATATAAAAATGAAATTGGCCAAAATTATTAT
TTTTTTGACAGGACCGGACCAGACCACTTTTTCAAAAAAGGGGGATGTCTAAATTTTGGT
AGTTCTGAAGATCAAAAAAATGGTGTTTTCTTGACTGGAACAAACCTGTAAGCTTTTTCA
AACTTTTGGGGCATTGAAATTATTTAAAAATAAAATTGGCCAAAATTATTATTTTTTTGA
CAGGACCGGACCAGACCACTTTTTCAAAAAAGGGGGATGTCTAAATTTTGGTAGTTTTGA
AGATCAAAAAATTGTGTTTTCTTGACAGGAACGAACCTGTAAGCTTTTTCAAACTTTTGG
GGCATTGAAATTATATAAAAATAAAATTGGCCAAAATTATTATTTTTTGACAGGACCGGA
CCAGACCACTTTTTCAAAAAAGGGGATGTCTAAATTTTGGTAGTTCTGAAGATCAAAAAA
ATTGTGTTTTCTTGACAGGAACAAACCTGTAAGCTTTTTCAAAAGCTCGGGGCATTGAAA
TTATGAAAAAATAAAATTGGCCAAAATTATTATTTTTTTGACAGGACCGGACCAGACCAC
TTTTTCAAAAAAGGGGGATGTCTAAATTTTGGTAGTTCTGAAGATCAAAAAATGGTGTTT
TCTTGACAGGAACGAACCTGTAAGCTTTTTCAAACTTTTGGGGCATTGAAATTATGAAAA
AATAAAATTGGCCAAAATTATTATTTTTTTGACAGGACCGGACCAGACCACTTTTTCAAA
AAAGGGGGATGTCTAAATTTTGGTAGTTCTGAAGATCAAAAAACGGTGTTTTCTTGACAG
GAACGAACATGTAAGCTTTTTCAAACTTTTGGGGCATTGAAATTATATAAAAATAAAATT
GGCCAAAATTATTATTTTTTTGACAGGACCGGACCAGACCACTTTTTCAGAAAAGGGGGA
TGTCTAAATTTTGGTAGTTCTGAAGATCAAAAAATGGTGTTTTCTTGACAGGAACGAACC
TGTAAGCTTTTTCAAACTTTTGGGGCATTGAAATTATATAAAAATGAAATTGGCCAAAAT
TATTATTTTTTTGACAGGACCGGACCAGACCACTTTTTCAAAAAAGGGGGATGTCTAAAT
TTTGGTAGTTCTGAAGATCAAAAAATGGTGTTTTCTTGACAGGAACGAACCTGTAAGCTT
TTTCAAACTTTTGGGGCATTGAAATTATATAAAAATGAAATTGGCCAAAATTATTATTTT
TTTGACTGGACCGGACCAGACCACTTTTTCAAAAAAGGGGGATGTCTAAATTTTGGTAGT
TCTGAAGATCAAAAAAATTGTGTTTTCTTGACAGGAACGAACCTGTAAGCTTTTTCAAAA
GCTCAGGGCATTGAAATTATGAAAAAATAAAATTGGCCAAAATTATTATTTTTTTGACAG
GACCGGACCAGACCACTTTTTCAAAAAAGGGGGATGTCTAAATTTTGGTAGTTCTGAAGA
TCAAAAAAATTGTGTTTTCTTGACTGGAACGAACCTGTAAGCTTTTTCAAACTTTTGGGG
CATTGAAATTATTTAAAAATAAAATTGGCCAAAGTTATTATTTTTTTGACAGGACCGGAC
CAGACCACTTTTTCCAAAAAGGGGGATGTCTAAATTTTGGTAGTTCTGAAGATCAAAAAA
TTGTGTTTTCTTGACAGGAACGAACCTGTAAGCTTTTTCAAACTTTTGGGGCATTGAAAT
TATATAAAAATAAAATTGGCCAAAATTATTATTTTTTGACAGGACCGGACCAGACCACTT
TTTCAAAAAAGGGGATGTCTAAATTTTGGTAGTTCTGAAGATCAAAAAAATTGTGTTTTC
TTGACAGGAACGAACCTGTAAGCTTTTTCAAAAGCTCGGGGCATTGAAATTATGAAAAAA
TAAAATTGGCCAAAATTATTATTTTTTTGACAGGACCGGACCAGACCACTTTTTCAAAAA
AGGGGGATGTCTAAATTTTGGTAGTTCTGAAGATCAAAAAATGGTGTTTTCTTGACAGGA
ACGAACCTGTAAGCTTTTTCAAACTTTTGGGGCATTGAAATTATGAAAAAATAAAATTGG
CCAAAATTATTATTTTTTTGACAGGACCGGACCAGACCACTTTTTCAAAAAAGGGGGATG
TCTAAATTTTGGTAGTTCTGAAGATCAAAAAACGGTGTTTTCTTGACAGGAACGAACATG
TAAGCTTTTTCAAACTTTTGGGGCATTGAAATTATATAAAAATAAAATTGGCCAAAATTA
TTATTTTTTTGACAGGACCGGACCAGACCACTTTTTCAGAAAAGGGGGATGTCTAAATTT
TGGTAGTTCTGAAGATCAAAAAATGGTGTTTTCTTGACAGGAACGAACCTGTAAGCTTTT
TCAAACTTTTGGGGCATTGAAATTATATAAAAATGAAATTGGCCAAAATTATTATTTTTT
TGACAGGACCGGACCAGACCACTTTTTCAAAAAAGGGGGATGTCTAAATTTTGGTAGTTC
TGAAGATCAAAAAATGGTGTTTTCTTGACAGGAACGAACCTGTAAGCTTTTTCAAAATTT
TTGGGCATTGAAATTATATAAAAATGAAATTGGCCAAAATTATTATTTTTTTGACTGGAC
CGGACCAGACCACTTTTTCAAAAAAGGGGCATGTCTAAATTTTGGTAGTTCTGAAGATCA
AAAAAATTGTGTTTTCTTGACAGGAACGAACCTGTAAGCTTTTTAATCTTTTGGGGCATT
GAAATTATATAAAAATAAAATTGGCCAAAATTATTATTTTTTTGACAGGTCCGGACCAGA
AAAACTTTTTCAAAAAAGGGGATGTCTAAATTTTGGTAGTTCTGAAGATCAAAAAATTGT
GTTTTCTTGACAGGAACGAACCTGTAAGCTTTTTCAAAAGCTCAGGGCATTGAAATTATG
AAAAAATAAAATTGGCCAAAATTATTATTTTTTTGACAGGACCGGACCAGACCACTTTTT
CAAAAAAGGGGGATGTCTAAATTTTGGTAGTTCTGAAGATCAAAAAATTGTATTTTCTTG
ACAGGAACGAACCTGTAAGCTTTTTCAAACTTTTGGGGCATTGAAATTATATAAAAATAA
AATTGGCCAAAATTATTATTTTTTTGACAGGACCGGACCAGACCACTTTTTCAAAAAAGG
GGGATGTCTAAATTTTGGTAGTTCTGAAGATCAAAAAACGGTGTTTTCTTGACAGGAACG
AACATGTAAGCTTTTTTAAACTTTTGGGGCATTGAAATTATATAAAAATAAAATTGGCCA
AAATTATTATTTTTTTGACAGGACCGGACCAGACCACTTTTTCAGAAAAGGGGGATGTCT
AAATTTTGGTAGTTCTGAAGATCAAAAAATGGTGTTTTCTTGACAGGAACGAACCTGTAA
GCTTTTTCAAACTTTTGGGGCATTGAAATTATATAAAAATGAAATTGGCCAAAATTATTA
TTTTTTTGACAGGACCGGACCAGACCACTTTTTCAAAAAAGGGGGATGTCTAAATTTTGG
TAGTTCTGAAGATCAAAAAATGGTGTTTTCTTGACAGGAACGAACCTGTAAGCTTTTTCA
AACTTTTGGGGCATTGAAATTATATAAAAATGAAATTGGCCAAAATTATTATTTTTTTGA
CTGGACCGGACCAGACCACTTTTTCAAAAAAGGGGGATGTCTAAATTTTGGTAGTTCTGA
AGATCAAAAAAATTGTGTTTTCTTGACAGGAACGAACCTGTAAGCTTTTTAATCTTTTGG
GGCATTGAAATTATATAAAAATAAAATTGGCCAAAATTATTATTTTTTTGACAGGACCGG
ACCAGAAAAACTTTTTCAAAAAAGGGGATGTCTAAATTTTGGTAGTTCTGAAGATCAAAA
AATTGTGTTTTCTTGACAGGAACGAACCTGTAAGCTTTTTCAAAAGCTCAGGGCATTGAA
ATTATGAAAAAATAAAATTGGCCAAAATTATTATTTTTTTGACAGGACCGGACCAGACCA
CTTTTTCAAAATAGGGGGATGTCTAAATTTTGGTAGTTCTGAAGATCAAAAAATTGTATT
TTCTTGACAGGAACGAACCTGTAAGCTTTTTCAAACTTTTGGGGCATTGAAATTATATAA
AAATATAATTGGCCAAAATTATTATTTTTTGACATGACCGGACCAGACCACTTTTTCAAA
AAAGGGGGATGTCTAAATTTTGGTAGTTCTGAAGATCAAAAAAATTGTGTTTTCTTGACT
GGAACAAACCTGTAAGCTTTTTCAAACTTTTGGGGCATTGAAATTATTTAAAAATAAAAT
TGGCCAAAATTATTATTTTTTTGACAGGACCGGACCAGACCACTTTTTCAAAAAAGGGGG
ATGTCTAAATTTTGGTAGTTTTGAAGATCAAAAAATTGTGTTTTCTTGACAGGAACGAAC
CTGTAAGCTTTTTCAAACTTTTGGGGCATTGAAATTATATAAAAATAAAATTGGCCAAAA
TTATTATTTTTTGACAGGACCGGACCAGACCACTTTTTCAAAAAAGGGGATGTCTAAATT
TTGGTAGTTCTGAAGATCAAAAAAATTGTGTTTTCTTGACAGGAACAAACCTGTAAGCTT
TTTCAAAAGCTCGGGGCATTGAAATTATGAAAAAATAAAATTGGCCAAAATTATTATTTT
TTTGACAGGACCGGACCAGACCACTTTTTCAAAAAAGGGGGATGTCTAAATTTTGGTAGT
TCTGAAGATCAAAAAATGGTGTTTTCTTGACAGGAACGAACCTGTAAGCTTTTTCAAACT
TTTGGGGCATTGAAATTATGAAAAAATAAAATTGGCCAAAATTATTATTTTTTTGACAGG
ACCGGACCAGACCACTTTTTCAAAAAAGGGGGATGTCTAAATTTTGGTAGTTCTGAAGAT
CAAAAAACGGTGTTTTCTTGACAGGAACGAACATGTAAGCTTTTTCAAACTTTTGGGGCA
TTGAAATTATATAAAAATAAAATTGGCCAAAATTATTATTTTTTTGACAGGACCGGACCA
GACCACTTTTTCAGAAAAGGGGGATGTCTAAATTTTGGTAGTTCTGAAGATCAAAAAATG
GTGTTTTCTTGACAGGAACGAACCTGTAAGCTTTTTCAAACTTTTGGGGCATTGAAATTA
TATAAAAATGAAATTGGCCAAAATTATTATTTTTTTGACAGGACCGGACCAGACCACTTT
TTCAAAAAAGGGGGATGTCTAAATTTTGGTAGTTCTGAAGATCAAAAAATGGTGTTTTCT
TGACAGGAACGAACCTGTAAGCTTTTTCAAACTTTTGGGGCATTGAAATTATATAAAAAT
GAAATTGGCCAAAATTATTATTTTTTTGACTGGACCGGACCAGACCACTTTTTCAAAAAA
GGGGGATGTCTAAATTTTGGTAGTTCTGAAGATCAAAAAAATTGTGTTTTCTTGACAGGA
ACGAACCTGTAAGCTTTTTCAAAAGCTCAGGGCATTCAAATTATGAAAAAATAAAATTGG
CCAAAATTATTATTTTTTTGACAGGACCGGACCAGACCACTTTTTCAAAAAAGGGGGATG
TCTAAATTTTGGTAGTTCTGAAGATCAAAAAAATTGTGTTTTCTTGACTGGAACGAACCT
GTAAGCTTTTTCAAACTTTTGGGGCATTGAAATTATTTAAAAATAAAATTGGCCAAAGTT
ATTATTTTTTTGACAGGACCGGACCAGACCACTTTTTCCAAAAAGGGGGATGTCTAAATT
TTGGTAGTTCTGAAGATCAAAAAATTGTGTTTTCTTGACAGGAACGAACCTGTAAGCTTT
TTCAAACTTTTGGGGCATTGAAATTATATAAAAATAAAATTGGCCAAAATTATTATTTTT
TGACAGGACCGGACCAGACCACTTTTTCAAAAAAGGGGATGTCTAAATTTTGGTAGTTCT
GAAGATCAAAAAAATTGTGTTTTCTTGACAGGAACGAACCTGTAAGCTTTTTCAAAAGCT
CGGGGCATTGAAATTATGAAAAAATAAAATTGGCCAAAATTATTATTTTTTTGACAGGAC
CGGACCAGACCACTTTTTCAAAAAAGGGGGATGTCTAAATTTTGGTAGTTCTGAAGATCA
AAAAATGGTGTTTTCTTGACAGGAACGAACCTGTAAGCTTTTTCAAACTTTTGGGGCATT
GAAATTATGAAAAAATAAAATTGGCCAAAATTATTATTTTTTTGACAGGACCGGACCAGA
CCACTTTTTCAAAAAAGGGGGATGTCTAAATTTTGGTAGTTCTGAAGATCAAAAAACGGT
GTTTTCTTGACAGGAACGAACATGTAAGCTTTTTCAAACTTTTGGGGCATTGAAATTATA
TAAAAATAAAATTGGCCAAAATTATTATTTTTTTGACAGGACCGGACCAGACCACTTTTT
CAGAAAAGGGGGATGTCTAAATTTTGGTAGTTCTGAAGATCAAAAAATGGTGTTTTCTTG
ACAGGAACGAACCTGTAAGCTTTTTCAAACTTTTGGGGCATTGAAATTATATAAAAATGA
AATTGGCCAAAATTATTATTTTTTTGACAGGACCGGACCAGACCACTTTTTCAAAAAAGG
GGGATGTCTAAATTTTGGTAGTTCTGAAGATCAAAAAATGGTGTTTTCTTGACAGGAACG
AACCTGTAAGCTTTTTCAAACTTTTGGGGCATTGAAATTATATAAAAATGAAATTGGCCA
AAATTATTATTTTTTTGACTGGACCGGACCAGACCACTTTTTCAAAAAAGGGGGATGTCT
AAATTTTGGTAGTTCTGAAGATCAAAAAAATTGTGTTTTCTTGACAGGAACGAACCTGTA
AGCTTTTTAATCTTTTGGGGCATTGAAATTATATAAAAATAAAATTGGCCAAAATTATTA
TTTTTTTGACAGGTCCGGACCAGAAAAACTTTTTCAAAAAAGGGGATGTCTAAATTTTGG
TAGTTCTGAAGATCAAAAAATTGTGTTTTCTTGACAGGAACGAACCTGTAAGCTTTTTCA
AAAGCTCAGGGCATTGAAATTATGAAAAAATAAAATTGGCCAAAATTATTATTTTTTTGA
CAGGACCGGACCAGACCACTTTTTCAAAAAAGGGGGATGTCTAAATTTTGGTAGTTCTGA
AGATCAAAAAATTGTATTTTCTTGACAGGAACGAACCTGTAAGCTTTTTCAAACTTTTGG
GGCATTGAAATTATATAAAAATATAATTGGCCAAAATTATTATTTTTTGACAGGACCGGA
CCAGACCACTTTTTCAAAAAAGGGGGATGTCTAAATTTTGGTAGTTCTGAAGATCAAAAA
ACGGTGTTTTCTTGACAGGAACGAACATGTAAGCTTTTTCAAACTTTTGGGGCATTGAAA
TTATATAAAAATAAAATTGGCCAAAATTATTATTTTTTTGACTGGACCGGACCAGACCAC
TTTTTCAAAAAAGGGGATGTCTAAATTTTGGTAGTTCTGAAGATCAAAAAAATTGTGTTT
TCTTGACAGGAACGAACCTGTAAGCTTTTTCAAAAGCTCAGGGCATTGAAATTATGAAAA
AATAAAATTGGCCAAAATTATTATTTTTTTGACAGGACCGGACCAGACCACTTTTTCAAA
AAAGGGGGATGTCTAAATTTTGGTAGTTCTGAAGATCAAAAAATTGTGTTTTCTTGACAG
GAACGAACCTGTAAGCTTTTTCAAACTTTTGGGGCATTGAAATTATGAAAAAATAAAATT
GGCCAAAATTATTATTTTTTTGACAGGACCGGACCAGACCACTTTTTCAAAAAAGGGGGA
TGTCTAAATTTTGGTAGTTCTGAAGATCAAAAAACGGTGTTTTCTTGACAGGAACGAACA
TGTAAGCTTTTCAAACTTTTGGGGCATTGAAATTATATAAAAATAAAATTGGCCAAAATT
ATTATTTTTTTGACAGGACCGGACCAGACCACTTTTTCAAAAAAGGGGGATGTCTAAATT
TTGGTAGTTCTGAAGATCAAAAAACGGTGTTTTCTTGACAGGAACGAACATGTAAGCTTT
TCAAACTTTTGGGGCATTGAAATTATGAAAAAATAAAATTGGCCAAAATTATTATTTTTT
TGACAGGACCGAACCAGACCACTTTTTCAAAAAAGGGGGATGTCTAAATTTTGGTAGTTC
TGAAGATCAAAAAATTGTGTTTTCTTGACAGGAACGAACCTGTAAGCTTTTTCAAACTTT
TGGGGCATTGAAATTATGAAAAAATAAAATTGGCCAAAATTATTATTTTTTTGACAGGAC
CGGACCAGACCACTTTTTCAAAAAAGGGGGATGTCTAAATTTTGGTAGTTCTGAAGATCA
AAAAATTGTGTTTTCTTGACAGGAACGAACCTGTAAGCTTTTTCAAACTTTTGGGGCATT
GAAATTATATAAAAATATAATTGGCCAAAATTATTATTTTTTGACAGGACCGGACCAGAC
CACTTTTTCAAAAAAGGGGGATGTCTAAATTTTGGTAGTTCTGAAGATCAAAAAATTGTG
TTTTCTTGACAGGAACGAACCTGTAAGCTTTTTCAAACTTTTGGGGCATTGAAATTATAT
AAAAATAAAATTGGCCAAAATTATTATTTTTTGACAGGACCGGACCAGACCACTTTTTCA
AAAAAGGGGATGTCTAAATTTTGGTAGTTCTGAAGATCAAAAAAATTGTGTTTTCTTGAC
AGGAACGAACCTGTAAGCTTTTTCAAAAGCTCGGGGCATTGAAATTATGAAAAAATAAAA
TTGGCCAAAATTATTATTTTTTTGACAGGACCGGACCAGACCACTTTTTCAAAAATGGGG
ATGTCTAAATTTTGGTAGTTCTGAAGATCAAAAAACGGTGTTTTCTTGACAGGAACGAAC
ATGTAAGCTTTTTCAAACTTTTGGGGCATTGAAATTATATAAAAATAAAATTGGCCAAAA
TTATTAATTTTTTGACAGGACCGGACCAGACCACTTTTTCAGAAAAGGGGGATGTCTAAA
TTTTGGTAGTTCTGAAGATCAAAAAATGGTGTTTTCTTGACAGGAACGAACCTGTAAGCT
TTTTCAAACTTTTGGGGCATTGAAATTATATAAAAATGAAATTGGCCAAAATTATTATTT
TTTTGACTGGACCGGACCAGACCACTTTTTCAAAAAAGGGGGATGTCTAAATTTTGGTAG
TTCTGAAGATCAAAAAAATTGTGTTTTCTTGACAGGAACGAACCTGTAAGCTTTTTCAAT
CTTTTGGGGCATTGAAATTATATAAAAATTAAATTGGCCAAAATTATTATTTTTTTGACA
GGACCGGACCAGACCACTTTTTCAAAAAAGGGGGATGTCTAAATTTTGGTAGTTCTGAAG
ATCAAAAAATTGTGTTTTCTTGACAGGAACGAACCTGTAAGCTTTTTCAAAAGCTCAGGG
CATTGAAATTATGAAAAAATAAAATTGGCCAAAATTATTATTTTTTTGACAGGACCGGAC
CAGACCACTTTTTCAAAAAAGGGGGATGTCTAAATTTTGGTAGTTCTGAAGATCAAAAAA
TTGTGTTTTCTTGACAGGAACGAACCTGTAAGCTTTTTCAAACTTTTGGGGCATTGAAAT
TATGAAAAAATAAAATTGGCCAAAATTATTATTTTTTTGACAGGACCGGACCAGACCACT
TTTTCAAAAAAGGGGATGTCTAAATTTTGGTAGTTCTGAAGATCAAAAAACGGTGTTTTC
TTGACAGGAACGAACATGTAAGCTTTTTCAAACTTTTGGGGCATTGAAATTATATAAAAA
TAAAATTGGCCAAAATTATTATTTTTTTGACAGGACCGGACCAGACCACTTTTTCAACAA
AGGGGGATGTCTAAATTTTGGTAGTTCTGAAGATCAAAAAATGGTGTTTTCTTGACAGGA
ACGAACCTGTAAGCTTTTTCAAACTTTTGGGGCATTGAAATTATATAAAAATGAAATTGG
CCAAAATTATTATTTTTTTGACTGGACCGGACCAGACCACTTTTTCAAAAAAGGGGGATG
TCTAAATTTTGGTAGTTCTGAAGATCAAAAAAATTGTGTTTTCTTGACAGGAACGAACCT
GTAAGCTTTTTAATCTTTTGGGGCATTGAAATTATATAAAAATAAAATTGGCCAAAATTA
TTATTTTTTTGACAGGACCGGACCAGAAAAACTTTTTCAAAAAAGGGGGATGTCTAAATT
TTGGTAGTTCTGAAGATCAAAAAATTGTGTTTTCTTGACAGGAACGAACCTGTAAGCTTT
TTCAAAAGGTCAGGGCATTGAAATTATGAAAAAATAAAATTGGCCAAAATTATTATTTTT
TTGACAGGACCGGACCAGACCACTTTTTCAAAAAAGGGGGATGTCTAAATTTTGGTAGTT
CTGAAGATCAAAAAATTGTATTTTCTTGACAGGAACGAACCTGTAAGCTTTTTCAAACTT
TTGGGGCATTGAAATTATATAAAAATATAATTGGCCAAAATTATTATTTTTTGACAGGAC
CGGACCAGAAAAACTTTTTCAAAAAAGGGGGATGTCTAAATTTTGGTAGTTCTGAAGATC
AAAAAAATTGTGTTTTCTTGACTGGAACGAACCTGTAAGCTTTTTCAAACTTTTGGGGCA
TTGAAATTATTTAAAAATAAAATTGGCCAAAATTATTATTTTTTTGACAGGACCGGACCA
GACCACTTTTTCAAAAAAGGGGGATGTCTAAATTTTGGTAGTTCTGAAGATCAAAAAATT
GTGTTTTCTTGACAGGAACGAACCTGTAAGCTTTTTCAAACTTTTGGGGCATTGAAATTA
TATAAAAATAGAATTGGCCAAAATTATTATTTTTTGACAGGACCGGACCAGACCACTTTT
TCAAAAAAGGGGATGTCTAAATTTTGGTAGTTCTGAAGATCAAAAAAATTGTGTTTTCTT
GACAGGAACGAACCTGTAAGCTTTTTCAAAAGCTCGGGGCATTGCAATTATGAAAAAATA
AAATTGGCCAAAATTATTATTTTTTTGACAGGACCGGACCAGACCACTTTTTCAAAAAAG
GGGGATGTCTAAATTTTGGTAGTTCTGAAGATCAAAAAATGGTGTTTTCTTGACAGGAAC
GAACCTGTAAGCTTTTTCAAACTTTTGGGGCATTGAAATTATGAAAAAATATAATTGGTA
AAAATTATTATTTTTTGACAGGACCGGACCAGACCACTTTTTCAAAAAAGGGGGATGTCT
AAATTTTGGTAGTTCTGAAGATCAAAAAATTGTATTTTCTTGACAGGAACAAACCTGTAA
GCTTTTTCAAACTTTTGGGGCATTGAAATTATATAAAAATAAAATTGGCCAAAATTATTA
TTTTTTGACAGGACCGGACCAGACCACTTTTTCAAAAAAGGGGATGTCTAAATTTTGGTA
GTTCTGAAGATCAAAAAAATTGTGTTTTCTTGACAGGAACGAACCTGTAAGCTTTTTCAA
AAGCTCAGGGCATTGAAATTATGAAAAAATAAAATTGGCCAAAATTATTATTTTTTTGAC
AGGACCGGACCAGACCACTTTTTCAAAAAAGGGGGATGTCTAAATTTTGGTAGTTCTGAA
GATCAAAAAATGGTGTTTTCTTGACAGGAACGAACCTGTAAGCTTTTTCAAACTTTTGGG
GCATTGAAATTATATAAAAATATAATTGGCCAAAATTATTATTTTTTGACAGGACCGGAC
CAGACCACTTTTTCAAAAAAGGGGGATGTCTAAATTTTGGTAGTTCTGAAGATCAAAAAA
ATTGTGTTTTCTTGACTGGAACGAACCTGTAAGCTTTTTCAAACTTTTGGGGAATTGAAA
TTATTTAAAAATAAAATTGGCCAAAATTATTATTTTTTTGACAGGACCGGACCAGACCAC
TTTTTCAAAAAAGGGGGATGTCTAAATTTTGATAGTTCTGAAGATCAAAAAATTGTGTTT
TCTTGACAGGAACGAACCTGTAAGCTTTTTCAAACTTTTGGGGCATTGAAATTATATAAA
AATAAAATTGGCCAAAATTATTATTTTTTGACAGGACCGGACCAGACCACTTTTTCAAAA
AAGGGGATGTCTAAATTTTGGTAGTTCTGAAGATCAAAAAAATTGTGTTTTCTTGACAGG
AATGAACCTGTAAGCTTTTTCAAAAGCTCAGGGCATTGAAATTATGAAAAAATAAAATTG
GCCAAAATTATTATTTTTTTGACAGGACCGGACCAGACCACTTTTTCAAAAAAGGGGGAT
GTCTAAATTTTGGTAGTTCTGAAGATCAAAAAATGGTGTTTTCTTGACAGGAACGAACCT
GTAAGCTTTTTCAAACTTTTGGGTCATTGAAATTATGAAAAAATATAATTGGTAAAAATT
ATTATTTTTTGACAGGACCGGACCAGACCACTTTTTCAAAAAAGGGGGATGTCTAAATTT
TGGTAGTTCTGAAGATCAAAAAATTGTATTTTCTTGACAGGAACGAACCTGTAAGCTTTT
TCAAACTTTTGGGGCATTGAAATTATATAAAAATAAAATTGGCCAAAATTATTATTTTTT
GACAGGACCGGACCAGACCACTTTTTCAAAAAAGGGGATGTCTAAATTTTGGTAGTTCTG
AAGATCAAAAAAATTGTGTTTTCTTGACAGGAACGAACCTGTAAGCTTTTTCAAAAGCTC
GGGGCATTGAAATTATGAAAAAATAAAATTGGCCAAAATTATTATTTTTTTGACAGGACC
GGACCAGACCACTTTTTCAAAAAAGGGGGATGTCTAAATTTTGGTAGTTCTGAAGATCAA
AAAATGGTGTTTTCTTGACAGGAACGAACCTGTAAGCTTTTTCAAACTTTTGGGGCATTG
AAATTATATAAAAATATAATTGGCCAAAATTATTATTTTTTGACAGGACCGGACCAGACC
ACTTTTTCAAAAAAGGGGGATGTCTAAATTTTGGTAGTTCTGAAGATCAAAAAAATTGTG
TTTTCTTGACTGGAACGAACCTGTAAGCTTTTTCAAACTTTTGGGGAATTGAAATTATTT
AAAAATAAAATTGGCCAAAATTATTATTTTTTTGACAGGACCGGACCAGACCACTTTTTC
AAAAAAGGGGGATGTCTAAATTTTGATAGTTCTGAAGATCAAAAAATTGTGTTTTCTTGA
CAGGAACGAACCTGTAAGCTTTTTCAAACTTTTGGGGCATTGAAATTATATAAAAATAAA
ATTGGCCAAAATTATTATTTTTTGACAGGACCGGACCAGACCACTTTTTCAAAAAAGGGG
ATGTCTAAATTTTGGTAGTTCTGAAGATCAAAAAAATTGTGTTTTCTTGACAGGAACGAA
CCTGTAAGCTTTTTCAAAAGCTCGGGGCATTGAAATTATGAAAAAATAAAATTGGCCAAA
ATTATTATTTTTTTGACAGGACCGGACCAGACCACTTTTTCAAAAAAGGGGGATGTCTAA
ATTTTGGTAGTTCTGAAGATCAAAAAATGGTGTTTTCTTGACAGGAACGAACCTGTAAGC
TTTTTCAAACTTTTGGGGCATTGAAATTATGAAAAAATAAAATTGGCCAAAATTATTATT
TTTTTGACAGGACCGGACCAGACCACTTTTTCAAAAAAGGGGATGTCTAAATTTTGGTAG
TTCTGAAGATCAAAAAACGGTGTTTTCTTGACAGGAACGAACATGTAAGCTTTTTCAAAC
TTTTGGGGCATTGAAATTATATAAAAATAAAATTGGCCAAAATTATTATTTTTTTGACAG
GACCGGACCAGACCACTTTTTCAACAAAGGGGGATGTCTAAATTTTGGTAGTTCTGAAGA
TCAAAAAATGGTGTTTTCTTGACAGGAACGAACCTGTAAGCTTTTTCAAACTTTTGGGGC
ATTGAAATTATATAAAAATGAAATTGGCCAAAATTATTATTTTTTTGACTGGACCGGACC
AGACCACTTTTTCAAAAAAGGGGGATGTCTAAATTTTGGTAGTTCTGAAGATCAAAAAAT
TGTGTTTTCTTGACAGGAACGAACCTGTAAGCTTTTTCAAAAGCTCAGGGCATTGAAATT
ATGAAAAAATAAAATTGGCCAAAATTATTATTTTTTTGACAGGACCGGACCAGACCACTT
TTTCAAAAAAGGGGGATGTCTAAATTTTGGTAGTTCTGAAGATCAAAAAATTGTATTTTC
TTGACAGGAACGAACCTGTAAGCTTTTTCAAACTTTTGGGGCATTGAAATTATATAAAAA
TATAATTGGCCAAAATTATTATTTTTTGACAGGACCGGACCAGAAAAACTTTTTCAAAAA
AGGGGGATGTCTAAATTTTGGTAGTTCTGAAGATCAAAAAAATTGTGTTTTCTTGACTGG
AACGAACCTGTAAGCTTTTTCAAACTTTTGGGGCATTGAAATTATTTAAAAATAAAATTG
GCCAAAATTATTATTTTTTTGACAGGACCGGACCAGACCACTTTTTCAAAAAAGGGGGAT
GTCTAAATTTTGGTAGTTCTGAAGATCAAAAAATTGTGTTTTCTTGACAGGAACGAACCT
GTAAGCTTTTTCAAACTTTTGGGGCATTGAAATTATATAAAAATAGAATTGGCCAAAATT
ATTATTTTTTGACAGGACCGGACCAGACCACTTTTTCAAAAAAGGGGATGTCTAAATTTT
GGTAGTTCTGAAGATCAAAAAAATTGTGTTTTCTTGACAGGAACGAACCTGTAAGCTTTT
TCAAAAGCTCGGGGCATTGAAATTATGAAAAAATAAAATTGGCCAAAATTATTATTTTTT
TGACAGGACCGGACCAGACCACTTTTTCAAAAAAGGGGGATGTCTAAATTTTGGTAGTTC
TGAAGATCAAAAAATGGTGTTTTCTTGACAGGAACGAACCTGTAAGCTTTTTCAAACTTT
TGGGGCATTGAAATTATGAAAAAATATAATTGGTAAAAATTATTATTTTTTGACAGGACC
GGACCAGACCACTTTTTCAAAAAAGGGGGCTGTCTAAATTTTGGTAGTTCTGAAGATCAA
AAAATTGTATTTTCTTGACAGGAACGAACCTGTAAGCTTTTTCAAACTTTTGGGGCATTG
AAATTATATAAAAATAAAATTGGCCAAAATTATTATTTTTTGACAGGACCGGACCAGACC
ACTTTTTCAAAAAAGGGGATGTCTAAATTTTGGTAGTTCTGAAGATCAAAAAAATTGTGT
TTTCTTGACAGGAACGAACCTGTAAGCTTTTTCAAAAGCTCGGGGCATTGAAATTATGAA
AAAATAAAATTGGCCAAAATTATTATTTTTTTGACAGGACCGGACCAGACCACTTTTTCA
AAAAAGGGGGATGTCTAAATTTTGGTAGTTCTGAAGATCAAAAAATGGTGTTTTCTTGAC
AGGAACGAACCTGTAAGCTTTTTCAAACTTTTGGGGCATTGAAATTATATAAAAATATAA
TTGGCCAAAATTATTATTTTTTGACAGGACCGGACCAGACCACTTTTTCAAAAAAGGGGG
ATGTCTAAATTTTGGTAGTTCTGAAGATCAAAAAAATTGTGTTTTCTTGACTGGAACGAA
CCTGTAAGCTTTTTCAAACTTTTGGGGAATTGAAATTATTTAAAAATAAAATTGGCCAAA
ATTATTATTTTTTTGACAGGACCGGACCAGACCACTTTTTCAAAAAAGGGGGATGTCTAA
ATTTTGGTAGTTCTGAAGATCAAAAAATTGTGTTTTCTTGACAGGAACGAACCTGTAAGC
TTTTTCAAACTTTTGGGGCATTGAAATTATATAAAAATAAAATTGGCCAAAATTATTATT
TTTTGACAGGACCGGACCAGACCACTTTTTCAAAAAAGGGGATGTCTAAATTTTGGTAGT
TCTGAAGATCAAAAAAATTGTGTTTTCTTGACAGGAACGAACCTGTAAGCTTTTTCAAAA
GCTCGGGGCATTGAAATTATGAAAAAATAAAATTGGCCAAAATTATTATTTTTTTGACAG
GACCGGACCAGACCACTTTTTCAAAAAAGGGGGATGTCTAAATTTTGGTAGTTCTGAAGA
TCAAAAAATGGTGTTTTCTTGACAGGAACAAACCTGTAAGCTTTTTCAAACTTTTGGGGC
ATTGAAATTATGAAAAAATAAAATTGGCCAAAATTATTATTTTTTTGACAGGACCGGACC
AGACCACTTTTTCAAAAAAGGGGGATGTCTAAATTTTGGTAGTTCTGAAGATCAAAAAAC
GGTGTTTTCTTGACAGGAATGAACATGTAAGCTTTTTCAAACTTTTGGGGCATTGAAATT
ATATAAAAATAAAATTGGCCAAAATTATTATTTTTTTGACAGGACCGGACCAGACCACTT
TTTCAGAAAAGGGGGATATCTAAATTTTGGTAGTTCTGAAGATCAAAAAATGGTGTTTTC
TTGACAGGAACGAACCTGTAAGCTTTTTCAAACTTTTGGGGCATTGAAATTATATAAAAA
TGAACTTGGCCAAAATTATTATTTTTTTGACTGGACCGGTTCAGACCACTTTTTCAAAAA
AGGGGGATGTCTAAATTTTGGTAGTTCTGAAGATCAAAAAAATTGTGTTTTCTTGACAGG
AACGAACCTGTAAGCTTTTTCAATCTTTTGGGGCATTGAAATTATATAAAAATAAAATTG
GCCAAAATTATTATTTTTTTGACAGGACCGGACCAGACCACTTTTTCAAAAAAGGGGGAT
GTCTAAATTTTGGTAGTTCTGAAGATCAAAAAATTGTGTTTTCTTGACAGGAACGAACCT
GTAAGCTTTTTCAAAAGCTCAGGGCATTGAAATTATGAAAAAATAAAATTGGCCAAAATT
ATTATTTTTTTGACAGGACCGGACCAGACCACTTTTTCAAAAAAGGGGGATGTCTAAATT
TTGGTAGTTCTGAAGATCAAAAAATTGTGTTTTCTTGACAGGAACGAACCTGTAAGCTTT
TTCAAACTTTTGGGGCATTGAAATTATGAAAAAATAAAATTGGCCAAAATTATTATTTTT
TTGACTGGACCGGACCAGACCACTTTTTCAAAAAAGGGGGATGTCTAAATTTTGGTAGTT
CTGAAGATCAAAAAAATTGTGTTTTCTTGACAGGAACGAACCTGTAAGCTTTTTCAATCT
TTTGGGGCATTGAAATTATATAAAAATAAAATTGGCCAAAATTATTATTTTTTTGACAGG
ACCGGACCAGACCACTTTTTCAAAAAAGGGGGATGTCTAAATTTTGGTAGTTCTGAAGAT
CAAAAAATTGTGTTTTCTTGACAGGAACGAACCTGTAAGCTTTTTCAAAAGCTCAGGGCA
TTGAAATTATGAAAAAATAAAATTGGCCAAAATTATTATTTTTTTGACAGGACCGGACCA
GACCACTTTTTCAAAAAAGGGGTATGTCTAAATTTTGGTAGTTCTGAAGATCAAAAAATT
GTGTTTTCTTGACAGGAACGAACCTGTAAGCTTTTTCAAACTTTTGGGGCATTGAAATTA
TGAAAAAATAAAATTGGCCAAAATTATTATTTTTTTGACAGGACCGGACCAGACCACTTT
TTCAAAAAAGGGGGATGTCTAAATTTTGGTAGTTCTGAAGATCAAAAAACGGTGTTTTCT
TGACAGGAACGAACATGTAAGCTTTTCAAACTTTTGGGGCATTGAAATTATATAAAAATA
AAATTGGCCAAAATTATTATTTTTTTGACAGGACCGGAACAGACCACTTTTTCAAAAAAG
GGGGATGTCTAAATTTTGGTAGTTCTGAAGATCAAAAAATTGTGTTTTCTTGACAGGAAC
GAACCTGTAAGCTTTTTAATCTTTTGGGACATTGAAATTATATAAAAATAAAATTGGCCA
AAATTATTATTTTTTTGACAGGACCGGACCAGAAAAACTTTTTCAAAAAAGGGGATGTCT
AAATTTTGGTAGTTCTGAAGATCAAAAAATTGTGTTTTCTTGACAGGAACGAACCTGTAA
GCTTTTTCAAAAGCTCAGGGCATTGAAATTATGAAAAAATAAAATTGGCCAAAATTATTA
TTTTTTTGACAGGACCGAACCAGACCACTTTTTCAAAAAAGGGGGATGTCTAAATTTTGG
TAGTTCTGAAGATCAAAAAATTGTGTTTTCTTGACAGGAACGAACCTGTAAGCTTTTTCA
AACTTTTGGGGCATTGAAATTATGAAAAAATAAAATTGGCCAAAATTATTATTTTTTTGA
CAGGACCGGACCAGACCACTTTTTCAAAAAAGGGGGATGTCTAAATTTTGGTAGTTCTGA
AGATCAAAAAATTGTGTTTTCTTGACAGGAACGAACCTGTAAGCTTTTTCAAACTTTTGG
GGCATTGAAATTATATAAAAATATAATTGGCCAAAATTATTATTTTTTTGACAGGACCGG
ACCAGACCACTTTTTCCAAAAAGGGGGATGTCTAAATTTTGGTAGTTCTGAAGATCAAAA
AAATTGTGTTTTCATGACTGGAACGAACCTGTAAGCTTTTTCAAACTTTTGGGGCATTGA
AATTATTTAAAAATAAAATTGGCCAAAATTATTATTTTTTTGACAGGACTGGACCAGACC
ACTTTTTCAAAAAAGGGGGATGTCTAAATTTTGGTAGTTCTGAAGATCAAAAAATTGTGT
TTTCTTGACAGGAACGAACCTGTAAGCTTTTTCAAACTTTTGGGGCATTGAAATTATATA
AAAATAAAATTGGCCAAAATTATTATTTTTTGACAGGACCGGACCAGACCACTTTTTCAA
AAAAGGGGATGTCTAAATTTTGGTAGTTCTGAAGATCAAAAAAATTGTGTTTTCTTGACA
GGAACGAACCTGTAAGCTTTTTCAAAAGCTCGGGGCATTGAAATTATGAAAAAATAAAAT
TGGCCAAAATTATTATTTTTTTGACAGGACCGGACCAGACCACTTTTTCAAAAAAGGGGG
ATGTCTAAATTTTGGTAGTTCTGAAGATCAAAAAACGGTGTTTTCTTGACAGGAACGAAC
ATGTAAGCTTTTTCAAACTTTTGGGGCATTGAAATTATATAAAAATAAATTTGGCCAAAA
TTATTATTTTTTTGACAGGACCGGACCAGACCACTTTTTCAGAAAAGGGGGATGTCTAAA
TTTTGGTAGTTCTGAAGATCAAAAAATTGTGTTTTCTTGACAGGAACGAACCTGTAAGCT
TTTTCAAACTTTTGGGGCATTGAAATTATATAAAAATAAAATTGGCCAAAATTATTATTT
TTTTGACAGGACCGGACCAGACCACTTTTTCAAAAAAGGGGGATGTCTAAATTTTGGTAG
TTCTGAAGATCAAAAAATTGTGTTTTCTTGACAGGAACGAACCTGTAAGCTTTTTCAAAC
TTTTGGGGCATTGAAATTATGAAAAAATAAAATTGGCCAAAATTATTATTTTTTTGACAG
GACCGGACCAGACCACTTTTTCAAAAAAGGGGGATGTCTAAATTTTGGTAGTTCTGAAGA
TCAAAAAACGGTGTTTTCTTGACAGGAACGAACATGTAAGCTTTTCAAACTTTTGGGGCA
TTGAAATTATATAAAAATAAAATTGGCCAAAATTATTATTTTTTTGACAGGACCGGACCA
GACCACTTTTTCAAAAAAGGGGGATGTCTAAATTTTGGTAGTTCTGAAGATCAAAAAAAT
GTGTTTTCTTGACAGGAACGAACCTGTAAGCTTTTTAATCTTTTGGGGCATTGAAATTAT
ATAAAAATAAAATTGGCCAAAATTATTATTTTTTTGACAGGACCGGACCAGAAAAACTTT
TTCAAAAAAGGGGGATGTCTAAATTTTGGTAGTTCTGAAGATCAAAAAATTGTGTTTTCT
TGACAGGAACGAACCTGTAAGCTTTTTCAAAAGCTCAGGGCATTGAAATTATGAAAAAAT
AAAATTGGCCAAAATTATTATTTTTTTGACAGGACCGAACCAGACCACTTTTTCAAAAAA
GGGGGATGTCTAAATTTTGGTAGTTCTGAAGATCAAAAAATTGTGTTTTCTTGACAGGAA
CGAACCTGTAAGCTTTTTCAAACTTTTGGGGCATTGAAATTATGAAAAAATAAAATTGGC
CAAAATTATTATTTTTTTGACAGGACCGGACCAGACCACTTTTTCAAAAAAGGGGGATGT
CTAAATTTTGGTAGTTCTGAAGATCAAAAAAATGTGTTTTCTTGACAGGAACGAACCTGT
AAGCTTTTTCAAACTTTTGGGGCATTGAAATTATATAAAAATATAATTGGCCAAAATTAT
TATTTTTTGACACGACCGGACCAGACCACTTTTTCAAAAAAGGGGGATGTCTAAATTTTG
GTAGTTCTGAAGATCAAAAAAATTGTGTTTTCTTGACTGGAACGAACCTGTAAGCTTTTT
CAAACTTTTGGGGCATTGAAATTATTTAAAAATAAAATTGGCCAAAATTATTATTTTTTT
GACAGGACCGGACCAGACCACTTTTTCAAAAAAGGGGGATGTCTAAATTTTGGTAGTTCT
GAAGATCAAAAAAATTGTGTTTTCTTGACAGGAACGAACCTGTAAGCTTTTTCAAAAGCT
CGGGGCATTGAAATTATGAAAAAATAAAATTGGCCAAAATTATTATTTTTTTGACAGGAC
CGGACCAGACCACTTTTTCAAAAAAGAGGGATGTCTAAATTTTGGTAGTTCTGAAGATCA
AAAAATGGTGTTTTCTTGACAGGAACGAACCTGTAAGCTTTTTCAAACTTTTGGGGCATT
GAAATTATGAAAAAATAAAATTGGCCAAAATTATTATTTTTTTGACAGGACCGGACCAGA
CCACTTTTTCAAAAAGGGGGATGTCTAAATTTTGGTAGTTCTGAAGATCAAAAAACGGTG
TTTTCTTGACAGGAACGAACATGTAAGCTTTTTCAAACTTTTGGGGCATTGAAATTATAT
AAAAATAAAATTGGCCAAAATTATTATTTTTTTGACAGGACCGGACCAGACCACTTTTTC
AGAAAAGGGGGATGTCTAAATTTTGGTAGTTCTGAAGATCAAAAAATGGTGTTTTCTTGA
CAGGAACGAACCTGTAAGCTTTTTCAAACTTTTGGGGCATTGAAATTATATAAAAATGAA
ATTGGCCAAAATTATTATTTTTTTGACTGGACCGGACCAGACCACTTTTTCAAAAAAGGG
GGATGTCTAAATTTTGGTAGTTCTGAAGATCAAAAAAATTGTGTTTTCTTGACAGGAACG
AACCTGTAAGCTTTTTCAAACTTTTGGGGCATTGAAATTATATAAAAATAAAATTGGCCA
AAATTATTATTTTTTTGACAGGACCGGACCAGACCACTTTTTCAGAAAAGGGGGATGTCT
AAATTTTGGTAGTTCTGAAGATCAAAAAATGGTGTTTTCTTGACAGGAACAAACCTGTAA
GCTTTTTCAAACTTTTGGGGCATTGAAATTATATAAAAATGAAATTGGCCAAAATTATTA
TTTTTTTGACAGGACCGGACCAGACCACTTTTTCAAAAAAGGGGGATGTCTAAATTTTGG
TAGTTCTGAAGATCAAAAAATTGTGTTTTCTTGGCAGGAACGAACCTGTAAGCTTTTTCA
AAAGCTCAGGGCATTGAAATTATGAAAAAATAAAATTGGCCAAAATTATTATTTTTTTGA
CAGGACCGGACCAGACCACTTTTTCAAAAAAGGGGGATGTCTAAATTTTGGTAGTTCTGA
AGATCAAAAAATTGTGTTTTCTTGACAGGAACGAACCTGTAAGCTTTTTCAAACTTTTGG
GGCATTGAAATTATGAAAAAATAAAATTGGCCAAAATTATTATTTTTTTGACAGGACCGG
ACCAGACCACTTTTTCAAAAAAGGGGGATGTCTAAAGTTTGGTAGTTCTGAAGATCAAAA
AACGGTGTTTTCTTGACAGGAACGAACATGTAAGCTTTTCAAACTTTTGGGGCATTGAAA
TTATATAAAAATAAAATTGGCCAAAATTATTATTTTTTTGACAGGACCGGACCAGACCAC
TTTTTCAAAAAAGGGGGATGTCTAAATTTTGGTAGTTCTGAAGATCAAAAAATTGTGTTT
TCTTGACAGGAACGAACCTGTAAGCTTTTTAATCTTTTGGGGCATTGAAATTATATAAAA
TTAAAATTGGCCAAAATTATTATTTTTTTGACAGGACCGGACCAGAAAAACTTTTTCAAA
AAAGGGGGATGTCTAAATTTTGGTAGTTCTGAAGATCAAAAAATTGTGTTTTCTTGACAG
GAACGAACCTGTAAGCTTTTTCAAAAGCTCAGGGCATTGAAATTATGAAAAAATAAAATT
GGCCAAAATTATTATTTTTTTGACAGGACCGAACCAGACCACTTTTTCAAAAAAGGGGGA
TGTCTAAATTTTGGTAGTTCTGAAGATCAAAAAATTGTGTTTTCTTGACAGGAACGTACC
TGTAAGCTTTTTCAAACTTTTGGGGCATTGAAATTATATAAAAATATAATTGGCCAAAAT
TATTATTTTTTGACAGGACCGGACCAGACCACTTTTTCAAAAAAGGGGGATGTCTAAATT
TTGGTAGTTCTGAAGATCAAAAAAATTGTGTTTTCTTGACTGGAACGAACCTGTAAGCTT
TTTCAAACTTTTGGGGCATTGAAATTATTTAAAAATAAAATTGGCCAAAATTATTATTTT
TTTGACAGGACCGGACCAGACCACTTTTTCAAAAAAGGGGGATGTCTAAATTTTGGTAGT
TCTGAAGATCAAAAAATTGTGTTTTCTTGACAGGAACGAACCTGTAAGCTTTTTCAAACT
TTTGGGGCATTGAAATTATATAAAAATATAATTGGCCAAAATTATTATTTTTTGACAGGA
CCGGACCAGACCACTTTTTCAAAAAAGGGGGATGTCTAAATTTTGGTAGTTCTGAAGATC
AAAAAAACGGTGTTTTCTTGACAGGAACGAACATGTAAGCTTTTCAAACTTTTGGGGCAT
TGAAATTATATAAAAATAAAATTGGCCAAAATTATTATTTTTTGACAGGACCGGACCAGA
CCACTTTTTCAAAAAAGGGGGATGTCTAAATTTTGGTAGTTCTGAAGATCAAAAAAACGG
TGTTTTCTTGACAGGAACAAACCTGTAAGCTTTTTCAAACTTTTGGGGCATTGAAATTAT
ATAAAAATGAAATTGGCCAAAATTATTATTTTTTTGACAGGACCGGACCAGACCACTTTT
TCAAAAAAGGGGGATGTCTAAATTTTGGTAGTTCTGAAGATCAAAAAATTGTGTTTTCTT
GGCAGGAACGAACCTGTAAGCTTTTTCAAAAGCTCAGGGCATTGAAATTATGAAAAAATA
AAATTGGCCAAAATTATTATTTTTTTGACAGGACCGGACCAGACCACTTTTTCAAAAAAG
GGGGATGTCTAAATTTTGGTAGTTCTGAAGATCAAAAAATTGTGTTTTCTTGACAGGAAC
GAACCTGTAAGCTTTTTCAAACTTTTGGGGCATTGAAATTATGAAAAAATAAAATTGGCC
AAAATTATTATTTTTTTGACAGGACCGGACCAGACCACTTTTTCAAAAAAGGGGGATGTC
TAAAGTTTGGTAGTTCTGAAGATCAAAAAACGGTGTTTTCTTGACAGGAACGAACATGTA
AGCTTTTCAAACTTTTGGGGCATTGAAATTATATAAAAATAAAATTGGCCAAAATTATTA
TTTTTTTGACAGGACCGGACCAGACCACTTTTTCAAAAAAGGGGGATGTCTAAATTTTGG
TAGTTCTGAAGATCAAAAAATTGTGTTTTCTTGACAGGAACGAACCTGTAAGCTTTTTAA
TCTTTTGGGGCATTGAAATTATATAAAATTAAAATTGGCCAAAATTATTATTTTTTTGAC
AGGACCGGACCAGAAAAACTTTTTCAAAAAAGGGGGATGTCTAAATTTTGGTAGTTCTGA
AGATCAAAAAATTGTGTTTTCTTGACAGGAACGAACCTGTAAGCTTTTTCAAAAGCTCAG
GGCATTGAAATTATGAAAAAATAAAATTGGCCAAAATTATTATTTTTTTGACAGGACCGA
ACCAGACCACTTTTTCAAAAAAGGGGGATGTCTAAATTTTGGTAGTTCTGAAGATCAAAA
AATTGTGTTTTCTTGACAGGAACGTACCTGTAAGCTTTTTCAAACTTTTGGGGCATTGAA
ATTATATAAAAATATAATTGGCCAAAATTATTATTTTTTGACAGGACCGGACCAGACCAC
TTTTTCAAAAAAGGGGGATGTCTAAATTTTGGTAGTTCTGAAGATCAAAAAAATTGTGTT
TTCTTGACTGGAACGAACCTGTAAGCTTTTTCAAACTTTTGGGGCATTGAAATTATTTAA
AAATAAAATTGGCCAAAATTATTATTTTTTTGACAGGACCGGACCAGACCACTTTTTCAA
AAAAGGGGGATGTCTAAATTTTGGTAGTTCTGAAGATCAAAAAATTGTGTTTTCTTGACA
GGAACGAACCTGTAAGCTTTTTCAAACTTTTGGGGCATTGAAATTATATAAAAATATAAT
TGGCCAAAATTATTATTTTTTGACAGGACCGGACCAGACCACTTTTTCAAAAAAGGGGGA
TGTCTAAATTTTGGTAGTTCTGAAGATCAAAAAAACGGTGTTTTCTTGACAGGAACGAAC
ATGTAAGCTTTTCAAACTTTTGGGGCATTGAAATTATATAAAAATAAAATTGGCCAAAAT
TATTATTTTTTTGACAGGACCGGACCAGACCACTTTTTCAAAAAAGGGGGCTGTCTAAAT
TTTGGTAGTTCTGAAGATCAAAAAATTGTGTTTTCTTGACAGGAACGAACCTGTAAGCTT
TTTAATCTTTTGGGGCATTGAAATTATATAAAATTAAAATTGGCCAAAATTATTATTTTT
TTGACAGGACCGGACCAGAAAAACTTTTTCAAAAAAGGGGGATGTCTAAATTTTGGTAGT
TCTGAAGATCAAAAAATTGTGTTTTCTTGACAGGAACGAACCTGTAAGCTTTTTCAAAAG
CTCAGGGCATTGAAATTATGAAAAAATAAAATTGGCCAAAATTATTATTTTTTTGACAGG
ACCGAACCAGACCACTTTTTCAAAAAAGGGGGATGTCTAAATTTTGGTAGTTCTGAAGAT
CAAAAAATTGTGTTTTCTTGACAGGAACGAACCTGTAAGCTTTTTCAAACTTTTGGGGCA
TTGAAATTATGAAAAAATAAAATTGGACAAAATTATTATTTTTTTGACAGGACCGGACCA
GACCACTTTTTCAAAAAAGGGGGATGTCTAAATTTTGGTAGTTCTGAAGATCAAAAAATT
GTGTTTTCTTGACAGGAACGTACCTGTAAGCTTTTTCAAACTTTTGGGGCATTGAAATTA
TGTAAAAATATAATTGGCCAAATTTATTATTTTTTGACAGGACCGGACCAGACCACTTTT
TCAAAAAAGGGGGATGTCTAAATTTTGGTAGTTCTGAAGATCAAAAAAATTGTGTTTTCT
TGACTGGAACGAACCTGTAAGCTTTTTCAAACTTTTGGGGCATTGAAATTATTTAAAAAT
AAAATTGGCCAAAATTATTATTTTTTTGACAGGACCGGACCAGACCACTTTTTCAAAAAA
GGGGGATGTCTAAATTTTGGTAGTTCTGAAGATCAAAAAATTGTGTTTTCTTGACAGGAA
CGAACCTGTAAGCTTTTTCAAACTTTTGGGGCATTGAAATTATATAAAAATATAATTGGC
CAAAATTATTATTTTTTGACAGGACCGGACCAGACCACTTTTTCAAAAAAGGGGGATGTC
TAAATTTTGGTAGTTCTGAAGATCAAAAAAAATTGTGTTTTCTTGACTGGAACGAACCTG
TAAGCTTTTTCAAACTTTTGGGGCATTGAAATTATTTAAAAATAAAATTGGCCAAAATTA
TTATTTTTTTGACAGGACCGGACCAGACCACTTTTTCAAAAAAGGGGATGTCTAAATTTT
GGTAGTTCTGAAGATCAAAAAAATTGTGTTTTCTTGACAGGAACGAACCTGTAAGCTTTT
TCAAAAGCTCGGGGCATTGAAATTATGAAAAAATAAAATTGGCCAAAATTATTATTTTTT
TGACAGGACCGGACCAGACCACTTTTTCAAAAAAGAGGGATGTCTAAATTTTGGTAGTTC
TGAAGATCAAAAAATGGTGTTTTCTTGACAGGAACGAACCTGTAAGCTTTTTCAAACTTT
TGGGGCATTGAAATTATGAAAAAATAAAATTGGCCAAAATTATTATTTTTTTGACAGGAC
CGGAACAGACCACTTTTTCAAAAAAGGGGGATGTCTAAATTTTGGTAGTTCTGAAGATCA
AAAAACGGTGTTTTCTTGATAGGAACGAACATGTAAGCTTTTTCAAACTTTTGGGGCATT
GAAATTATATAAAAATAAAATTGGCCAAAATTATTATTTTTTTGACAGGACCGGACCAGA
CCACTTTTTCAGAAAAGGGGGATGTCTAAATTTTGGTAGTTCTGAAGATCAAAAAATTGT
GTTTTCTTGACAGGAACGAACCTGTAAGCTTTTTCAAACTTTTGGGGCATTGAAATTATA
TAAAAATGAAATTGGCCAAAATTATTATTTTTTTGACTGGACCGGACCAGACCACTTTTT
CAAAAAAGGGGGATGTCTAAATTTTGGTAGTTCTGAAGATCAAAAAAATTGTGTTTTCTT
GACAGGAACGAACCTGTAAGCTTTTTCAATCTTTTGGGGCATTGAAATTATATAAAAATA
AAATTGGCCAAAATTATTATTTTTTTGACAGGACCGGACCAGACCACTTTTTCAAAAAAG
GGGGATGTCTAAATTTTGGTAGTTCTGAAGATCAAAAAAATTGTGTTTTCTTGACAGGAA
CGAACCTGTAAGCTTTTTCAAACTTTTGGGGCATTGAAATTATTTAAAAATAAAATTGGC
CAAAATTATTATTTTTTTGACAGGACCGGACCAGACCACTTTTTCAAAAAAGGGGGATGT
CTAAATTTTGGTAGTTCTGAAGATCAAAAAATTGTGTTTTCTTGACAGGAACGAACCTGT
AAGCTTTTTCAAACTTTTGGGGCATTGAAATTATATAAAAATAAAATTGGCCAAAATTAT
TATTTTTTGACAGGACCGGACCAGACCACTTTTTCAAAAAAGGGGGATGTCTAAATTTTG
GTAGTTCTGAAGATCAAAAAAATTGTGTTTTCTTGACAGGAACGAACCTGTAAGCTTTTT
CAAAAGCTCGGGGCATTGAAATTATGAAAAAATAAAATTGGCCAAAATTATTATTTTTTT
GACAGGACGGGACCAGACCACTTTTTCAAAAAAGGGGGATGTCTAAATTTTAGTAGTTCT
GAAGATCAAAAAATTGTGTTTTCTTTACAGGAACGAACCTGTAAGCTTTTTCAAACTTTT
GGGGCATTGAAATTATATAAAAATAAAATTGGCCAAATTTATTATTTTTTGACAGGACCG
GACCAGACCACTTTTTCAAAAAAGGGGGATGTCTAAATTTTGGTAGTTCTGAAGATCAAA
AAAATTGTGTTTTCTTGACAGGAACGAACCTGTAAGCTTTTTCAAAAGCTCGGGGCATTG
AAATTATGAAAAAATAAAATTGGCCAAAATTATTATTTTTTTGACAGGACCGGACCAGAC
CACTTTTTCAAAAAAGGGGGATGTCTAAATTTTGGTAGTTCTGAAGATCAAAAAATGGTG
TTTTCTTGACAGGAACGAACCTGTAAGCTTTTTCAAACTTTTGGGGCATTGAAATTATGA
AAAAATAAAATTGGCCAAAATTATTATTTTTTTGACAGGACCGGACCAGACCACTTTTTC
AAAAAAGGGGATGTCTAAATTTTGGTAGTTCTGAAGATCAAAAAACGGTGTTTTCTTGAC
AGGAACGAACATGTAAGCTTTTTCAAACTTTTGGGGCATTGAAATTATATAAAAATAAAA
TTGGCCAAAATTATAATTTTTTTGACAGGACCGGACCAGACCACTTTTTCAAAAAAGGGG
GATGTCTAAATTTTGGTAGTTCTGAAGATCAAAAAATGGTGTTTTCTTGACAGGAACGAA
CCTGTAAGCTTTTTCAAACTTTTGGGGCATTGAAATTATATAAAAATGAAATTGGCCAAA
ATTATTATTTTTTTGACTGGACCGGACCAGACCACTTTTTCAAAAAAGGGGGATGTCTAA
ATTTTGGTAGTTCTGAAGATCAAAAAAATTGTGTTTTCTTGACAGGAACGAACCTGTAAG
CTTTTTAATCTTTTGGGGCATTGAAATTATATAAAAATAAAATTGGCCAAAATTATTATT
TTTTTGACAGGACCGGACCAGAAAAACTTTTTCAAAAAAGGGGGATGTCTAAATTTTGGT
AGTTCTGAAGATCAAAAAATTGTGTTTTCTTGACAGGAACGAACCTGTAAGCTTTTTCAA
AAGCTCAGGGCATTGAAATTATGAAAAAATAAAATTGGCCAAAATTATTATTTTTTTGAC
AGGACCGGACCAGACCACTTTTTCAAAAAAGGGGGATGTCTAAATTTTGGTAGTTCTGAA
GATCAAAAAATGGTGTTTTCTTGACAGGAACGAACCTGTAAGCTTTTTCAAACTTTTGGG
GCATTGAAATTATGAAAAAATAAAATTGGCCAAAATTATTATTTTTTTGACAGGACCGGA
CCAGACCACTTTTTCAAAAAATGGGGATGTCTAAATTTTGGTAGTTCTGAAGATCAAAAA
ACTGTGTTTTCTTGACAGGAACGAACATGTAAGCTTTTCAAACTTTTGGGGCATTGAAAT
TATATAAAAATAAAATTGGCCAAAATTATTATTTTTTTGACAGGACCGGACCAGACCACT
TTTTCAAAAAATGTGGATGTCTAAATTTTGGTAGTTCTGAAGATCAAAAAATGGTGTTTT
CTTGACAGGAACGAACCTGTAAGCTTTTTCAAACTTTTGGGGCATTGAAATTATATAAAA
ATGAAATTGGCCAAAATTATTATTTTTTTGACTGGACCGGACCAGACCACTTTTTCAAAA
AAGGGGGATGTCTAAATTTTGGTAGTTCTGAAGATCAAAAAATGGTGTTTTCTTGACAGG
AACGAACCTGTAAGCTTTTTCAAACTTTTGGGGCATTGAAATTATATAAAAATGAAATTG
GCCAAAATTATTATTTTTTTGACTGGACCGGACCAGACCACTTTTTCAAAAAAGGGGGAT
GTCTAAATTTTGGTAGTTCTGAAGATCAAAAAAATTGTGTTTTCTTGACAGGAACGAACC
TGTAAGCCTTTTCAATCTTTTGGGGCATTGAAATTATATAAAAATAAAATTGGCCAAAAT
TATTATTTTTTTGACAGGACCGGACCAGAAAAACTTTTTCAAAAAAGGGGGATGTCTAAA
TTTTGGTAGTTCTGAAGATCAAAAAATTGTGTTTTCTTGACAGGAACGAACCTGTAAGCT
TTTTCAAAAGCTCAGGGCATTGAAATTATGAAAAAATAAAATTGGCCAAAATTATTATTT
TTTTGACAGGACCGGACCAGACCACTTTTTCAAAAAAGGGGGATGTCTAAATTTTGGTAG
TTCTGAAGATCAAAAAATTGTGTTTTCTTGACAGGAACGAACCTGTAAGCTTTTTGAAAC
TTTTGGGGCATTGAAATTATGAAAAAATAAAATTGGCCAAAATTATTATTTTTTTGACAG
GACCGGACCAGACCACTTTTTCAAAAAGGGGGATGTCTAAATTTTGGTAGTTCTGAAGAT
CAAAAAATTGTGTTTTCTTGACAGGAACGAACCTGTAAGCTTTTTCAAAAGCTCGGGGCA
TTGAAATTATGAAAAAATAAAATTGGCCAAAATTATTATTTTTTTGACAGGACCAGACCA
GACCACTTTTTCAAAAAAGAGGGATGTCTAAATTTTGGTAGTTCTGAAGATCAAAAAATG
GTGTTTTCTTGACAGGAACGAACTTGTAAGCTTTTTCAAACTTTTGGGGCATTGAAATTA
TATAAAAATAAAATTGGCCAAAATTATTATTTTTTTGACAGGACCGGACCAGACCACTTT
TTCAGAAAAGGGGGATGTCTAAATTTTGGTAGTTCTGAAGATCAAAAAATGGTGTTTTCT
TGACAGGAACAAACCTGTAAGCTTTTTCAAACTTTTGGGGCATTGAAATTATATAAAAAT
GAAATTGGCCAAAATTATTATTTTTTTGACAGGACCGGACCAGACCACTTTTTCAAAAAA
GGGGGATGTCTAAATTTTGGTAGTTCTGAAGATCAAAAAATTGTGTTTTCTTGGCAGGAA
CGAACCTGTAAGCTTTTTCAAAAGCTCAGGGCATTGAAATTATGAAAAAATAAAATTGGC
CAAAATTATTATTTTTTTGACAGGACCGGACCAGACCACTTTTTCAAAAAAGGGGGATGT
CTAAATTTTGGTAGTTCTGAAGATCAAAAAATTGTGTTTTCTTGACAGGAACGAACCTGT
AAGCTTTTTCAAACTTTTGGGGCATTGAAATTATGAAAAAATAAAATTGGCCAAAATTAT
TATTTTTTTGACAGGACCGGACCAGACCACTTTTTCAAAAAAGGGGGATGTCTAAAGTTT
GGTAGTTCTGAAGATCAAAAAACGGTGTTTTCTTGACAGGAACGAACATGTAAGCTTTTC
AAACTTTTGGGGCATTGAAATTATATAAAAATAAAATTGGCCAAAATTATTATTTTTTTG
ACAGGACCGGACCAGACCACTTTTTCAAAAAAGGGGGATGTCTAAATTTTGGTAGTTCTG
AAGATCAAAAAATTGTGTTTTCTTGACAGGAACGAACCTGTAAGCTTTTTAATCTTTTGG
GGCATTGAAATTATATAAAATTAAAATTGGCCAAAATTATTATTTTTTTGACAGGACCGG
ACCAGAAAAACTTTTTCAAAAAAGGGGGATGTCTAAATTTTGGTAGTTCTGAAGATCAAA
AAATTGTGTTTTCTTGACAGGAACGAACCTGTAAGCTTTTTCAAAAGCTCAGGGCATTGA
AATTATGAAAAAATAAAATTGGCCAAAATTATTATTTTTTTGACAGGACCGAACCAGACC
ACTTTTTCAAAAAAGGGGGATGTCTAAATTTTGGTAGTTCTGAAGATCAAAAAATTGTGT
TTTCTTGACAGGAACGAACCTGTAAGCTTTTTCAAACTTTTGGGGCATTGAAATTATGAA
AAAATAAAATTGGACAAAATTATTATTTTTTTGACAGGACTGGACCAGACCACTTTTTCA
AAAAAGGGGGATGTCTAAATTTTGGTAGTTCTGAAGATCAAAAAATTGTGTTTTCTTGAC
AGGAACGTACCTGTAAGCTTTTTCAAACTTTTGGGGCATTGAAATTATATAAAAATATAA
TTGGCCAAAATTATTATTTTTTGACAGGACCGGACCAGACCACTTTTTCAAAAAAGGGGG
ATGTCTAAATTTTGGTAGTTCTGAAGATCAAAAAAATTGTGTTTTCTTGACTGGAACGAA
CCTGTATGCTTTTTCAAACTTTTGGGGCATTGAAATTATTTAAAAATAAAATTGGCCAAA
ATTATTATTTTTTTGACAGGACCGGACCAGACCACTTTTTCAAAAAAGGGGGATGTCTAA
ATTTTGGTAGTTCTGAAGATCAAAAAATTGTGTTTTCTTGACAGGAACGAACCTGTAAGC
TTTTTCAAACTTTTGGGGCATTGAAATTATATAAAAATATAATTGGCCAAAATTATTATT
TTTTGACAGGACCGGACCAGACCACTTTTTCAAAAAAGGGGGATGTCTAAATTTTGGTAG
TTCTGAAGATCAAAAAAATTGTGTTTTCTTGACTGGAACGAACCTGTAAGCTTTTTCAAA
CTTTTGGGGCATTGAAATTATTTAAAAATAAAATTGGCCAAAATTATTATTTTTTTGACA
GGACCGGACCAGACCACTTTTTCAAAAAAGGGGATGTCTAAATTTTGGTAGTTCTGAAGA
TCAAAAAAATTGTGTTTTCTTGACAGGAACGAACCTGTAAGCTTTTTCAAAAGCTCGGGG
CATTGAAATTATGAAAAAATAAAATTGGCCAAAATTATTATTTTTTTGACAGGACCGGAC
CAGACCACTTTTTCAAAAAAGAGGGATGTCTAAATTTTGGTAGTTCTGAAGATCAAAAAA
TGGTGTTTTCTTGACAGGAACGAACCTGTAAGCTTTTTCAAACTTTTGGGGCATTGAAAT
TATGAAAAAATAAAATTGGCCAAAATTATTATTTTTTTGACAGGACCGGAACAGACCACT
TTTTCAAAAAAGGGGGATGTCTAAATTTTGGTAGTTCTGAAGATCAAAAAACGGTGTTTT
CTTGATAGGAACGAACATGTAAGCTTTTTCAAACTTTTGGGGCATTGAAACTATATAAAA
ATAAAATTGGCCAAAATTATTATTTTTTTGACAGGACCGGACCAGACCACTTTTTCAGAA
AAGGGGGATGTCTAAATTTTGGTAGTTCTGAAGATCAAAAAATTGTGTTTTCTTGACAGG
AACGAACCTGTAAGCTTTTTCAAACTTTTGGGGCATTGAAATTATATAAAAATGAAATTG
GCCAAAATTATTATTTTTTTGACTGGACCGGACCAGACCACTTTTTCAAAAAAGGGGGAT
GTCTAAATTTTGGTAGTTCTGAAGATCAAAAAAATTGTGTTTTCTTGACAGGAACGAACC
TGTAAGCTTTTTCAATCTTTTGGGGCATTGAAATTATATAAAAATAAAATTGGCCAAAAT
TATTATTTTTTTGACAGGACCGGACCAGACCACTTTTTCAAAAAAGGGGGATGTCTAAAT
TTTGGTAGTTCTGAAGATCAAAAAAATTGTGTTTTCTTGACAGGAACGAACCTGTAAGCT
TTTTCAAACTTTTGGGGCATTGAAATTATTTAAAAATAAAATTGGCCAAAATTATTATTT
TTTTGACAGGACCGGACCAGACCACTTTTTCAAAAAAGGGGGATGTCTAAATTTTGGTAG
TTCTGAAGATCAAAAAATTGTGTTTTCTTGACAGGAACGAACCTGTAAGCTTTTTCAAAC
TTTTGGGGCATTGAAATTATATAAAAATAAAATTGGCCAAAATTATTATTTTTTGACAGG
ACCGGACCAGACCACTTTTTCAAAAAAGGGGGATGTCTAAATTTTGGTAGTTCTGAAGAT
CAAAAAAATTGTGTTTTCTTGAAAGGAACGAACCTGTAAGCTTTTTCAAAAGCTCGGGGC
ATTGAAATTATGAAAAAATAAAATTGGCCAAAATTATTATTTTTTTGACAGGACCGGACC
AGACCACTTTTTCAAAAAAGGGGGATGTCTAAATTTTGGTAGTTCTGAAGATCAAAAAAT
TGTGTTTTCTTGACAGGAACGAACCTGTAAGCTTTTTCAAACTTTTGGGGCATTGAAATT
ATATAAAAATAAAATTGGCCAAAATTATTATTTTTTGACAGGACCGGACCAGACCACTTT
TTCAAAAAAGGGGGATGTCTAAATTTTGGTAGTTCTGAAGATCAAAAAAATTGTGTTTTC
TTGACAGGAACGAACCTGTAAGCTTTTTCAAAAGCTCGGGGCATTGAAATTATGAAAAAA
TAAAATTGGCCAAAATTATTATTTTTTTGACAGGACCGGACCAGACCACTTTTTCAAAAA
AGGGGGATGTCTAAATTTTGGTAGTTCTGAAGATCAAAAAATGGTGTTTTCTTGACAGGA
ACGAACCTGTAAGCTTTTTCAAACTTTTGGGGCATTGAAATTATGAAAAAATAAAATTGG
CCAAAATTATTATTTTTTTGACAGGACCGGACCAGACCACTTTTTCAAAAAAGGGGATGT
CTAAATTTTGGTAGTTCTGAAGATCAAAAAACGGTGTTTTCTTGACAGGAACGAACATGT
AAGCTTTTTCAAACTTTTGGGGCATTGAAATTATATAAAAATAAAATTGGCCAAAATTAT
AATTTTTTTGACAGGACCGGACCAGACCACTTTTTCAAAAAAGGGGGATGTCTAAATTTT
GGTAGTTCTGAAGATCAAAAAATGGTGTTTTCTTGACAGGAACGAACCTGTAAGCTTTTT
CAAACTTTTGGGGCATTGAAATTATATAAAAATGAAATTGGCCAAAATTATTATTTTTTT
GACTGGACCGGACCAGACCACTTTTTCAAAAAAGGGGGATGTCTAAATTTTGGTAGTTCT
GAAGATCAAAAAAATTGTGTTTTCTTGACAGGAACGAACCTGTAAGCCTTTTCAATCTTT
TGGGGCATTGAAATTATATAAAAATAAAATTGGCCAAAATTATTATTTTTTTGACAGGAC
CGGACCAGAAAAACTTTTTCAAAAAAGGGGGATGTCTAAATTTTGGTAGTTCTGAAGATC
AAAAAATTGTGTTTTCTTGACAGGAACGAACCTGTAAGCTTTTTCAAAAGCTCAGGGCAT
TGAAATTATGAAAAAATAAAATTGGCCAAAATTATTATTTTTTTGACAGGACCGGACCAG
ACCACTTTTTCAAAAAAGGGGGATGTCTAAATTTTGGTAGTTCTGAAGATCAAAAAATTG
TGTTTTCTTGACAGGAACGAACCTGTAAGCTTTTTGAAACTTTTGGGGCATTGAAATTAT
GAAAAAATAAAATTGGCCAAAATTATTATTTTTTTGACAGGACCGGACCAGACCACTTTT
TCAAAAAGGGGGATGTCTAAATTTTGGTAGTTCTGAAGATCAAAAAATTGTGTTTTCTTG
ACAGGAACGAACCTGTAAGCTTTTTCAAAAGCTCGGGGCATTGAAATTATGAAAAAATAA
AATTGGCCAAAATTATTATTTTTTTGACAGGACCGGACCAGACCACTTTTTCAAAAAAGA
GGGATGTCTAAATTTTGGTAGTTCTGAAGATCAAAAAATGGTGTTTTCTTGACAGGAACG
AACCTGTAAGCTTTTTCAAACTTTTGGGGCATTGAAATTATGAAAAAATAAAATTGGCCA
AAATTATTATTTTTTTGACAGGACCGGACCAGATCACTTTTTCAAAAAAGGGGGATGTCT
AAATTTTGGTAGTTCTGAAGATCAAAAAACGGTGTTTTCTTGACAGGAACGAACATGTAA
GCTTTTTCAATCTTTTGGGGCATTGAAATTATATAAAAATAAAATTGGCCAAAATTATTA
TTTTTTTGACAGGACCGGACCAGACCACTTTTTCAGAAAAGGGGGATGTCTAAATTTTGG
TAGTTCTGAAGATCAAAAAATGGTGTTTTCTTGACAGGAACGAACCTGTAAGCTTTTTCA
AACTTTTGGGGCATTGAAATTATGAAAAAATAAAATTGGCCAAAATTATTATTTTTTTGA
CAGGACCGGACCAGACCACTTTTTCAAAAAAGGGGGATGTCTAAATTTTGGTAGTTCTGA
AGATCAAAAAACGGTGTTTTCTTGACAGGAACGAACATGTAAGCTTTTTCAATCTTTTGG
GGCATTGAAATTATATAAAAATAAAATTGGCCAAAATTATTATTTTTTTGACAGGACCGG
ACCAGACCACTTTTTCAGAAAAGGGGGATGTCTAAATTTTGGTAGTTCTGAAGATCAAAA
AATGGTGTTTTCTTGACAGGAACGAACCTGTAAGCTTTTTCAAACTTTTGGGGCATTGAA
ATTATATAAAAATGAAATTGGCCAAAATTATTATTTTTTTGACTGGACCGGACCAGACCA
CTTTTTCAAAAAAGGGGGATGTCTAAATTTTGGTAGTTCTGAAGATCAAAAAAATTGTGT
TTTCTTGACAGGAACGAACCTGAAAGCTTTTTCAATCTTTTGGGGCATTGAAATTATATA
AAAATAAAATTGGCCAAAATTATTATTTTTTTGACAGGACCGGACCAGACCACTTTTTCA
AAAAAGGGGGATGTCTAAATTTTGGTAGTTCTGAAGATCAAAAAATTGTGTTTTCTTGAC
AGGAACGAACCTGTAAGCTTTTTCAAAAGCTCAGGGCATTGAAATTATGAAAAAATAAAA
TTGGCCAAAATTATTATTTTTTTGACAGGACCGGACCAGACCACTTTTTCAAAAAAGGGG
GATGTCTAAATTTTGGTAGTTCTGAAGATCAAAAAATGGTGTTTTCTTGACAGGAACGAA
CCTGTAAGCTTTTTCAAACTTTTGGGGCATTGAAATTATGAAAAAATAAAATTGGCCAAA
ATTATTATTTTTTTGACAGGACCGGACCAGACCACTTTTTCAAAAAAGGGGGATGTCTAA
ATTTTGGTAGTTCTGAAGATCAAAAAACCGTGTTTTCTTGACAGGAACGAACATGTAAGC
TTTTCAAACTTTTGGGGCATTGAAATTATATAAAAATAAAATTGGCCAAAATTATTATTT
TTTTGACAGGACCGGACCAGACCACTTTTTCAAAAAAGGTGGATGTCTAAATTTTGGTAG
TTCTGAAGATCAAAAAATGGTGTTTTCTTGACAGGAACGAACCTGTAAGCTTTTTCAAAC
TTTTGGGGCATTGAAATTATATAAAAATGAAATTGGCCAAAATTATTATTTTTTTGACTG
GACCGGACCAGACCACTTTTTCAAAAAAGGGGGATGTCTAAATTTTGGTAGTTCTGAAGA
TCAAAAAATGGTGTTTTCTTGACAGGAACGAACCTGTAAGCTTTTTCAAACTTTTGGGGC
ATTGAAATTATATAAAAATGAAATTGGCCAAAATTATTATTTTTTTGACTGGACCGGACC
AGACCACTTTTTCAAAAAAGGGGGATGTCTAAATTTTGGTAGTTCTGAAGATCAAAAAAA
TTGTGTTTTCTTGACAGGAACGAACCTGTAAGCCTTTTCAATCTTTTGGGGCATTGAAAT
TATATAAAAATAAAATTGGCCAAAATTATTATTTTTTTGACAGGACCGGACCAGAAAAAC
TTTTTCAAAAAAGGGGGATGTCTAAATTTTGGTAGTTCTGAAGATCAAAAAATTGTGTTT
TCTTGACAGGAACGAACCTGTAAGCTTTTTCAAAAGCTCAGGGCATTGAAATTATGAAAA
AATAAAATTGGCCAAAATTATTATTTTTTTGACAGGACCGGACCAGACCACTTTTTCAAA
AAAGGGGGATGTCTAAATTTTGGTAGTTCTGAAGATCAAAAAATTGTGTTTTCTTGACAG
GAACGAACCTGTAAGCTTTTTCAAACTTTTGGGGCATTGAAATTATGAAAAAATAAAATT
GGCCAAAATTATTATTTTTTTGACAGGACCGGACCAGACCACTTTTTCAAAAAGGGGGAT
GTCTAAATTTTGGTAGTTCTGAAGATCAAAAAATTGTGTTTTCTTGACAGGAACGAACCT
GTAAGCTTTTTCAAAAGCTCGGGGCATTGAAATTATGAAAAAATAAAATTGGCCAAAATT
ATTATTTTTTTGACAGGACCGGACCAGACCACTTTTTCAAAAAAGAGGGATGTCTAAATT
TTGGTAGTTCTGAAGATCAAAAAATGGTGTTTTCTTGACAGGAACGAACCTGTAAGCTTT
TTCAAACTTTTGGGGCATTGAAATTATGAAAAAATAAAATTGGCCAAAATTATTATTTTT
TTGACAGGACCGGACCAGACCACTTTTTCAAAAAAGGGGGATGTCTAAATTTTGGTAGTT
CTGAAGATCAAAAAACGGTGTTTTCTTGACAGGAACGAACATGTAAGCTTTTTCAATCTT
TTGGGGCATTGAAATTATATAAAAATAAAATTGGCCAAAATTATTATTTTTTTGACAAGA
CCGGACCAGACCACTTTTTCAGAAAAGGGGGATGTCTAAATTTTGGTAGTTCTGAAGATC
AAAAAATGGTGTTTTCTTGACAGGAACGAACCTGTAAGCTTTTTCAAACTTTTGGGGCAT
TGAAATTATATAAAAATGAAATTGGCCAAAATTATTATTTTTTTGACTGGACCGGACCAG
ACCACTTTTTCAAAAAAGGGGGATGTCTAAATTTTGGTAGTTCTGAAGATCAAAAAAATT
GTGTTTTCTTGACAGGAACGAACCTGTAAGCTTTTTCAATCTTTTGGGGCATTGAAATTA
TATAAAAATAAAATTGGCCAAAATTATTATTTTTTTGACAGGACCGGACCAGACCACTTT
TTCAAAAAAGGGGGATGTCTAAATTTTGGTAGTTCTGAAGATCAAAAAATTGTGTTTTCT
TGACAGGAACGAACCTGTAAGCTTTTTCAAAAGCTCAGGGCATTGAAATTATGAAAAAAT
AAAATTGGCCAAAATTATTATTTTTTTGACAGGACCGGACCAGACCACTTTTTCAAAAAA
GGGGGATGTCTAAATTTTGGTAGTTCTGAAGATCAAAAAATGGTGTTTTCTTGACAGGAA
CGAACCTGTAAGCTTTTTCAAACTTTTGGGGCATTGAAATTATGAAAAAATAAAATTGGC
CAAAATTATTATTTTTTTGACAGGACCGGACCAGACCACTTTTTCAAAAAAGGGGGATGT
CTAAATTTTGGTAGTTCTGAAGATCAAAAAACGGTGTTTTCTTGACAGGAACGAACATGT
AAGCTTTTTCAAACTTTTGGGGCATTGAAATTATATAAAAATAAAATTGGCCAAAATTAT
TATTTTTTTGACAGGACCGGACCAGACCACTTTTTCAGAAAAGGGGGATGTCTAAATTTT
GGTAGTTCTGAAGATCAAAAAATGGTGTTTTCTTGACAGGAACGAACCTGTAAGCTTTTT
CAAACTTTTGGGGCATTGAAATTATATAAAAATGAAATTGGCCAAAATTATTATTTTTTT
GACTGGACCGGACCAGACCACTTTTTCAAAAAAGGGGGATGTCTAAATTTTGGTAGTTCT
GAAGATCAAAAAAATTGTGTTTTCTTGACAGGAACGAACCTGTAAGCTTTTTCAATCTTT
TGGGGCATTGAAATTATATAAAAATAAAATTGGCCAAAATTATTATTTTTTTGACAGGAC
CGGACCAGACCACTTTTTCAAAAAAGGGGGATGTCTAAATTTTGGTAGTTCTGAAGATCA
AAAAATTGTGTTTTCTTGACAGGAACGAACCTGTAAGCTTTTTCAAAAGCTCGGGGCATT
GAAATTATGAAAAAATAAAATTGGCCAAAATTATTATTTTTTTGACAGGACCGGACCAGA
CCACTTTTTCAAAAAAGGGGGATGTCTAAATTTTGGTAGTTCTGAAGATCAAAAAATGGT
GTTTTCTTGACAGGAACGAACCTGTAAGCTTTTTCAAACTTTTGGGGCATTGAAATTATG
AAAAAATAAAATTGGCCAAAATTATTATTTTTTTGACAGGACCGGACCAGACCACTTTTT
CAAAAAAGGGGGATGTCTAAATTTTGGTAGTTCTGAAGATCAAAAAACGGTGTTTTCTTG
ACAGGAACGAACATGTAAGCTTTTCAAACTTTTGGGGCATTGAAATTATATAAAAATAAA
ATTGGCCAAAATTATTATTTTTTTGACAGGACCGGACCAGACCACTTTTTCAAAAAAGGG
GGATGTCTAAATTTTGGTAGTTCTGAAGATCAAAAAATTGTGTTTTCTTGACAGGAACGA
ACCTGTAAGCTTTTTCAAACTTTTGGGGCATTGAAATTATGAAAAAATAAAATTGGCCAA
AATTATTATTTTTTTGACAGGACCGGACCAAACCACTTTTTCAAAAAAGGGGGATGTCTA
AATTTTGGTAGTTCTGAAGATCAAAAAATGGTGTTTTCTTGACAGGAACGAACCTGTAAG
CTTTTTCAAACTTTTGGGGCATTGAAATTATATAAAAATAAAATTGGCCAAAATTATTAT
TTTTTTGACTGGACCGGACCAGACCACTTTTTCAAAAAAGGGGGATGTCTAAATTTTGGT
AGTTCTGAAGATCAAAAAAATTGTGTTTTCTTGACAGGAACGAACCTGTAAGCTTTTTCA
ATCTTTTGGGGCATTGAAATTATATAAAAATAAAATTGGCCAAAATTATTATTTTTTTGA
CAGGACCGGACCAGACCACTTTTTCAAAAAAGGGGGATGTCTAAATTTTGGTAGTTCTGA
AGATCAAAAAATTGTGTTTTCTTGACAGGAACGAACCTGTAAGCTTTTTCAAAAGCTCGG
GGCATTGAAATTATGAAAAAATAAAATTGGCCAAAATTATTATTTTTTTGACAGGACCGG
ACCAGACCACTTTTTCAAAAAAGGGGGATGTCTAAATTTTGGTAGTTCTGAAGATCAAAA
AATGGTGTTTTCTTGACAGGAACGAACCTGTAAGCTTTTTCAAACTTTTGGGGCATTGAA
ATTATGAAAAAATAAAATTGGCCAAAATTATTATTTTTTTGACAGGACCGGACCAGACCA
CTTTTTCAAAAAAGGGGGATGTCTAAATTTTGGTAGTTCTGAAGATCAAAAAACGGTGTT
TTCTTGACAGGAACGAACATGTAAGCTTTTCAAACTTTTGGGGCATTGAAATTATATAAA
AATAAAATTGGCCAAAATTATTATTTTTTTGACAGGACCGGACCAGACCACTTTTTCAAA
AAAGGGGGATGTCTAAATTTTGGTAGTTCTGAAGATCAAAAAATTGTGTTTTCTTGACAG
GAACGAACCTGTAAGCTTTTTCAAACTTTTGGGGCATTGAAATTATGAAAAAATAAAATT
GGCCAAAATTATTATTTTTTTGACAGGACCGGACCAAACCACTTTTTCAAAAAAGGGGGA
TGTCTAAATTTTGGTAGTTCTGAAGATCAAAAAATGGTGTTTTCTTGACAGGAACGAACC
TGTAAGCTTTTTCAAACTTTTGGGGCATTGAAATTATATAAAAATAAAATTGGCCAAAAT
TATTATTTTTTGACAGGACCGGACCAGACCACTTTTTCAAAAAAGGGGGATGTCTAAATT
TTGGTAGTTCTGAAGATCAAAAAAATTGTGTTTTCTTGACAGGAACGAACCTGTAAGCTT
TTTCAAAATCTCGGGGCATTGAAATTATGAAAAAATAAAATTGGCCAAAATTATTATTTT
TTTGACAGGACCGGACCAGACCACTTTTTCAAAAAAGGGGGATGTCTAAATTTTGGTAGT
TCTGAAGATCAAAAAATGGTGTTTTCTTGACAGGAACGAACCTGTAAGCTTTTTCAAACT
TTTGGGGCATTGAAATTATGAAAAAATAAAATTGGCCAAAATTATTATTTTTTTGACAGG
ACCGGACCAGACCACTTTTTCAAAAAAGGGGATGTCTAAATTTTGGTAGTTCTGAAGATC
AAAAAACGGTGTTTTCTTGACAGGAACGAACATGTAAGCTTTTTCAAACTTTTGGGGCAT
TGAAATTATATAAAAATAAAATTGGCCAAAATTATAATTTTTTTGACAGGACCGGACCAG
ACCACTTTTTCAAAAAAGGGGGATGTCTAAATTTTGGTAGTTCTGAAGATCAAAAAATGG
TGTTTCTTGACAGGAACGAACCTGTAAGCTTTTTCAAACTTTTGGGGCATTGAAATTATA
TAAAAATGAAATTGGCCAAAATTATTATTTTTTTGACTGGACCGGACCAGACCACTTTTT
CAAAAAAGGGGGATGTCTAAATTTTGGTAGTTCTGAAGATCAAAAAAATTGTGTTTTCTT
GACAGGAACGAACCTGTAAGCTTTTTAACCCTTTGCAGTCCATTTATTAAGTGCGCGTCA
GGCGCGTCAGGTCTAATTAATTTTCACACGCGCAGTTCATTTTAGACGCGCTGTTTAAAA
GTATTTTTTTCACAGTCAAACGGGTTTAAATGGCCCTGCATATCAACAAAGCAGTCACTA
GGCATCTCCAGCCCAGCCCCACCCTTTTATTCGCTATCGCTTTCACCTATGTAAGAAATA
AATAATAATAAAAATAATAGTCGTACATACCGATCAATCATCTCCGGATCACTCGTTTTA
TCACCAAACTCCACAATATTGCGATCAAAGTCATTATTTTATTACTATAACATCTGAAAA
AAGCTCTGCAAATGTCCATGATAGTCTCTGTGCGCTGACGCACTTAGCCAGCTTGTTTAC
ATGGCCGCCCCGTTATCTGATACCAGGGCCATATGTATGACTATTCATGAGATACGCCTT
TTTTTTTTTCCCCCCCGACTTGTCTCGGCTCCTTTCGCTCCCATTCGGCAACGGAATGGT
TTTCTCGGCTTTTTCCGGAGAAAAAACAACTAGAAACACGTTTTTTGCGTTGCTATAATG
ATGTCGGACCCAGTCCGACAAAGGACCTGAGAGGAATAATTGCAATGTCGGACCCAGTCC
GACAATGGACTGCAAAGGGTTAATCTTTTGGGGCTTTGAAATTATATAAAAATAAAATTG
GCCAAAATTATTATTTTTTTGACAGGACCGGACCAGAAAAACTTTTTCAAAAAAGGGGGA
TGTCTAAATTTTGGTAGTTCTGAAGATCAAAAAATTGTGTTTTCTTGACAGGAACGAACC
TGTAAGCTTTTTCAAAAGCTCAGGGCATTGAAATTATGAAAAAATAAAATTGGCCAAAAT
TATTATTTTTTTGACAGGACCGGACCAGACCACTTTTTCAAAAAAGGGGGATGTCTAAAT
TTTGGTAGTTCTGAAGATCAAAAAAATTGTGTTTTCTTGACAGGAACGAACCTGTAAGCT
TTTTCAAAATCTCGGGGCATTGAAATTATGAAAAAATAAAATTGGCCAAAATTATTATTT
TTTTGACAGGACCGGACCAGACCACTTTTTCAAAAAAGGGGGATGTCTAAATTTTGGTAG
TTCTGAAGATCAAAAAATGGTGTTTTCTTGACAGGAACGAACCTGTAAGCTTTTTCAAAC
TTTTGGGGCATTGAAATTATGAAAAAATAAAATTGGCCAAAATTATTATTTTTTTGACAG
GACCGGACCAGACCACTTTTTCAAAAAAGGGGATGTCTAAATTTTGGTAGTTCTGAAGAT
CAAAAAACGGTGTTTTCTTGACAGGAACGAACATGTAAGCTTTTTCAAACTTTTGGGGCA
TTGAAATTATATAAAAATAAAATTGGCCAAAATTATAATTTTTTTGACAGGACCGGACCA
GACCACTTTTTCAAAAAAGGGGGATGTCTAAATTTTGGTAGTTCTGAAGATCAAAAAATG
GTGTTTCTTGACAGGAACGAACCTGTAAGCTTTTTCAAACTTTTGGGGCATTGAAATTAT
ATAAAAATGAAATTGGCCAAAATTATTATTTTTTTGACTGGACCGGACCAGACCACTTTT
TCAAAAAAGGGGGATGTCTAAATTTTGGTAGTTCTGAAGATCAAAAAAATTGTGTTTTCT
TGACAGGAACGAACCTGTAAGCTTTTTAACCCTTTGCAGTCCATTTATTAAGTGCGCGTC
AGGCGCGTCAGGTCTAATTAATTTTCACACGCGCAGTTAATTTTAGACGCGCTGTTTAAA
AGTATTTTTTTCACAGTCAAACTGGTTTAAATGGCCCTGCATATCAACAAAGCAGTCACT
AGGCATCTCCAGCCCAGCCCCACCCTTTTATTCGCTATCGCTTTCACCTATGTAAGAAAT
AAATAATAATAAAAATAATAGTCGTACATACCGATCAATCATCTCCGGATCACTCGTTTT
ATCACCAAACTCCACAATATTGCGATCAAAGTCATTATTTTATTACTATAACATCTGAAA
AAAGCTCTGCAAATGTCCATGATAGTCTCTGTGCGCTGACGCACTTAGCCAGCTTGTTTA
CATGGCCGCCCCGTTATCTGATACCAGGGCCATATGTATGACTATTCATGAGATACGCCT
TTTTTTTTTTCCCCCGACTTGTCTCGGCTCCTTTCGCTCCCATTCGGCAACGGAATGGTT
TTCTCGGCTTTTTCCGGAGAAAAAACGACTAGAAACACGTTTTTTGCGTTGCTATAATGA
TGTCGGACCCAGTCCGACAAAGGACCTGAGAGGAATAATTGCAATGTCGGACCCAGTCCG
ACAATGGACTGCAAAGGGTTAATCTTTTGGGGCTTTGAAATTATATAAAAATAAAATTGG
CCAAAATTATTATTTTTTTGACAGGACCGGACCAGAAAAACTTTTTCAAAAAAGGGGGAT
GTCTAAATTTTGGTAGTTCTGAAGATCAAAAAATTGTGTTTTCTTGACAGGAACGAACCT
GTAAGCTTTTTCAAAAGCTCAGGGCATTGAAATTATGAAAAAATAAAATTGGCCAAAATT
ATTATTTTTTTGACAGGACCGGACCAGACCACTTTTTCAAAAAAGGGGGATGTCTAAATT
TTGGTAGTTCTGAAGATCAAAAAATTGTGTTTTCTTGACAGGAACGAACCTGTAAGCTTT
TTCAAACTTTTGGGGCATTGAAATTATATAAAAATATAATTGGCCAAAATTATTATTTTT
TGACAGGACCGGACCAGACCACTTTTTCAAAAAAAGGGGATGTCTAAATTTTGGTAGTTC
TGAAGATCAAAAAAATTGTGTTTTCTTGACTGGAACGAACCTGTAAGCTTTTTCAAACTT
TTGGGGCATTGAAATTATTTAAAAATAAAATTGGCCAAAATTATTATTTTTTTGACAGGA
CCGGACCAGACCACTTTTTCAAAAAAGGGGGATGTCTAAATTTTGGTAGTTCTGAAGATC
AAAAAATTGTGTTTTCTTGACAGGAACGAACCTGAAAGCTTTTTCAATCTTTTGGGACAT
TGAAATTATATAAAAATAAAATTGGCCAAAATTATTATTTTTTTGACAGGACCAGACCAG
ACCACTTTTTCAAAAAAGGGGGATGTCTAAATTTTGGTAGTTCTGAAGATCAAAAAATTG
TGTTTTCTTGACAGGAACGAACCTGTAAGCTTTTTCAAAAGCTCAGGGCATTGAAATTAT
GAAAAAATAAAATTGGCCAAAATTATTATTTTTTTGACAGGACCGGACCAGACCACTTTT
TCAAAAAAGGGGGATGTCTAAATTTTGGTAGTTCTGAAGATCAAAAAATGGTGTTTTCTT
GACAGGAACGAACCTGTAAGCTTTTTCAAACTTTTGGGGCATTGAAATTATGAAAAAATA
AAATTGGCCAAAATTATTATTTTTTTGACAGGACCGGACCAGACCACTTTTTCAAAAAAG
GGGGATGTCTAAATTTTGGTAGTTCTGAAGATCAAAAAACCGTGTTTTCTTGACAGGAAC
GAACATGTAAGCTTTTCAAACTTTTGGGGCATTGAAATTATATAAAAATAAAATTGGCCA
AAATTATTATTTTTTTGACAGGACCGGACCAGACCACTTTTTCAAAAAAGGGGGATGTCT
AAATTTTGGTAGTTCTGAAGATCAAAAAATGGTGTTTTCTTGACAGGAACGAACCTGTAA
GCTTTTTCAAACTTTTGGGGCATTGAAATTATATAAAAATGAAATTGGCCAAAATTATTA
TTTTTTTGACTGGACCGGACCAGACCACTTTTTCAAAAAAGGGGGATGTCTAAATTTTGG
TAGTTCTGAAGATCAAAAAATGGTGTTTTCTTGACAGGAACGAACCTGTAAGCTTTTTCA
AACTTTTGGGGCATTGAAATTATATAAAAATGAAATTGGCCAAAATTATTATTTTTTTGA
CTGGACCGGACCAGACCACTTTTTCAAAAAAGGGGGATGTCTAAATTTTGGTAGTTCTGA
AGATCAAAAAAATTGTGTTTTCTTGACAGGAACGAACCTGTAAGCCTTTTCAATCTTTTG
GGGCATTGAAATTATATAAAAATAAAATTGGCCAAAATTATTATTTTTTTGACAGGACCG
GACCAGAAAAACTTTTTCAAAAAAGGGGGATGTCTAAATTTTGGTAGTTCTGAAGATCAA
AAAATTGTGTTTTTCTTGACAGGAACGAACCTGTAAGCTTTTTCAAAAGCTCAGGGCATT
GAAATTATGAAAAAATAAAATTGGCCAAAATTATTATTTTTTTGACAGGACCGGACCAGA
CCACTTTTTCAAAAAAGGGGGATGTCTAAATTTTGGTAGTTCTGAAGATCAAAAAATTGT
GTTTTCTTGACAGGAACGAACCTGTAAGCTTTTTCAAACTTTTGGGGCATTGAAATTATG
AAAAAATAAAATTGGCCAAAATTATTATTTTTTTGACAGGACCGGACCAGACCACTTTTT
CAAAAAGGGGGATGTCTAAATTTTGGTAGTTCTGAAGATCAAAAAATTGTGTTTTCTTGA
CAGGAACGATCCTGTAAGCTTTTTCAAACTTTTGGGGCATTGAAATTATATAAAAATATA
ATTGGCCAAAATTATTATTTTTTGACAGGACCGGACCAGACCACTTTTTCAAAAAAGGGG
GATGTCTAAATTTTGGTAGTTCTGAAGATCAAAAAAATTGTGTTTTCTTGACTGGAACGA
ACCTGTAAGCTTTTTCAAACTTTTGGGGCATTGAAATTATTTAAAAATGAAATTGGCCAA
AATTATTATTTTTTTGATTGGACCGGACCAGACCACTTTTTCAAAAAAGGGGGATGTCTA
AATTTTGGTAGTTCTGAAGATCAAAAAAATTGTGTTTTCTTGACTGGAACGAACCTGTAA
GCTTTTTCAAACTTTTGGGGCATTGAAATTATATAAAAATAAAATTGGCCAAAATTATTA
TTTTTTGACAGGACCGGACCAGACCACTTTTTCAAAAAAGGGGGATGTCTAAATTTTGGT
AGTTCTGAAGATCAAAAAAATTGTGTTTTCTTGACAGGAACGAACCTGTAAGCTTTTTCA
AAAGCTCGGGGCATTGAAATTATGAAAAAATAAAATTGGAGAAAAATTATTATTTTTTTG
ACAGGACCGGACCAGACCACTTTTTCAAAAAAGGGGGATGTCTAAATTTTGGTAGTTCTG
AAGATCAAAAAATGGTGTTTTCTTGACAGGAACGAACCTGTAAGCTTTTTCAAACTTTTG
GGGCATTGAAATTATGAAAAAATAAAATTGGCCAAAATTATTATTTTTTTGACAGGACCG
GACCAGACCACTTTTTCAAAAAAGGGGATGTCTAAATTTTGGTAGTTCTGAAGATCAAAA
AATTGTGTTTTCTTGACAGGAACGAACCTGTAAGCTTTTTCAAAAGCTCAGGGCATTGAA
ATTATGAAAAAATAAAATTGGCCAAAATTATTATTTTTTTGACAGGACCGGACCAGACCA
CTTTTTCAAAAAAGGGGGATGTCTAAATTTTGGTAGTTCTGAAGATCAAAAAATGGTGTT
TTCTTGACAGGAACGAACCTGTAAGCTTTTTCAAACTTTTGGGGCATTGAAATTATATAA
AAATGAAATTGGCCAAAATTATTATTTTTTTGACTGGACCGGACCAGACCACTTTTTCAA
AAAAGGGGGATGTCTAAATTTTGGTAGTTCTGAAGATCAAAAAAATTGTGTTTTCTTGAC
AGGAACGAACCTGTAAGCCTTTTCAATCTTTTGGGGCATTGAAATTATATAAAAATAAAA
TTGGCCAAAATTATTATTTTTTTGACAGGACCGGACCAGAAAAACTTTTTCAAAAAAGGG
GGATGTCTAAATTTTGGTAGTTCTGAAGATCAAAAAATTGTGTTTTTCTTGACAGGAACG
AACCTGTAAGCTTTTTCAAAAGCTCAGGGCATTGAAATTATGAAAAAATAAAATTGGCCA
AAATTATTATTTTTTTGACAGGACCGGACCAGACCACTTTTTCAAAAAAGGGGGATGTCT
AAATTTTGGTAGTTCTGAAGATCAAAAAAATTGTGTTTTCTTGACTGGAACGAACCTGTA
AGCTTTTTCAAACTTTTGGGGCATTGAAATTATTTAAAAATGAAATTGGCCAAAATTATT
ATTTTTTTGATTGGACCGGACCAGACCACTTTTTCAAAAAAGGGGGATGTCTAAATTTTG
GTAGTTCTGAAGATCAAAAAATTGTGTTTTCTTTACAGGAACGAACCTGTAAGCTTTTTC
AAACTTTTGGGGCATTGAAATTATATAAAAATAAAATTGGCCAAAATTATTATTTTTTGA
CAGGACCGGACAAGACCACTTTTTCAAAAAAGGGGGATGTCTAAATTTTGGTAGTTCTGA
AGATCAAAAAAATTGTGTTTTCTTGACAGGAACGAACCTGTAAGCTTTTTCAAAAGCTCG
GGGCATTGAAATTATGAAAAAATAAAATTGGAGAAAAATTATTATTTTTTTGACAGGACC
GGACCAGACCACTTTTTCAAAAAAGGGGGATGTCTAAATTTTGGTAGTTCTGAAGATCAA
AAAATGGTGTTTTCTTGACAGGAACGAACCTGTAAGCTTTTTCAAACTTTTGGGGCATTG
AAATTATGAAAAAATAAAATTGGCCAAAATTATTATTTTTTTGACAGGACCGGACCAGAC
CACTTTTTCAAAAAAGGGGATGTCTAAATTTTGGTAGTTCTGAAGATCAAAAAATTGTGT
TTTCTTGACAGGAACGAACCTGTAAGCTTTTTCAAAAGCTCAGGGCATTGAAATTATGAA
AAAATAAAATTGGCCAAAATTATTATTTTTTTGACAGGACCGGACCAGACCACTTTTTCA
AAAAAGGGGGATGTCTAAATTTTCGTAGTTCTGAAGATCAAAAAATGGTGTTTTCTTGAC
AGGAACGAACCTGTAAGCTTTTTCAAACTTTTGGGGCATTGAAATTATATAAAAATGAAA
TTGGCCAAAATTATTATTTTTTTGACTGGACCGGACCAGACCACTTTTTCAAAAAAGGGG
GATGTCTAAATTTTGGTAGTTCTGAAGATCAAAAAAATTGTGTTTTCTTGACAGGAACGA
ACCTGTAAGCCTTTTCAATCTTTTGGGGCATTGAAATTATATAAAAATAAAATTGGCCAA
AATTATTATTTTTTTGACAGGACCGGACCAGAAAAACTTTTTCAAAAAAGGGGGATGTCT
AAATTTTGGTAGTTCTGAAGATCAAAAAATTGTGTTTTTCTTGACAGGAACGAACCTGTA
AGCTTTTTCAAAAGCTCAGGGCATTGAAATTATGAAAAAATAAAATTGGCCAAAATTATT
ATTTTTTTGACAGGACCGGACCAGACCACTTTTTCAAAAAAGGGGGATGTCTAAATTTTG
GTAGTTCTGAAGATCAAAAAATTGTGTTTTCTTGACAGGAACGAACCTGTAAGCTTTTTC
AAACTTTTGGGGCATTGAAATTATGAAAAAATAAAATTGGCCAAAATTATTATTTTTTTG
ACAGGACCGGACCAGACCACTTTTTCAAAAAGGGGGATGTCTAAATTTTGGTAGTTCTGA
AGATCAAAAAAATTGTGTTTTCTTGACAGGAACGAACCTGTAAGCTTTTTCAAACTTTTG
GGGCATTGAAATTATGAAAAAATAAAATTGGCCAAAATTATTATTTTTTGACAGGACCGG
ACCAGACCACTTTTTCAAAAAAGGGGGATGTCTAAATTTTGGTAGTTCTGAAGATCAAAA
AAATTGTGTTTTCTTGACTGGAACGAACCTGTAAGCTTTTTCAAACTTTTGGGGCATTGA
AATTATTTAAAAATAAAATTGGCCAAAATTATTATTTTTTTGACAGGACCGGACCAGACC
ACTTTTTCAAAAAAGGGGGATGTCTAAATTTTGGTAGTTCTGAAGATCAAAAAATTGTGT
TTTCTTGACAGGAACAAACCTGTAAGCTTTTTCAAAAGCTCGGGGCATTGAAATTATGAA
AAAATAAAATTGGCCAAAATTTTTATTTTTTTGGCAGTTCCGGAAAAGACCTCTTTTTCA
AAAAAGGGGGATGTCTAAATTTTGGTAATTCTGAAGATCAAAAAAATTATGTTTTCTTGA
CAGGAACGAACCTGTAAGCTTTTTCAAAAGCTCGGGGCATTGAAATTATGAAAAAATAAA
ATTGGCCAAAATTATTATTTTTTTGACAGGACCGGACCAGACCACTTTTTCAAAAAAGGG
GGATGTCTAAATTTTGGTAGTTCTGAAGATCAAAAAATGGTGTTTTCTTGACAGGAACGA
ACCTGTAAGCTTTTTCAAACTTTTGGGGCATTGAAATTATGAAAAAATAAAATTGGCCAA
AATTATTATTTTTTTGACAGGACCGGACCAGACCACTTTTTCAAAAAAGGGGATGTCTAA
ATTTTGGTAGTTCTGAAGATCAAAAAACGGTGTTTTCTTGACAGGAACGAACATGTAAGC
TTTTCAAACTTTTGGGGCATTGAAATTATATAAAAATAAAATTGGCCAAAATTATTATTT
TTTTGACAGGACCGGACCAGACCACTTTTTCAAAAAAGGGGGATGTCTAAATTTTGGTAG
TTCTGAAGATCAAAAAATTGTGTTTTCTTGACAGGAACGAACCTGTAAGCTTTTTCAAAC
TTTTGGGGCATTGAAATTATATAAAAATGAAATTTTCCAAAATTATTATTTTTTGACAGG
ACCGGACCAGACCACTTTTTCAAAAAAGGGGGATGTCTAAATTTTGGTAGTTCTGAAGAT
AAAAAAATTGTGTTTTCTTGACAGGAACGAACCTGTAAGCTTTTTCAATCTTTTGGGGCA
TTGAAATTATATAAAAATAAAATTGGCCAAAATTATTATTTTTTTGACAGGACCGGACCA
GACCACTTTTTCAAAAAAGGGGGATGTCTAAATTTTGGTAGTTCTGAAGATCAAAAAATT
GTGTTTTCTTGACAGGAACGAACCTGTAGCTTTTTCAAAAGCTCAGGACATTGAAATTAT
GAAAAAATAAAATTGGCCAAAATTATTATTTTTTGACAGGACCGGACCAGACCACTTTTT
CAAAAAAGGGGGATGTCTAAATTTTGGTAGTTCTGAAGATCAAAGAATGGTGTTTTCTTG
ACAGGAATGAACCTGTAAGCTTTTTCAAACTTTTGGGGCATTGAAATTATATAAAAATAA
AATTGGCCAAAGTTATTATTTTTTTGACAGGACCGGACCAGACCACTTTTTCAAAAAAGG
GGGATGTCTAAATTTTGGTAGTTCTGAAGATCAAAAATTGTGTTTTTTTGACAGGAACGA
ACCTGTAAGCTTTTTCAAAAGCTCGGGGTATTGAAATTATGAAAAAATAAAATTGGCCAA
AATTATTATTTTTTTGACAGGACCGGACCAGACCACTTTTTCAAAAAAGGGGGATGTCTA
AATTTTGGTAGTTCTGAAGATCAAAAAATTGTGTTTTCTTGACAGGAACGAACCTGTAAG
CTTTTTCAAACTTTTGGGGCATTGAAATTATATAAAAATGAAATTGGCCAAAATTATAAT
TTTTTTGACTGGACCGGACCAGACCACTTTTTCAAAAAAGGGGGATGTCTAAATTTTGGT
AGTTCTGAAGATCAAAAAAATTGTGTTTTCTTGACAGGAACGAACCTGTAAGCTTTTTCA
ATCTTTTGGGGCATTGAAATTATATAAAAATAAAATTGGCCAAAATTATTATTTTTTTGA
CAGGACCGGACCAGACCACTTTTTCAAAAAAGGGGGATGTCTAAATTTTGGTAGTTCTGA
AGATCAAAAAATGGTGTTTTCTTGACAGGAACGAACCTGTAAGCTTTTTCAAACTTTTGG
GAATTGAAATTATGAAAAAATAAAATTGGCCAAAATTATTATTTTTTTGACAGGACGACC
ACTTTTTCAAAAAAGGGGGATGTCTAAATTTTGGTAGTTCTGAAGATCAAAAAATTGTGT
TTTCTTGACAGGAACGAACCTGTAAGCTTTTTCAAAAGCTCAGGGCATTGAAATTATGAA
AAAATAAAAATGGCCAAAATTATTATTTTTTGACAGTACCAGACCAGACCACTTTTTCAA
AAAAGGGGGATGTCTAAATTTTGGTAGTTCTGAAGATCAAAAAATTGTGTTTTCTTGAGA
GGAACGAACCTGTAAGCTTTTTCAAACTTTTGGGGCATTGAAATTATGAAAAAATAAAAT
TGGCCAAAATTATTATTTTTTTGACAGGACCGGACCAGACCACTTTTTCAAAAAAGGGGG
ATGTCTAAATTTTGGTAGTTCTGAAGATCAAAAAATTGTGTTTTCTTGACAGGAACGAAC
CTGTAAGCTTTTTGAAAAGCTCAGGGCATTGAAATTATGAAAAAATAAAATTGGCCAAAA
TTATTATTTTTTTGACAGGATCGGACCAGACCACTTTTTCAAAAAAGGGGGATGTCTAAA
TTTTGGTAGTTCTGAAGATCAAAAAATTGTGTTTTCTTGACAGGAACGAACCTGTAAGCT
TTTTAATCTTTTGGGGCATTGAAATTACATAAAAATAAAATTGGCCAAAATTATTATTTT
TTTGACAGGACCGGACCAGAAAAACTTTTTCAAAAAAGGGGGATGTCTAAATTTTGGTAG
TTCTGAAGATCAAAAAATTGTGTTTTCTTGACAGGAACGAACCTGTAAGCTTTTTCAAAA
GCTCAGGGCATTGAAATTATGAAAAAATAAAATTGGCCAAAATTATTATTTTTTTGACAG
GACCGGACCAGACCACTTTTTCAAAAAAGGGGGATGTCTAAATTTTGGTAGTTCTGAAGA
TCAAAAAACGGTGTTTTCTTGACAGGAACGAACCTGTAAGCTTTTTCAAACTTTTGGGGC
ATTGAAATTATGAAAAAATAAAATTGGCCAAAATTATTATTTTTTTGACAGGACCGGACC
AGACCACTTTTTCAAAAAAGGGGGATGTCTAAATTTTGGTAGTTGTGAAGATCAAAAAAT
TGTGTTTTCTTGACAGGAACGAACCTGTAAGCTTTTTCAAACTTTTGGGGCATTGAAATT
ATATAAAAATATAATTGGCCAAAATTATTATTTTTTGACAGGACCGGACCAGACCACTTT
TTCAAAAAAGGGGGATGTCTAAATTTTGGTAGTTCTGAAGATCAAAAAATGGTGTTTTCT
TGACAGGAACGAACCTGTAAGCTTTTTCAAACTTTTGGGGCATTGAAATTATGAAAAAAT
AAAATTGGCCAAAATTATTATTTTTTTGACAGGACGACCACTTTTTCAAAAAAGGGGGAT
GTCTAAATTTTGGTAGTTCTGAAGATCAAAAAATTGTGTTTTCTTGACAGGAACGAACCT
GTAAGCTTTTTCAAAAGCTCAGGGTATTGAAATTATGAAAAAATAAAAATGGCCAAAATT
ATTATTTTTTTGACAGTACCGGACCAGACCACTTTTTCAAAAAAGGGGGATGTCTAAATT
TTGGTAGTTCTGAAGATCAAAAAATTGTGTTTTCTTGAGAGGAACGAACCTGTAAGCTTT
TTCAAACTTTTGGGCTATTGAAATTATGAAAAAATAAAATTGGCCAAAATTATTATTTTT
TTGACAGGACCGGACCAGACCACTTTTTCAAAAAAGGGGGATGTCTAAATTTTGGTAGTT
CTGAAAATCAAAAAATTGTGTTTTCTTGACAGGAACGAACCTGTAAGCTTTTTAATCTTT
TGGGGCATTGAAATTACATAAAAATAAAATTGGCCAAAATTATTATTTTTTTGACAGGAC
CGGACCAGAAAAACTTTTTCAAAAAAGGGGGATGTCTAAATTTTGGTAGTTCTGAAGATC
AAAAAATTGTGTTTTCTTGACAGGAACGAACCTGTAAGCTTTTTCAAAAGCTCAGGGCAT
TGAAATTATGAAAAAATAAAATTGGCCAAAATTATTATTTTTTTGACAGGACCGGACCAG
ACCACTTTTTCAAAAAAGGGGGATGTCTAAATTTTGGTAGTTCCGAAGATCAAAAAATGG
TGTTTTCTTGACAGGAACGAACCTGTAAGCTTTTTCAAACTTTTGGGGCATTGAAATTAT
GAAAAAATAAAATTGGCCAAAATTATTATTTTTTTGACAGGACGACCACTTTTTCAAAAA
AGGGGGATGTCTAAATTTTGGTAGTTCTGAAGATCAAAAAATTGTGTTTTGTTGACAGGA
ACGAACCTGTAAGCTTTTTCAAAAGCTCAGGGCATTGAAATTATGAAAAAATAAAAATGG
CCAAAATTATTATTTTTTTGACAGTACCGGACCAGACCACTTTTTCAAAAAAGGGGGATG
TCTAAATTTTGGTAGTTCTGAAGATCAAAAAATTGTGTTTTCTTGAGAGGAACGAACCTG
TAAGCTTTTTCAAACTTTTGGGCTATTGAAATTATGAAAAAATAAAATTGGCCAAAATTA
TTATTTTTTTGACAGGACCGGACCAGACCACTTTTTCAAAAAAGGGGGATGTCTAAATTT
TGGTAGTTCTGAAGATCAAAAAATTGTGTTTTCTTGACAGGAACGAACCTGTAAGCTTTT
TAATCTTTTGGGGCATTGAAATTACATAAAAATAAAATTGGCCAAAATTATTATTTTTTT
GACAGGACCGGACCAGAAAAACTTTTTCAAAAAAGGGGGATGTCTAAATTTTGGTAGTTC
TGAAGATCAAAAAATTGTGTTTTTTTGACAGGAACGAACCTGTAAGCTTTTTCAAAAGCT
CAGGGCATTGAAATTATGAAAAAATAAAATTGGCCAAAATTATTATTTTTTTGACAGGAC
CGGACCAGACCACTTTTTCAAAAAAGGGGGATGTCTAAATTTTGGTAGTTCTGAAGATCA
AAAAACGGTGTTTTCTTGACAGGAACGAACCTGTAAGCTTTTTCAAACTTTTGGGGCATT
GAAATTATGAAAAAATAAAATTGGCCAAAATTATTATTTTTTTGACAGGACCGGACCAGA
CCACTTTTTCAAAAAAGGGGGATGTCTAAATTTTGGTAGTTCTGAAGATCAAAAAATTGT
GTTTTCTTGACAGGAACGAACCTGTAAGCTTTTTCAAACTTTTGGGGGATTGAAATTATA
TAAAAATATAATTGGCCAAAATTATTATTTTTTGACAGGACCGGACCAGACCACTTTTTC
AAAAAAGGGGGATGTCTAAATTTTGGTAGTTCTGAAGATCAAAAAAATTGTGTTTTCTTG
ACAGGAACGAACCTGTAAGCTTTTTCAAACTTTTGGGGCATTGAAATTATTTAAAAATAA
AATTGGCCAAAATTATTATTTTTTTGACAGGACCGGACCAGACCACTTTTTCAAAAAAGG
GGGATGTCTAAATTTTGGTAGTTCTGAAGATCAAAAAATGGTGTTTTCTTGACAGGAACG
AACCTGTAAGCTTTTTCAAACTTTTGGGGCATTGAAATTATGAAAAAATAAAATTGGCCA
AAATTATTATTTTTTTGACAGGACGACCACTTTTTCAAAAAAGGGGGATGTCTAAATTTT
GGTAGTTCTGAAGATCAAAAAATTGTTTTCTTGACAGGAACGAACCTGTAAGCTTTTTCA
AAAGCTCAGGGCATTGAAATTATGAAAAAATAAAAATGGCCAAAATTATTATTTTTTTGA
CAGTACCGGACCAGACCACTTTTTCAAAAAAGGGGGATGTCTAAATTTTGGTAGTTCTGC
AGATCAAAAAATTGTGTTTTCTTGAGAGGAACGAACCTGTAAGCTTTTTCAAACTTTTGG
GGCATTGAAATTATGAAAAAATAAAATTGGCCAAAATTATTATTTTTTTGACAGGACCGG
ACCAGACCACTTTTTCAAAAAAGGGGGATGTCTAAATTTTGGTAGTTCTGAAGATCAAAA
AATTGTATTTTCTTGACAGGAACGAACCTGTAAGCTTTTTCAAACTTTTGGGGCATTGAA
ATTATATAAAAATATAATTGGCCAAAATTATTATTTTTTGACAGGACCGGACCAGACCAC
TTTTTCAAAAAAGGGGGATGTCTAAATTTTGGTAGTTCTGAAGATCAAAAAAATTGTGTT
TTCTTGACTGGAACGAACCTGTAAGCTTTTTCAAACTTTTGGGGCATTGAAATTATTTAA
AAATAAAATTGGCCAAAATTATTATTTTTTTGACAGGACCGGACCAGACCACTTTTTCAA
AAAAGGGGATGTCTAAATTTTGGTAGTTCTGAAGATCAAAAAATTGTGTTTTCTTGACAG
GAACGAACCTGTAAGCTTTTTCAAAAGCTCAGGGCATTGAAATTATGAAAAAAAAAAATT
GGCCAAAATTATTATTTTTTTGACAGGACCGGACCAGACCACTTTTTCAAAAAAGGGGGA
TGTCTAAATTTTGGTAGTTCTGAAGATCAAAAAATTGTGTTTTCTTGACAGGAACAAAGC
TGTAAGCTTTTTCAAAAGCTCGGGGCATTGAAATTATGAAAAAATAAAATTGGCCAAAAT
TATTATTTTTTTGGCAGTTCCGGAAAAGACCACTTTTTCAAAAAAGGGGGATGTCTAAAT
TTTGGTAGTTCTGAAGATCAAAAAAATTATGTTTTCTTGACAGGAACGAACCTGTAAGCT
TTTTCAAAAGCTCGGGGCATTGAAATTATGAAAAAATAAAATTGGCCAAAATTATTATTT
TTTTGACAGGACCGGACCAGACCACTTTTTCAAAAAAGGGGGATGTCTAAATTTTGGTAG
TTCTGAAGATCAAAAAATGGTGTTTTCTTGACAGGAACGAACCTGTAAGCTTTTTCAAAC
TTTTGGGGCATTGAAATTATGAAAAAATAAAATTGGCCAAAATTATTATTTTTTTGACAG
GACCGGACCAGACCACTTTTTCAAAAAAGGGGATGTGTAAATTTTGGTAGTTCTGAAGAT
CAAAAAACGGTGTTTTCTTGACAGGAACGAACATGTAAGCTTTTCAAACTTTTGGGGCAT
TGAAATTATATAAAAATAAAATTGGCCAAAATTATTATTTTTTTGACAGGACCGGACCAG
ACCACTTTTTCAAAAAAGGGGGATGTCTAAATTGTGGTAGTTCTGAAGATCAAAAAATTG
TGTTTTCTTGACAGGAACGAACCTGTACCTTTTTCAAAAGCTCAGGACATTGAAATTATG
AAAAAATAAAATTGGCCAAAATTATTATTTTTTGACAGGACCGGACCAGACCACTTTTTC
AAAAAAGGGGGATGTCTAAATTTTGGTAGTTCTGAAGATCAAAGAATGGTGTTTTCTTGA
CAGGAACGATCCTGTAAGCTTTTTCAAAAGCTTGGGGCATTGAAATTATGAAAAAATAAA
ATTGGCCAAAATTATTATTTTTTTGAGAGGACCGGACCAGACCACTTTTTCAAAAAAGGG
GGATGTCTAAATTTTGGTAGTTCTGAAGATCAAAAAATTGTGTTTTCTTGACAGGAACGA
TCCTGTAAGCTTTTTCAAAAGCTTGGGGCATTGAAATTATGAAAAAATAAAATTGGCCAA
AATTATTATTTTTTTGAGAGGACCGGACCAGACCACTTTTTCAAAAAAGGGGGATGTCTA
AATTTTGGTAGTTCTGAAGATCAAAAATTGTGTTTTTTTGACAGGAACGAATCTGTAAGC
TTTTTCAAAAGCTCGGGGCATTGAAATTATGAAAAAATAAAATTGGCCAAAATTATTATT
TTTTTGACAGGACCGGACCAGACCACTTTTTCAAAAAAGGGGGATGTCTAAATTTTGGTA
GTTCTGAAGATCAAAACATTGTGTTTTCTTGACAGGAACGAACCTGTAAGCTTTTTCAAA
CTTTTGGGGCATTGAAATTATATAAAAATGAAATTGGCCAAAATTATTATTTTTTTGACT
GGACCGGACCGGACCACTTTTTCAAAAAAGGGGGATGTCTAAATTTTGGTAGTTCTGAAG
ATCAAAAAAATTGTGTTTTCTTGACAGGAACGAACCTGTAAGCTTTTTAAATCTTTTGGG
GCATTGAAATTATATAAAAATAAAATTGGCCAAAATTATTATTTTTTTGACAGGACCGGA
CCAGACCACTTTTTCAAAAAAGGGGGATGTCTAAATTTTGGTAGTTCTGAAGATCAAAAA
ATGGTGTTTTCTTGACAGGAACGAACCTGTAAGCTTTTTCAAACTTTTGGGAATTGAAAT
TATGAAAAAATAAAATTGGCCAAAATTATTATTTTTTTGACAGGACGACCACTTTTTCAA
AAAAGGGGGATGTCTAAATTTTGGTAGTTCTGAAGATCAAAAAATTGTGTTTTCTTGAGA
GGAACGAACATGTAAGCTTTTTCAAACTTTTGGGGCATTGAAATTATGAAAAAATAAAAT
TGGCGAAAATTATTATTTTTTTGACAGGACCGGACCAGACCACTTTTTCAAAAAAGGGGG
ATGTCTAAATTTTGGTAGTTCTGAAGATCAAAAAATGGTGTTTTCTTGACAGGAACGAAC
CTGTAAGCTTTTTGAAAAGCTCAGGGCATTGAAATTATGAAAAAATAAAATTGGCCAAAA
TTATTATTTTTTTGACAGGATCGGACCAGACCACTTTTTCAAAAAAGGGGGATGTCTAAA
TTTTGCTAGTTCTGAAGATCAAAAAATTGTGTTTTCTTGACAGGAACGAACCTGTAAGCT
TTTTAATCTTTTGGGGCATTGAAATTACATAAAAATAAAATTGGCCAAAATTATTATTTT
TTTGACAGGACCGGACCAGAAAAACTTTTTCAAAAAAGGGGGATGTCTAAATTTTGGTAG
TTCTGAAGATCAAAAAATTGTGTTTTCTTGACAGGAACGAACCTGTAAGCTTTTTCAAAA
GCTCAGGGCATTGAAATTATGAAAAAATAAAATTGGCCAAAATTATTATTTTTTTGACAG
GACCGGACCAGACCACTTTTTCAAAAAAGGGGGATGTCTAAATTTTGGTAGTTCTGAAGA
TCAAAAAACGGTGTTTTCTTGACAGGAACGAACCTGTAAGCTTTTTCAAACTTTTTGGGC
ATTGAAATTATGAAAAAATAAAATTGGCCAAAATTATTATTTTTTTGACAGGACCGGACC
AGACCACTTTTTCAAAAAAGGGGGATGTCTAAATTTTGGTAGTTCTGAAGATCAAAAAAT
TGTGTTTTCTTGACAGGAACGAACCTGTAAGCTTTTTCAAACTTTTGGGGCATTGAAATT
ATATAAAAATATAATTGGCCAAAATTATTATTTTTTGACAGGACCGGACCAGACCACTTT
TTCAAAAAAGGGGGATGTCTAAATTTTGGTAGTTCTGAAGATCAAAAAAATTGTGTTTTC
TTGACAGGAACGAACCTGTAAGCTTTTTCAAACTTTTGGGGCATTGAAATTATTTAAAAA
TAAAATTGGCCAAAATTATTATTTTTTTGACAGGACCGGACCAGACCACTTTTTCAAAAA
AGGGGGATGTCTAAATTTTGGTAGTTCTGAAGATCAAAAAATGGTGTTTTCTTGACAGGA
ACGAACCTGTAAGCTTTTTCAAACTTTTGGGGCATTGAAATTATGAAAAAATAAAATTGG
CCAAAATTATTATTTTTTTGACAGGACGACCACTTTTTCAAAAAAGGGGGATGTCTAAAT
TTTGGTAGTTCTGAAGATCAAAAAATTGTGTTTTCTTGACAGGAACGAACCTGTAAGCTT
TTTCAAAAGCTCAGGGCATTGAAATTATGAAAAAATAAAAATGGCCAAAATTATTATTTT
TTTGACAGTACCGGACCAGACCACTTTTTCAAAAAAGGGGGATGTCTAAATTTTGGTAGT
TCTGAAGATCAAAAAATTGTGTTTTCTTGAGAGGAACGAACCTGTAAGCTTTTTCAAACT
TTTGGGCTATTGAAATTATGAAAAAATAAAATTGGCCAAAATTATTATTTTTTTGACAGG
ACCGGACCAGACCACTTTTTCAAAAAAGGGGGATGTCTAAATTTTGGTAGTTCTGAAGAT
CAAAAAATTGTGTTTTCTTGACAGGAACGAACCTGTAAGCTTTTTGAAAAGCTCAGGGCA
TTGAAATTATGAAAAAATAAAATTGGCCAAAATTATTATTTTTTTGACAGGATCGGACCA
GACCACTTTTTCAAAAAAGGGGGATGTCTAAATTTTGGTAGTTCTGAAGATCAAAAAATT
GTGTTTTCTTGACAGGAACGAACCTGTAAGCTTTTTAATCTTTTGGGGCATTGAAATTAC
ATAAAAATAAAATTGGCCCAAATTATTATTTTTTTGACAGGACCGGACCAGAAAAACTTT
TTCAAAAAAGGGGGATGTCTAAATTTTGGTAGTTCTGAAGATCAAAAAATTGTGTTTTCT
TGACAGGAACGAACCTGTAAGCTTTTTCAAAAGCTCAGGGCATTGAAATTATGAAAAAAT
AAAATTGGCCAAAATTATTATTTTTTGACAGGACCGGACCAGACCACTTTTTCAAAAAAG
GGGGATGTCTAAATTTTGGTAGTTCTGAAGATCAAAAAAATTGTGTTTTCTTCACAGGAA
CGAACCTGTAAGCTTTTTCAAACTTTTGGGGCATTGAAATTATTTAAAAATAAAATTGGC
CAAAATTATTATTTTTTTGACAGGACCGGACCAGACCACTTTTTCAAAAAAGGGGGATGT
CTAAATTTTGGTAGTTCTGAAGATCAAAAAATGGTGTTTTCTTGACAGGAACGAACCTGT
AAGCTTTTTCAAACTTTTGGGGCATTGAAATTATGAAAAAATAAAATTGGCCAAAATTAT
TATTTTTTTGACAGGACGACCACTTTTTCAAAAAAGGGGGATGTCTAAATTTTGGTAGTT
CTGAAGATCAAAAAATTGTTTTCTTGACAGGAACGAACCTGTAAGCTTTTTCAAAAGCTC
AGGGCATTGAAATTATGAAAAAATAAAAATGGCCAAAATTATTATTTTTTTGACAGGACC
GGACCAGACCACTTTTTCAAAAAACTGGGATGTCTAAATTTTGGTAGTTCTGAAGATCAA
AAAATTGTGTTTTCTTGAGAGGAACGAACCTGTAAGCTTTTTCAAACTTTTGGGGCATTG
AAATTATGAAAAAATAAAATTGGCCAAAATTATTATTTTTTTGACAGGACCGGACCAGAC
CACTTTTTCAAAAAAGGGGGATGTCTAAATTTTGGTAGTTCTGAAGATCAAAAAATTGTG
TTTTCTTGACAGGAACGAACCTGTAAGCTTTTTGAAATGCTCAGGGCATTGAAATTATGA
AAAAATAAAATTGGCCAAAATTATTATTTTTTTGACAGGATCGGACCAGACCACTTTTTC
AAAAAAGGGGGATGTCTAAATTTTGGTAGTTCTGAAGATCAAAAAATTGTGTTTTCTTGA
CAGGAACGAACCTGTAAGCTTTTTAATCTTTTGGGGCATTGAAATTACATAAAAATAAAA
TTGGCCAAAATTATTATTTTTTTGACAGGACCGGACCAGAAAAACTTTTTCAAAAAAGGG
GGATGTCTAAATTTTGGTAGTTCTGAAGATCAAAAAATTGTGTTTTCTTGACAGGAACGA
ACCTGTAAGCTTTTTCAAAAGCTCAGGGCATTGAAATTATGAAAAAATAAAATTGGCCAA
TATTATTATTTTTTTGACAGGACCGGACCAGACCACTTTTTCAAAAAAGGGGGATGTCTA
AATTTTGGTAGTTCTGAAGATCAAAAAACGGTGTTTTCTTGACAGGAACGAACCTGTAAG
CTTTTTCAAACTTTTGGGGCATTGAAATTATGAAAAAATAAAATTGGCCAAAATTATTAT
TTTTTTGACAGGACCGGACCAGACCACTTTTTCAAAAAAGGGGGATGTCTAAATTTTGGT
AGTTCTGAAGATCAAGAAATTGTGTTTTCTTGACAGGAACGAACCTGTAAGCTTTTTCAA
ACTTTTGGGGCATTGAAATTATATAAAAATATAATTGGCCAAAATTATTATTTTTTGACA
GGACCGGACCAGACCACTTTTTCAAAAAAGGGGGATGTCTAAATTTTGGTAGTTCTGAAG
ATCAAAAAAATTGTGTTTTCTTGACAGGAACGAACCTGTAAGCTTTTTCAAACTTTTGGG
GCATTGAAATTATTTAAAAATAAAATTGGCCAAAATTATTATTTTTTTGACAGGACCGGA
CCAGACCACTTTTTCAAAAAAGGGGCATGTCTAAATTTTGGTAGTTCTGAAGATCAAAAA
ATTGTGTTTTCTTGACAGGAACGAACCTAGAGCTTTTTCAAACTTTTGGGGCATTGAAAT
TATATAAAAATAAAATTGGCCAAAATTATTATTTTTTGACAGGACCGGACCAGACCACTT
TTTCAAAAAAGTGGGATGTCTAAATTTTGGTAGTTCTGAAGATCAAAAAATTGTGTTTTC
TTGAGAGGAACGAACCTGTAAGCTTTTTCAAACTTTTGGGGCATTGAAATTATGAAAAAA
TAAAATTGGCCAAAATTATTATTTTTTTGACAGGACCGGACCAGACCACTTTTTCAAAAA
AGGGGGATGTCTAAATTTTGGTAGTTCTGAAGATCAAAAAATGGTGTTTTCTTGACAGGA
ACGAACCTGTAAGCTTTTTGAAAAGCTCAGGGCATTGAAATTATGAAAAAATAAAATTGG
CCAAAATTATTATTTTTTTGACAGGATCGGAACAGACCACTTTTTCAAAAAAGGGGGATG
TCTAAATTTTGGTAGTTCTGAAGATCAAAAAATTGTGTTTTCTTGACAGGAACGAACCTG
TAAGCTTTTTAATCTTTTGGGGCATTGAAATTACATAAAAATAAAATTGGCCAAAATTAT
TATTTTTTTGACAGGACCGGACCAGAAAAACTTTTTCAAAAAAGGGGGATGTCTAAATTT
TGGTAGTTCTGAAGATCAAAAAATTGTGTTTTCTTGACAGGAACGAACCTGTAAGCTTTT
TCAAAAGCTCAGGGCATTGAAATTATGAAAAAATAAAATTGGCCAATATTATTATTTTTT
TGACAGGACCGGACCAGACCACTTTTTCAAAAAAGGGGGATGTCTAAATTTTGGTAGTTC
TGAAGATCAAAAAACGGTGTTTTCTTGACAGGAACGAACCTGTAAGCTTTTTCAATCTTT
TGGGGCATTGAAATTATGAAAAAATAAAATTGGCCAAAATTATTATTTTTTTGACAGGAC
CGGACCAGACCACTTTTTCAAAAAAGGGGGATGTCTAAATTTTGGTAGTTCTGAAGATCA
AAAAATTGTGTTTTCTTGACAGGAACGAACCTGTAAGCTTTTTCAAACTTTTGGGGCATT
GAAATTATATAAAAATATAATTGGCCAAAATTATTATTTTTTGACAGGACCGGACCAGAC
CACTTTTTCAAAAAAGGGGGATGTCTAAATTTTGGTAGTTCTGAAGATCAAAAAAATTGT
GTTTTCTTGACAGGAACGAACCTGTAAGCTTTTTCAAACTTTTGGGGCATTGAAATTATT
TAAAAATAAAATTGGCCAAAATTATTATTTTTTTGACAGGACCGGACCAGACCACTTTTT
CAAAAAAGGGGGATGTCTAAATTTTGGTAGTTCTGAAGATCAAAAAATTGTGTTTTCTTG
ACAGGAACGAACCTGTAAGCTTTTTCAAACTTTTTGGGCATTGAAATTATGAAAAAATAA
AATTGGCCAATATTATTATTTTTTTGACAGGACCGGACCAGACCACTTTTTCAAAAAAGG
GGGATGTCTAAATTTTGGTAGTTCTGAAGATCAAAAAACGGTGTTTTCTTGACAGGAACG
AACCTGTAAGCTTTTTCAAACTTTTGGGGCATTGAAATTATGAAAAAATAAAATTGGCCA
AAATTATTATTTTTTTGACAGGACCGGACCAGACCACTTTTTCAAAAAAGGGGGATGTCT
AAATTTTGGTAGTTCTGAAGATCAAAAAATTGTGTTTTCTTGACAGGAACGAACCTGTAA
GCTTTTTCAAACTTTTGGGGCATTGAAATTATATAAAAATATAATTGGCCAAAATTATTA
TTTTTTGACAGGACCGGACCAGACCACTTTTTCAAAAAAGGGGGATGTCTAAATTTTGGT
AGTTCTGAAGATCAAGAAATTGTGTTTTCTTGACAGGAACGAACCTGTAAGCTTTTTCAA
ACTTTTGGGGCATTGAAATTATATAAAAATATAATTGGCCAAAATTATTATTTTTTGACA
GGACCGGACCAGACCACTTTTTCAAAAAAGGGGGATGTCTAAATTTTGGTAGTTCTGAAG
ATCAAAAAAATTGTGTTTTCTTGACAGGAACGAACCTGTAAGCTTTTTCAAACTTTTGGG
GCATTGAAATTATTTAAAAATAAAATTGGCCAAAATTATTATTTTTTTGACAGGACCGGA
CCAGACCACTTTTTCAAAAAAGGGGGATGTCTAAATTTTGGTAGTTCTGAAGATCAAAAA
ATTGTGTTTTCTTGACAGGAACGAACCTAGAGCTTTTTCAAACTTTTGGGGCATTGAAAT
TATATAAAAATAAAATTGGCCAAAATTATTATTTTTTGACAGGACCGGACCAGACCACTT
TTTCAAAAAAGTGGGATGTCTAAATTTTGGTAGTTCTGAAGATCAAAAAATTGTGTTTTC
TTGAGAGGAACGAACCTGTAAGCTTTTTCAAACTTTTGGGGCATTGAAATTATGAAAAAA
TAAAATTGGCCAAAATTATTATTTTTTTGACAGGACCGGACCAGACCACTTTTTCAAAAA
AGGGGGATGTCTAAATTTTGGTAGTTCTGAAGATCAAAAAATGGTGTTTTCTTGACAGGA
ACGAACCTGTAAGCTTTTTGAAAAGCTCAGGGCATTGAAATTATGAAAAAATAAAATTGG
CCAAAATTATTATTTTTTTGACAGGATCGGAACAGACCACTTTTTCAAAAAAGGGGGATG
TCTAAATTTTGGTAGTTCTGAAGATCAAAAAATTGTGTTTTCTTGACAGGAACGAACCTG
TAAGCTTTTTAATCTTTTGGGGCATTGAAATTACATAAAAATAAAATTGGCCAAAATTAT
TATTTTTTTGACAGGACCGGACCAGAAAAACTTTTTCAAAAAAGGGGGATGTCTAAATTT
TGGTAGTTCTGAAGATCAAAAAATTGTGTTTTCTTGACAGGAACGAACCTGTAAGCTTTT
TCAAAAGCTCAGGGCATTGAAATTATGAAAAAATAAAATTGGCCAATATTATTATTTTTT
TGACAGGACCGGACCAGACCACTTTTTCAAAAAAGGGGGATGTCTAAATATTGGTAGTTC
TGAAGATCAAAAAACGGTGTTTTCTTGACAGGAACGAACCTGTAAGCTTTTTCAATCTTT
TGGGGCATTGAAATTATGAAAAAATAAAATTGGCCAAAATTATTATTTTTTTGACAGGAC
CGGACCAGACCACTTTTTCAAAAAAGGGGGATGTCTAAATTTTGGTAGTTCTGAAGATCA
AAAAATTGTGTTTTCTTGACAGGAACGAACCTGTAAGCTTTTTCAAACTTTTGGGGCATT
GAAATTATATAAAAATATAATTGGCCAAAATTATTATTTTTTGACAGGACCGGACCAGAC
CACTTTTTCAAAAAAGGGGGATGTCTAAATTTTGGTAGTTCTGAAGATCAAAAAAATTGT
GTTTTCTTGACAGGAACGAACCTGTAAGCTTTTTCAAACTTTTGGGGCATTGAAATTATT
TAAAAATAAAATTGGCCAAAATTATTATTTTTTTGACAGGACCGGACCAGACCACTTTTT
CAAAAAAGGGGGATGTCTAAATTTTGGTAGTTCTGAAGATCAAAAAATTGTGTTTTCTTG
ACAGGAACGAACCTGTAAGCTTTTTCAAACTTTTTGGGCATTGAAATTATGAAAAAATAA
AATTGGCCAATATTATTATTTTTTTGACAGGACCGGACCAGACCACTTTTTCAAAAAAGG
GGGATGTCTAAATTTTGGTAGTTCTGAAGATCAAAAAACGGTGTTTTCTTGACAGGAACG
AACCTGTAAGCTTTTTCAAACTTTTGGGGCATTGAAATTATGAAAAAATAAAATTGGCCA
AAATTATTATTTTTTTGACAGGACCGGACCAGACCACTTTTTCAAAAAAGGGGGATGTCT
AAATTTTGGTAGTTCTGAAGATCAAAAAATTGTGTTTTCTTGACAGGAACGAACCTGTAA
GCTTTTTCAAACTTTTGGGGCATTGAAATTATATAAAAATATAATTGGCCAAAATTATTA
TTTTTTGACAGGACCGGACCAGACCACTTTTTCAAAAAAGGGGGATGTCTAAATTTTGGT
AGTTCTGAAGATCAAAAAAATTGTGTTTTCTTGACAGGAACGAACCTGTAAGCTTTTTCA
AACTTTTGGGGCATTGAAATTATTTAAAAATAAAATTGGCCAAAATTATTATTTTTTTGA
CAGGACCGGACCAGACCACTTTTTCAAAAAAGGGGGATGTCTAAATTTTGGTAGTTCTGA
AGATCAAAAAATTGTGTTTTCTTGACAGGAACGAACCTAGAGCTTTTTCAAACTTTTGGG
GCATTGAAATTATATAAAAATAAAATTGGCCAAAATTATTATTTTTTGACAGGACCGGAC
CAGACCACTTTTTCAAAAAAGTGGGTTGTCTAAATTTTGGTAGTTCTGAAGATCAAAAAA
TTGTGTTTTCTTGAGAGGAACGAACCTGTAAGCTTTTTCAAACTTTTGGGGCATTGAAAT
TATGAAAAAATAAAATTGGCCAAAATTATTATTTTTTTGACAGGACCGGACCAGACCACT
TTTTCAAAAAAGGGGGATGTCTAAATTTTGGTAGTTCTGAAGATCAAAAAATTGTGTTTT
CTTGACAGGAACGAACCTGTAAGCTTTTTGAAAAGCTCAGGGCATTGAAATTATGAAAAA
ATAAAATTGGCCAAAATTATTATTTTTTTGACAGGATCGGACCAGACCACTTTTTCAAAA
AAGGGGGATGTCTAAATTTTGGTAGTTCTGAAGATCAAAAAATTGTTTTTTCTTGACAGG
AACGAACCTGTAAGCTTTTTAATCTTTTGGGGCATTGAAATTACATAAAAATAAAATTGG
CCAAAATTATTATTTTTTTGACAGGACCGGACCAGAAAAACTTTTTCAAAAAAGGGGGAT
GTCTAAATTTTGGTAGTTCTGAAGATCAAAAAATTGTGTTTTCTTGACAGGAACGAACCT
GTAAGCTTTTTCAAAAGCTCAGGGCATTGAAATTATGAAAAAATAAAATTGGCCAATATT
ATTATTTTTTTGACAGGACCGGACCAGACCACTTTTTCAAAAAAGGGGGATGTCTAAATT
TTGGTAGTTCTGAAGATCAAAAAATTGTGTTTTCTTGAGAGGAACGAACCTGTAAGCTTT
TTCAAACTTTTTGGGCATTGAAATTATGAAAAAATAAAATTGGCCAAAATTATTATTTTT
TTGACAGGACCGGACCAGACCACTTTTTCAAAAAAGGGGGATGTCTAAATTTTGGTAGTT
CTGAAGATCAAAAAATTGTGTTTTCTTGACAGGAACGAACCTGTAAGCTTTTTGAAAAGC
TCAGGGCATTGAAATTATGAAAAAATAAAATTGGCCAAAATTATTATTTTTTTGACTGGA
CCGGACCAGACCACTTTTTCAAAAAAGGGGGATGTCTAAATTTTGGTAGTTCTGAAGATC
AAAAAATTGTGTTTTCTTGACAGGAACGAACCTGTAAGCTTTTTCAAAAGCTCAGGGCAT
TGAAATTATGAAAAAATAAAATTGGCCAATATTATTATTTTTTTGACAGGACCGGACCAG
ACCACTTTTTCAAAAAAGGGGGATGTCTAAATTTTGGTAGTTCTGAAGATCAAAAAACGG
TGTTTTCTTGACAGGAACGAACCTGTAAGCTTTTTCAAACTTTTGGGGCATTGAAATTAT
GAAAAAATAAAATTGGCCAAAATTATTATTTTTTTGACAGGACCGGACCAGACCACTTTT
TCAAAAAAGGGGGATGTCTAAATTTTGGTAGTTCTGAAGATCAAAAAATTGTGTTTTCTT
GACAGGAACGAACCTGTAAGCTTTTTCAAACTTTTGGGGCATTGAAATTATATAAAAATA
TAATTGGCCAAAATTATTATTTTTTGACAGGACCGGACCAGACCACTTTTTCAAAAAAGG
GGGATGTCTAAATTTTGGTAGTTCTGAAGATCAAAAAAATTGTGTTTTCTTGACAGGAAC
GAACCTGTAAGCTTTTTCAAACTTTTGGGGCATTGAAATTATTTAAAAATAAAATTGGCC
AAAATTATTATTTTTTTGACAGGACCGGACCAGACCACTTTTTCAAAAAAGGGGGATGTC
TAAATTTTGGTAGTTCTGAAGATCAAAAAATTGTGTTTTCTTGACAGGAACGAACCTAGA
GCTTTTTCAAACTTTTGGGGCATTGAAATTATATAAAAATAAAATTGGCCAAAATTATTA
TTTTTTGACAGGACCGGACCAGACCACTTTTTCAAAAAAGTGGGATGTCTAAATTTTGGT
AGTTCTGAAGATCAAAAAATTGTGTTTTCTTGACAGGAACGAACCTGTAGCTTTTTCAAA
AGCTCAGGGCATTGAAATTATGAAAAAATAAAATTGGCCAAAGTTATTATTTTTTTGACA
GGACCGGACCAGACCACTTTTTCAAAAAAGGGGATGTCTAAATTTTGGTAGTTCTGAAGA
TCAAAAAATTGTGTTTTCTTAACAGGAACGAACCTGTAAGCTTTTTCAAACTTTTGGGGC
ATTGAAATTATATAAAAATGAAATTGGCCAAAATTATTATTTTTTTGACTGGACCGGACC
AGACCACTTTTTCAAAAAAGGGGGATGTCTAAATTTTGGTAGTTCTGAAGATCAAAAAAA
TTGTGTTTTCTTGACAGGAACGAACCTGTAAGCTTTTTCAATCTTTTGGGGCATTGAAAT
TATATAAAAATAAAATTGGCCAAAATTATTATTTTTTTGACAGGACCGGACCAGAAAAAC
TTTTTCAAAAAAGGGGGATGTCTAAATTTTGGTAGTTCTGAAGATCAAAAAATTGTGTTT
TCTTGACAGGAACGAACCTGTAAGCTTTTTCAAAAGCTCAGGGCATTGAAATTATGAAAA
AATAAAATTGGCCAAAATTATTATTTTTTTGACAGGACTGGACCAGACCACTTTTTCAAA
AAAGGGGGATGTCTAAATTTTGGTAGTTCTGAAGATCAAAAAATTGTGTTTTCTTGACAG
GAACGAACCTGTAAGCTTTTTCAAACTTTTGGGGCATTGAAATTATGAAAAAATAAAATT
GGCCAAAATTATTATTTTTTTGACAGGACCGGACCAGACCACTTTTTCAAAAAAGGGGGA
TGTCTAAATTTTGGTAGTTCTGAAGATCAAAAAATTGTGTTTTCTTGACAGGAACGAACC
TGTAAGCTTTTTCAAACTTTTGGGGCATTGAAATTATATAAAAATATAATTGGCCAAAAT
TATTATTTTTTGACAGGACCGGACCAGACCACTTTTTCAAAAAAGGGGATGTCTAAATTT
TGGTAGTTCTGAAGATCAAAAAATTGTGTTTTCTTGACAGGAACGAACCTGTAAGCTTTT
TCAAACTTTTGGGGCATTGAAATTATGAAAAAATAAAATTGGCCAAAATTATTATTTTTT
TGACAGGACCGGACCAGACCACTTTTTCAAAAAAGGGGGATGTCTAAATTTTGGTAGTTC
TGAAGATCAAAGAATGGTGTTTTCTTGACAGGAACGAACCTGTAAGCTTTTTCAAACTTT
TGGGGCATTGAAATTATATAAAAATAAAATTGGCCAAAGTTATTATTTTTTTGACAGGTC
CAGACCAGACCACTTTTTCAAAAAAGGGGGATGTCTAAATTTTGGTAGTTCTGAAGATCA
AAAATTGTGTTTTTTTGACAGGAACGAACCTGTAAGCTTTTTCAAAAGCTCGGGGCATTG
AAATTATGAAAAAATAAAATTGGCCAAAATTATTATTTTTTTGACAGGACCGGACCAGAC
CACTTTTTCAAAAAAGGGGGATGTCTAAATTTTGGTAGTTCTGAAGATCAAAAAATTGTG
TTTTCTTAACAGGAACGAACCTGTAAGCTTTTTCAAACTTTTGGGGCATTGAAATTATAT
AAAAATGAAATTGGCCAAAATTATTATTTTTTTGACTGGACCGGACCAGACCACTTTTTC
AAAAAAGGGGGATGTCTAAATTTTGGTAGTTCTGAAGATCAAAAAAATTGTGTTTTCTTG
ACAGGAACGAACCTGTAAGCTTTTTCAATCTTTTGGGGCATTGAAATTATATAAAAATAA
AATTGGCCAAAATTATTATTTTTTTGACAGGACCGGACCAGAAAAACTTTTTCAAAAAAG
GGGGATGTCTAAATTTTGGTAGTTCTGAAGATCAAAAAATTGTGTTTTCTTGACAGGAAC
GAACCTGTAAGCTTTTTCAAAAGCTCAGGGCATTGAAATTATGAAAAAATAAAATTGGCC
AAAATTATTATTTTTTTGACAGGACTGGACCAGACCACTTTTTCAAAAAAGGGGGATGTC
TAAATTTTGGTAGTTCTGAAGATCAAAAAATTGTGTTTTCTTGACAGGAACGAACCTGTA
AGCTTTTTCAAACTTTTGGGGCATTGAAATTATGAAAAAATAAAATTGGCCAAAATTATT
ATTTTTTTGACAGGACCGGACCAGACCACTTTTTCAAAAAAGGGGGATGTCTAAATTTTG
GTAGTTCTGAAGATCAAAAAATTGTGTTTTCTTGACAGGAACGAACCTGTAAGCTTTTTC
AAACTTTTGGGGCATTGAAATTATATAAAAATATAATTGGCCAAAATTATTATTTTTTGA
CAGGACCGGACCAGACCACTTTTTCAAAAAAGGGGGATGTCTAAATTTTGGTAGTTCTGA
AGATCAAAAAATTGTGTTTTCTTGACAGGAACGAACCTGTAAGCTTTTTCAAACTTTTTG
GGGCATTGAAATTATATAAAAATATAATTGGCCAAAATTATTATTTTTTGACAGGACCGG
ACCAGACCACTTTTTCAAAAAAGGGGATGTCTAAATTTTGGTAGTTCTGAAGATCAAAAA
ATTGTGTTTTCTTGACAGGAACGAACCTGTAAGCTTTTTCAAACTTTTGGGGCATTGAAA
TTATGAAAAAATAAAATTGGCCAAAATTATTATTTTTTTGACAGGACCGGACCAGACCAC
TTTTTCAAAAAAGGGGGATGTCTAAATTTTGGTAGTTCTGAAGATCAAAGAATGGTGTTT
TCTTGACAGGAACGAACCTGTAAGCTTTTTCAAACTTTTGGGGCATTGAAATTATATAAA
AATAAAATTGGCCAAAGTTATTATTTTTTTGACAGGTCCAGACCAGATCACTTTTTCAAA
AAAGGGGGATGTCTAAATTTTGGTAGTTCTGAAGATCAAAAATTGTGTTTTTTTGACAGG
AACGAACCTGTAAGCTTTTTCAAAAGCTCGGGGCATTGAAATTATGAAAAAATAAAATTG
GCCAAAATTATTATTTTTTTGACAGGACCGGACCAGACCACTTTTTCAAAAAAGGGGGAT
GTCTACATTTTGGTAGTTCTGAAGATCAAAAAATTGTGTTTTCTTGACAGGAACGAACCT
GTAAGCTTTTTCAAACTTTTGGGGCATTGAAATTATATAAAAATGAAATTGGCCAAAATT
ATTATTTTTTTGACTGGACCGGACCAGACCACTTTTTCAAAACAGGGGGATGTCTAAATT
TTGGTAGTTCTGAAGATCAAAAAAATTGTGTTTTCTTGACAGGAACGAACCTGTAAGCTT
TTTCAATCTTTTGGGGCATTGAAATTATATAAAAATAAAATTTGCCAAAATTATTATTTT
TTTGACAGGACCGGACCAGAAAAACTTTTTCAAAAAAGGGGGATGTCTAAATTTTGGTAG
TTCTGAAGATCAAAAAATTGTGTTTTCTTGACAGGAACGAACGTGTAAGCTTTTTCAAAA
GCTCAGGGCATTGAAATTATGAAAAAATAAAATTGGCCAAAATTATAATTTTTTTGACAG
GACTGGACCAGACCACTTTTTCAAAAAAGGGGGATGTCTAAATTTTGGTAGTTCTGAAGA
TCAAAAAATTGTGTTTTCTTGACAGGAACGAACCTGTAAGCTTTTTCAAACTTTTGGGGC
ATTGAAATTATGAAAAAATAAAATTGGCCAAAATTATTATTTTTTTGACAGGACCGGACC
AGACCACTTTTTCAAAAAAGGGGGATGTCTAAATTTTGGTAGTTCTGAAGATCAAAAAAT
TGTGTTTTCTTGACAGGAACGAACCTGTAAGCTTTTTCAAACTTTTGGGGCATTGAAATT
ATATAAAAATATAATTGGCCAAAATTATTATTTTTTGACAGGACCGGACCAGACCACTTT
TTCAAAAAAGGGGGATGTCTAAATTTTGGTAGTTCTGAAGATCAAAAAAATTGTGTTTTC
TTGACAGGAACGAACCTGTAAGCTTTTTCAAACTTTTGGGGCATTGAAATTATTTAAAAA
TAAAATTGGCCAAAATTATTATTTTTTTGACAGGACCGGACCAGACCACTTTTTCAAAAA
AGGGGGATGTCTAAATTTTGGTAGTTCTGAAGATCAAAAAATTGTGTTTTCTTGACAGGA
ACGAACCTGTAAGCTTTTTCAAACTTTTGGGGCATTGAAATTATATAAAAATAAAATTGG
CCAAAATTATTATTTTTTGACAGGACCGGACCAGACCACTTTTTCAAAAAAGTGGGATGT
CTAAATTTTGGTAGTTCTGAAGATCAAAAAATTGTGTTTTCTTGACAGGAACGAACCTGT
AGCTTTTTCAAAAGCTCAGGGCATTGAAATTATGAAAAAATAAAATTGGCCAAAATTATT
ATTTTTTGACAGGACCGGACCAGACCACTTTTTCAAAAAAGGGGGATGTCTAAATTTTGG
TAGTTCTGAAGATCAAAGAATGGTGTTTTCTTGACAGGAACAAACCTGTAAGCTTTTTCA
AACTTTTGGGGCATTGAAATTATATAAAAATAAAATTGGCCAAAGTTATTATTTTTTTGA
CAGGACCGGACCAGACCACTTTTTCAAAAAAGGGGGATGTCTAAATTTTGGTAGTTCTGA
AGATCAAAAAATTGTGTTTTCTTGACAGGAACGAACCTGTAAGCTTTTTCAAACTTTTGG
GGCATTGAAATTATGAAAAAATAAAATTGGCCAAAATTATTATTTTTTTGACAGGACCGG
ACCAGACCACTTTTTCAAAAAAGGGGGATGTCTAAATTTTGGTAGTTCTGAAGATCAAAG
AATGGTGTTTTCTTGACAGGAACGAACCTGTAAGCTTTTTCAAACTTTTGGGGCATTGAA
ATTATATAAAAATGAAATTGGCCAAAATTATTATTTTTTTGACTGGACCGGACCAGACCA
CTTTTTCAAAAAAGGGGGATGTCTAAATTTTTGTAGTTCTGAAGATCAAAAAAATTGTGT
TTTCTTGACAGGAACGAACCTGTAAGCTTTTTCAATCTTTTGGGGCATTGAAATTATATA
AAAATAAAATTGGCCAAAATTATTATTTTTTTGACAGGACCGGACCAGACCACATTTTCA
AAAAAGGGGGATGTCTAAATTTTGGTAGTTCTGAAGATCAAAAAATGGTGTTTTCTTGAC
AGGAACGAACCTGTAAGCTTTTTCAAACTTTTGGGGCATTGAAATTATGAAAAAATAAAA
TTGGCCAAAATTATTATTTTTTTGACAGGACGACCACTTTTTCAAAAAAGGGGATGTCTA
AATTTTGGTAGTTCTGAAGATCAAAAAATTGTGTTTTCTTGACAGGAACGAACCTGTAAG
CTTTTTCAAAAGCTCAGGGCATTGAAATTATGAAAAAATAAAAATGGCCAAAATTATTAT
TTTTTTGACAGTACCGGACCAGACCACTTTTTCAAAAAAGGGGGATGTCTAAATTTTGGT
AGTTCTGAAGATCAAAAAATTGTGTTTTCTTGAGAGGAACGAACCTGTAAGCTTTTTCAA
ACTTTTGGGGCATTGAAATTATGAAAAAATAAAATTGGCCAAAATTATTATTTTTTTGAC
AGGACCGGACCAGACCACTTTTTCAAAAAAGGGGGATGTCTAAATTTTGGTAGTTCTGAA
GATCAAAAAATTGTGTTTTCTTGACAGGAACGAACCTGTAAGCTTTTTGAAAAGCTCAGG
GCATTGAAATTATGAAAAAATAAAATTGGCCATAATTATTATTTTATTGACAGGATCGGA
CCAGACCACTTTTTCAAAAAAGGGGGATGTCTAAATTTTGGTAGTTCTGAAGATCAAAAA
ACGGTGTTTTCTTGACAGGAACGAACCTGTAAGCTTTTTCAATCTTTTGGGGCATTGAAA
TTATGAAAAAATAAAATTGGCCAAAATTATTATTTTTTTGACAGGACCGGACCAGACCAC
TTTTCCAAAAAATTGGGATGTCTAAATTTTGGTAGTTCTGAAGATCAAAAAATTGTGTTT
TCTTGACAGGAACGAACCTGTAAGCTTTTTCAAACTTTTGGGGCATTGAAATTATATAAA
AATATAATTGGCCAAAATTATTATTTTTTGACAGGACCGGAGCAGACCACTTTTTCAAAA
AAGGGGGATGTCTAAATTTTGGTAGTTCTGAAGATCAAAAAAATTGTGTTTTCTTGACAG
GAACGAACCTGTAAGCTTTTTCAAACTTTTGGGGCATTGAAATTATTTAAAAATAAAATT
GGCCAAAATTATTATTTTTTTGACAGGACCGGACCAGACCACTTTTTCCAAAAAGGGGGA
TGTCTAAATTTTGGTAGTTCTGAAGATCAAAAAATTGTGTTTTCTTGACAGGAACGAACC
TGTAAGCTTTTTCAAACTTTTGGGGCATTGAAATTATATAAAAATAAAATTGGCCAAAAT
TATTATTTTTTGACAGGACCGGACCAGACCACTTTTTCAAAAAAGTGGGATGTCTAAATT
TTGGTAGTTCTGAAGATCAAAAAATTGTGTTTTCTTGACAGGAACGAACCTGTAGCTTTT
TCAAAAGCTCAGGGCATTGAAATTATGAAAAAATAAAATTGGCCAAAATTATTATTTTTT
GACAGGACCGGACCAGACCACTTTTTCAAAAAAGGGGGATGTCTAAATTTTGGTAGTTCT
GAAGATCAAAGAATGGTGTTTTCTTGACAGGAACAAACCTGTAAGCTTTTTCAAACTTTT
GGGGCATTGAAATTATATAAAAATAAAATTGGCCAAAGTTATTATTTTTTTGACAGGACC
GGACCAGACCACTTTTTCAAAAAAGGGGGATGTCTAAATTTTGGTAGTTCTGAAGATCAA
AAAATTGTGTTTTCTTGACAGGAACGAACCTGTAAGCTTTTTCAAACTTTTGGGGCATTG
AAATTATGAAAAAATAAAATTGGCCAAAATTATTATTTTTTTGACAGGACCGGACCAGAC
CACTTTTTCAAAAAAGGGGGATGTCTAAATTTTGGTAGTTCTGAAGATCAAAGAATGGTG
TTTTCTTGACAGGAACGAACCTGTAAGCTTTTTCAAACTTTTGGGGCATTGAAATTATAT
AAAAATGAAATTGGCCAAAATTATTATTTTTTTGACTGGACCGGACCAGACCACTTTTTC
AAAAAAGGGGGATGTCTAAATTTTTGTAGTTCTGAAGATCAAAAAAATTGTGTTTTCTTG
ACAGGAACGAACCTGTAAGCTTTTTCAATCTTTTGGGGCATTGAAATTATATAAAAATAA
AATTGGCCAAAATTATTATTTTTTTGACAGGACCGGACCAGACCACATTTTCAAAAAAGG
GGGATGTCTAAATTTTGGTAGTTCTGAAGATCAAAAAATGGTGTTTTCTTGACAGGAACG
AACCTGTAAGCTTTTTCAAACTTTTGGGGCATTGAAATTATGAAAAAATAAAATTGGCCA
AAATTATTATTTTTTTGACAGGACGACCACTTTTTCAAAAAAGGGGATGTCTAAATTTTG
GTAGTTCTGAAGATCAAAAAATTGTGTTTTCTTGACAGGAACGAACCTGTAAGCTTTTTC
AAAAGCTCAGGGCATTGAAATTATGAAAAAATAAAAATGGCCAAAATTATTATTTTTTTG
ACAGTACCGGACCAGACCACTTTTTCAAAAAAGGGGGATGTCTAAATTTTGGTAGTTCTG
AAGATCAAAAAATTGTGTTTTCTTGAGAGGAACGAACCTGTAAGCTTTTTCAAACTTTTG
GGGCATTGAAATTATGAAAAAATAAAATTGGCCAAAATTATTATTTTTTTGACAGGACCG
GACCAGACCACTTTTTCAAAAAAGGGGGAAGTCTAAATTTTGGTAGTTCTGAAGATCAAA
AAATTGTGTTTTCTTGACAGGAACGAACCTGTAAGCTTTTTGAAAAGCTCAGGGCATTGA
AATTATGAAAAAATAAAATTGGCCATAATTATTATTTTATTGACAGGATCGGACCAGACC
ACTTTTTCAAAAAAGGGGGATGTCTAAATTTTGGTAGTTCTGAAGATCAAAAAATTGTGT
TTTCTTGACAGGAACGAACCTGTAAGCTTTTTCAAAAGCTCAGGGCATTGAAATTATGAA
AAAATAAAATTGGCCAAAATTATTATTTTTTGACAGTACCGGAAAAGACCACTTTTTCAA
AAAAGGGGGATGTCTAAATTTTGGTAGTTCTGAAGATCAAAAAATTGTGTTTTCTTGACA
GGAACGAACCTGTAAGCTTTTTCAATCTTTTGGGGCATTGAAATTATATAAAAATGAAAT
TGGCCAAAATTATTATTTTTTTGACTGGACCGGACCAGACCACTTTTTCAAAAAAGGGGA
TGTCTAAATTTTGGTAGTTCTGAAGATCAAAAAAATTGTGTTTTCTTGACAGGAACGAAC
CTGTAAGCTTTTTCAATCTTTTGGGGCATTGAAATTATATAAAAATAAAATTGGCCAAAA
TTATTATTTTTTTGACAGGACCGGACCAGACCACTTTTTCAAAAAAGGGGATGTCTAAAT
TTTGGTAGTTCTGAAGATCAAAAAATTGTGTTTTCTTGACAGGAACGAACCTGTAGCTTT
TTCAAAAGCTCAGGGCATTGAAATTATGAAAAAATAAAATTGGCCAAAATTATTATTTTT
TGACAGTACCGGACCAGACCACTTTTTCAAAAAACTGGGATGTCTAAATTTTGGTAGTTC
TGAAGATCAAAAAAATTGTGTTTTCTTGACAGGAACGAACCTGTAAGCTTTTTCAAACTT
TTGGGGCATTGAAATTATGAAAAAATAAAATTGGCCAAAATTATTATTTTTTTGACAGGA
CCGGACCAGACCACTTTTTCAAAAAAGGGGGATGTCTAAATTTTGGTAGTTCTGAAGATC
AAAGAATGGTGTTTTCTTGACAGGAACGAACCTGTAAGCTTTTTCAAACTTTTGGGGCAT
TGAAATTATATAAAAATAAAATTGGCCGAAATTATTATTTTTTTGACAGGACCGGACCAG
ACCACTTTTTCAAAAAAGGGGGCTGTCTAAATTTTGGTAGTTCTGAAGATCAAAGAATGG
TGTTTTCTTGACAGGAACGAACCTGTAAGCTTTTTCAAACTTTTGGGGCATTGAAATTAT
ATAAAAATAAAATTGGCCAAAGTTATTATTTTTTTGACAGGTCCGGACCAGACCACTTTT
TCAAAAAAGGGGGATGTCTAAATTTTGGTAGTTCTGAAGATCAAAAAAATTGTGTTTTCT
TGACAGGAACGAACCTGTAAGCTTTTTCAATCTTTTGGGGCATTGAAATTATATAAAAAT
AAAATTGGCCAAAATTATTATTTTTTTGACAGGACCGGACCAGAAAAACTTTTTCAAAAA
AGGGGGATGTCTAAATTTTGGTAGTTCTGAAGATCAAAAAATTGTGTTTTCTTGACAGGA
ACGAACCTGTAAGCTTTTTCAAAAGCTCAGGGCATTGAAATTATGAAAAAATAAAATTGG
CCAAAATTATTATTTTTTTGACAGGACCGGACCAGACCACTTTTTCAAAAAAGGGGGATG
TCTAAATTTTGGTAGTTCTGAAGATCAAAAAATTGTGTTTTCTTGACAGGAACGAACCTG
TAAGCTTTTTCAAACTTTTGGGGCATTGAAATTATGAAAAAATAAAATTGGCCAAAATTA
TTATTTTTTTGACAGGACGACCACTTTTTCAAAAAAGGGGATGTCTCAATTTTGGTAGTT
CTGAAGATCAAAAAATTGTGTTTTCTTGACAGGAACGAACCTGTAAGCTTTTTCAAAAGC
TCAAGGCATTGAAATTATGAAAAAATAAAAATGGCCAAAATTATTATTTTTTTGACAGTA
CCGGACCAGACCACTTTTTCAAAAAAGGGGGATGTCTAAATTTTGGTAGTTCTGAAGATA
AAAAAAATTGTGTTTTCTTGAGAGGAACAAACCTGTAAGCTTTTTCAAACTTTTGGGGCA
TTGAAATTATGAAAAAATAAAATTGGCCAAAATTATTATTTTTTTGACAGGACCGGACCA
GACCACTTTTTCAAAAAAGGGGGATGTCTAAATTTTGGTAGTTCTGAAGATCAAAAAACT
TGTGTTTTCTTGACAGGAACGAACCTGTAAGCTTTTTGAAAAGCTCAGGGCATTGAAATT
ATGAAAAAATAAAATTGGCCAAAATTATTATTTTTTTGACAGGATCGGACCAGACCACTT
TTTCAAAAAAGGGGGATGTCTAAATTTTGGTAGTTCTGAAGATAAAAAAATTGTGTTTTC
TTGAGAGGAACGAACCTGTAAGCTTTTTCAAACTTTTGGGGCATTGAAATTATGAAAAAA
TAAAATTGGCCAAAATTATTATTTTTTTGACAGGACCGGACCAGACCACTTTTTCAAAAA
AGGGGGATGTCTAAATTTTGGTAGTTCTGAAGATCAAAAAATTGTGTTTTCTTGACAGGA
ACGAACCTGTAAGCTTTTTGAAAAGCTCAGGGCATTGAAATTATGAAAAAATAAAATTGG
CCAAAATTATTATTTTTTTGACAGGATCGGACCAGACCACTTTTTCAAAAAAGGGGGATG
TCTAAATTTTGGTAGTTCTGAAGATCAAAAAATTGTGTTTTCTTGACAGGAACGAACCTG
TAAGCTTTTTCAAAAGCTCAGGGCATTGAAATTATGAAAAAATAAAATTGGCCAAAATTA
TTATTTTTTTGACAGTACCGGAAAAGACCACTTTTTCAAAAAAGGGGGATGTCTAAATTT
TGGTAGTTCTGAAGATCAAAAAAATTGTGTTTTCTTGACAGGAACGAACCTGTAAGCTTT
TTCAATCTTTTGGGGCATTGAAATTATATAAAAATAAAATTGGCCAAAATTATTATTTTT
TTGACAGGACCGGAACAGACCACTTTTTCAAAAAAGGGGATGTCTAAATTTTGGTAGTTC
TGAAGATCAAAAAAATGTGTTTTCTTGACAGGAACGAACCTGTAGCTTTTTCAAAAGCTC
AGGGCATTGAAATTATGAAAAAATAAAATTGGCCAAAATTATTATTTTTTGACAGTACCG
GACCAGACCACTTTTTCAAAAAACGGGGATGTCTAAATTTTGGTAGTTCTGAAGATCAAA
AAATTGTGTTTTCTTGACAGGAACGAACCTGTAAGCTTTTTCAAAATTTTGGGGCATTGA
AATTATGAAAAAATAAAATTGGCCAAAATTATTATTTTTTTGACAGGACCGGACCAGACC
ACTTTTTCAAAAAAGGGGGATGTCTAAATTTTGGTACTTCTGAAGATCAAAGAATGGTGT
TTTCTTGACAGGAACGAACCTGTAAGCTTTTTCAAACTTTTGGGGCATTGAAATTATATA
AAAATAAAATTGGCCGAAATTATTATTTTTTTGACAGGACCGGACCAGACCACTTTTTCA
AAAAAGGGGGCTGTCTAAATTTTGGTAGTTCTGAAGATCAAAGAATGGTGTTTTCTTGAC
AGGAACGAACCTGTAAGCTTTTTCAAACTTTTGGGGCATTGAAATTATATAAAAATAAAA
TTGGCCAAAGTTATTATTTTTTTGACAGGTCCGGACCAGACCACTTTTTCAAAAAAGGGG
GATGTCTAAATTTTGGTAGTTCTGAAGATCAAAAATTGTGTTTTTTTGACAGGAACGAAC
ATGTAAGCTTTTTCAAATGCTCAGGGCATTGAAATTATGAAAAAATAAAATTGGCCAAAA
TTATTATTTTTTTGACAGGACCGGACCAGACCACTTTTTCAAAAAAGGGGGATGTCTAAA
TTTTGGTAGTTCTGAAGATCAAAAAATTGTGTTTTCTTGACAGGAACGAACCTGTAAGCT
TTTTCAAACTTTTGGGGCATTGAAATTATATAAAAATGAAATTGGCCAAAATTATTATTT
TTTTGACTGGACCGGACCAGACCACTTTTTCAAAAAAGGGGGATGTCTAAATTTTGGTAG
TTCTGAAGATCAAAAAAAATGTGTTTTCTTGACAGGAACGAACCTGTAAGCTTTTTCAAT
CTTTTGGGGCATTGAAATTATATAAAAATAAAATTTTCCAAAATTATTATTTTTTTGACA
GGACCGGACCAGACCACTTTTTCAAAAAAGGGGGATGTCTAAATTTTGGTAGTTCTGAAG
ATCAAAAAATGGTGTTTTCTTGACAGGAACGAACCTGTAAGCTTTTTCAAACTTTTGGGG
CATTGAAATTATGAAAAAATAAAATTGGCCAAAATTATTATTTTTTTTACAGGACCGGAC
CAGACCACTTTTTCAAAAAAGGGGATGTCTAAATTTTGGTAGTTCTGAAGATCAAAAAAT
TGTGTTTTCTTGACAGGAACGAACCTGTAAGCTTTTTCAAAAGCTCAGGGCATTGAAATT
ATGAAAAAATAAAAATGGCCAAAATTATTATTTTTTTGACAGGACCGGACCAGACCACTT
TTTCAAAAAAGGGGGATGTCTAAATTTTGGTAGTTCTGAAGATCAAAAAATTGTGTTTTC
TTGACAGGAACGAACCTGTAAGCTTTTTCAAAAGCTCAGGGCATTGAAATTATGAAAAAA
TAAAATTGGCCAAAATTATTATTTTTTTGACAGTACCGGACCAGACCACTTTTTCAAAAA
AGGGGGATGTCTAAATTTTGGTAGTTCTGAAGATCAAAAAATTGTGTTTTCTTGAGAGGA
ACGAACCTGTAAGCTTTTTCAAACTTTTGGGGCATTGAAATTATGAAAAAATAAAATTGG
CCAAAATTATTATTTTTTTGACAGGACCGGACCAGACCACTTTTTCAAAAAAGGGGGATG
TCTAAATTTTGGTAGTTCTGAAGATCAAAGAATGGTGTTTTCTTGACAGGAACGAACCTG
TAAGCTTTTTCAAACTTTTGGGGCATTGAAATTATATAAAAATAAAATTGGCCGAAATTA
TTATTTTTTTGACAGGACCGGACCAGACCACTTTTTCAAAAAAGGGGGCTGTCTAAATTT
TGGTAGTTCTGAAGATCAAAGAATGGTGTTTTCTTGACAGGAACGAACCTGTAAGCTTTT
TCAAACTTTTGGGGCATTGAAATTATATAAAAATAAAATTGGCCAAAGTTATTATTTTTT
TGACAGGTCCGGACCAGACCACTTTTTCAAAAAAGGGGGATGTCTAAATTTTGGTAGTTC
TGAAGATCAAAAATTGTGTTTTTTTGACAGGAACGAACATGTAAGCTTTTTCAAATGCTC
AGGGCATTGAAATTATGAAAAAATAAAATTGGCCAAAATTATTATTTTTTTGACAGGACC
GGACCAGACCACTTTTTCAAAAAAGGGGGATGTCTAAATTTTGGTAGTTCTGAAGATCAA
AAAATTGTGTTTTCTTGACAGGAACGAACCTGTAAGCTTTTTCAAACTTTTGGGGCATTG
AAATTATATAAAAATGAAATTGGCCAAAATTATTATTTTTTTGACTGGACCGGACCAGAC
CACTTTTTCAAAAAAGGGGGATGTCTAAATTTTGGTAGTTCTGAAGATCAAAAAAATTGT
GTTTTCTTGACAGGAACGAACCTGTAAGCTTTTTCAATCTTTTGGGGCATTGAAATTATA
TAAAAATAAAATTTTCCAAAATTATTATTTTTTTGACAGGACCGGACCAGACCACTTTTT
CAAAAAAGGGGGATGTCTAAATTTTGGTAGTTCTGAAGATCAAAAAATGGTGTTTTCTTG
ACAGGAACGAACCTGTAAGCTTTTTCAAACTTTTGGGGCATTGAAATTATGAAAAAATAA
AATTGGCCAAAATTATTATTTTTTTTACAGGACCGGACCAGACCACTTTTTCAAAAAAGG
GGATGTCTAAATTTTGGTAGTTCTGAAGATCAAAAAATTGTGTTTTCTTGACAGGAACGA
ACCTGTAAGCTTTTTCAAAAGCTCAGGGCATTGAAATTATGAAAAAATAAAAATGGCCAA
AATTATTATTTTTTTGACAGGACCGGACCAGACCACTTTTTCAAAAAAGGGGGATGTCTA
AATTTTGGTAGTTCTGAAGATCAAAAAATTGTGTTTTCTTGACAGGAACGAACCTGTAAG
CTTTTTCAAAAGCTCAGGGCATTGAAATTATGAAAAAATAAAATTGGCCAAAATTATTAT
TTTTTTGACAGTACCGGACCAGACCACTTTTTCAAAAAAGGGGGATGTCTAAATTTTGGT
AGTTCTGAAGATCAAAAAATTGTGTTTTCTTGAGAGGAACGAACCTGTAAGCTTTTTCAA
ACTTTTGGGGCATTGAAATTATGAAAAAATAAAATTGGCCAAAATTATTATTTTTTTGAC
AGGACCGGACCAGACCACTTTTTCAAAAAAGGGGGATGTCTAAATTTTGGTAGTTCTGAA
GATCAAAGAATGGTGTTTTCTTGACAGGAACGAACCTGTAAGCTTTTTCAAACTTTTGGG
GCATTGAAATTATATAAAAATAAAATTGGCCGAAATTATTATTTTTTTGACAGGACCGGA
CCAGACCACTTTTTCAAAAAAGGGGGCTGTCTAAATTTTGGTAGTTCTGAAGATCAAAGA
ATGGTGTTTTCTTGACAGGAACGAACCTGTAAGCTTTTTCAAACTTTTGGGGCATTGAAA
TTATATAAAAATAAAATTGGCCAAAGTTATTATTTTTTTGACAGGTCCGGACCAGACCAC
TTTTTCAAAAAAGGGGGATGTCTAAATTTTGGTAGTTCTGAAGATCAAAAATTGTGTTTT
TTTGACAGGAACGAACCTGTAAGCTTTTTCAAAAGCTCGGGGCATTGAAATTATGAAAAA
ATAAAATTGGCCAAAATTATTATTTTTTTGACAGGACCGGACCAGACCACTTTTTCAAAA
AAGGGGGATGTCTAAATTTTGGTAGTTCTGAAGATCAAAAAATGGTGTTTTCTTGACAGG
AACGAACCTGTAAGCTTTTTCAAACTTTTGGGGCATTGAAATTATATAAAAATGAAATTG
GCCAAAATTATTATTTTTTTGACTGGACCGGACCAGACCACTTTTTCAAAAAAGGGGGAT
GTCTAAATTTTGGTAGTTCTGAAGATCAAAAAAATTGTGTTTTCTTGACAGGAACGAACC
TGTAAGCTTTTTCAATCTTTTGGGGCATTGAAATTATATAAAAATAAAATTGGTCAAAAT
TATTATTTTTTTGACAGGACCTGACCAGACCACTTTTTCAAAAAAGGGGGATGTCTAAAT
TTTGGTAGTTCTGAAGATCAAAAAATTGTGTTTTCTTGACAGGAACGAACCTGTAAGCTT
TTTCAAAAGCTCAGGGCATTGAAATTATGAAAAAATAAAATTGGCCAAAATTATTATTTT
TTTGACAGTACCGGACCAGACCACTTTTTCAAAAAAGGGGGATGTCTAAATTTTGGTAGT
TCTGAAGATCAAAAAATTGTGTTTTCTTGAGAGGAACGAACCTGTAAGCTTTTTCAAACT
TTTGGGGCATTGAAATTATGAAAAAATAAAATTGGCCAAAATTATTATTTTTTTGACAGG
ACCGGACCAGACCACTTTTTCAAAAAAGGGGGATGTCTAAATTTTGGTAGTTCTGAAGAT
CAAAGAATGGTGTTTTCTTGACAGGAACGAACCTGTAAGCTTTTTCAAACTTTTGGGGCA
TTGAAATTATATAAAAATAAAATTGGCCGAAATTATTATTTTTTTGACAGGACCGGACCA
GACCACTTTTTCAAAAAAGGGGGCTGTCTAAATTTTGGTAGTTCTGAAGATCAAAGAATG
GTGTTTTCTTGACAGGAACGAACCTGTAAGCTTTTTCAAACTTTTGGGGCATTGAAATTA
TATAAAAATAAAATTGGCCAAAGTTATTATTTTTTTGACAGGTCCGGACCAGACCACTTT
TTCAAAAAAGGGGGATGTCTAAATTTTGGTAGTTCTGAAGATCAAAAATTGTGTTTTTTT
GACAGGAACGAACCTGTAAGCTTTTTCAAAAGCTCGGGGCATTGAAATTATGAAAAAATA
AAATTGGCCAAAATTATTATTTTTTTGACAGGACCGGACCAGACCACTTTTTCAAAAAAG
GGGGATGTCTAAATTTTGGTAGTTCTGAAGATCAAAAAATGGTGTTTTCTTGACAGGAAC
GAACCTGTAAGCTTTTTCAAACTTTTGGGGCATTGAAATTATATAAAAATGAAATTGGCC
AAAATTATTATTTTTTTGACTGGACCGGACCAGACCACTTTTTCAAAAAAGGGGGATGTC
TAAATTTTGGTAGTTCTGAAGATCAAAAAAATTGTGTTTTCTTGACAGGAACGAACCTGT
AAGCTTTTTCAATCTTTTGGGGCATTGAAATTATATAAAAATAAAATTGGTCAAAATTAT
TATTTTTTTGACAGGACCTGACCAGACCACTTTTTCAAAAAAGGGGGATGTCTAAATTTT
GGTAGTTCTGAAGATCAAAAAATTGTGTTTTCTTGACAGGAACGAACCTGTAAGCTTTTT
CAAACTTTTGGGGCATTGAAATTATGAAAAAATAAAATTGGCCAAAATTATTATTTTTTT
GACAGGACCGGACCAGACCACTTTTTCAAAAAAGGGGATCTCTAAATTTTGGTAGTTCTG
AAGATTAAAAAATTGTGTTTTCTTGACAGGAACGAACCTGTAAGCTTTTTCAAAAGCTCA
GGGCATTGAAATTATGAAAAAATAAAAATGGCCAAAATTATTATTTTTTTGACAGGACCG
GACCAGACCACTTTTTCAAAAAAGGGGGATGTCTAAATTTTGGTAGTTCTGAAGATAAAA
AAATTGTGTTTTCTTGAGAGGAACGAACCTGTAAGCTTTTTCAAACTTTTGGGGCATTGA
AATTATGAAAAAATAAAATTGGCCAAAATTATTATTTTTTTGACAGGACCGGACCAGACC
ACTTTTTCAAAAAAGGGGGATGTCTAAATTTTGGTAGTTCTGAAGATCAAAAAATTGTGT
TTTCTTGACAGGAACGAACCTGTAAGCTTTTTGAAAAGCTCAGGGCATTGAAATTATGAA
AAAATAAAATTGGCCAAAATTATTATTTTTTTGACAGGATCGGACCAGACCACTTTTTCA
AAAAAGGGGGATGTCTAAATTTTGGTAGTTCTGAAGATCAAAAAATTGTGTCTTCTTGAC
AGGAACGAACCTGTAAGCTTTTTCAAAAGCTCAGGGCATTGAAATTATGAAAAAATAAAA
TTGGCCAAAATTATTATTTTTTTGACAGTACCGGAAAAGACCACTTTTTCAAAAAAGGGG
GATGTCTAAATTTTGGTAGTTCTGAAGATCAAAAAATTGTGTTTTCTTGACAGGAACGAA
CCTGTAAGCTTTTTCAAACTTATGGGGCATTGAAATTATATAAAAATGAAATTGGCCAAA
ATTATTATTTTTTTGACTGGACCGGACCAGACCACTTTTTCAAAAAAGGGGGATGTCTAA
ATTTTGGTAGTTCTGAAGATCAAAAAAAAATGAGTTTTCTTGACAGGAACGAACCTGTAA
GCTTTTTCAATCTTTTGGGGCATTGAAATTATATAAAAATAAAATTGGCCAAAATTATTA
TTTTTTTGACAGGACCGGACCAGACCACTTTTTCAAAAAAGGGGATGTCTAAATTTTGGT
AGTTCTGAAGATCAAAAAATTGTGTTTTCTTGACAGGAACGAACCTGTAGCTTTTTCAAA
AGCTCAGGGCATTGAAATTATGAAAAAATAAAATTGGCCAAAATTATTATTTTTTGACAG
TACCGGACCAGACCACTTTTTCAAAAAACAGGGATGTCTAAATTTTGGTAGTTCTGAAGA
TCAAAAAAATTGTGTTTTCTTGACAGGAACGAACCTGTAAGCTTTTTCAAACTTTTGGGG
CATTGAAATTATGAAAAAATAAAATTGGCCAAAATTATTATTTTTTTGACAGGACCGGAC
CAGACCACTTTTTCAAAACAGGGGGATGTCTAAATTTTGGTAGTTCTGAAGATCAAAGAA
TGGTGTTTTCTTGACAGGAACGAACCTGTAAGCTTTTTCAAACTTTTGGGGCATTGAAAT
TATATAAAAATAAAATTGGCCGAAATTATTATTTTTTTGACAGGACCGGACCAGACCACT
TTTTCAAAAAAGGGGGCTGTCTAAATTTTGGTAGTTCTGAAGATCAAAGAATGGTGTTTT
CTTGACAGGAACGAACCTGTAAGCTTTTTCAAACTTTTGGGGCATTGAAATTATATAAAA
ATAAAATTGGCCAAAGTTATTATTTTTTTGACAGGTCCGGACCAAACCACTTTTTCAAAA
AAGGGGGATGTCTAAATTTTGGTAGTTCTGAAGATCAAAAATTGTGTTTTTTTGACAGGA
ACGAACATGTAAGCTTTTTCAAAAGCTCGGGGCATTGAAATTATGAAAAAATAAAATTGG
CCAAAATTATTATTTTTTTGACAGGACCGGACCAGACCACTTTTTCAAAAAAGGGGGATG
TCTAAATTTTGGTAGTTCTGAAGATCAAAAAATTGTGTTTTCTTGACAGGAACGAACCTG
TAAGCTTTTTCAAACTTTTGGGGCATTGAAATTATATAAAAATGAAATTGGCCAAAATTA
TTATTTTTTTGACTGGACCGGACCAGACCACTTTTTCAAAAAAGGGGGATGTCTAAATTT
TGGTAGTTCTGAAGATCAAAAAAATTGTGTTTTCTTGACAGGAACGAACCTGTAAGCTTT
TTCAATCTTTTGGGGCATTGAAATTATATAAAAATAAAATTGGCCAAAATTATTATTTTT
TTCACAGGACCGGACCAGACCACTTTTTCAAAAAAGGGGGATGTCTAAATTTTGGTAGTT
CTGAAGATCAAAAAATGGTGTTTTCTTGACAGGAACGAACCTGTAAGCTTTTTCAAACTT
TTGGGGTATTGAAATTATGAAAAAATAAAATTGGCCAAAATTATTATTTTTTTGACAGGA
CCGGACCAGACCACTTTTTCAAAAAAGGGGATGTCTAAATTTTGGTAGTTCTGAAGATCA
AAAAATTGTGTTTTCTTGACAGGAACGAACCTGTAAGCTTTTTCAAAAGCTCAGGGCATT
GAAATTATGAAAAAATAAAAATGGCCAAAATTATTATTTTTTTGACAGGACCGGACCAGA
CCACTTTTTCAAAAAAGGGGGATGTCTAAATTTTGGTAGTTCTGAAGATCAAAAAATTGT
GTTTTCTTGACAGGAACGAACCTGTAAGCTTTTTCAAAAGCTCAGGGCATTGAAATTATG
AAAAAATAAAATTGGCCAAAATTATTATTTTTTTGACAGTACCGGACCAGACCACTTTTT
CAAAAAAGGGGGATGTCTAAATTTTGGTAGTTCTGAAGATCAAAAAATTGTGTTTTCTTG
AGAGGAACGAACCTGTAAGCTTTTTCAAACTTTTGGGGCATTGAAATTATGAAAAAATAA
AATTGGCCAAAATTATTATTTTTTTGACAGGACCGGACCAGACCACTTTTTCAAAAAAGG
GGGATGTCTAAATTTTGGTAGTTCTGAAGATCAAAAAATTGTGTTTTCTTGACAGGAACG
AACCTGTAAGCTTTTTGAAAAGCTCAGGGCATTGAAATTATGAAAAAATAAAATTGGCCA
AAATTATTATTTTTTTGACAGGACCGGACCAGACCACTTTTTCAAAAAAGGGGGATGTCT
AAATTTTGGTAGTTCTGAAGATCAAAGAATGGTGTTTTCTTGACAGGAACGAACCTGTAA
GCTTTTTCAAACTTTTGGGGCATTGAAATTATGAAAAAATAAAATTGGCCAAAATTATTA
TTTTTTTGACAGGACCGGACCAGACCACTTTTTCAAAAAAGGGGGATGTCTAAATTTTGG
TAGTTCTGAAGATCAAAGAATGGTGTTTTCTTGAAAGGAACGAACCTGTAAGCTTTTTCA
AACTTTTGGGGCATTGAAATTATATAAAAATAAAATTGGCCGAAATTATTATTTTTTTGA
CAGGACCGGACCAGACCACTTTTTCAAAAAAGGGGGATGTCTAAATTTTGGTAGTTCTGA
AGATCAAAAAATGGTGTTTTCTTGACAGGAACGAACCTGTAAGCTTTTTCAAACTTTTGG
GGCATTGAAATTATATAAAAATGAAATTGGCCAAAATTATTATTTTTTTGACTGGACCGG
ACCAGACCACTTTTTCAAAAAAGGGGGATGTCTAAATTTTGGTAGTTCTGAAGATCAAAA
AATGGTGTTTTCTTGACAGGAACGAACCTGTAAGCTTTTTCAAACTTTTGGGGCATTGAA
ATTATGAAAAAATAAAATTGGCCAAAATTATTATTTTTTTGACAGGACCGGACCAGACCA
CTTTTTCAAAAAAGGGGATGTCTAAATTTTGGTAGTTCTGAAGATCAAAAAATTGTGTTT
TCTTGACAGGAACGAACCTGTAAGCTTTTTCAAAAGCTCAGGGCATTGAAATTATGAAAA
AATAAAATTGGCCAAAATTATTATTTTTTGACAGGACCGGACCAGACCACTTTTTCAAAA
AAGGGGGATGTCTAAATTTTGGTAGTTCTGAAGATCAAAAAATTGTGTTTTCGTGACAGG
AACGAACCTGTAAGCTTTTTGAAAAGCTCAGGGCATTGAAATTATGAAAAAATAAAATTG
GCCAAAATTATTATATTTTTGACAGGATCGGACCAGACCACTTTTTCAAAAAAGGGGGAT
GTCTAAAATTTGGTAGTTCTGAAGATCAAAAAATTGTGTTTTCTTGACAGGAACGAACGT
GTAAGCTTTTTCAAACTTATGGGGCATTGAAATTATGAAAAAATAAAATTGGCCAAAATT
ATTATTTTTTTGACAGGACCGGACCAGACCACTTTTTCAAAAAAGGGGGATGTCTAAATT
TTGGTAGTTCTGAAGATCAAATAATTGTGTTTTCTTGACAGGAACGAACCTGTAAACTTT
TTCAAACTTTTGGGGCATTGAAATTATATAAAAATAAAATTGGCCAAAATTATTATTTTT
TTGACAGGACCGGACCAGACCACTTTTTCAAAAAAGGGGGATGTCTAAATTTTGGTAGTT
CTGAAGATCAAAAAATGGTGTTTTCTTGACAGGAACTAACCTGTAGCTTTTTTAAACCTT
TGGGGCATTGAAATTATATAAAAATAAAATTGGGCAAAGTTATTATTTTTTTGACAGGAC
CGGACCAGACCACTTTTTCAAAAAAGGGGGATGTCTAAATTTTGGTAGTTCTGAAGATCA
AAAAATGGTGTTTTCTTGACAGGAACGAACCTGTAAGCTTTTTCAAACTTTTGGGGCATT
GAAATTATGAAAAAATAAAATTGGCCAAAATTATTATTTTTTTGACAGGACCGGACCAGA
CCACTTTTTCAAAAAAGGGGATGTCTAAATTTTGGTAGTTCTGAAGATCAAAAAATTGTG
TTTTCTTGACAGGAACGAACCTGTAAGCTTTTTCAAAAGCTCAGGGCATTGAAATTATGA
AAAAATAAAATTGGCCAAAATTATTATTTTTTGACAGGACCGGACCAGACCACTTTTTCA
AAAAAGGGGGATGTCTAAATTTTGGTAGTTCTGAAGATCAAAAAATTGTGTTTTCGTGAC
AGGAACGAACCTGTAAGCTTTTTGAAAAGCTCAGGGCATTGAAATTATGAAAAAATAAAA
TTGGCCAAAATTATTATATTTTTGACAGGATCGGACCAGACCAATTTTTCAAAAAAGGGG
GATGTCTAAAATTTGGTAGTTCTGAAGATCAAAAAATTGTGTTTTCTTGACAGGAACGAA
CGTGTAAGCTTTTTCAAACTTATGGGGCATTGAAATTATGAAAAAATAAAATTGGCCAAA
ATTATTATTTTTTTGACAGGACCGGACCAGACCACTTTTTCAAAAAAGGGGGATGTCTAA
ATTTTGGTAGTTCTGAAGATCAAATAATTGTGTTTTCTTGACAGGAACGAACCTGTAAAC
TTTTTCAAACTTTTGGGGCATTGAAATTATATAAAAATAAAATTGGCCAAAATTATTATT
TTTTTGACAGGACCGGACCAGACCACTTTTTCAAAAAAGGGGGATGTCTAAATTTTGGTA
GTTCTGAAGATCAAAAAATGGTGTTTTCTTGACAGGAACTAACCTGTAGCTTTTTTAAAC
CTTTGGGGCATTGAAATTATATAAAAATAAAATTGGCCAAAGTTATTATTTTTTTGACAG
GACCGGACCAGACCACTTTTTCAAAAAAGGGGGATGTCTAAATTTTGGTAGTTCTGAAGA
TCAAAAAATTGTGTTTTCTTGACAGGAACGAACCTGTAAGCTTTTTCAAAAGCTCAGGGC
ATTGAAATTATGAAAAAATAAAATTGGCCAAAATTATTATTTTTTTGACAGTACCGGACC
AGACCACTTTTTCAAAAAAGGGGGATGTCTAAATTTTGGTAGTTCTGAAGATCAAAAAAC
TTGTGTTTTCTTGACAGGAACGAACCTGTAAGCTTTTTCAAAAGCTCGGAGCATTGAAAT
TATGAAAAAATAAAATTGGCCAAAATTATTATTTTTTTGACAGTACTGGACCAGACCACT
TTTTCAAAAAAGGGGGATGTCTAAATTTTGGTAGTTCTGAAGATCAAAAAATGGTGTTTT
CTTGACAGGAACGAACCTGTAAACTTTTTCAAACTTTTGGGGCATTGAAATTATATAAAA
ATAAAATTGGCCAAAATTATTATTTTTTTGACAGGACCGGACCAGACCACTTTTTCAAAA
AAGGGGGATGTCTAAATTTTGGTAGTTCTGAAGATCAAAAAACTTGTGTTTTCTTGACAG
GAACGAACCTGTAAGCTTTTTCAAAAGCTCGGGGCATTGAAATTATGAAAAAATAAAATT
ATCCAAAATTATTATTTTTTTGACAGGACCGGACCAGACCACTTTTTCAAAAAAGGGGGA
TGTCTAAATTTTGGTAGTTCTGAAGATCAAAATATGGTGTTTTCTTGACAGGAACGAACC
TGTAAGCTTTTTCAAACTTTTGGGGCATTGAAATTATGAAAAAATAAAATTGGCCAAAAT
TATTATTTTTTTGACAGGACCGGACCAGACCACTTTTTCAAAAAAAGGGGATGTCTAAAT
TTTGGTAGTTCTGAAGATCAAAAAATTGTGTTTTCTTGACAGGAACGAACCTGTAAGCTT
TTTGAAAAGCTCAGGAAATTGAAATTATGAAAAAATAAAATTGGCCAAAATTATTATTTT
TTTGACAGGATCGGACCAGACCACTTTTTCAAAAAAGGGGGATGTCTAAATTTTGGTAGT
TCTGAAGATCAAATAATTGTGTTTTCTTGACAGGAACGAACCTGTAAACTTTTTCAAACT
TTTGGGGTATTGAAATTATATAAAAATAAAATTGGCCAAAATTATTATTTTTTGACAGGA
CCGGACCAGACCACTTTTTCAAAAAAGGGGGATGTCTAAATTTTGGTAGTTCTGAAGATC
AAAAAATGGTGTTTTCTTGACAGGAACTAACCTGTAGCTTTTTTAAAACTTTGGGGCATT
GAAATTATATAAAAATAAAATTGGCCAAAGTTATTATTTTTTTGACAGGACCGGACCAGA
CCACTTTTTCAAAAAAGGGGGATGTCTAAATTTTGGTAGTTCTGAAGATCAAAAAATTGT
GTTTTCTTGACAGGAACGAACCTGTAAGCTTTTTCAAAAGCTCAGGGCATTGAAATTATG
AAAAAATAAAATTGGCCAAAATTATTATTTTTTTGACAGTACCGGACCAGACCACTTTTT
CAAAAAAGGGGGATGTCTAAATTTTGGTAGTTCTGAAGATCAAAAAACTTGTGTTTTCTT
GACAGGAACGAACCTGTAAGCTTTTTCAAAAGCTCGGAGCATTGAAATTATGAAAAAATA
AAATTGGCCAAAATTATTATTTTTTTGACAGTACTGGACCAGACCACTTTTTCAAAAAAG
GGGGATGTCTAAATTTTGGTAGTTCTGAAGATCAAAAAATGGTGTTTTCTTGACAGGAAC
GAACCTGTAAACTTTTTCAAACTTTTGGGGCATTGAAATTATATAAAAATAAAATTGGCC
AAAATTATTATTTTTTTGACAGGACCGGACCAGACCACTTTTTCAAAAAAGGGGGATGTC
TAAATTTTGGTAGTTCTGAAGATCAAAAAACTTGTGTTTTCTTGACAGGAACGAACCTGT
AAGCTTTTTCAAAAGCTCGGGGCATTGAAATTATGAAAAAATAAAATTGGCCAAAATTAT
TATTTTTTTGACAGGACCGGACCAGACCACTTTTTCAAAAAAGGGGGATGTCTAAATTTT
GGTAGTTCTGAAGATCAAAATATGGTGTTTTCTTGACAGGAACGAACTTGTAAGCTTTTT
CAAACTTTTGGGGCATTGAAATTATGAAAAAATAAAATTGGCCAAAATTATTATTTTTTT
GACAGGACCGGACCAGACCACTTTTTCAAAAAAAGGGGATGTCTAAATTTTGGTAGTTCT
GAAGATCAAAAAATTGTGTTTTCTTGACAGGAACGAACCTGTAAGCTTTTTGAAAAGCTC
AGGAAATTGAAATTATGAAAAAATAAAATTGGCCAAAATTATTATTTTTTTGACAGGATC
GGACCAGAACACTTTTTCAAAAAAGGGGGATGTCTAAATTTTGGTTGTTCTGAAGATCAA
ATAATTGTGTTTTCTTGACAGGAACGAACCTGTAAACTTTTTCAAACTTTTGGGGCATTG
AAATTATATAAAAATAAAATTGGCCAAAATTATTATTTTTTTGACAGGACCGGACCAGAC
CACTTTTTCAAAAAAGGGGGATGTCTAAATTTTGGTAGTTCTGAAGATCAAAAAATGGTG
TTTTCTTGACAGGAACTAACCTGTAGCTTTTTTAAACCTTTGGGGCATTGAAATTATATA
AAAATAAAATTGGCCAAAGTTATTATTTTTTTGACAGGACCGGACCAGACCACTTTTTCA
AAAAAGGGGGATGTCTAAATTTTGGTAGTTCTGAAGATCAAAAAATTGTGTTTTCTTGAC
AGGAACGATCCTGTAAGCTTTTTCAAAAGCTCAGGGCATTGAAATTATGAAAAAATAAAA
TTGGCCAAAATTATTATTTTTTTGACAGTACCTGACCAGACCACTTTTTCAAAAAAGGGG
GATGTCTAAATTTTGGTAGTTCTGAAGATCAAAAAATTGTGTTTTCTTGACAGGAACGAA
CCTGTAAGCTTTTTCAAAAGCTCGGAGCATTGAAATTATGAAAAAATAAAATTGGCCAAA
ATTATTATTTTTTTGACAGTACTGGACCAGACCACTTTTTCAAAAAAGGGGATGTCTAAA
TTTTGGTAGTTCTGAAGATCAAAAAATGGTGTTTTCTTGACAGGAACGAACCTGTAAGCT
TTTTCAAAAGCTCGGGGCATTGAAATTATGAAAAAATAAAATTGGCCAAAATTATTATTT
TTTTGACAGGACCGGACCAGACCACTTTTTCAAAAAAGGGGGATGTCTAAATTTTGGTAG
TTCTGAAGATCAAAATATGGTGTTTTCTTGACAGGAACGAACCTGTAAGCTTTTTCAAAC
TTTTGGGGCATTGAAATTATGAAAAAATAAAATTGGCCAAAATTATTATTTTTTTGACAG
GACCGGACCAGACCACTTTTTCAAAAAAAGGGGATGTCTAAATTTTGGTAGTTCTGAAGA
TCAAAAAATTGTGTTTTCTTGACAGGAACGAACCTGTAAGCTTTTTGAAAAGCTCAGGAA
ATTGAAATTATGAAAAAATAAAATTGGCCAAAATTATTATTTTTTTGACAGGATCGGACC
AGACCACTTTTTCAAAAAAGGGGGATGTCTAAATTTTGGTAGTTCTGAAGATCAAATAAT
TGTGTTTTCTTGACAGGAACGAACCTGTAAACTTTTTCAAACTTTTGGGGCATTGAAATT
ATATAAAAATAAAATTGGCCAAAATTATTATTTTTTTGACAGGACCGGACCAGACCACTT
TTTCAAAAAAGGGGGATGTCTAAATTTTGGTAGTTCTGAAGATCAAAAAATTGTGTTTTC
TTGACAGGAACGAACCTGTAGCTTTTTCAAACTTTTGGGGCATTGAAATTATATAAAAAT
AAAATTGGCCAAAGTTATTATTTTTTTGACAGGACCGGACCAGACCACTTTTTCAAAAAA
GGGGGATGTCTAAATTTTGGTAGTTCTGAAGATCAAAAAATTGTGTTTTCTTGACAGGAA
TGAACCTGTAAGCTTTTTCAAAAGCTCAGGGCATTGAAATTATGAAAAAATAAAATTGGC
CAAAATTATTATTTTTTTGACAGTACCGGAAAAGACCACTTTTTCAAAAAAGGGGGATGT
CTAAATTTTGGTAGTTCTGAAGATCAAAAAACTTGTGTTTTCTTGACAGGAACGAACCTG
TAAGCTTTTTCAAAAGCTCGGGGCATTGAAATTATGAAAAAATAAAATTGGCCAAAATTA
TTATTTTTTTGACAGGACCGGACCAGACCACTTTTTCAAAAAAGGGGGATGTCTAAATTT
TGGTAGTTCTGAAGATCAAAAAACGGTGTTTTCTTGAAAGGAACGAACATGTAAGCTTTT
TCAAACTTTTGGGGTATTGAAATTATATAAAAATAAAATTGGCCAAAATTATTATTTTTT
TGACAGGACCGGACCAGACCACTTTTTCAAAAAAGGGGGATGTCTAAATTTTGGTAGTTC
TGAAGATCAAAAAATTGTGTTTTCTTGACAGGAACGAACCTGTAAGCTTTTTCAAAAGCT
CAGGGCATTGAAATTATGAACAAATAAAATTGGCCAAAATTATTATTTTTTTGACAGTAC
CGGAAAAGACCACTTTTTCAAAAAAGGGGGATGTCTAAATTTTGGTAGTTCTGAAGATCA
AAAAATGGTGTTTTCTTGACAGGAACGAACCTGTAAGCTTTTTCAAAAGCTCGGGGCATT
GAAATTATGAAAAAATAAAATTGGCCAAAATTATTATTTTTTTGACAGGACCGGACCAGA
CCACTTTTTCAAAAAAGGGGGATGTCTAAATTTTGGTAGTTCTGAAGATCAAAATATGGT
GTTTTCTTGACAGGAACGAACCTGTAAGCTTTTTCAAACTTTTGGGGCATTGAAATTATG
AAAAAATAATATTGGCCAAAATTATTATTTTTTTGACAGGACCGGACCAGACCACTTTTT
CAAAAAAAGGGGATGTCTAAATTTTGGTAGTTCTGAAGATCAAAAAATTGTGTTTTCTTG
ACAGGAACGAACCTGTAAGCTTTTTGAAAAGCTCAGGAAATTGAAATTATGAAAAAATAA
AATTGGCCAAAATTATTATTTTTTTGACAGGATCGGACCAGACCACTTTTTCAAAAAAGG
GGGATGTCTAAATTTTGGTAGTTCTGAAGATCAAATAATTGTGTTTTCTTGACAGGAACG
AACCTGACCACTTTTTCAAAAAAGGGGGATGTCTAAATTTTGGTAGTTCTGAAGATCAAA
AAATTGTGTTTTCTTGACAGGAACGAACCTGTAGCTTTTTCAAACTTTTGGGGCATTGAA
ATTATATAAAAATAAAATTGGCCAAAGTTATTATTTTTTTGACAGGACCGGACCAGACCA
CTTTTTCAAAAAAGGGGGATGTCTAAATTTTGGTAGTTCTGAAGATCAAAAAATTGTGTT
TTCTTGACAGGAACGAACCTGTAAGCTTTTTCAAAAGCTCAGGGCATTGAAATTATGAAA
AAATAAAATTGGCCAAAATTATTATTTTTTTGACAGTACCGGAAAAGACCACTTTTTCAA
AAAAGGGGGATGTCTAAATTTTGGTAGTTCTGAAGATCAAAAAACTTGTGTTTTCTTGAC
AGGAACGAACCTGTAAGCTTTTTCAAAAGCTCGGGGCATTGAAATTATGAAAAAATAAAA
TTGGCCAAAATTATTATTTTTTTGACAGGACCGGACCAGACCACTTTTTCAAAAAAGGGG
GATGTCTAAATTTTGGTAGTTCTGAAGATCAAAAAACGGTGTTTTCTTGAAAGGAACGAA
CATGTAAGCTTTTTCAAACTTTTGGGATATTGAAATTATATAAAAATAAAATTGGCCAAA
ATTATTATTTTTTTGACAGGACCGGACCAGACCACTTTTTCAAAAAAGGGGGATGTCTAA
ATTTTGGTAGTTCTGAAGATCAAAAAATTGTGTTTTCTTGACAGGAACGAACCTGTAAGC
TTTTTCAAAAGCTCAGGGCATTGAAATTATGAACAAATAAAATTGGCCAAAATTATTATT
TTTTTGACAGTACCGGAAAAGACCACTTTTTCAAAAAAGGGGGATGTCTAAATTTTGGTA
GTTCTGAAGATCAAAAAATGGTGTTTTCTTGACAGGAACGAACCTGTAAGCTTTTTCAAA
CTTTTGGGGCATTGAAATTATGAAAAAATAAAATTGGCCAAAATTATTATTTTTTTGACA
GGACCGGACCAGACCACTTTTTCAAAAAAAGGGGATGTCTAAATTTTGGTAGTTCTGAAG
ATCAAAAAATTGTGTTTTCTTGACAGGAACGAACCTGTAAGCTTTTTGAAAAGCTCAGGA
AATTGAAATTATGAAAAAATAAAATTGGCCAAAATTATTATTTTTTTGACAGGATCGGAC
CAGACCACTTTTTCAAAAAAGGGGGATGTCTAAATTTTGGTAGTTCTGAAGATCAAATAA
TTGTGTTTTCTTGACAGGAACGAACCTGACCACTTTTTCAAAAAAGGGGGATGTCTAAAT
TTTGGTAGTTCTGAAGATCAAAAAATTGTGTTTTCTTGACAGGAACGAACCTGTAGCTTT
TTCAAACTTTTGGGGCATTGAAATTATATAAAAATAAAATTGGCCAAAGTTATTATTTTT
TTGACAGGACCGGACCAGACCACTTTTTCAAAAAAGGGGGATGTCTAAATTTTGGTAGTT
CTGAAGATCAAAAAATTGTGTTTTCTTGACAGGAACGAACCTGTAAGCTTTTTCAAAAGC
TCAGGGCATTGAAATTATGAAAAAATAAAATTGGCCAAAATTATTATTTTTTTGACAGTA
CCGGAAAAGACCACTTTTTCAAAAAAGGGGGATGTCTAAATTTTGGTAGTTCTGAAGATC
AAAAAACTTGTGTTTTCTTGACAGGAACGAACCTGTAAGCTTTTTCAAAAGCTCGGGGCA
TTGAAATTATGAAAAAATAAAATTGGCCAAAATTATTATTTTTTTGACAGGACCGGACCA
GACCACTTTTTCAAAAAAGGGGGATGTCTAAATTTTGGTAGTTCTGAAGATCAAAAAACG
GTGTTTTCTTGAAAGGAACGAACATGTAAGCTTTTTCAAACTTTTGGGGTATTGAAATTA
TATAAAAATAAAATTGGCCAAAATTATTATTTTTTTGACAGGACCGGACCAGACCACTTT
TTCAAAAAAGGGGGATGTCTAAATTTTGGTAGTTCTGAAGATCAAAAAATTGTGTTTTCT
TGACAGGAACGAACCTGTAAGCTTTTTCAAAAGCTCAGGGCATTGAAATTATGAACAAAT
AAAATTGGCCAAAATTATTATTTTTTTGACAGTACCGGAAAAGACCACTTTTTCAAAAAA
GGGGGATGTCTAAATTTTGGTAGTTCTGAAGATCAAAAAATGGTGTTTTCTTGACAGGAA
CGAACCTGTAAGCTTTTTCAAACTTTTGGGGCATTGAAATTATGAAAAAATAAAATTGGC
CAAAATTATTATTTTTTTGACAGGACCGGACCAGACCACTTTTTCAAAAAAGGGGGATGT
CTAAATTTTGGTAGTTCTGAAGATCAAAAAATTGTGTTTTCTTGACAGGAACGAACATGT
AAGCTTTTTCAAACTTTTGGGGCATTGAAATTATATAAAAATAAAATTGGCCAAAATTAT
TATTTTTTTGAAAGGACCGGACCAGACCACTTTTTCAAAAAAGGGGGATGTCTAAATTTT
GGTAGTTCTGAAGATCAAAAACGGTGTTTTCTTGACAGGAACGAACCTGTAAGCTTTTTC
AAACTTTTGGGGCATTGAAATTATATAAAGATGAAATTGGCCAAAATTATTATTTTTTTG
ACTGGACCGGACCTGACCACTTTTTCAAAAAAGGGGGATGTCTAAATTTTGGTAGTTCTG
AAGATCACATAATTGTGTTTTCTTCACAGGAACGAACCTGTAAACTTTTTCAAACTTTTG
GGGCATTAAAATTATATAAAAATAAAATTGGCCAAAATTATTATTTTTTTGACAGGACCG
GACCAGACCACTTTTTCAAAAAAGGGGGATGTCTAAATTTTGGTAGTTCTGAAGATCAAA
AAATGGTGTTTTCTTGACAGGAACGAACCTGTAGCTTTTTCAAACTTTTGGGGCATTGAA
ATTATATAAAAATAAAATTGGCCAAAGTTATTATTTTTTTGACAGGACCGGACCAGACCA
CTTTTTCAAAAAAAGGGGATGTCTAAATTTTGGTAGTTCTGAAGATCAAAAAATTGTGTT
TTCTTGACAGGAACGAACCTGTAAGCTTTTTCAAAAGCTCAGGGCATTGAAATTATGAAA
AAATAAAATTGGCCAAAATTATTATTTTTTTGACAGTACCGGAAAAGACCACTTTTTCAA
AAAAGGGGGATGTCTAAATTTTGGTAGTTCTGAAGATCAAAAAAATTGTGTTTTCTTGAC
AGGAACGAACCTGTAAGCTTTTTCAAAAGCTCGGGGCATTGAAATTATGAAAAAATAAAA
TTGGCCAAAATTATTATTTTTTTGACAGGACCGGACAAGTCCACTTTTTCAAAAAAGGGG
GATGTCTAAATTTTGGTAGTACTGAAGATCAAAAAATGGTGTTTTCTTGACAGGAACGAA
CCTGTAAGCTTTTTCAAACTTTTGGGGCATTGAAATTATGAAAAAATAAAATTGGCCAAA
ATTATTATTTTTTTGACAGGACCGGACCAGACCACTTTTTCAAAAAAGGGGGATGTCTAA
ATTTTGGTAGTTCTGAAGATCAAAAAACGGTGTTTTCTTGACAGGAACGAACATGTAAGC
TTTTTCAAACTTTTGGGGCATTGAAATTATATAAAAATAAAATTGGCCAAAATTATTATT
TATTTGACAGGACCGGACCAGACCACTTTTTCAAAAAAGGGGGATGTCTAAATTTTGGTA
GTTCTGAAGATCAAAAATGGTGTTTTCTTGACAGGAACGAACCTGTAAGCTTTTTCAAAC
TTTTGGGGCATTGAAATTATATAAAAATGAAATTGGCCAAAATTATTATTTTTTTGACTG
GACCGGACCAGACCACTTTTTCAAAAAAGGGGGATGTCTAAATTTTGGTAGTTGTGAAGA
TCAAAAAAATTGTGTTTTCTTGACAGGAACGAACCTGTAAGCTTTTTCAATCTTTTGGGG
CATTGAAATTATATAAAAATAAAATTGGCCAAAATTATTATTTTTTTGACAGGACCGGAC
CAGACCACTTTTTCAAAAAGGGGGATGTCTAAATTTTGGTAGTTCTGAAGATCAAAAAAT
TGTGTTTTCTTGACAGGAACGAACCTGTAAGCTTTTTCAAACTTTTGGGGCATTGAAATT
ATGAACAAATAAAATTGGCCAAAATTATTATTTTTTTGACAGTACTGGAAAAGACCACTT
TTTCAAAAAAGGGGGATGTCTAAATTTTGGTAGTTCTGAAGATCAAAAAATGGTGTTTTC
TTGACAGGAACGAACCTGTAAGCTTTTTCAAACTTTTGGGGCATTGAAATTATGAAAAAA
TAAAATTGGCCAAAATTATTATTTTTTTGACAGGACCGGACCAGACCACTTTTTCAAAAA
AGGGGGATGTCTAAATTTTGGTAGTTCTGAAGATCAAAAAACGGTGTTTTCTTGACAGGA
ACGAACATGTAAGCTTTTTCAAACTTTTGGGGCATTGAAATTATATAAAAATAAAATTGG
CCAAAATTATTATTTTTTTGACAGGACCGGACCAGACCACTTTTTCAAAAAGGGGGATGT
CTAAATTTTGGTAGTTCTGAAGATCAAAAAATTGTGTTTTCTTGACAGGAACGAACCTGT
AAGCTTTTTCAAACTTTTGGGGCATTGAAATTATGAACAAATAAAATTGGCCAAAATTAT
TATTTTTTTGACAGTACTGGAAAAGACCACTTTTTCAAAAAAGGGGGATGTCTAAATTTT
GGTAGTTCTGAAGATCAAAAAATGGTGTTTTCTTGACAGGAATGAACCTGTAAGCTTTTT
CAAACTTTTGGGGCATTGAAATTATGAAAAAATAAAATTGGCCAAAATTATTATTTTTTT
GACAGGACCGGACCAGACCACTTTTTCAAAAAAGGGGGATGTCTAAATTTTGGTAGTTCT
GAAGATCAAAAAACGGTGTTTTCTTGACAGGAACGAACATGTAAGCTTTTTCAAACTTTT
GGGGCATTGAAATTATATAAAAATAAAATTGGCCAAAATTATTATTTTTTTGACAGGACC
GGACCAGACCACTTTTTCAAAAAAGGGGGATGTCTAAATTTTGGTAGTTCTGAAGATCAA
AAAATGGTGTTTTCTTGACAGGAACGAACCTGTAAGCTTTTTCAAACTTTTGGGGCATTG
AAATTATATAAAGATGAAATTGGCCAAAATTATTATTTTTTTGACTGGACCGGACCAGAC
CACTTTTTCAAAAAAGGGGGATGTCTAAATTTTGGTAGTTCTGAAGATCAAATAATTGTG
TTTTCTTCACAGGAACGAACCTGTAAACTTTTTCAAACTTTTGGGGCATTGAAATTATAT
AAAAATAAAATTGGCCAAAATTATTATTTTTTTGACAGGACCGGACCAGACCACTTTTTC
AAAAAAGGGGGATGTCTAAATTTTGGTAGTTCTGAAGATCAAAAAAATTGTGTTTTCTTG
ACAGGAACGAACCTGTAAGCTTTTTTAAAAGCTCGGGGCATTGAAATTATGAAAAAATAA
AATTGGCCAAAATTATTATTTTTTTGACAGTACCGGAAAAGACCACTTTTTCAAAAAAGG
GGGATGTCTAAATTTTGGTAGTTCTGAAGATCAAAAAAATTGTGTTTTCTTGACAGGAAC
GAACCTGTAAGCTTTTTCAAAAGCTCGGGGCATTGAAATTATGAAAAAATAAAATTGGCC
AAAATTATTATTTTTTTGACAGGACCGGACCAGTCCACTTTTTCAAAAAAGGGGGATGTC
TAAATTTTGGTAGTTCTGAAGATCAAAAAATGGTGTTTTCTTGACAGGAACGAACCTGTA
AGCTTTTTCAAACTTTTGGGGCATTGAAATTATGAAAAAATAAAATTGGCCAAAATTATT
ATTTTTTTGACAGGACCGGACCAGACCACTTTTTCAAAAAAGGGGGATGTCTAAATTTTG
GTAGTTCTGAAGATCAAAAAAATTGTGTTTTCTTGACAGGAACGAACCTGTAAGCTTTTT
CAATCTTTTGGGGCATTGAAATTATATAAAAATAAAATTGGCCAAAATTATTATTTTTTT
GACAGGACCGGACCAGACCACTTTTTCAAAAAAGGGGGATGTATAATTTTGGTAGTTCTG
AAGATCAAAAAATTGTGTTTTCTTGACAGGAACGAACCTGTAAGCTTTTTCAAACTTTTG
GGGCATTGAAATTATGAAAAAATAAAATTGGCCAAAATTATTATTTTTTTGACAGGACCG
GACCAGACCACTTTTTCAAAAAAGGGGATGTCTAAATTTTGGTAGTTCTGAAGATCAAAA
AATTGTGTTTTCTTGACATGAACGAACCTGTAAGCTTTTTCAAAAGCTCAGGGCATTGAA
ATTATGAAAAAATAAAATTGGCCAAAATTATTATTTTTTTGACAGTACCGGACCAGACCA
CTTTTTCCAAAAAGGGGGATGTCTAAATTTTGATTTTGGTAGTTCTGAAGATCAAAAAAT
TGTGTTTTCTTGACAGGAACGAACCTGTAAGCTTTTTCAAACTTATGGGGCATTGAAATT
ATGAAAAAATAAAATTGGCCAAAATTATTATTTTTTTGACAGGACCGGACCAGACCACTT
TTTCAAAAAAGGGGGATGTCTAAATTTTGGTAGTTCTGAAGATCAAATAATTGTGTTTTC
TTGACAGGAACGAACCTGTAAACTTTTTCAAACTTTTGGGGCATTGAAATTATATAAAAA
TAAAATTGGCCAAAATTATTATTTTTTTGACAGGACCGGACCAGACCACTTTGTCAAAAA
AGGGGGATGTCTAAATTTTGGTAGTTCTGAAGATCAAAAAATTGTGTTTTCTTGACAGGA
ACGAACCTGTAAGCTTTTTCAAACTTTTGGGGTATTGAAATTATGAAAAAATAAAATTGG
CCAAAATTATTATTTTTTTGACAGGACCGGACCAGACCACTTTTTCAAAAAAGGGGATGT
CTAAATTTTGGTAGTTCTGAAGATCAAAAAATTGTGTTTTCTTGACATGAACGAACCTGT
AAGCTTTTTCAAAAGCTCAGGGCATTGAAATTATGAAAAAATAAAATTGGCCAAAATTAT
TATTTTTTGACAGTACCGGACCAGACCACTTTTTCAAAAAAGGGGGATGTCTAAATTTTG
GTAGTTCTGAAGATCAAAAAATTGTGTTTTCTTGACAGGAACGAACCTGTAAGCTTTTTC
AAACTTATGGGGCATTGAAATTATGAAAAAATAAAATTGGCCAAAATTATTATTTTTTTG
ACAGGACCGGACCAGACCACTTTTTCAAAAAAGGGGGATGTCTAAATTTTGGTAGTTCTG
AAGATCAAATAATTGTGTTTTCTTGACAGGAACGAACCTGTAAACTTTTTCAAACTTTTG
GGGCATTGAAATTATATAAAAATAAAATTGGCCAAAATTATTATTTTTTTGACAGGACCG
GACCAGACCACTTTTTCAAAAAAGGGGGATGTCTAAATTTTGGTAGTTCTGAAGATCAAA
AAATTGTGTTTTCTTGACAGGAACGAACCTGTAGCTTTTTCAAACTTTTGGGGCATTGAA
ATTATATAAAAATAAAATTGGCCAAAGTTATTATTTTTTTGACAGGACCGGACCAGACCA
CTTTTTCAAAAAAGGGGGATGTCTAAATTTTGGTAGTTCTGAAGATCAAAAAATTGTGTT
TTCTTGACAGGAACGAACCTGTAAGCGTTTTCAAAAGCTCAGGGCATTGAAATTATGAAA
AAATAAAATTGGCCAAAATTATTATTTTTTTGACAGTACCGGAAAAGACCACTTTTTCAA
AAAAGGGGGATGTCTAAATTTTGGTAGTTCTGAAGATCAAAAAACTTGTGTTTTCTTGAC
AGGAACGAACCTGTAAGCTTTTTCAAAAGCTCGGGGCATTGAAATTATGAAAAAATAAAA
TTGGCCAAAATTATTATTTTTTTGACAGGACCGGACCAGACCACTTTTTCAAAAAAGGGG
GATGTCTAAATTTTGGTAGTTCTGAAGATCAAAATATGGTGTTTTCTTGACAGGAACGAA
CCTGTAAGCTTTTTCAAACTTTTGGGGCATTGAAATTATGAAAAAATAAAATTGGCCAAA
ATTATTATTTTTTTGACAGGACCGGACCAGACCACTTTTTCAAAAAAGGGGGATGTCTAA
ATTTTGGTAGTTCTGAAGATCAAAAAATTGTGTTTTCTTGACAGGAACGAACTTGTAAGC
TTTTTCAAACTTATGGGGCATTGAAATTATGAAAAAATAAAATTGGCCAAAATTATTATT
TTTTTGACAGGACCGGACCAGACCACTTTTTCAAAAAAGGGGGATGTCTAAATTTTGGTA
GTTCTGAAGATCAAATAATTGTGTTTTCTTGACAGGAACGAACCTGTAAACTTTTTCAAA
CTTTTGGGGCATTGAAATTATATAAAAATAAAATTGGCCAAAATTATTATTTTTTTGACA
GGACCGGACCAGACCACTTTTTCAAAAAAGGGGGATGTCTAAATTTTGGTAGTTCTGAAG
ATCAAAAAATTGTGTTTTCTTGACAGGAACGAACCTGTAGCTTTTTCAAACTTTTGGGGC
ATTGAAATTATATAAAAATAAAATTGGCCAAAGTTATTATTTTTTTGACAGGACCGGACC
AGACCACTTTTTCAAAAAAGGGGGATGTCTAAATTTTGGTAGTTCTGAAGATCAAAAAAT
TGTGTTTTCTTGACAGGAACGAACCTGTAAGCGTTTTCAAAAGCTCAGGGCATTGAAATT
ATGAAAAAATAAAATTGGCCAAAATTATTATTTTTTTGACAGTACCGGAAAAGACCACTT
TTTCAAAAAAGGGGGATGTCTAAATTTTGGTAGTTCTGAAGATCAAAATATGGTGTTTTC
TTGACAGGAACGAACCTGTAAGCTTTTTCAAACTTTTGGGGCATTGAAATTATGAAAAAA
TAAAATTGGCCAAAATTATTATTTTTTTGACAGGACCGGACCAGACCACTTTTTCAAAAA
AGGGGGATGTCTAAATTTTGGTAGTTCTGAAGATCAAAAAATTGTGTTTTCTTGACAGGA
ACGAACCTGTAGCTTTTTCAAACTTTTGGGGCTTTGAAATTATATAAAAATAAAATTGGC
CAAAGTTATTATTTTTTTGACAGGACCGGACCAGACCACTTTTTCAAAAAAGGGGGCTGT
CTAAATTTTGGTAGTTCTGAAGATCAAAAAATTGTGTTTTCTTGACAGGAACGAACCTGT
AAGCTTTTTCAAACTTTTGGGGCATTGAAATTATGAAAAAATAAAATTGGCCAAAATTAT
TATTTTTTTGACAGGACCGGACCAGACCACTTTTTCAAAAAAGGGGGATGTCTAAATTTT
GGTAGTTCTGAAGATCAAATAATTGTGTTTTCTTCACAGGAACAAACTTGTAAACTTTTT
CAAACTTTTGGGGCATTGAAATTATATAAAAATAAAATTGGCCAAAATTATTATTTTTTT
GACAGGACCGGACCAGACCACTTTTTCAAAAAAGGGGGATGTCTAAATTTAGGTAGTTCT
GAAGATCAAAAAATGGTGTTTTCTTGACAGGAACGAACCTGTAGCTTTTTCAAACTTTGG
GGGCATTGAAATTATATAAAAATAAAATTGGCCAAAGTTATTATTTTTTTGACAGGACCG
GACCAGACCACTTTTTCAAAAAAAGGGGATGTCTAAATTTTGGTAGTTCTGAAGATCAAA
AAATTGTGTTTTCTTGACAGGAACGAACCTGTAAGCTTTTTCAAAAGCTCAGGGCATTGA
AATTATGAAAAAATAAAATTGGCCAAAATTATTATTTTTTTGACAGTACCGGAAAAGACC
ACTTTTTCAAAAAAAGGGGGATGTCTAAATTTTGGTAGTTCTGAAGATCAAAAAAATTGT
GTTTTCTTGACAGGAACGAACCTGTAAGCTTTTTCAAAAGCTCGGGGCATTGAAATTATG
AAAAAATAAAATTGGCCAAAATTATTATTTTTTTGACAGGACCGGACCAGACCACTTTTT
CAAAAAAGGGGGATGTCTAAATTTTGGTAGTTCTGAAGATCAAAAAATGGTGTTTTCTTG
ACAGGAACGAACCTGTAAGCTTTTTCAAACTTTTGGGGCATTGAAATTATGAAAAAATAA
AATTGGCCAAAATTATTATTTTTTTGACAGGACCGGACCAGAACACTTTTTCAAAAAAGG
GGGATGTCTAAATTTTGGTAGTTCTGAAGATCAAAAAACGGTGTTTTCTTGACAGGAACG
AACATGTAAGCTTTTTCAAACTTTTGGGGCATTGAAATTATATAAAAATAAAATTGGCCA
AAATTATTATTTATTTGACAGGACTGGACCAGACCACTTTTTCAAAAAAGGGGGATGTCT
AAATTTTGGTAGTTCTGAAGATCAAAAAATGGTGTTTTCTTGACAGCAACGAACCTGTAA
GCTTTTTCAAACTTTTGGGGCATTGAAATTATATAAAAATGAAATTGGCCAAAATTATTA
TTTTTTTGACTGGACCGGACCAGACCACTTTTTCAAAAAAGGGGGATGTCTAAATTTTGG
TAGTTCTGAAGATCAAAAAAATTGTGTTTTCTTGACAGGAACGAACCTGTAAGCTTTTTC
AATCTTTTGGGGCATTGAAATTATATAAAAATAAAATTGGACAAAATTATTATTTTTTTG
ACAGGACCGGACCAGACCACTTTTTCAAAAAAGGGGGATGTCTAAATTTTGATAGTTCTG
AAGATCAAAAAATTGTGTTTTCTTGACAGGAACGAACCTGTAAGCTTTTCAAACTTTTGG
GGCATTGAAATTATGAAAAAATAAAATTGGCCAAAATTATTATTTTTTTGACAGGACCGG
ACCAGACCACTTTTTCAAAAAAGGGGGATGTCTAAATTTTGGTAGTTCTGAAGATCAAAA
AATTGTGTTTTCTTGACAGGAACGAACCTGTAAGCTTTTTCAAAAGCTCAGGGCATTGAA
ATTATGAAAAAATAAAATTGGCCAAAATTATAATTTTTTTGACAGTACCGGACCAGACCA
CTTTTTCCAAAAAGGGGGATGTCTAAATTTTGGTAGTTCTGAAGATCAAAAAATTGTGTT
TTCTTGACAGTCACGAACCTGTAAGCTTTTTCAAACTTTTGGAGCATTGAAATTATATAA
AAATAAAATTGGCCAAAATTATTATTTTTTTGACAGGACCGGACCAGACCACTTTTTCAA
AAAAGGGGGATGTCTAAATTTTGGTAGTTCTGAAGATCAAATGATTGTGTTTTCTTGACA
GGAACGAACCAGTAAACTTTTTCAAACTTTTGGGGCATTGAAATTATATAAAAATAAAAT
TGGCCAAAATTATTATTTTTTTGACAGGACCGGACCAGACCACTTTTTCAAAAAAGGGGG
ATGTCTAAATTTTGGTAGTTCTGAAGATCAAAAAATTGTGTTTTCTTGACAGGAATGAAC
CTGTAGCTTTTTCAAACTTTTGGGGCATTGAAATTATGAAAAAATAAAATTGGCCAAAAT
TATTATTTTTTTGACAGGACCGGACCAGACCACTTTTTCAAAAATGGGGATGTCTAAATT
TTGGTAGTTCTGAAGATCAAAAAATTGTGTTTTCTTGACAGGAACGAACCTGTAAGCTTT
TTGAAATGCTCAGGGCATTGAAATTATGAAAAAATAAAATTGGCCAAAATTATTATTTTT
TTGACAGGATCGGACCAGACCACTTTTTCAAAAAAGGGGGATGTCTAAATTTTGGTAGTT
CTGAAGATCAAATAATTGTGTTTACTTGACAGGAACGAACCTGTAAACTTTTTCAAACTT
TTGGGGCATTGAAATTATATAAAAATAAAATTGGCCAAAATTATTATTTTTTTGACAGGA
CCGGACCAGACCACTTTTTCAAAAAAGGGGGATGTCTAAATTTTGGTAGTTCTGAAGATC
AAAAAATTGTGTTTTCTTGACAGGAACGAACCTGTAGCTTTTTCAAACTTTTGGGGCATT
GAAATTATATAAAAATAAAATTGGCCAAAGTTATTATTTTTTTGACAGGACCGGACCAGA
CCACTTTTTCAAAAAAGGGGGATGTCTAAATTTTGGTAGTTCTGAAGATCAAAAAATTGT
GTTTTCTTGACAGGAACAAACCTGTAAGCTTTTTCAAAAGCTCAGGGCATTGAAATTATG
AAAAAATAAAATTGGCCAAAATTATTATTTTTTTGACAGTACCGGAAAAGACCACTTTTT
CAAAAAAAGGGGATGTCTAAATTTTGGTAGTTCTGAAGATCAAAAAACTTGTGTTTTCTT
GACAGGAACGAACCTGTAAGCTTTTTCAAAAGCTCGGGGCATTGAAATTATGAAAAAATA
AAATTGGCCAAAATTATTATTTTTTTGACAGGACCGGACCAGACCACTTTTTCAAAAAAG
GGGGATGTCTAAATTTTGGTAGTTCTGAAGATCAAAAAATGGTGTTTTCTTGACAGGAAC
GAACCTGTAAGCTTTTATAAACTTTTGGGGCATTGAAATTATGAAAAAATAAAATTGGCC
AAAATTATTATTTTTTTGACAGGACTGGACCAGACCACTTTTTCAAAAAAGGGGGATGTC
TAAATTTTGGTAGTTCTGAAGATCAAAAAATTGTGTTTTCTTGACAGGAACGAACCTGTA
AGCTTTTTGAAAAGCTCAGGGCATTGAAATTATGAAAAAATAAAATTGGCCAAAATTATT
ATTTTTTTGACAGGATCGGACCAGACCACTTTTTCAAAAAAGGGGGATGTCTAAATTTTG
GTAGTTCTGAAGATCAAATAATTGTGTTTTCTTGACAGGAACGAACCTGTAAACTTTTTC
AAACTTTTGGGGCATTGAAATTATATAAAAATAAAATTGGCCAAAATTATTATTTTTTTG
ACAGGACCGGACCAGACCACTTTTTCAAAAAAGGGGGATGTCTAAATTTTGGTAGTTCTG
AAGATCAAAAAATTGTGTTTTCTTGACAGGAACGAACCTGTAAGCTTTTTCAAAAGCTCA
GGGCATTGAAATTATGAAAAAATAAAATTGGCAAAAATTATTATTTTTTTGACAGTACCG
GAAAAGACCACTTTTTCAAAAAAGGGGGATGTCTAAATTTTGGTAGTTCTGAAGATCAAA
AAACTTGTGTTTTCTTGACAGGAACGAACCTGTAAGCTTTTTCAAAAGCTCGGGGCATTG
AAATTATGAAAAAATAAAATTGGCCAAAATTATTATTTTTTTGACAGGACCGGACCAGAC
CACTTTTTCAAAAAAGGGAGATGTCTAAATTTTGGTAGTTCTGAAGATCAAAAAATGGAG
TTTTCTTGACAGGAACGAACCTGTAAGCTTTTTCAAACTTTTGGGGCATTGAAATTATGA
AAAAATAAAATTGGCCAAAATTATTATTTTTTTGACAGGACCGGACCAGACCACTTTTTC
AAAAAAGGGGGATGTCTAAATTTTGGTAGTTCTGAAGATCAAAAAATTGTGTTTTCTTGA
CAGGAACGAACCTGTAAGCTTTTTGAAAAGCTCAGGGCATTGAAATTATGAAAAAATAAA
ATTGGCCAAAATTATTATTTTTTTGACAGGATCGGACCAGACCACTTTTTCAAAAAAGGG
GGATGTCTAAATTTTGGTAGTTCTGAAGATCAAAAAATGGTGTTTTCTTGACAGGAACGA
ACCTGTAAGCTTTTTCAAACTTTTGGGGCATTGAAATTATGAAAAAATAAAATTGGCCAA
AATTATTATTTTTTTGACAGGACCGGACCAGACCACTTTTTCAAAAAAGGGGGATGTCTA
AATTTTGTTAGTTCTGAAGATCAAATAATTGTGTTTTCTTCACAGGAACGAACCTGTAAA
CTTTTTCAAACTTTTGGGGCATTGAAATTATATAAAAATAAAATTGGCCAAAATTATTAT
TTTTTTGACAGGACCGGACCAGACCACTTTTTCAAAAAAGGGGGATGTCTAAATTTTGGT
AGTTCTGAAGATCAAAAAATGGTGTTTTCTTGACAGGAACGAACCTGTAGCTTTTTCAAA
CTTTTGGGGCATTGAAATTATATAAAAATAAAATTGGCCAAAGTTATTATTTTTTTGACA
GGACCGGACCAGACCACTTTTTCAAAAAAGGGGATGTCTAAATTTTGGTAGTTCTGAAGA
TCAAAAAATTGTGTTTTCTTGACAGGAACGAACCTGTAAGCTTTTTCAAAAGCTCAGGGC
ATTGAAATTATGAAAAAATAAAATTGGCCAAAATTATTATTTTTTTGACAGTACCGGAAA
AGACCACTTTTTCAAAAAAGGGGGATGTCTAAATTTTGGTAGTTCTGAAGATCAAAAAAA
TTGTGTTTTCTTGACAGGAACGAACCTGTAAGCTTTTTCAAACTTTTGGGGCATTGAAAT
TATGAAAAAATAAAATTGGCCAAAATTATTATTTTTTTGACAGTAGCGGACCAGACCACT
TTTTCAAAAAAGGGTGATGTCTAAATTTTGGTAGTTCTGAAGATCAAAAAACGGTGTTTT
CTTGACAGGAACGAACATGTAAGCTTTTTCAAACTTTTGGGGCATTGAAATTATATAAAA
ATAAAATTGGCCAAAATTATTATTTTTTTGACAGGACCGGACCAGACCACTTTTTCAAAA
AAGGGGGATGTCTAAATTTTGGTAGTTCTGAAGATCAAAAAATGGTGTTTTCTTGACAGG
AACGAACCTGTAAGCTTTTTCAAACTTTTGGGGCATTGAAATTATATAAAGATGAAATTG
GCCAAAATTATTATTTTTTTGACTGGACCGGACCAGACCACTTTTTCAAAAAAGGGGGAT
GTCTAAATTTTGGTAGTTCTGAAGATCAAATAATTGTGTTTTCTTGACAGGAACGAACCT
GTAAGCTTTTTCAATCTTTTGGGGCATTGAAATTATATAAAAATAAAATTGGCCAAAATT
ATTATTTTTTTGACAGGACCGGACCAGACCACTTTTTCAAAAAAGGGGGATGTCTAAATT
TTGGTAGTTCTGAAGATCAAAAAATTGTGTTTTCTTGACAGGAACGAACCTGTAAGCTTT
TTTCAAACTTTTGGGGCATTGAAATTATGAAAAAATAAAATTGGCCAAAATTATTATTTT
TTTGACAGGACCGGACCAGACCACTTTTTCAAAAAAGGGGGATGTCTAAATTTTGGTAGT
TCTGAAGATCAAAAAATGGTGTTTTCTTGACAGGAACGAACCTGTAAGCTTTTTCAAACT
TTTGGGGCATTGAAATTATATAAAGATGAAATTGGCCAAAATTATTATTTTTTTGACTGG
ACCGGACCAGACCACTTTTTCAAAAAAGGGGGATGTCTAAATTTTGGTAGTTCTGAAGAT
CAAATAATTGTGTTTTCTTGACAGGAACGAACCTGTAAGCTTTTTCAATCTTTTGGGGCA
TTGAAATTATATAAAAATAAAATTGGCCAAAATTATTATTTTTTTGACAGGACCGGACCA
GACCACTTTTTCAAAAAAGGGGGATGTCTAAATTTTGGTAGTTCTGAAGATCAAAAAATT
GTGTTTTCTTGACAGGAACGAACCTGTAAGCTTTTTTCAAACTTTTGGGGCATTGAAATT
ATGAAAAAATAAAATTGGCCAAAATTATTATTTTTTTGACAGGACCGGACCAGACCACTT
TTTCAAAAAAGGGGGATGTCTAAATTTTGGTAGTTCTGAAGATCAAAAAATTGTGTTTTC
TTGACAGGAACGAACCTGTAAGCCTTTTCAAAAGCTCAGGGCATTGAAATTATGAAAAAA
TAAAATTGGCCAAAATTATTATTTTTTTGACAGTACCGGACCAGACCACTTTTTCCAAAA
AGGGGGATGTCTAAATTTTGGTAGTTCTGAAGATCAAAAAATTGTGTTTTCTTGACAGGA
ACGAACCTGTAAGCTTTTTCAAACTTTTGGGGCATTGAAATTATGAAAAAATAAAATTGG
CCAAAATTATTATTTTTTTGACAGGACCGGACCAGACCACTTTTTCAAAAAAGGGGGATG
TCTAAATTTTGGTAGTTCTGAAGATCAAAAAATTGTGTTTTCTTGACAGGAACGAACCTG
TAAGCTTTTTCAATCTTTTGGGGCATTGAAATTATATAAAAATAAAATTGGCCAAAATTA
TTATTTTTTTGACAGGACCGGACCAGACCACTTTTTCAAAAAAGGGGGATGTCTAAATTT
TGGTAGTTCTGAAGATCAAAAAATTGTGTTTTCTTGACAGGAACGAACCTGTAAGCTTTT
TTCAAACTTTTGGGGCATTGAAATTATGAAAAAATAAAATTGGCCAAAATTATTATTTTT
TTGACAGGACCGGACCAGACCACTTTTTCAAAAAAGGGGGATGTCTAAATTTTGGTAGTT
CTGAAGATCAAAAAATTGTGTTTTCTTGACAGGAACGAACCTGTAAGCTTTTTCAAAAGC
TCGGGGCATTGAAATTATGAAAAAATAAAATTGGCCAAAATTATTATTTTTTTGACAGTA
CCGGACCAGACCACTTTTTCCAAAAAGGGGGATGTCTAAATTTTGGTAGTTCTGAAGATC
AAAAAATTGTGTTTTCTTGACAGGAACGAACCTGTAAGCTTTTTCAAACTTTTGGGGCAT
TGAAATTATGAAAAAATAAAATTGGCCAAAATTATTATTTTTTTGACAGGACCGGACCAG
ACCACTTTTTCAAAAAAGGGGGATGTCTAAATTTTGGTAGTTCTGAAGATCAAAAAATTG
TGTTTTCTTGACAGGAACGAACCTGTAAGCTTTTTGAAAAGCTCAGGGCATTGAAATTAT
ATAAAAATAAAATTGGCCAAAATTATTATTTTTTTGACAGGATCGGACCAGACCACTTTT
TCAAAAAAGGGGGATGTCTAAATTTTGGTAGTTCTGAAGATCAAAAAATTGTGTTTTCTT
GACAGGAACGAACCTGTAAGCTTTTTCAAACTTTTGGGGCATTGAAATTATGAAAAAATA
AAATTGGCCAAAATTATTATTTTTTTGACAGGACCGGACCAGACCACTTTTTCAAAAAAG
GGGGATGTCTAAATTTTGGTAGTTCTGAAGATCAAAAAAATTGTGTTTTCTTGACAGGAA
TGAACCTGTAAGCTTTTTCAATCTTTTGGGGCATTGAAATTATATAAAAATAAAATTGGC
CAAAATTATTATTTTTTTGACAGGACCGGACCAGACCACTTTTTCAAAAAAGGGGGATGT
CTAAATTTTGGTAGTTCTGAAGATCAAAAAATTGTGTTTTCTTGACAGGAACGAACCTGT
AAGCTTTTTTCAAACTTTTGGGGCATTGAAATTATGAAAAAATAAAATTGGCCAAAATTA
TTATTTTTTTGACAGGACCGGACCAGACCACTTTTTCAAAAAAGGGGGATGTCTAAATTT
TGGTAGTTCTGAAGATCAAAAAATTGTGTTTTCTTGACAGGAACGAACCTGTAAGCTTTT
TCAAAAGCTCGGGGCATTGAAATTATGAAAAAATAAAATTGGCCAAAATTATTATTTTTT
TGACAGTACCGGACCAGACCACTTTTTCCAAAAAGGGGGATGTCTAAATTTTGGTAGTTC
TGAAGATCAAAAAATTGTGTTTTCTTGACAGGAACGAACCTGTAAGCTTTTTCAAACTTT
TGGGGCATTGAAATTATGAAAAAATAAAATTGGCCAAAATTATTATTTTTTTGACAGGAC
CGGACCAGACCACTTTTTCAAAAAAGGGGGATGTCTAAATTTTGGTAGTTCTGAAGATCA
AAAAATTGTGTTTTCTTGACAGGAACGAACCTGTAAGCTTTTTGAAAAGCTCAGGGCATT
GAAATTATGAAAAAATAAAATTGGCCAAAATTATTATTTTTTTGACAGGATCGGACCAGA
CCACTTTTTCAAAAAAGGGGGATGTCTAAATTTTGGTAGTTCTGAAGATCAAAAAATTGT
GTTTTCTTGACAGGAACGAACCTGTAAGCTTTTTCAAACTTTTGGGGCATTGAAATTATG
AAAAAATAAAATTGGCCAAAATTATTATTTTTTTGACAGGACCGGACCAGACCACTTTTT
CAAAAAAGGGGGATGTCTAAATTTTGGTAGTTCTGAAGATCAAAAAATTGTGTTTTCTTG
ACAGGAACGAACCTGTAAGCTTTTTGAAAAGCTCAGGGCATTGAAATTATATAAAAATAA
AATTGGCCAAAATTATTATTTTTTTGACAGGATCGGACCAGACCACTTTTTCAAAAAAGG
GGGATGTCTAAATTTTGGTAGTTCTGAAGATCAAAAAATTGTGTTTTCTTGACAGGAACG
AACCTGTAAGCTTTTTCATTCTTTTGGGGCATTGAAATTATATAAAAATAAAATTGGCCA
AAATTATTATTTTTTTGACAGGACCGGACCAGACCACTTTTTCAAAAAAGGGGATGTCTA
AATTTTGGTAGTTCTGAAGATCAAATAATTGTGTTTTCTTGACAGGAACGAACCTGTAAG
CTTTTTCAAACTTTTGGGGCATTGAAATTATATAAAAATAAAATTGGCCAAAATTATTAT
TTTTTTGACAGGACAGGACCAGACCACTTTTTCAAAAAAGGGGGATGTCTAAATTTTGGT
AGTTCTGAAGATCAAAAAATTGTGTTTTCTTGACAGGAACGAACCTGTAAGCTTTTTCAA
ACTTTTGGGGCATTGAAATTATGAAAAAATAAAATTGGCCAAAATTATTATTTTTTTGAC
AGGACCGGACCAGACCACTTTTTCAAAAAAGGGGGATGTCTAAATTTTGGTAGTTCTGAA
GATCAAAAATTGTGTTTTCTTGACAGGAACGAACCTGTAAGCTTTTTCAAAAGCTCAGGG
CATTGAAATTATGAAAAAATAAAATTGGCCAAAATTATTATTTTTTTGACAGGACCGGAC
CAGACCACTTTTTCAAAAAAGGGGGATGTCTAAATTTTGGTAGTTCTGAAGATCAAAAAA
TTGTGTTTTCTTGACAGGAACGAACCTGTAAGCTTTTTCAAACTTTTGGGGCATTGAAAT
TATGAAAAAATAAAAATGGCCAAAATTATTATTTTTTTGACAGGACCGGACCAGACCACT
TTTTCAAAAAAGGGGGATGTCTAAATTTTGGTAGTTCTGAAGATCAAAAAAATTGTGTTT
TCTTGACAGGAACGAACCTGTAAGCTTTTTCAATCTTTTGGGGCATTGAAATTATGAAAA
AATAAAATTGGCCAAAATTATTATTTTTTTGACAGGACCGGACCAGACCACTTTTTCAAA
AAAGGGGGATGTCTAAATTTTGGTAGTTCTGAAGATCAAAAATTGTGTTTTCTTGACAGG
AACGAACCTGTAAGCTTTTTCAAACTTTTGGGGCATTGAAATTATGAAAAAATAAAATTG
GCCAAAATTATTATTTTTTTGACAGTAGCGGACCAGACCACTTTTTCAAAAAAGGGGGAT
GTCTAAATTTTGGTAGTTCTGAAGATCAAAAATTGTGTTTTCTTGACAGGAACGAACCTG
TAAGCTTTTTCAAAAGCTCAGGGCATTGAAATTATGAAAAAATAAAATTGGCCAAAATTA
TTATTTTTTTGACAGTAGCGGACCAGACCACTTTTTCAAAAAAGGGGGATGTCTAAATTT
TGGTAGTTCTGAAGATCAAAAAATTGTGTTTTCTTGACAGGAACGAACCTGTAAGCTTTT
TCAATCTTTTGGGGCATTGAAATTATATAAAAATAAAATTGGCCAAAATTATTATTTTTT
TGATAGGACCGGACCAGACCACTTTTTCAAAAAAGGGGGATGTCTAAATTTTGGTAGTTC
TGAAGATCAAAAATTGTGTTTTCTTGACAGGAACGAACCTGTAAGCTTTTTCAAAAGCTC
AGGGCATTGAAATTATGAAAAAATAAAATTGGCCAAAATTATTATTTTTTTGACAGTAGC
GGACCAGACCACTTTTTCAAAAAAGGGGGATGTCTAAATTTTGGTAGTTCTGAATATCAA
AAAATTGTGTTTTCTTGACAGGAACGAACCTGTAAGCTTTTTCAAAATTTTGGGGCATTG
AAATTATGAAAAAATAAAATTGGCCAAAATTATTATTTTTTTGACAGGACCGGACCAGAC
CACTTTTTCAAAAAAGGGGGATGTCTAAATTTTGGTAGTTCTGAAGATCAAAAAAATTGT
GTTTTCTTGACAGGAACGAACCTGTAAGCTTTTTCAATCTTTTGGGGCATTGAAATTATA
TAAAAATAAAATTGGCCAAAATTATTATTTTTTTGACAGGACCGGACCAGACCACTTTTT
CAAAAAAGGGGGATGTCTAAATTTTGGTAGTTCTGAAGATCAAAAAATTGTGTTTTCTTG
ACAGGAACGAACCTGTAAGCTTTTTTCAAACTTTTGGGGCATTGAAATTATGAAAAAATA
AAATTGGCCAAAATTATTATTTTTTTGACAGGACCGGACCAGACCACTTTTTCAAAAAAG
GGGGATGTCTAAATTTTGGTAGTTCTGAAGATCAAAAAATTGTGTTTTCTTGACAGGAAC
GAACCTGTAAGCTTTTTCAAAAGCTCAGGGCATTGAAATTATGAAAAAATAAAATTGGCC
AAAATTATTATTTTTTTGACAGTACCGGACAAGACCACTTTTTCCAAAAAGGGGGATGTC
TAAATTTTGGTAGTTCTGAAGATCAAAAAATTGTGTTTTCTTGACAGGAACGAACCTGTA
AGCTTTTTCAAACTTTTGGGGCATTGAAATTATGAAAAAATAAAATTGGCCAAAATTATT
ATTTTTTTGACAGGACCGGACCAGACCACTTTTTCAAAAAAGGGGGATGTCTAAATTTTG
GTAGTTCTGAAGATCAAAAATTGTGTTTTCTTGACAGGAACGAACCTGTAAGCTTTTTCA
AAAGCTCAGGGCATTGAAATTATGAAAAAATAAAATTGGCCAAAATTATTATTTTTTTGA
CAGTAGCGGACCAGACCACTTTTTCAAAAAAGGGGGATGTCTAAATTTTGGTAGTTCTGA
AGATCAAAAAATTGTGTTTTCTTGACAGGAACAAACCTGTAAGCTTTTTCAAAAGCTCGG
GGCATTGAAATTATGAAAAAATAAAATTGGCCAAAATTATTATTTTTTTGACAGGACCGG
ACCAGACCACTTTTTCAAAAAAGGGGGATGTCTAAATTTTGGTAGTTCTGAAGATCAAAA
AATTGTATTTTCTTGACAGGAACGAACCTGTAAGCTTTTTCAAACTTTTGGGGCATTGAA
ATTATGAAAAAATAAAATTGGCCAAAATTATTATTTTTTTGACAGGACCGGACCAGACCA
CTTTTTCAAAAAAGGGGGATGTCTAAATTTTGATAGTTCTGAAGATCAAAAAATTGTGTT
TTCTTGACAGGAACGAACCTGTAAGCTTTTTCAAACTTTTGTGGCATTGAAATTATGAAA
AAATAAAATTGGCCAAAATTATTATTTTTTTGACAGGACCGGACCAGACCACTTTTTCAA
AAAAGGGGGATGTCTAAATTTTGGTAGTTCTGAAGATCAAAAATTGTGTTTTCTTGACAG
GAACGAACCTGTAAGCTTTTTCAAAAGCTCAGGGCATTGAAATTATGAAAAAATAAAATT
GGCCAAAATTATTATTTTTTTGACAGGACCGGACCAGACCACTTTTTCAAAAAAGGGGGA
TGTCTAAATTTTTGTAGTTCTGAAGATCAAAAAATTGTGTTTTCTTGACAGGAACGAACC
TGTAAGCTTTTCAAAAGCTCGGGGCATTGAAATTATGAACAAATATAATTGGCCAAAATT
ATTATTTTTTTGACAGGACCGGACCAGACCACTTTTTCAAAAAAAGGGGGATGTCTAAAT
TTTGGTAGTTCTGAAGATCAAAAAATGGTGTTTTCTTGACAGGAATGAACCTGTAAGCTT
TTTCAAACTTATGGGGCATTGAAATTATGAAAAAATAAAATTGGCCAAAATTATTATTTT
TTTGACAGGACCGGACCAGACCACTTTTTCAAAAAAGGGGGATGTCTAAATTTTGGTAGT
TCTGAAGATCAAATAATTGTGTTTTCTTGACAGGAACGAACCTGTAAGCTTTTTCAAACT
TTTGGGGCATTGAAATTATATAAAAATAAAATTGGCCAAAATTATTATTATTTTTTTGAC
AGGACCGGACGAGACCACTTTTTCAAAAAAGGGGGATGTCTAAATTTTGGTAGTTCTGAA
GATCAAAAAATTGTGTTTTCTTGACAGGAACGAACCTGTAAGCTTTTTCAAAAGCTCAGG
GCATTGAAATTATGAAAAAATAAAATTGGCCAAAATTATTATTTTTTTGACAGGACCGGA
AAAGACCACTTTTTCAAAAAAGGGGGATGTCTAAATTTTTGTAGTTCTGAAGATCAAAAA
ATTGTGTTTTCTTGACAGGAACGAACCTGTAAGCTTTTTCAAAAGCTCGGGGCATTGAAA
TTATGAACAAATATAATTGGCCAAAATTATTATTTTTTTTGACAGGACCGGACCAGACCA
CTTTTTCAAAAAAAGGGGGATGTCTAAATTTTGGTAGTTCTGAAGATCAAAAAATTGTGT
TTTCTTGACAGGAACGAACCTGTAAGCTTTTTCAAACTTTTGGGGCATTGAAATTATATA
AAAATAAAATTGGCCAAAATTATTATTTTTTTGACAGGACCGGACCAGACCACTTTTTCA
AAAAAGGGGGATGTCTAAATTTTGGTAGTTCTGAAGATCAAAAAATTGTGTTTTCTTGAC
AGGAACGAAGCTGTAAGCTTTTTCAAACTTTTGGGGCATTGAAATTATGAAAAAATAAAA
TTGGCCAAAATTATTATTTTTTTGACAGGACCGGACCAGACCACTTTTTCAAAAAAGGGG
GATGTCTAAATTTTGGTAGTTCTGAAGATCAAAAAATTGTGTTTTCTTGACAGGAACGAA
CCTGTAAGCTTTTTCAAAAGCTCGGGGCATTGAAATTATGAAAAAATAAAATTGGCCAAA
ATTATTATTTTTTTGACAGGACCGGACCAGACCACTTTTTCAAAAAAGGGGGATGTCTAA
ATTTTGGTAGTTCTGAAGATCAAAAAATTGTGTTTTCTTGACAGGAATGAACCTGTAAGC
TTTTTCAAACTTATGGGGCATTGAAATTATGAAAAAATAAAATTGGCCAAAATTATTATT
TTTTTGACAGGACCGGACCAGACCACTTTTTCAAAAAAGGGGGATGTCTAAATTTTGGTA
GTTCTGAAGATCAAATAATTGTGTTTTCTTGACAGGAACGAACCTGTAAGCTTTTTCAAA
AGCTCAGGGCATTGAAATTATGAAAAAATAAAATTGGCCAAAATTATTATTTTTTTGACA
GTAGCGGACCAGACCACTTTTTCAAAAAAGGGGGATGTCTAAATTTTGGTAGTTCTGAAG
ATCAAAAAATTGTGTTTTATTGACAGGAACGAACCTGTAAGCTTTTTCAAACTTTTGGGG
CATTGAAATTATATAAAAATAAAATTGGCCAAAATTATTATTTTTTTGACAGGACCGGAC
CAGACCACTTTTTCAAAAAAGGGGGATGTCTAAATTTTGGTAGTTCTGAAGATCAAAAAA
TTGTGTTTTCTTGACAGGAACGAACCTGTAAGCTTTTTCAAAAGCTCAGGGCATTGAAAT
TATGAAAAAATAAAATTGGCCAAAATTATTATTTTTTTGACAGGACCGGACCAGACCACT
TTTTCAAAAAAGGGGGATGTCTAAATTTTGGTAGTTCTGAAGATCAAAAAATTGTGTTTT
CTTGACAGGAACGAACCTGTAAGCTTTTTCAAAAGCTCGGGGCATTGAAATTATGAAAAA
ATAAAATTGGCCAAAATTATTATTTTTTTGACAGGACCGGACCAGACCACTTTTTTAAAA
AAGGGGGAGGTCTAAATTTTGGTAGTTCTGAAGATCAAAAAATTGTGTTTTCTTGACAGG
AACGAACCTGTAAGCTTTTTCAAAAGCTCGTGGCATTGAAATTATGAACAAATAAAATTG
GCTAAAATTATTATTTTTTTGACAGGACCGGACCAGACCACTTTTTCAAAAAAGGGGGAT
GTCTAAATTTTGGTAGTTCTGAAGATCAAAAAATTGTGTTTTCTTGACAGGAACGAACCT
GTAGCTTTTTCAAACTTTTGGGGCATTGAAATTATATAAAAATAAAATTGGCCAAAGTTA
TTATTTTTTTGACAGGACCGGACCAGACCACTTTTTCAAAAAAGGGGGTTGTCTAAATTT
TGGTAGTTCTGAAGATCAAAAAATTGTATTTTCTTGACAGGAACTAACCTGTAAGCTTTT
TCAAACTTTTGGGGCATTGAAATTATGAAAAAATAAAATTGGCCAAAATTATTATTTTTT
TGACAGGACCGGACCAGACCACTTTTTCAAAAAAGGGGGATGTCTAAATTTTGGTAGTTC
TGAAGATCAAAAAATGGTGTTTTCTTGACAGCAACGAACCTGTAAGCTTTTTCAAAAGCT
CGGGGAATTGAAATTATGAAAAAATAAAATTGGCCAAAATTATTATTTTTTTGACAGGAC
CGGACCAGACCACTTTTTCAAAAAAGGGGGATGTCTAAATTTTGGTAGTTCTGAAGATCA
AAAAATGGTGTTTTCTTGACAGCAACGAACCTGTAAGCTTTTTCAAAAGCTCGGGGAATT
GAAATTATGAAAAAATAAAATTGGCCAAAATTATTATTTTTTTGACAGGACCGGACCAGA
CCACTTTTTCAAAAAAGGGGGGTGTCTAAATTTTGGTAGTTCTGAAGATCAAAAAATGGT
GTTTTCTTGACAGGAACGAACCTGTAAGCTTTTTCAAAAGCTCAGGGCATTGAAATTATG
AAAAAATAAAATTGGCCAAAATTATTTTTTTTTTTGACAGGACCGGACCAGACCACTTTT
TCAAAAAAGGGGGATGTCTAAATTTTGGTAGTTCTGAAGATCAAAAAATTGTGTTTTCTT
GACAGGAACGAACCTGTAAGCTTTTTCAATTGCTCGGGGCATTGAAATTATGAAAAAATA
AAATTGGCCAAAATTATTATTTTTTTGACAGGACCGGACCAGACCACTTTTTCAAAAAAG
GGGGATGTCTAAATTTTGGTAGTTCTGAAGATCAAAAAATTGTGTTTTCTTGACAGGAAC
GAACCTGTAAGCTTTTTCAAACTTTTGGGGCATTGAAATTATGAAAAAATAAAATTGGCC
AAAATTATTATTTTTTTGACAGGACCGGACCAGACCACTTTTTCAAAAAAGGGGGATGTC
TAAATTTTGGTAGTTCTGAAGATCAAAAAATTGTGTTTTCTTGACAGGAACGAACCTGTA
AGCTTTTTCAAAAGCTCGGGGCATTGAAATTATGAAAAAATAAAATTGGCCAAAATTATT
ATTTTTTTGACAGGACCGGACCAGACCACTTTTTCAAAAAAGGGGGATGTCTAAATTTTT
GTAGTTCTGAAGATCAAAAAATTGTGTTTTCTTGACAGGAACAAACCTGTAAGCTTTTTC
AAAAGCTGGGGGCATTGAAATTATGAAAAAATAAAATTGGCCAAAATTATTATTTTTTTG
ACAGGACCGGACCAGACCACTTTTTCAAAAAAGGGGGATGTCTAAATTTTGGTAGTTCTG
AAGATCAAAAAATTGTGTTTTCTTGACAGGAACAAACCTGTAAGCTTTTTCAAACTTTTG
GGGCATTGAAATTATGAAAAAATAAAATTGGCCAAAATTATTATTTTTTTGACAGGACCG
GACCAGACCACTTTTTCAAAAAAGGGGGATGTCTAAATTTTGGTAGTTCTGAAGATCAAA
GAATGGTGTTTTCTTGACAGGAACGAACCTGTAAGCTTTTTCAAACTTTTGGGGCATTGA
AATTATGAAAAAATAAAATTGGCCAAAATTATTATTTTTTTGACAGGACCGGACCAGACC
ACTTTTTCAAAAAAGGGGGATGTCTAAATTTTGGTAGTTCTGAAGATCATAAAATTGTGT
TTTCTTGACAGGAACGAACCTGTAAGCTTTTTCAAACTTTTGGGGCATTGAAATTATGAA
AAAATAAAATTGGCCAAAATTATTATTTTTTTGACAGGACCGGACCAGACCACTTTTTCA
AAAAAGGGGGATGTCTAAATTTTGGTAGTTCTGAAGATCAAAAAATTGTGTTTTCTTGAC
AGGAACGAACCTGTAAGCTTTTTCAAACTTTTGGGGCATTGAAATTATATAAAAATAAAA
TTGGCCAAAATTATTATTTTTTTGACAGGACCGGACCAGACCACTTTTTCAAAAAAGGGG
GATGTCTAAATTTTGGTAGTTCTGAAGATCAAAAAAATTGTGTTTTCTTGACAGGAACGA
ACCTGTAAGCTTTTTCAAAAGCTCGGGGCATTGAAATTATGAAAAAATAAAATTGGCCAA
AATTATTATTTTTTTGACAGGACCGGACCAGACCACTTTTTCAAAAAAGGGGGATGTCTA
AATTTTGGTAGTTCTGAAGATCAAAAAATGGTGTTTTCTTGACAGGAACGAACCTGTAAG
CTTTTTCAAAAGCTCAGGGCATTGAAATTATGAAAAAATAAAATTGGCCAAAATTATTAT
TTTTTTGACAGGACCGGACCAGACCACTTTTTCAAAAAAGGGGGATGTCTAAATTTTGGT
AGTTCTGAAGATCAAAAAATTGTGTTTTCTTGACAGGAACGAACCTGTAAGCTTTTTCAA
AAGCTCAGGGCATTGAAATTATGAAAAAATAAAATTGGCCAAAATTATTATTTTTTTGAC
AGTAACGGACCAGACCACTTTTTCAAAAAAGGGGGATGTCTAAATTTTGGTAGTTCTGAA
GATCAAAAAATTGTGTTTTCTTGACAGGAACGAACCTGTAAGCTTTTTCAAACTTTTGGG
GCATTGAAATTATGAAAAAATAAAATTGGCTAAAATTATTATTTTTTTGACGGGACCTGA
CCAGACCACTTTTTCAAAAAAGGGGGATGTCTAAATTTTGGTAGTTCTGAAGCTCAAAAA
ATTGTGTTTTCTTGACAGGAACGAACCTGTAAGCTTTTTCAAACTTTTGGGGCATTGAAA
TTATGAAAAAATAAAATTGGCCAAAATTATTATTTTTTTGACAGGACCAGACCAGACCAC
TTTTTCAAAAAGGGGGATGTCTAAATTTTGGTAGTTCTGAAGATCAAAAAATTGTGTTTT
CTTGACAGGAACAAACCTGTAAGCTTTTTCAAAAGCTGGGGGCATTGAAATTATGAAAAA
ATAAAATTGGCCAAAATTATTATTTTTTTGACAGGACCGGACCAGACCACTTTTTCAAAA
AAGGGGGTTGTCTAAATTTTGGTAGTTCTGAAGATCAAAAAATTGTATTTTCTTGACAGG
AACTAACCTGTAAGCTTTTTCAAACTTTTGGGGCATTGAAATTATGAAAAAATAAAATTG
GCCAAAATTATTATTTTTTTGACAGGACCGGACCAGACCACTTTTTCAAAAAAGGGGGAT
GTCTAAATTTTGGTAGTTCTGAAGATCAAAAAATGGTGTTTTCTTGACAGCAACGAACCT
GTAAGCTTTTTCAAAAGCTCGGGGAATTGAAATTATGAAAAAATAAAATTGGCCAAAATT
ATTATTTTTTTGACAGGACCGGACCAGACCACTTTTTCAAAAAAGGGGGATGTCTAAATT
TTGGTAGTTCTGAAGATCAAAAAATGGTGTTTTCTTGACAGCAACGAACCTGTAAGCTTT
TTCAAAAGCTCGGGGAATTGAAATTATGAAAAAATAAAATTGGCCAAAATTATTATTTTT
TTGACAGGACCGGACCAGACCACTTTTTCAAAAAAGGGGGGTGTCTAAATTTTGGTAGTT
CTGAAGATCAAAAAATGGTGTTTTCTTGACAGGAACGAACCTGTAAGCTTTTTCAAAAGC
TCAGGGCATTGAAATTATGAAAAAATAAAATTGGCCAAAATTATTTTTTTTTTTGACAGG
ACCGGACCAGACCACTTTTTCAAAAAAGGGGGATGTCTAAATTTTGGTAGTTCTGAAGAT
CAAAAAATTGTGTTTTCTTGACAGGAACGAACCTGTAAGCTTTTTCAATTGCTCGGGGCA
TTGAAATTATGAAAAAATAAAATTGGCCAAAATTATTATTTTTTTGACAGGACCGGACCA
GACCACTTTTTCAAAAAAGGGGGATGTCTAAATTTTGGTAGTTCTGAAGATCAAAAAATT
GTGTTTTCTTGACAGGAACGAACCTGTAAGCTTTTTCAAACTTTTGGGGCATTGAAATTA
TGAAAAAATAAAATTGGCCAAAATTATTATTTTTTTGACAGGACCGGACCAGACCACTTT
TTCAAAAAAGGGGGATGTCTAAATTTTGGTAGTTCTGAAGATCAAAAAATTGTGTTTTCT
TGACAGGAACGAACCTGTAAGCTTTTTCAAAAGCTCGGGGCATTGAAATTATGAAAAAAT
AAAATTGGCCAAAATTATTATTTTTTTGACAGGACCGGACCAGACCACTTTTTCAAAAAA
GGGGGATGTCTAAATTTTTGTAGTTCTGAAGATCAAAAAATTGTGTTTTCTTGACAGGAA
CAAACCTGTAAGCTTTTTCAAAAGCTGGGGGCATTGAAATTATGAAAAAATAAAATTGGC
CAAAATTATTATTTTTTTGACAGGACCGGACCAGACCACTTTTTCAAAAAAGGGGGATGT
CTAAATTTTGGTAGTTCTGAAGATCAAAAAATTGTGTTTTCTTGACAGGAACAAACCTGT
AAGCTTTTTCAAACTTTTGGGGCATTGAAATTATGAAAAAATAAAATTGGCCAAAATTAT
TATTTTTTTGACAGGACCGGACCAGACCACTTTTTCAAAAAAGGGGGATGTCTAAATTTT
GGTAGTTCTGAAGATCAAAGAATGGTGTTTTCTTGACAGGAACGAACCTGTAAGCTTTTT
CAAACTTTTGGGGCATTGAAATTATGAAAAAATAAAATTGGCCAAAATTATTATTTTTTT
GACAGGACCGGACCAGACCACTTTTTCAAAAAAGGGGGATGTCTAAATTTTGGTAGTTCT
GAAGATCATAAAATTGTGTTTTCTTGACAGGAACGAACCTGTAAGCTTTTTCAAACTTTT
GGGGCATTGAAATTATGAAAAAATAAAATTGGCCAAAATTATTATTTTTTTGACAGGACC
GGACCAGACCACTTTTTCAAAAAAGGGGGATGTCTAAATTTTGGTAGTTCTGAAGATCAA
AAAATTGTGTTTTCTTGACAGGAACGAACCTGTAAGCTTTTTCAAACTTTTGGGGCATTG
AAATTATATAAAAATAAAATTGGCCAAAATTATTATTTTTTTGACAGGACCGGACCAGAC
CACTTTTTCAAAAAAGGGGGATGTCTAAATTTTGGTAGTTCTGAAGATCAAAAAAATTGT
GTTTTCTTGACAGGAACGAACCTGTAAGCTTTTTCAAAAGCTCGGGGCATTGAAATTATG
AAAAAATAAAATTGGCCAAAATTATTATTTTTTTGACAGGACCGGACCAGACCACTTTTT
CAAAAAAGGGGGATGTCTAAATTTTGGTAGTTCTGAAGATCAAAAAATGGTGTTTTCTTG
ACAGGAACGAACCTGTAAGCTTTTTCAAAAGCTCAGGGCATTGAAATTATGAAAAAATAA
AATTGGCCAAAATTATTATTTTTTTGACAGGACCGGACCAGACCACTTTTTCAAAAAAGG
GGGATGTCTAAATTTTGGTAGTTCTGAAGATCAAAAAATTGTGTTTTCTTGACAGGAACG
AACCTGTAAGCTTTTTCAAAAGCTCAGGGCATTGAAATTATGAAAAAATAAAATTGGCCA
AAATTATTATTTTTTTGACAGTAACGGACCAGACCACTTTTTCAAAAAAGGGGGATGTCT
AAATTTTGGTAGTTCTGAAGATCAAAAAATTGTGTTTTCTTGACAGGAACGAACCTGTAA
GCTTTTTCAAACTTTTGGGGCATTGAAATTATGAAAAAATAAAATTGGCTAAAATTATTA
TTTTTTTGACGGGACCTGACCAGACCACTTTTTCAAAAAAGGGGGATGTCTAAATTTTGG
TAGTTCTGAAGCTCAAAAAATTGTGTTTTCTTGACAGGAACGAACCTGTAAGCTTTTTCA
AACTTTTGGGGCATTGAAATTATGAAAAAATAAAATTGGCCAAAATTATTATTTTTTTGA
CAGGACCAGACCAGACCACTTTTTCAAAAAGGGGGATGTCTAAATTTTGGTAGTTCTGAA
GATCAAAAAATTGTGTTTTCTTGACAGGAACAAACCTGTAAGCTTTTTCAAAAGCTGGGG
GCATTGAAATTATGAAAAAATAAAATTGGCCAAAATTATTATTTTTTTGACAGGACCGGA
CCAGACCACTTTTTCAAAAAAGGGGGATGTCTAAATTTTGGTAGTTCTGAAGATCAAAAA
ATTGTGTTTTCTTGACAGGAACAAACCTGTAAGCTTTTTCAAACTTTTGGGGCATTGAAA
TTATGAAAAAATAAAATTGGCCAAAATTATTATTTTTTTGACAGGACCGGACCAGACCAC
TTTTTCAAAAAAGGGGGATGTCTAAATTTTGGTAGTTCTGAAGATCAAAGAATGGTGTTT
TCTTGACAGGAACGAACCTGTAAGCTTTTTCAAACTTTTGGGGCATTGAAATTATGAAAA
AATAAAATTGGCCAAAATTATTATTTTTTTGACAGGACCGGACCAGACCACTTTTTCAAA
AAAGGGGGATGTCTAAATTTTGGTAGTTCTGAAGATCATAAAATTGTGTTTTCTTGACAG
GAACGAACCTGTAAGCTTTTTCAAACTTTTGGGGCATTGAAATTATGAAAAAATAAAATT
GGCCAAAATTATTATTTTTTTGACAGGACCGGACCAGACCACTTTTTCAAAAAAGGGGGA
TGTCTAAATTTTGGTAGTTCTGAAGATCAAAAAATTATGTTTTCTTGACAGGAACGAACC
TGTAAGCTTTTTCAAACTTTTGGGGCATTGAAATTATATAAAAATAAAATTGGCCAAAAT
TATTATTTTTTTGACAGGACCGGACCAGACCACTTTTTCAAAAAAGGGGGATGTCTAAAT
TTTGGTAGTTCTGAAGATCAAAAAAATTGTGTTTTCTTGACAGGAACGAACCTGTAAGCT
TTTTCAAACGCTCGGGGCATTGAAATTATGAAAAAATAAAATTGGCCAAAATTATTATTT
TTTTGACAGGACCGGACCAGACCACTTTTTCAAAAAAGGGGGATGTCTAAATTTTGGTAG
TTCTGAAGATCAAAAAATGGTGTTTTCTTGACAGGAACGAACCTGTAAGCTTTTTCAAAC
TTTTGGGGCATTGAAATTATATAAAAATAAAATTGGCCAAAGTTATTATTTTTTTGACAG
GTCCGGACCAGACCACTTTTTCAAAAAAGGGGGATGTCTAAATTTTGGTAGTTCTGAAGA
TCAAAAAATTGTGTTTTCTTGACAGGAACGAACATGTAAGCTTTTTCAAACTTTTGGGGC
ATTGAAATTATGAAAAAATAAAAATGGCCAAAATTATTATTTTTTTGACAGGACCGGACC
AGACCACTTTTTCAAAAAAGGGGGATGTCTAAATTTTGGTAGTTCTGAAGATCAAAAAAA
TTGTGTTTTCTTGACAGGAACGAACCTGTAAGCTTTTTCAAAAGCTCGGGGCATTGAAAT
TATGAAAAAATAAAATTGGCCAAAATTATTATTTTTTTGACAGGACCGGACCAGACCACT
TTTTCAAAAAAGGGGGATGTCTAAATTTTGGTAGTTCTGAAGATCAAAAAATGGTGTTTT
CTTGACAGGAACGAACCTGTAAGCTTTTTCAAAAGCTCAGGGCATTGAAATTATGAAAAA
ATAAAATTGGCCAAAATTATTATTTTTTTGACAGGACCGGACCAGACCACTTTTTCAAAA
AAGGGGGATGTCTAAATTTTGGTAGTTCTGAAGATCAAAAAATTGTGTTTTCTTGACAGG
AACAAACCTGTAAGCTTTTTCAAACTTTTGGGGCATTGAAATTATGAAAAAATAAAATTG
GCCAAAATTATTATTTTTTTGACAGGACCGGACCAGACCACTTTTTCAAAAAAGGGGGAT
GTCTAAATTTTGGTAGTTCTGAAGATCAAAGAATGGTGTTTTCTTGACAGGAACGAACCT
GTAAGCTTTTTCAAACTTTTGGGGCATTGAAATTATGAAAAAATAAAATTGGCCAAAATT
ATTATTTTTTTGACAGGACCGGACCAGACCACTTTTTCAAAAAAGGGGGATGTCTAAATT
TTGGTAGTTCTGAAGATCATAAAATTGTGTTTTCTTGACAGGAACGAACCTGTAAGCTTT
TTCAAACTTTTGGGGCATTGAAATTATGAAAAAATAAAATTGGCCAAAATTATTATTTTT
TTGACAGGACCGGACCAGACCACTTTTTCAAAAAAGGGGGATGTCTAAATTTTGGTAGTT
CTGAAGATCAAAAAATTATGTTTTCTTGACAGGAACGAACCTGTAAGCTTTTTCAAACTT
TTGGGGCATTGAAATTATATAAAAATAAAATTGGCCAAAATTATTATTTTTTTGACAGGA
CCGGACCAGACCACTTTTTCAAAAAAGGGGGATGTCTAAATTTTGGTAGTTCTGAAGATC
AAAAAAATTGTGTTTTCTTGACAGGAACGAACCTGTAAGCTTTTTCAAATGCTCGGGGCA
TTGAAATTATGAAAAAATAAAATTGGCCAAAATTATTATTTTTTTGACAGGACCGGACCA
GACCACTTTTTCAAAAAAGGGGGATGTCTAAATTTTGGTAGTTCTGAAGATCAAAAAATG
GTGTTTTCTTGACAGGAACGAACCTGTAAGCTTTTTCAAACTTTTGGGGCATTGAAATTA
TATAAAAATAAAATTGGCCAAAGTTATTATTTTTTTGACAGGTCCGGACCAGACCACTTT
TTCAAAAAAGGGGGATGTCTAAATTTTGGTAGTTCTGAAGATCAAAAAATTGTGTTTTCT
TGACAGGAACGAACATGTAAGCTTTTTCAAACTTTTGGGGCATTGAAATTATGAAAAAAT
AAAAATGGCCAAAATTATTATTTTTTTGACAGGACCGGACCAGACCACTTTTTCAAAAAA
GGGGGATGTCTAAATTTTGGTAGTTCTGAAGATCAAAAAAATTGTGTTTTCTTGACAGGA
ACGAACCTGTAAGCTTTTTCAAAAGCTCGGGGCATTGAAATTATGAAAAAATAAAATTGG
CCAAAATTATTATTTTTTTGACAGGACCGGACCAGACCACTTTTTCAAAAAAGGGGGATG
TCTAAATTTTGGTAGTTCTGAAGATCAAAAAATGGTGTTTTCTTGACAGGAACGAACCTG
TAAGCTTTTTCAAAAGCTCAGGGCATTGAAATTATGAAAAAATAAAATTGGCCAAAATTA
TTATTTTTTTGACAGGACCGGACCAGACCACTTTTTCAAAAAGGGGGATGTCTAAATTTT
GGTAGTTCTGAAGATCAAAAAATTGTGTTTTCTTGACAGGAACGAACCTGTAAGCTTTTT
CAAAAGCTCAGGGCATTGAAATTATGAAAAAATAAAATTGGCCAAAATTATTATTTTTTT
GACAGTAACGGACCAGACCACTTTTTCAAAAAAGGGGGATGTCTAAATTTTGGTAGTTCT
GAAGATCAAAAAATTGTGTTTTCTTGACAGGAACGAACCTGTAAGCTTTTTCAAACTTTT
GGGGCATTGAAATTATGAAAAATAAAATTGGCTAAAATTATTATTTTTTTGACTGGACCT
GACCAGACCACTTTTTCAAAAAAGGGGGATGTCTAAATTTTGGTAGTTCTGAAGCTCAAA
AAATTGTGTTTTCTTGACAGGAACGAACCTGTAAGCTTTTTCAAACTTTTGGGGCATTGA
AATTATGAAAAAATAAAATTGGCCAAAATTATTATTTTTTTGACAGGACCAGACCAGACC
ACTTTTTCAAAAAGGGGGATGTCTAAATTTTGGTAGTTCTGAAGATCAAAAAATTGTGTT
TTCTTGACAGGAACAAACCTGTAAGCTTTTTCAAAAGCTGGGGGCATTGAAATTATGAAA
AAATAAAATTGGCCAAAATTATTATTTTTTTGACAGGACCGGACCAGACCACTTTTTCAA
AAAAGGGGGATGTCTAAATTTTGGTAGTTCTGAAGATCAAAAAATTGTGTTTTCTTGACA
GGAACAAACCTGTAAGCTTTTTCAAACTTTTGGGGCATTGAAATTATGAAAAAATAAAAA
TGGCCAAAATTATTATTTTTTTGACAGGACCGGACCAGACCACGTTTTCAAAAAAGGGGG
ATGTCTAAATTTTGGTAGTTCTGAAGATCAAAGAATGGTGTTTTCTTGACAGGAACAAAC
CTGTAAGCTTTTTCAAACTTTTGGGGCATTGAAATTATGAAAAAATAAAATTGGCCAAAA
TTATTATTTTTTTGACAGGACCGGACCAGACCACTTTTTCAAAAAAGGGGGATGTCTAAA
TTTTGGTAGTTCTGAAGATCAAAAAAATTGTGTTTTCTTGACAGGAATGAACCTGTAAGC
TTTTTCAAACGCTCGGGGCATTGAAATTATGAAAAAATAAAATTGGCCAAAATTATTATT
TTTTTGACAGGACCGGACCAGACCACTTTTTCAAAAAAGGGGGATGTCTAAATTTTGGTA
GTTCTGAAGATCAAAAAATGGTGTTTTCTTGACAGGAACGAACCTGTAAGCTTTTTCAAA
CTTTTGGGGCATTGAAATTATATAAAAATAAAATTGGCCAAAGTTATTATTTTTTTGACA
GGTCCGGACCAGACCACTTTTTCAAAAAAGGGGGATGTCTAAATTTTGGTAGTTATGAAG
ATCAAAAAATTGTGTTTTCTTGACAGGAACGAACATGTAAGCTTTTTCAAACTTTTGGGG
CATTGAAATTATGAAAAAATAAAAATGGCCAAAATTATTATTTTTTTTGACAGGACCGGA
CCAGACCACTTTTTCAAAAAAGGGGGATGTCTAAATTTTGGTAGTTCTGAAGATCAAAAA
CTTGTGTTTTCTTGACAGGAACGAACCTGTAAGCTTTTTCAAAAGCTCGGGACATTGAAA
TTATGAAAAAATAAAATTGGCCAAAATTATTATTTTTTTGACAGGACTGGACCAGACCAC
TTTTTCAAAAAAGGGGGATGTCTAAATTTTGGTAGTTCTGAAGATCAAAAAATTGATCTT
AATTTCAATGCCCCAAAAGTTTGAAAAAGCTTACAGGTTCGTTCCTGTCAAGAAAACACA
ATTTTTTTGATCTTCAGAACTACCAAAATTTAGACATCCCCCTTTTTGAAAAAGTGGTCT
GGTCCGGACCTGTCAAAAAAATAATAACTTTGGCCAATTTTATTTTTATATAATTTCAAT
GCCCCAAAAGTTTGAAAAAGCTTACAGGTTCGTTCCTGTCAAGAAAACACCATTCTTTGA
TCTTCAGAACTACCAAAATTTAGACATCCCCCTTTTTTGAAAAAGTGGTCTGGTCCGGTC
CTGTCAAAAAAATAATAATTTTGGCCAATTTTATTTTTTCATAATTTCAATGCCACGAGC
TTTTGAAAAAGCTTACAGGTTCGTTCCTGTCAAGAAAACACAATTTTTTTGATCTTCAGA
ACTACCAAAATTTAGACATCCCGGTTTTTTGAAAAAGTGGTCTGGTCCGGTCCTGTCAAA
AAAATAATAATTTTGGCCAATTTTATTTTTATATAATTTCAATGCCCCAAAAGTTTGAAA
AAGCTTACAGGTTCGTTCCTGTCAAGAAAACACAATTTTTTGATCTTCAGAACTACCAAA
ATTTAGACATCCCCCTTTTTTGAAAAAGTGGTCTGGTCCGGTCCTGTCAAAAAAATAATA
ATTTTGGCCAATTTTATTTTTTCATAATTTCAATGCCCCGAGCTTTTGAAAAAGCTTACA
GGTTCGTTCCTGTCAAGAAAACACAATTTTTTGATCTTCAGAACTACCAAAATTTAGACA
TCCCCCTTTTTTGAAAAAGTGGTCTGGTCCGGACCTGTCAAAAAAATAATAACTTTGGCC
AATTTTATTTTTATATAATTTCAATGCCCCAAAAGTTTGAAAAAGCTTACAGGTTCGTTC
CTGTCAAGAAAACACCATTCTTTGATCTTCAGAACTACCAAAATTTATACATCCCCTTTT
TTGAAAAAGTGGTCTGGTCCGGACCTGTCAAAAAAATAATACCTTTGGCCAATTTTATTT
TTATATAATTTCAATGCCCCAAAAGTTTGAAAAAGCTTACAGGTTCGTTCCTGTCAAGAA
AACACCATTCTTTGATCTTCAGAACTACCAAAATTTAGACATCCCCCTTTTTTGAAAAAG
TGGTCTGGTCCGGTCCTGTCAAAAAAATAATAATTTTGGCCAATTTTATTTTTATATAAT
TTCAATGCCCCAAAAGTTTGAAAAAGCTTACAGGTTCATTCCTGTCAAGAAAACACAATT
TTTTGATCTTCAGAACTACCAAAATTTAGACATCCCCCTTTTTTGAAAAAGTGTTCTGGT
CCGGTCCTCTCAAAAAAATAATAATTTTGGCCAATTTTATTTTTTCATAATTTCAATGCC
CCAAGCTTTTGAAAAAGCTTACAGGTTCGTTCCTGTCAAGAAAACACAATTTTTTGATCT
TCAGAACTACCAAAATTTAGACATCCCCCTTTTTTGAAAAAGTGGTCTGGTCCGGTCCTG
TCAAAAAAATAATAATTTTTGCCAATTTTATTTTTTCATAATTTCAATGCCCCAAAAGTT
TGAAAAAGCTTACAGGTTCGTTCCTGTCAAGAAAACACCATTCTTTGATCTTCAGAACTA
CCAAAATTTAGACATCCCCCTTTTTTGAAAAAGTGGTCTGGTCCGGTCCTGTCAAAAAAA
TAATAATTTTGGCCAATTTTATTTTTATATAATTTCAATGCCCCAAAAGTTTGAAAAAGC
TTACAGGTTCGTTCCTGTCAAGAAAACACAATTTTTTGATCTTCACAACTACCAAAATTT
AGACATCCCCCTTTTTTGAAAAAGTGGTCTGGTCCGGTCCTGTCAAAAAAATAATAATTT
TGGCCAATTTTATTTTTTCATAATTTCAATGCTCCAAAAGTTTGAAAAAGCTTACAGGTT
CGTTCCTGTCAAGAAAACACCATTCTTTGATCTTCAGAACTACCAAAATTTAGACATCCC
CCTTTTTTGAAAAAGTGGTCTGGTCCGTTACTGTCAAAAAAATAATAATTTTGGCCAATT
TTATTTTTATATAATTTCAATGCCCCAAAAGTTTGAAAAAGCTTACAGGTTCGTTCCTGT
CAAGAAAACACAATTTTTTGATCTTCAGAACTACCAAAATTTAGACATCCCCCTTTTTTG
AAAAAGTGGTCTGGTCCGGTCCTGTCAAAAAAATAATAATTTTGGCCAATTTTATTTTTT
CATAATTTCAATGCCCCAAAAGTTTGAAAAAGCTTACAGGTTCGTTCCTGTCAAGAAAAC
ACAATTTTTTGATCTTCAGAACTACCAAAATTTAGACAACCCCTTTTTTGAAAAAGTGTT
CTGGTCCGGACCTGTCAAAAAAATAATAACTTTGGCCAATTTTATTTTTATATAATTTCA
ATGCCCCAAAAGTTTGAAAAAGCTTACAGGTTCGTTCCTGTCAAGAAAACACCATTCTTT
GATCTTCAGAACTACCAAAATTTAGACATCCCCCTTTTTTGAAAAAGTGGTCTGGTCCGG
TCCTGTCAAAAAAATAATAATTTTGGCCAATTTTATTTTTATATAATTTCAATGCCCCAA
AAGTTTGAAAAAGCTTACAGGTTCATTCCTGTCAAGAAAACACAATTTTTTTATCTTCAG
AACTACCAAAATTTAGACATCCCCCTTTTTTGAAAAAGTGTTCTGGTCCGGTCCTCTCAA
AAAAATAATAATTTTGGCCAATTTTATTTTTTCATAATTTCAATGCCCCAAGCTTTTGAA
AAAGCTTACAGGTTCGTTCCTGTCAAGAAAACACAATTTTTTGATCTTCAGAACTACCAA
AATTTAGACATCCCCCTTTTTTGAAAAAGTGGTCTGGTCCGGTCCTGTCAAAAAAATAAT
AATTTTGGCCAATTTTATTTTTTCATAATTTCAATGCCCCAAAAGTTTGAAAAAGCTTAC
AGGTTCGTTCCTGTCAAGAAAACACCATTCTTTGATCTTCAGAACTACCAAAATTTAGAC
ATCCCCCTTTTTTGAAAAAGTGGTCTGGTCCGGTCCTGTCAAAAAAATAATAATTTTGGC
CAATTTTATTTTTATATAATTTCAATGCCCCAAAAGTTTGAAAAAGCTTACAGGTTCGTT
CCTGTCAAGAAAACACAATTTTTTGATCTTCAGAACTACCAAAATTTAGACATCCCCCTT
TTTTGAAAAAGTGGTCTGGTCCGGTCCTGTCAAAAAAATAATAATTTTGGCCAATTTTAT
TTTTTCATAATTTCAATGCCCCAAAAGTTTGAAAAAGCTTACAGGTTCGTTCCTGTCAAG
AAAACACAATTTTTTGATCTTCAGAACTACCAAAATTTAGACATCCCCTTTTTTGAAAAA
GTGTTCTGGTCCGGACCTGTCAAAAAAATAATAACTTTGGCCAATTTTATTTTTATATAA
TTTCAATGCCCCAAAAGTTTGAAAAAGCTTACAGGTTCGTTCCTGTCAAGAAAACACCAT
TCTTTGATCTTCAGAACTACCAAAATTTAGACATCCCCCTTTTTTGAAAAAGTGGTCTGG
TCCGGTCCTGTCAAAAAAATAATAATTTTGGCCAATTTTATTTTTTCATAATTTCAATGC
CCCAAAAGTTTGAAAAAGCTTACAGGTTCGTTCCTGTCAAGAAAACACAATTTTTTGATC
TTCAGAACTACCAAAATTTAGACATCCCCCCTTTTTTGAAAAAGTGGTCTGGTCCGGTCC
TGTCAAAAAAAATAATTTTGGCCAATTTTATTTTTTCATAATTTCAATGCCCCAAGCTTT
TGAAAAAGCTTACAGGATCGTTCCTGTCAAGAAAACACAATTTTTTGATCTTCAGAACTA
CCAAAATTTAGACATCCCCCTTTTTTGAAAAAGTGTTCTGGTCCGGACCTGTCAAAAAAA
TAATAACTTTGGCCAATTTTATTTTTATATAATTTCAATGCCCCAAAAGTTTGAAAAAGC
TTACAGGTTCGTTCCTGTCAAGAAAACACCATTCTTTGATCTTCAGAACTACCAAAATTT
AGACATCCCCCTTTTTTGAAAAAGTGGTCTGGTCCGGTCATGTCAAAAAAATAATAATTT
TGGCCAATTTTATTTTTTCATAATTTCAATGCCCCAAGCTTTTGAAAAAGCTTACAGGTT
CGTTCCTGTCAAGAAAACACAATTTTTTGATCTTCAGAACTACCAAAATTTAGACAGCCC
CCTTTTTTGAAAAAGTGGTCTGGTCCGGTCCTGTCAAAAAAATAATAATTTTGGCCAATT
TTATTTTTTCATAATTTCAATGCCCCAAAAGTTTGAAAAAGCTTACAGGTTCGTTCCTGT
CAAGAAAACACCATTCTTTGATCTTCAGAACTACCAAAATTTAGACATCCCCCTTTTTTG
AAAAGTGGTCTGGTCCGGTCCTGTCAAAAAAATAATAATTTTGGCCAATTTTATTTTTAT
ATAATTTCAATGCCCCAAAAGTTTGAAAAAGCTTACAGGATCGTTCCTGTCAAGAAAGCA
CAATTTTTTGATCTTCAGAACTACCAAAATTTAGACATCCCTCTTTTTTGAAAAAGTGGT
CTGGTCCGGTCCTGTCAAAAAAATAATAATTTTGGCCAATTTTATTTTTTCATAATTTCA
ATGCCCCAAAAGTTTGAAAAAGCTTACAGGTTCGTTCCTGTCAAGAAAACACCATTTTTT
GATCTTCAGAACTACCAAAATTTAGACATCCCCCTTTTTTGAAAAGTGGTCTGGTCCGGA
CCTGTCAAAAAAATAATAACTTTGGCCAATTTTATTTTTATATAATTTCAATGCCCCAAA
AGTTTGAAAAAGCTTACAGGTTCGTTTTTGTCAAGAAAACACAATTTTTTTGATCTTCAG
AACTACCAAAATTTAGACATCCCCCTTTTTTGAAAAAGTGGTCTGGTCCGGTCCTGTCAA
AAAAAAATAATTTTGGCCAATTTTATTTTTTCATAATTTCAATGCCCCAAGCTTTTGAAA
AAGCTTACAGGATCGTTCCTTTCAAGAAAACACAATTTTTTGATCTTCAGAACTACCAAA
ATTTAGACATTCCCCCTTTTTGGAAAAAGTGGTCTGGTCCGGACCTGTCAAAAAAATAAT
AACTTTGGCCAATTTTATTTTTATATAATTTCAATGCCCCAAAAGTTTGAAAAAGCTTAC
ACGTTCGTTCCTGTCAAGAAAACACCATTCTTTGATCTTCAGAACTACCAAAATTTAGAC
ATCCCCCTTTTTTGAAAAAGTGGTCTGGTCCGGTCATGTCAAAAAAATAATAATTTTGGC
CAATTTTATTTTTATATAATTTCAATGCCCCAAAAGTTTGAAAAAGCTTACAGGTTCGTT
CCTGTCAAGAAAACACAATTTTTTGATCTTCAGAACTACCAAAATTTAGACATCCCCTTT
TTTGAAAAAGTGGTCTGGTCCGGTCCTGTCAAAAAAATAATAATTTTGGCCAATTTTATT
TTTTCATAATTTCAATGCCCCAAAAGTTTGAAAAAGCTTACAGGTTCGTTCCTGTAAAGA
AAACACAATTTTTTTGATCTTCAGAACTACCAAAATTTAGACATCCCCCTTTTTTGAAAA
AGTGGTCTGGTCCGGTCCTGTCAAAGAAATAACAATTTTGGCCAATTTTATTTTTATATA
ATTTCAATGCCCCAAAAGTTTGAAAAAGCTTACAGTTTCGTTCCTGTAAAGAAAACACAA
TTTTTTTGATCTTCAGAACTACCAAAATTTAGACATCCCCCTTTTTTGAAAAAGTGGTCT
GGTCCGGTCCTGTCAAAAAAATAATAATTTTGGCCAATTTTATTTTTATATAATTTCAAT
GCCCCAAAAGTTTGAAAAAGCTTACAGGTTCGTTCCTGTCAAGAAAACACAATTTTTGAT
CTTCAGAACTACCAAAATTTAGACATCCCCCTTTTTTGAAAAAGTGGTCTGGTCCGGTCC
TGTCAAAAAAATAATAATTTTGGCCAATTTTATTTTCATATAATTTCAATGCCCCATAAG
TTTGAAAAAGCTTACAGGTTCGTTCCTGTCAAGAAAACACAATTTTTTGATCTTCAGAAC
TACCAAAATTTAGACATCCCCCTTTTTTGAAAAAGTGTTCTGGTCCGGTCCTGTCAAAAA
AATAATAATTTTGGCCAATTTTATTTTTTCATAATTTCAATGCCCCAAGCTTTTGAAAAA
GCTTACAGGTTCGTTCCTGTCAAGAAAACACAATTTTTTAATCTTCAGAACTACCAAAAT
TTAGACATCCCCCTTTTTTGAAAAAGTGGTCTGGTCCGGTCCTGTCAAAAAAATAATAAT
TTTGGCCAATTTTATTTTTTCATAATTTCAATGCCCCAAAAGTTTGAAAAAGCTTACAGG
TTCGTTCCTGTCAAGAAAACACCATTCTTTGATCTTCAGAACTACCAAAATTTAGACATC
CCCCTTTTTTGAAAAAGTGGTCTGGTCCGGTCCTGTCAAAAAAATAATAATTTTGGCCAA
TTTTATTTTTATATAATTTCAATGCCCCAAAAGTTTGAAAAAGCTTACAGGTTCGTTCCT
GTCAAGAAAACACAATTTTTTGATCTTCAGAACTACCAAAATTTAGACATCCCCCTTTTT
TGAAAAAGTGGTCTGGTCCGGTCCTGTCAAAAAAATAATAATTTTGGCCAATTTTATTTT
TTCATAATTTCAATGCCCCAAAAGTTTGAAAAAGCTTACAGGTTCGTTCCTGTCAAGAAA
ACACAATTTTTTGATCTTCAGAACTACCAAAATTTAGACATCCCCCTTTTTTGAAAAAGT
GGTCTGGTCCGGTCCTGTCAAAAAAAAATAATTTTGGCCAATTTTATTTTTTCATAATTT
CAATGCCCCAAGCTTTTGAAAACGCTTACAGGATCGTTCCTGTCAAGAAAACACAATTTT
TTGATCTTCAGAACTACCAAAATTTAGACATCCCCCTTTTTTGAAAAAGTGGTCTGGTCC
GGACCTGTCAAAAAAATAATAACTTTGGCCAATTTTATTTTTATATAATTTCAATGCCCC
AAAAGTTTGAAAAAGCTTACAGGTTCGTTCCTGTCAAGAAAACACCATTCTTTGATCTTC
AGAACTACCAAAATTTAGACATCCCCCTTTTTTGAAAAAGTGGTCTGGTCCGGTCCTGTC
AAAAAAATAATAATTTTGGCCAATTTTATTTTTTCATAATTTCAATGCCCCAAGCTTTTG
AAAAAGCTTACAGGTTCGTTCCTGTCAAGAAAACACAATTTTTTGATCTTCAGAACTACC
AAAATTTAGACATCCCCCTTTTTTGAAAAAGTGGTCTGGTCCGGTCCTGTCAAAAAAATA
ATAATTTTGGCCCATTTTATTTTTTCATAATTTCAATGCCCCAAAAGTTTGAAAAAGCTT
ACAGGTTCGTTCCTGTCAAGAAAACACCATTCTTTGATCTTCAGAACTACCAAAATTTAG
ACATCCCCCTTTTTTGAAAAAGTGGTCTGGTCCGGTCCTGTCAAAAAAATAATAATTTTG
GCCAATTTTATTTTTATATAATTTCAATGCCCCAAAAGTTTGAAAAAGCTTACAGGTTCG
TTCCTGTCAAGAAAACACCATTTTTTGATCTTCAGAACTACCAAAATTTAGACATCCCCC
TTTTTTGAAAAAGTGGTCTGGTCCGGTCCTGTCAAAAAAATAATAATTTTGGCCAATTTT
ATTTTTTCATAATTTCAATGCCCCAAAAGTTTGAAAAAGCTTACAGGTTCGTTCCTGTCA
AGAAAGCACAATTTTTTGATCTTCAGAACTACCAAAATTTAGACATCCCCCTTTTTTGAA
AAAGTGGTCTGGTCCGGTCCTGTCAAAAAAATAATAATTTTGGCCAATTTTATTTTTTCA
TAATTTCAATGCCCCAAAAGTTTGAAAAAGCTTACAGGTTCGTTCCTGTCAAGAAAACAC
CATTTTTTGTTCTTCAGAACTACCAAAATTTAGACATCCCCCTTTTTTGAAAAGTGGTCT
GGTCCGGACCTGTCAAAAAAATAATAACTTTGGCCAATTTTATTTTTATATAATTTCAAT
GCCCCAAAAGTTTGAAAAAGCTTACAGGTTCGTTTCTGTCAAGAAAACACAATTTTTTTG
ATCTTCAGAACTACCAAAATTTAGACATCCCCCTTTTTTGAAAAAGTGGTCTGGTCCGGT
CCTGTCAAAAAAATAATAATTTTGGCCAATTTTATTTTTTCATAATTTCAATGCCCCAAA
AGTTTGAAAAAGCTTACAGGTTCGTTCCTGTCAAGAAAACACCATTTTTTGTTCTTCAGA
ACTACCAAAATTTAGACATCCCCCTTTTTTGAAAAGTGGTCTGGTCCGGACCTGTCAAAA
AAATAATAACTTTGGCCAATTTTATTTTTATATAATTTCAATGCCCCAAAAGTTTGAAAA
AGCTTACAGGTTCGTTTCTGTCAAGAAAACACAATTTTTTTGATCTTCAGAACTACCAAA
ATTTAGACATCCCCCTTTTTTGAAAAAGTGGTCTGGTCCGGTCCTGTCAAAAAAAAATAA
TTTTGGCCAATTTTATTTTTTCATAATTTCAATGCCCCAAGCTTTTGAAAAAGCTTACAG
GATCGTTCCTTTCAAGAAAACACAATTTTTTGATCTTCAGAACTACCAAAATTTAGACAT
CCCCCTTTTTGGAAAAAGTGGTCTGGTCCGGACCGGTCAAAAAAATAATAACTTTGGCCA
ATTTTATTTTTATATAATTTCAATGCCCCAAAAGTTTGAAAAAGCTTACAGGTTCGTTCC
TGTCAAGAAAACACCATTCTTTGATCTTCAGAACTACCAAAATTTAGACATCCCCCTTTT
TTGAAAAAGTGGTCTGGTCCGGTCCTGTCAAAAAAATAATAATTTTGGCCAATTTTATTT
TTATATAATTTCAATGCCCCAAAAGTTTGAAAAAGCTTACAGGTTCGTTCCTGTCAAGAA
AACACAATTTTTTGATCTTCAGAACTACCAAAATTTAGACATCCCCCTTTTTTGAAAAAG
TGTTCTGGTCCGGTCCTGTCAAAAAAATAATAATTTTGGCCAATTTTATTTTTTCATAAT
TTCAATGCCCCAAAAGTTTGAAAAAGCTTACAGGTTCGTTCCTGTCAAGAAAACACCATT
CTTTGATCTTCAGAACTACCAAAATTTAGACATCCCCCTTTTTTGAAAAAGTGGTCTGGT
CCGGTCCTGTCAAAAAAATAATAATTTTGGCCAATTTTATTTTTATATAATTTCAATGCC
CCAAAAGTTTGAAAAAGCTTACAGGTTCGTTCCTGTCAAGAAAGCACAATTTTTTGATCT
TCAGAACTACCAAAATTTAGACATCCCCCTTTTTTGAAAAAGTGGTCTGGTCCGGTCCTG
TCAAAAAAATAATAATTTTGGCCAATTTTATTTTTTCATAATTTCAATGCCCCAAAAGTT
TGAAAAAGCTTACAGGTTCGTTCCTGTCAAGAAAACACCATTTTTTGATCTTCAGAACTA
CCAAAATTTAGACATCCCCCTTTTTTGAAAAAGTGGTCTGGTCCGGTCCTGTCAAAAAAA
ATAATTTTGGCCAATTTTATTTTTTCATAATTTCAATGCCCCAAGCTTTTGAAAAAGCTT
ACAGGATCGTTCCTTTAAAGAAAACACCATTTTTTGATCTTCAGAACTACCAAAATTTAG
ACATCCCCCTTTTTGGAAAAAGTGGTCTGGTCCGGACCTGTCAAAAAAATAATAACTTTG
GCCAATTTTATTTTTATATAATTTCAATGCCCCAAAAGTTTGAAAAAGCTTACAGGTTCG
TTACTGTCAAGAAAACACCATTCTTTGATCTTCAGAACTACCAAAATTTAGACATCCCCC
TTTTTTGAAAAAGTGGTCTGGTCCGGTCCTGTCAAAAAAATAATAATTTTGGCCAATTTT
ATTTTTATATAATTTCAATGCCCCAAAAGTTTGAAAAAGCTTACAGGTTCGTTCCTGCCA
AGAAAACACAATTTTTTGATCTTCAGAACTACCAAAATTTAGACATCCCCCTTTTTTGAA
AAAGTGGTCTGGTCCGGTCCTGTCAAAAAAATAATAATTTTGGCCAATTTTATTTTTTCA
TAATTTCAATGCCCCAAAAGTTTGAAAAAGCTTACAGGTTCGTTCCTGTAAAGAAAACAC
AATTTTTTGATCTTCAGAACTACCAAAATTTAGACATCCCCCTTTTTTGAAAAAGTGGTC
TGGTCCGGTCCTGTCAAAGAAATAATAATTTTGGCCAATTTTATTTTTATATAATTTCAA
TGCCCCAAAAGTTTGAAAAAGCTTACAGGTTCGTTCCTGTCAAGAAAACACAATTTTTGA
TCTTCAGAACTACCAAAATTTAGACATCCCCCTTTTTTGAAAAAGTGGTCTGGTCCGGTC
CTGTCAAAAAAATAATAATTTTGGCCAATTTTATTTTTATATAATTTCAATGCCCGAAAA
GTTTGAAAAAGCTTACAGGTTCGTTCCTGTCAAGAAAACACAATTTTTTGATCTTCAGAA
CTACCAAAATTTAGACATCCCCCTTTTTTGAAAAAGTGGTCTGGTCCGGTCCTGTCAAAA
AAATAATAATTTTGGCCAATTTTATTTTTTCATAATTTCAATGCCCCAAGCTTTTGAAAA
AGCTTACAGGTTCGTTCCTGTCAAGAAAACACAATTTTTTGATCTTCAGAACTACCAAAA
TTTAGACATCCCCCTTTTTTGAAAAAGTGGTCTGGTCCGGTCCTGTCAAAAAAAATAATA
ATTTTGGCCAATTTTATTTTTATATAATTTCAATGCCCCAAAAGTTTGAAAAAGCTTACA
GGTTCGTTCCTGTCAAGAAAACACCATTCTTTTATCTTCAGAACTACCAAAATTTAGACA
TCCCCCTTTTTTGAAAAAGTGGTCTGGTCCGGTCCAGTCAAAAAAATAATAATTTTGGCC
AATTTTATTTTTATATAATTTCAATGCCCCAAAAGTTTGAAAAAGCTTACAGGTTCGTTC
CTGTCAAGAAAACACAATTTTTTGATCTTCAGAACTACCAAAATTTAGACATCCCCCTTT
TTTGAAAAAGTGGTCAGTTCCGGTCCTGTCAAAAAAATAATAATTTTGGCCAATTTTATT
TTTTCATAATTTCAATGCCGCGAGCTTTTGAAAAAGCTTACAGGTTCGTTCCTGTCAAGA
AAACACACTTTTTTGATCTTCAGAACTACCAAAATTTAGACATCCCCCTTTTTTGAAAAA
GTGGTCTGGTCCGGACCTGTCAAAAAAATAATAACTTTGGCCAATTTTATTTTTATATAA
TTTCAATGCCCCAAAAGTTTGAAAAAGCTTACAGGTTCGTTCCTGTCAAGAAAACACCAT
TCTTTGATCTTCAGAACTACCAAAATTTAGACATCCCCCTTTTTTGAAAAGTGGTCTGGT
CCGGTCCTGTCAAAAAAATAATAATTTTGGCCAATTTTATTTTTATATAATTTCAATGCC
CCATAAGTTTGAAAAAGCTTACAGGTTCGTTCCTGTCAAGAAAACACAATTTTTTGATCT
TCAGAACTACCAAAATTTAGACATCCCCCTTTTTTGAAAAAGTGTTCTGGTCCGGTCCTG
TCAAAAAAATAATAATTTTGGCCAATTTTATTTTTTCATAATTTCAATGCCCCAAGCTTT
TGAAAAAGCTTACAGGTTCGTTCCTGTCAAGAAAACACAATTTTTTGATCTTCAGAACTA
CCAAAATTTAGACATCCCCCTTTTTTGAATAAGTGGTCTGGTCCGGTCCTGTCAAAAAAA
TAATAATTTTGGCCAATTTTATTTTTTCATAATTTCAATGCCCCAAAAGTTTGAAAAAGC
TTACAGGTTCGTTCCTGTCAAGAAAACACAATTTTTTGATCTTCAGAACTACCAAAATTT
AGACATCCCCCTTTTTTGAAAAAGTGGTCTGGTCCGGTCCTGTCAAAAAAAAATAATTTT
GGCCAATTTTATTTTTTCATAATTTCAATGCCCCAAGCTTTTGAAAAAGCTTACAGGATC
GTTCCTTTCAAGAAAACACAATTTTTTGATCTTCAGAACTACCAAAATTTAGACATCCCC
CTTTTTTGAAAAAGTGGTCTGGTCCGGACCTGTCAAAAAAATAATAACTTTGGCCAATTT
TATTTTTATATAATTTCAATGCCCCAAAAGATTGAAAAAGCTTACAGGTTCGTTTCTGTC
AAGAAAACACCATTCTTTGATCTTCAGAACTACCAAAATTTAGACATCCCCCTTTTTTGA
AAAAGTGGTCTGGTCCGGTCCTGTCAAAGAAATAATCATTTTGGCCAATTTTATTTTTAT
ATAATTTCAATGCCCCAAAAGTTTGAAAAAGCTTACAGGTTCGTTCCTGTCAAGAAAACA
CAATTTTTTGATCTTCAGAACTACCAAAATTTAGACATCCCCCTTTTTTGAAAAAGTGGT
CTGGTCCGGTCCTGTCAAAAAAATAATAATTTTGGCCAATTTTATTTTTATATAATTTCA
ATGCCCCAAAAGTTTGAAAAAGCTTACAGGTTCGTTCCTGTCAAGAAAACACAATTTTTT
GATCTCCAGAACTACTAAAATTTCGACATCCCCCTTTTTTGAAAAAGTGTTCTGGTCCGG
TCCTGTCAAAAAAATAATAATTTTGGCCAATTTTATTTTTTCATAATTTCAATGCCCCAA
GCTTTTGAAAAAGCTTACAGGTTCGTTCCTGTCAAGAAAACACAATTTTTTGATCTTCAG
AACTACCAAAATTTAGACATCCCCCTTTTTTGAAAAAGTGGTCAGTTCCGGTCCTGTCAA
AAAAATAATAATTTTGGCCAATTTTATTTTTTCATAATTTCAATGCCCCGAGCTTTTGAA
AAAGCTTACAGGTTCGTTCCTGTCAAGAAAACACACTTTTTTGATCTTCAGAACTACCAA
AATTTAGACATCCCCCTTTTTTGAAAAAGTGGTCTGGTCCGGACCTGTCAAAAAAATAAT
AACTTTGGCCAATTTTATTTTTATATAATTTCAATGCCCCAAAAGTTTGAAAAAGCTTAC
AGGTTCGTTCCTGTCAAGAAAACACCATTCTTTGATCTTCAGAACTACCAAAATTTAGAC
ATCCCCCTTTTTTGAAAAAGTGGTCTGGTCCGGTCCTGTCAAAAAAATATAATTTTGGCC
AATTTTATTTTTTTATAATTTCAATGCCCCAAAAGTTTGAAAAAGCTTACATGTTCGTTC
CTGTCAAGAAAACACCGTTTTTTGATCTTCAGAACTACCAAAATTTAGACATCCCCCTTT
TTTGAAAAAGTGGTCTGGTCCGGTCCTGTCAAAAAAATAATAATTTTGGCCAATTTTATT
TTTTCATAATTTCAATTTCCCGAGCTTTTGAAAAAGCTTACAGGTTCGTTCCTGTCAAGA
AAACACAATTTTTTGATCTTCAGAACTACCAAAATTTAGACATCCCCCTTTTTTGAAAAA
GTGGTCTGGTCCGGTCCTGTCAAAAAAATAATAATTTTGGCCAATTTCATTTTTTCATAA
TTTCAATGCCCCGAGCTTTTGAAAAAGCTTACAGGTTCGTTCCTGTCAAGAAAACACAAT
TTTTTTGATCTTCAGAACTACCAAAATTTAGACATCCCCCTTTTTTGAAAAAGTGGTCTG
GTCCGGTCCTGTCAAAAAAAATAATAATTTTGGCCAATTTTATTTTTATATAATTTCAAT
GCCCCAAAAGTTTGAAAAAGCTTACAGGTTCGTTCCTGTCAAGAAAACACCATTTTTTGA
TCTTCAGAACTACCAAAATTTAGACATCCCCCTTTTTTGAAAAAGTGGTCTGGTCCGGTC
CTGTCAAAAAAATAATAATTTTGGCCAATTTTATTTTTATATAATTTCAATGCCCCAAAA
GTTTGAAAAAGCTTACAGGTTCGTTCCTGTCAAGAAAACACAATTTTTTGATCTTCAGAA
CTACCAAAATTTAGACATCCCCCTTTTTTGAAAAAGTGGTCTGGTCCGGTCCTGTCAAAA
AAATAATAATTTTGGCCAATTTTATTTTTATATAATTTCAATGCCCCAAAAGTTTGAAAA
AGCTTACAGGTTCGTTCCTGTCAAGAAAACACCATTTTTTGATCTTCAGAACTACCAAAA
TTTAGACATCCCCCTTTTTTGAAAAAGTGGTCTGGTCCGGACCTGTCAAAAAAATAATAA
CTTTGGCCAATTTTATTTTTATATAATTTCAATGCCCCAAAAGTTTGAAAAAGCTTACAG
GTTCGTTCCTGTCAAGAAAACACCATTCTTTGATCTTCAGAACTACCAAAATTTGACATC
CCCCTTTTTTGAAAAAGTGGTCTGGTCCGGTCCTGTCAAAAAAAAATAATTTTGGCCAAT
TTTATTTTTTCATAATTTCAATGCGCCAAGCTTTTGAAAAAGCTTACAGGATCGTTCCTG
TCAAGAAAAAATAATTTTTTGATCTTCAGAACTACCAAAATTTAGACATCCCCCTTTTTT
GAAAAAGTGGTCTGGTCCGGTACTGTCAAAAAAATAATAATTTTGGCCAATTTTATTTTT
ATATAATTTCAATGCCCCAAAAGTTTGAAAAAGCTTACAGGTTCGTTCCTGTCAAGAAAA
CACCATTTTTTGATCTTCAGAACTACCAAAATTTAGACATCCCCCTTTTTTGAAAAAGTG
GTCTGGTCCGGTCCTGTCAAAAAAATAATAATTTTGGCCAATTTTATTTTTATATAATTT
CAATGCCCCAAAAGTTTGAAAAAGCTTACAGGTTCGTTCCTGTCAAGAAAACACAATTTT
TTGATCTTCAGAACTACCAAAATTTAGACATCCCCCTTTTTTGAAAAAGTGGTCTGGTCC
GGTCCTGTCAAAAAAATAATAATTTTGGCCAATTTTATTTTTTCATAATTTCAATGCCCC
GAGCTTTTGAAAAAGCTTACAGGTTCGTTCCTGTCAAGAAAACACAATTTTTTGATCTTC
AGAACTACCAAAATTTAGACATCCCCCTTTTTTGAAAAAGTGGTCTGGTCCGGACCTGTC
AAAAAAATAATAACTTTGGCCAATTTTATTTTTATATAATTTCAATGCCCCAAAAGTTTG
AAAAAGCTTACAGGTTCGTTCCTGTCAAGAAAACACCATTCTTTGATCTTCAGAACTACC
AAAATTTAGACATCCCCCTTTTTTGAAAAAGTGGTCTGGTCCGGTCCTGTCAAAAAAATA
ATAATTTTGGCCAATTTTATTTTTTCATAATTTCAATGCCCCAAAAGTTTGAAAAAGCTT
ACAGGTTCGTTCCTGTCAAGAAAACACAATTTTTTGATCTTCAGAACTACCAAAATTTAG
ACATCCCCCTTTTTTGAAAAAGTGGTCTGGTCCGGTCCTGTCAAAAAAAAATAATTTTGG
CCAATTTTATTTTTTCATAATTTCAATGCCCCAAGCTTTTGAAAAAGCTTACAGGATCGT
TCCTGTCAAGAAAACACAATTTTTTGATCTTCAGAACTACCAAAATTTAGACATCCCCCT
TTTTTGAAAAAGTGTTCTGGTCCGGTCCTGTCAAAAAAATAATAATTTTGGCCAATTTTA
TTTTTTCATAATTTCAATGCCCCAAGCTTTTGAAAAAGCTTACAGGTTCGTTCCTGTCAC
GAAAACACCATTCTTTGATCTTCAGAACTACCAAAATTTAGACATCCCCCTTTTTTGAAA
AAGTGGTCTGGTCCGGTCCTGTCAAAAAAATAATAATTTTGGCCAATTTTATTTTTATAT
AATTTCAATGCCCCAAAAGTTTGAAAAAGCTTACAGGTTCGTTCCTGTCAAGAAAACACA
ATTTTTTGATCTTCAGAACTACCAAAATTTAGACATCCCCCTTTTTTGAAAAAGTGTTCT
GGTCCGGTCCTGTCAAAAAAATAATAATTTTGGCCAATTTTATTTTTTCATAATTTCAAT
GCCCCAAAAGTTTGAAAAAGCTTACAGGTTCGTTCCTGTCAAGAAAACACAATTTTTTGA
TCTTCAGAACTACCAAAATTTAGACATCCCCCTTTTTTGAAAAAGTGGTCTGGTCCGGAC
CTGTCAAAAAAATAATAACTTTGGCCAATTTTATTTTTATATAATTTCAATGCCCCAAAA
GTTTGACAAAGCTTACAGGTTTGTTCCTGTCAAGAAAACACCATTCTTTGATCTTCAGAA
CTACCAAAATTTAGACATCCCCCTTTTTTGAAAAAGTGGTCTGGTCCGGTCCTGTCAAAA
AAATAATAATTTTGGCCAATTTTATTTTTTCATAATTTCAATGCCCCAAAAGTTTGAAAA
AGCTTACAGGTTCGTTCCTGTCAAGAAAACACAATTTTTTGATCTTCAGAACTACCAAAA
TTTAGACATCCCCCTTTTTTGAAAAAGTGGTCTGGTCCGGACCTGTCAAAAAAATAATAA
CTTTGGCCAATTTTATTTTTATATAATTTCAATGCCCCAAAAGTTTGACAAAGCTTACAG
GTTTGTTCCTGTCAAGAAAACACCATTCTTTGATCTTCAGAACTACCAAAATTTAGACAT
CCCCCTTTTTTGAAAAAGTGGTCTGGTCCGGTCCTGTCAAAAAAATAATAATTTTGGCCA
ATTTTATTTTTTCATAATTTCAATGCCCCAAAAGTTTGAAAAAGCTTACAGGTTCGTTCC
TTTCAAGAAAACACAATTTTTTGATCTTCAGAACTACCAAAATTTAGACATCCCCCTTTT
TTGAAAAAGTGGTCTGGTCCGGTACTGTCAAAAAAATAATAATTTTGGCCAATTTTATTT
TTTCATAATTTCAATGCCCTGAGCTTTTGAAAAAGCTTACAGGTTCGTTCCTGTCAAGAA
AACACCATTCTTTGATCTTCAGAACTACCAAAATTTAGACATCCCCCTTTTTTGAAAAAG
TGGTCTGGTCCGGTCCTGTCAAAAAAATAATAATTTTGGCCAATTTTATTTTTTCATAAT
TTCAATGCCCCAAAAGTTTGAAAAAGCTTACAGGTTCATTCCTGTCAAGAAAACACAATT
TTTTGATCTTCAGAACTACCAAAATTTAGACATCCCCCTTTTTTGAAAAAGTGTTCTGGT
CCGGTCCTGTCAAAAAAATAATAATTTTGGCCAATTTTATTTTTTCATAATTTCAATGCC
CCAAGCTTTTGAAAAAGCTTACAGGTTCGTTCCTGTCAGGAAAACACAATTTTTTGATCT
TCAGAACTACCAAAATTTAGACATCCCCCTTTTTTGAAAAAGTGGTCTGGTCCGGTCCGG
TCAAAAAAATAATAATTTTGGCCAATTTTATTTTTATATAATTTCAATGCCCCAAGCTTT
TGAAAAAGCTTACAGGTTCGTTCCTGTCAAGAAAACACCATTCTTTGATCTTCAGAACTA
CCAAAATTTAGACATCCCCCTTTTTTGAAAAAGTGGTCTGGTCCGGTCCTGTCAAAAAAA
TTATAATTTTGGCCAATTTTATTTTTATATAATTTCAATGCCCAAAAGTTTGAAAAAGCT
TACAGGTTCGTTCCTGTCAAGAAAACACAATTTTTTGATCTTCAAAACTACCAAAATTTA
GACATCCCCCTTTTTTGAAAAAGTGGTCTGGTCCGGTCCTGTCAAAAAAATAATAATTTT
GGCCAATTTTATTTTTTCATAATTTCAATGCCCCAAAAGTTTGAAAAAGCTTACAGGTTC
GTTCCTGTCAAGAAAACACAATTTTTTGATCTTCAGAACTACCAAAATTTAGACATCCCC
CTTTTTTGAAAAAGTGGTCTGGTCCGGTCCTGTCAAAAAAAAAAATAATTTTGGCCAATT
TTATTTTTTCATAATTTCAATGCCCCAAGCTTTTGAAAAAGCTTACAGGATAGTTCCTGT
CAAGAAAACACAATTTTTTGATCTTCAGAACTACCAAAATTTAGACATCCCCCTTTTTTG
AAAAAGTGTTCTGGTCCGGTCCTGTCAAAAAAATAATAATTATGGCCAATTTTATTTTTT
CATAATTTCAATGCCCCAAGCTTTTGAAAAAGCTTACAGGTTCGTTCCTGTCACGAAAAC
ACCATTCTTTGATCTTCAGAACTACCAAAATTTAGACATCCCCCTTTTTTGAAAAAGTGG
TCTGGTCCGGTCCTGTCAAAAAAATAATAATTTTGGCCAATTTAATTTTTATATAATTTC
AATGCCCCAAAAGTTTGAAAAAGCTTACAGGTTCGTTCCTGTCAAGAAAACACAATTTTT
TGATCTTCAGAACTACCAAAATTTAGACATCCCCCTTTTTTGAAAAAGTGGTCTGGTCCG
GTCCTGTCAAAAAAATAATAATTTTGGCCAATTTTATTTTTTCATAATTTCAATGCCCCG
AGCTTTTGAAAAAGCTTACAGGTTCGTTCCTGTCAAGAAAACACAATTTTTTGATCTTCA
GAACTACCAAAATTTAGACATCCCCCTTTTTTGAAAAAGTGGTCTGCTCCGGACCTGTCA
AAAAAATAATAACTTTGGCCAATTTTATTTTTATATAATTTCAATGCCCCAAAAGTTTGA
AAAAGCTTACAGGTTCGTTCCTGTCAAGAAAACACCATTCTTTGATCTTCAGAACTACCA
AAATTTAGACATCCCCTTTTTTGAAAAAGTGGTCTGGTCCGGTCCTGTCAAAAAAATAAT
AATTTTGGCCAATTTTATTTTTTCATAATTTCAATGCCCCAAAAGTTTGAAAAAGCTTAC
AGGTTCGTTCCTGTCAAGAAAACACAATTTTTTGATCTTCAGAACTACCAAAATTTAGAC
ATCCCCCTTTTTTGAAAAAGTGGTCTGGTCCGGTCCTGTCAAAAAAAAATAATTTTGGCC
AATTTTATTTTTTCATAATTTCAATGCCCCAAGCTTTTGAAAAAGCTTACAGGATCGTTC
CTGTCAAGAAAAAATAATTTTTTGATCTTCAGAACTACCAAAATTTAGACATCCCCCTTT
TTTGAAAAAGTGGTCTGGTCCGGTACTGTCAAAAAAATAATAATTTTGGCCAATTTTATT
TTTATATAATTTCAATGCCCCAAAAGTTTGAAAAAGCTTACAGGTTCGTTCCTGTCAAGA
AAACACCATTTTTTGATCTTCAGAACTACCAAAATTTAGACATCCCCCTTTTTTGAAAAA
GTGGTCTGGTCCGGTCCTGTCAAAAAAATAATAATTTTGGCCAATTTTATTTTTATATAA
TTTCAATGCCCCAAAAGTTTGAAAAAGCTTACAGGTTCGTTCCTGTCAAGAAAACACAAT
TTTTTGATCTTCAGAACTACCAAAATTTAGACATCCCCCTTTTTTGAAAAAGTGGTCTGC
TCCGGACCTGTCAAAAAAATAATAACTTTGGCCAATTTTATTTTTATATAATTTCAATGC
CCCAAAAGTTTGAAAAAGCTTACAGGTTTGTTCCTGTCAAGAAAACACCATTCTTTGATC
TTCAGAACTACCAAAATTTAGACATCCCCCTTTTTTGAAAAAGTGGTCTGGTCCGGTCCT
GTCAAAAAAATAATAATTTTGGCCAATTTTATTTTTTCATAATTTCAATGCCCCAAAAGT
TTGAAAAAGCTTACAGGTTCGTTCCTGTCAAGAAAACACAATTTTTTGATCTTCAGAACT
ACCAAAATTTAGACATCCCCCTTTTTTGAAAAAGTGGTCTGGTCCGGTCCTGTCAAAAAA
AAATAATTTTGGCCAATTTTATTTTTTCATAATTTCAATGCCCCAAGCTTTTGAAAAAGC
TTACTGGATCGTTCCTGTCAAGAAAAAATAATTTTTTGATCTTCAGAACTACCAAAATTT
AGACATCCCCCTTTTTTGAAAAAGTGGTCTGGTCCGGTACTGTCAAAAAAATAATAATTT
TGGCCAATTTTATTTTTAGATAATTTCAATGCCCCAAAAGTTTGAAAAAGCTTACAGGTT
CGTTCCTGTCAAGAAAACACCATTTTTTGATCTTCAGAACTACCAAAATTTAGACATCCC
CCTTTTTTGAAAAAGTGGTCTGGTCCGGTTTGTCAAAAAAATAATAATTTTGGCCAATTT
TATTTTTATATAATTTCAATGCCCCAAAAGTTTGAAAAAGCTTACAGGTTCGTTCCTGTC
AAGAAAACACAATTTTTTGATCTTCAGAACTACCAAAATTTAGACATCCCCCTTTTTTGA
AAAAGTGTTCTGGTCCGGTCCTGTCAAAAAAATAATAATTTTGGCCAATTTTATTTTTTC
ATAATTTCAATGCCCCAAGCTTTTGAAAAAGCTTACAGGTTCGTTCCTGTCACGAAAACA
CCATTCTTTGATCTTCAGAACTACCAAAATTTAGACATCCCCCTTTTTTGAAAAAGTGGT
CTGGTCCGGTCCTGTCAAAAAAATAATAATTTTGGCCAATTTAATTTTTATATAATTTCA
ATGCCCCAAAAGTTTGAAAAAGCTTACAGGTTCGTTCCTGTCAAGAAAACACAATTTTTT
GATCTTCAGAACTACCAAAATTTAGACATCCCCCTTTTTTGAAAAAGTGTTCTGGTCCGG
TCCTGTCAAAAAAATAATAATTTTGGCCAATTTTATTTTTTCATAATTTCAATGCCCCAA
AAGTTTGAAAAAGCTTACAGGTTCGTTCCTGTCAAGAAAACACAATTTTTTGATCTTCAG
AACTACCAAAATTTAGACCTCCCCCTTTTTTGAAAAAGTGGTCTGGTCCGGACCTGTCAA
AAAAATAATAACTTTGGCCAATTTTATTTTTATATAATTTCAATGCCCCAAAAGTTTGAA
AAAGCTTACAGGTTCGTTCCTGTCAAGAAAACACCATTCTTTGATCTTCAGAACTACCAA
AATTTAGACATCCCCCTTTTTTGAAAAAGTGGTCTGGTCCGGTCCTGTCAAAAAAATAAT
AATTTTGGCCAATTTTATTTTTTCATAATTTCAATGCCCCAAAAGTTTGAAAAAGCTTAC
AGGTTCGTTCCTGTCAAGAAAACACAATTTTTTGATCTTCAGAACTACCAAAATTTAGAC
ATCCCCCTTTTTTGAAAAAGTGGTCTGGTCCGGTCCTGTCAAAAAAAAATAATTTTGGCC
AATTTTATTTTTTCATAATTTCAATGCCCCAAGCTTTTGAAAAAGCTTACAGGATCGTTC
CTGTCAAGAAAAAATAATTTTTTGATCTTCAGAACTACCAAAATTTAGACATCCCCCTTT
TTTGAAAAAGTGGTCTGGTCCGGTACTGTCAAAAAAATAATAATTTTGGCCAATTTTATT
TTTATATAATTTCAATGCCCCAAAAGTTTGAAAAAGCTTACAGGTTCGTTCCTGTCAAGA
AAACACCATTTTTTGATCTTCAGAACTACCAAAATTTAGACATCCCCCTTTTTTGAAAAA
GTGGTCTGGTCCGGTCCTGTCAAAAAAATAATAATTTTGGCCAATTTTATTTTTATATAA
TTTCAATGCCCCAAAAGTTTGAAAAAGCTTACAGGTTCGTTCCTGTCAAGAAAACACAAT
TTTTTGATCTTCAGAACTACCAAAATTTAGACATCCCCCTTTTTTGAAAAAGTGGTCTGC
TCCGGACCTGTCAAAAAAATAATAACTTTGGCCAATTTTATTTTTATATAATTTCAATGC
CCCAAAAGTTTGAAAAAGCTTACAGGTTCGTTCCTGTCAAGAAAACACCATTCTTTGATC
TTCAGAACTACCAAAATTTAGACATCCCCCTTTTTTGAAAAAGTGGTCTGGTCCGGTCCT
GTCAAAAAAATAATAATTTTGGCCAATTTTATTTTTTCATAATTTCAATGCCCCAAAAGT
TTGAAAAAGCTTACAGGTTCGTTCCTGTCAAGAAAACACAATTTTTTGATCTTCAGAACT
ACCAAAATTTAGACATCCCCCTTTTTTGAAAAAGTGGTCTGGTCCGGTCCTGTCAAAAAA
AAATAATTTTGGCCAATTTTATTTTTTCATAATTTCAATGCCCCAAGCTTTTGAAAAAGC
TTACTGGATCGTTCCTGTCAAGAAAAAATAATTTTTTGATCTTCAGAACTACCAAAATTT
AGACATCCCCCTTTTTTGAAAAAGTGGTCTGGTCCGGTACTGTCAAAAAAATAATAATTT
TGGCCAATTTTATTTTTAGATAATTTCAATGCCCCAAAAGTTTGAAAAAGCTTACAGGTT
CGTTCCTGTCAAGAAAACACCATTTTTTGATCTTCAGAACTACCAAAATTTAGACATCCC
CCTTTTTTGAAAAAGTGGTCTGGTCCGGTTTGTCAAAAAAATAATAATTTTGGCCAATTT
TATTTTTATATAATTTCAATGCCCCAAAAGTTTGAAAAAGCTTACAGGTTCGTTCCTGTC
AAGAAAACACAATTTTTTGATCTTCAGAACTACCAAAATTTAGACATCCCCCTTTTTTGA
AAAAGTGTTCTGGTCCGGTCCTGTCAAAAAAATAATAATTTTGGCCAATTTTATTTTTTC
ATAATTTCAATGCCCCAAGCTTTTGAAAAAGCTTACAGGTTCGTTCCTGTCACGAAAACA
CCATTCTTTGATCTTCAGAACTACCAAAATTTAGACATCCCCCTTTTTTGAAAAAGTGGT
CTGGTCCGGTCCTGTCAAAAAAATAATAATTTTGGCCAATTTAATTTTTATATAATTTCA
ATGCCCCAAAAGTTTGAAAAAGCTTACAGGTTCGTTCCTGTCAAGAAAACACAATTTTTT
GATCTTCAGAACTACCAAAATTTAGACATCCCCCTTTTTTGAAAAAGTGTTCTGGTCCGG
TCCTGTCAAAAAAATAATAATTTTGGCCAATTTTATTTTTTCATAATTTCAATGCCCCGA
GCTTTTGAAAAAGCTTACAGGTTCGTTCCTGTCAAGAAAACACAATTTTTTGATCTTCAG
AACTACCAAAATTTAGACATCCCCCTTTTTTGAAAAAGTGGTCTGGTCCGGACCTGTCAA
AAAAATAATAACTTTGGCCAATTTTATTTTTATATAATTTCAATGCCCCAAAAGTTTGAA
AAAGCTTACAGGTTCGTTCCTGTCAAGAAAACACCATTCTTTGATCTTCAGAACTACCAA
AATTTAGACATCCCCCTTTTTTGAAAAAGTGGTCTGGTCCGGTCCTGTCAAAAAAATAAT
AATTTTGGCCAATTTTATTTTTTCATAATTTCAATGCCCCAAAAGTTTGAAAAAGCTTAC
AGGTTCGTTCCTGTCAAGAAAACACAATTTTTTGATCTTCAGAACTACCAAAATTTAGAC
ATCCCCCTTTTTTGAAAAAGTGGTCTGGTCCGGTCCTGTCAAAAAAAAATAATTTTGGCC
AATTTTATTTTTTCATAATTTCAATGCCCCAAGCTTTTGAAAAAGCTTACAGGATCGTTC
CTGTCAAGAAAAAATAATTTTTTGATCTTTAGAACTACCAAAATTTAGACATCCCCCTTT
TTTGAAAAAGTGGTCTGGTCCGGTACTGTCAAAAAAATAATAATTTTGGCCAATTTTATT
TTTATATAATTTCAATGCCCCAAAAGTTTGAAAAAGCTTACAGGTTCGTTCCTGTCAAGA
AAACACAATTTTTTGATCTTCAGAACTACCAAAATTTAGACATCCCCCTTTTTTGAAAAA
GTGGTCTGGTCCGGTCCTGTCAAAAAAAAATAATTTTGGCCAATTTTATTTTTTCATAAT
TTCAATGCCCCAAGCTTTTGAAAAAGCTTACAGGATAGTTCCTGTCAAGAAAACACAATT
TTTTGATCTTCAGAACTACCAAAATTTAGACATCCCCCTTTTTTGAAAAAGTGTTCTGGT
CCGGTCCTGTCAAAAAAATAATAATTTTGGCCAATTTTATTTTTTCATAATTTCAATGCC
CCAAGCTTTTGAAAAAGCTTACAGGTTCGTTCCTGTCACGAAAACACCATTCTTTGATCT
TCAGAACTACCAAAATTTAGACATCCCCCTTTTTTGAAAAAGTGGTCTGGTCCGGTCCTG
TCAAAAAAATAATAATTTTGGCCAATTTAATTTTTATATAATTTCAATGCCCCAAAAGTT
TGAAAAAGCTTACAGGTTCGTTCCTGTCAAGAAAACACAATTTTTTGATCTTCAGAACTA
CCAAAATTTAGACATCCCCCTTTTTTGAAAAAGTGGTCTGGTCCGGTCCTGTCAAAAAAA
TAATAATTTTGGCCAATTTTATTTTTTCATAATTTCAATGCCCCGAGCTTTTGAAAAAGC
TTACAGGTTCGTTCCTGTCAAGAAAACACAATTTTTTGATCTTCAGAACTACCAAAATTT
AGACATCCCCCTTTTTTGAAAAAGTGGTCTGGTCCGGACCTGTCAAAAAAATAATAACTT
TGGCCAATTTTATTTTTTATATAATTTCAATGCCCCAAAAGTTTGAAAAAGCTTACAGGT
TCGTTCCTGTCAAGAAAACACCATTCTTTGATCTTCAGAACTACCAAAATTTAGACATCC
CCCTTTTTTGAAAAAGTGGTCTGGTCCGGTCCTGTCAAAAAAATAATAATTTTGGCCAAT
TTTATTTTTTCATAATTTCAATGCCCCAAAAGTTTGAAAAAGCTTACAGGTTCGTTCCTG
TCAAGAAAACACAATTTTTTGATCTTCAGAACTACCAAAATTTAGACAACCCCCTTTTTT
GAAAAAGTGGTCTGGTCCGGTCCTGTCAAAAAAAAATAATTTTGGCCAATTTTATTTTTT
CATAATTTCAATGCCCCAAGCTTTTGAAAAAGCTTACAGGATCGTTCCTGTCAAGAAAAA
ATAATTTTTTGATCTTCAGAACTACCAAAATTTAGACATCCCCCTTTTTTGAAAAAGTGG
TCTGGTCCGGTACTGTCAAAAAAATAATAATTTTGGCCAATTTTATTTTTATATAATTTC
AATGCCCCAAAAGTTTGAAAAAGCTTACAGGTTCGTTCCTGTCAAGAAAACACCATTTTT
TGATCTTCAGAACTACCAAAATTTAGACATCCCCCTTTTTTGAAAAAGTGGTCTGGTCCG
GTCCTGTCAAAAAAATAATAATTTTGGCCAATTTTATTTTTATATAATTTCAATGCCCCA
AAAGTTTGAAAAAGCTTACAGGTTCGTTCCTGTCAAGAAAACACAATTTTTTGATCTTCA
GAACTACCAAAATTTAGACATCCCCCTTTTTTGAAAAAGTGTTCTGGTCCGGTCCTGTCA
AAAAAATAATAATTTTGGCCAATTTTATTTTTTCATAATTTCAATGCCCCAAGCTTTTGA
AAAAGCTTACAGGTTCGTTCCTGTCACGAAAACACCATTCTTTGATCTTCAGAACTACCA
AAATTTAGACATCCCCCTTTTTTGAAAAAGTGGTCTGGTCCGGTCCTGTCAAAAAAATAA
TAATTTTGGCCAATTTAATTTTTATATAATTTCAATGCCCCAAAAGTTTGAAAAAGCTTA
CAGGTTCGTTCCTGTCAAGAAAACACAATTTTTTGATCTTCAGAACTACCAAAATTTAGA
CATCCCCCTTTTTTGAAAAAGTGTTCTGGTCCGGTCCTGTCAAAAAAATAATAATTTTGG
CCAATTTTATTTTTTCATAATTTCAATGCCCCGAGCTTTTGAAAAAGCTTACAGGTTCGT
TCCTGTCAAGAAAACACAATTTTTTGATCTTCAGAACTACCAAAATTTAGACATCCCCCT
TTTTTGAAAAAGTGGTCTGGTCCGGACCTGTCAAAAAAATAATAACTTTGGCCAATTTTA
TTTTTATATAATTTCAATGCCCCAAAAGTTTGAAAAAGCTTACAGGTTCGTTCCTGTCAA
GAAAACACCATTCTTTGATCTTCAGAACTACCAAAATTTAGACATCCCCCTTTTTTGAAA
AAGTGGTCTGGTCCGGTCCTGTCAAAAAAATAATAATTTTGGCCAATTTTATTTTTTCAT
AATTTCAATGCCCCAAAAGTTTGAAAAAGCTTACAGGTTCGTTCCTGTCAAGAAAACACA
ATTTTTTGATCTTCAGAACTACCAAAATTTAGACATCCCCCTTTTTTGAAAAAGTGGTCT
GGTCCGGTCCTGTCAAAAAAAAATAATTTTGGCCAATTTTATTTTTTCATAATTTCAATG
CCCCAAGCTTTTGAAAAAGCTTACAGGATCGTTCCTGTCAAGAAAAAATAATTTTTTGAT
CTTCAGAACTACCAAAATTTAGACATCCCCCTTTTTTGAAAAAGTGGTCTGGTCCGGTAC
TGTCAAAAAAATAATAATTTTGGCCAATTTTATTTTTATATAATTTCAATGCCCCAAAAG
TTTGAAAAAGCTTACAGGTTCGTTCCTGTCAAGAAAACACCATTTTTTGATCTTCAGAAC
TACCAAAATTTAGACATCCCCCTTTTTTGAAAAAGTGGTCTGGTCCGGTCCTGTCAAAAA
AATAATAATTTTGGCCAATTTTATTTTTATATAATTTCAATGCCCCAAAAGTTTGAAAAA
GCTTACAGGTTCGTTCCTGTCAAGAAAACACCATTTTTTGATCTTCAGAAATACCAAAAT
TTAGACATCCCCCTTTTTTGAAAAAGTGTTCTGGTCCGGTCCTGTCAAAAAAATAATAAT
TTTGGCCAATTTTATTTTTTCATAATTTCAATGCCCCGAGCTTTTGAAAAAGCTTACAGG
TTCGTTCCTGTCAAGAAAACACAATTTTTTGATCTTCAGAACTACCAAAATTTAGACATC
CCCCTTTTTTGAAAAAGTGGTCTGGTCCGGACCTGTCAAAAAAATAATAACTTTGGCCAA
TTTTATTTTTATATAATTTCAATGCCCCAAAAGTTTGAAAAAGCTTACAGGTTCGTTCCT
GTCAAGAAAACACCATTCTTTGATCTTCAGAACTACCAAAATTTAGACATCCCCCTTTTT
TGAAAAAGTGGTCTGGTCCGGTCCTGTCAAAAAAATAATAATTTTGGCCAATTTTATTTT
TTCATAATTTCAATGCCCCAAAAGTTTGAAAAAGCTTACAGGTTCGTTCCTGTCAAGAAA
ACACAATTTTTTGATCTTCAGAACTACCAAAATTTAGACATCCCCCTTTTTTGAAAAAGT
GGTCTGGTCCGGTCCTGTCAAAAAAAAATAATTTTGGCCAATTTTATTTTTTCATAATTT
CAATGCCCCAAGCTTTTGAAAAAGCTTACAGGATCGTTCCTGTCAAGAAAAAATAATTTT
TTGATCTTCAGAACTACCAAAATTTAGACATCCCCCTTTTTTGAAAAAGTGGTCTGGTCC
GGTACTGTCAAAAAAATAATAATTTTGGCCAATTTTATTTTTATATAATTTCAATGCCCC
AAAAGTTTGAAAAAGCTTACAGGTTCGTTCCTGTCAAGAAAACACCATTTTTTGATCTTC
AGAACTACCAAAATTTAGACATCCCCCTTTTTTGAAAAAGTGGTCTGGTCCGGTCCTGTC
AAAAAAATAATAATTTTGGCCAATTTTATTTTTTCATAATTCCAATGCCCCAAAAGTTTG
AAAAAGCTTACAGGTTCGTTCCTGTCAAGAAAACACCATTTTTTGATCTTCAGAACTACA
AAAATTTAGACATCCCCCTTTTTTGAAAAAGTGGTCTGGTCCGGTCCTGTCAAAAAAATA
ATAATTTTGGCCAATTTTATTTTTATATAATTTCATTGCCCCAAAAGTTTGAAAAAGCTT
ACAGGTTCGTTCCTGTCAAGAAAACACAATTTTTTGATCTTCAGAACTACCAAAATTTAG
ACATCCCCCTTTTTTGAAAAAGTGGTCTGGTCCGGTCCTGTCAAAAAAATAATAATTTTG
GCCAATTTTATTTTTTCATAATTTCAATGCCCCGAGCTTTTGAAAAAGCTTACAGGTTCG
TTCCTGTCAAGAAAACACAATTTTTTGATCTTCAGAACTACCAAAATTTAGACATCCCCC
TTTTTTGAAAAAGTGGTCTGGTCCGGTTCTGTCAAAAAAATAATAATTTTGGCCAATTTT
ATTTTTTCATAATTTCAATGCCCCAAGCTTTTGAAAAAGCTTACAGGATCGTTCCTGTCA
AGAAAAAACAATTTTTTGATCTTCAGAACTACCAAAATTTAGACATCCCCCTTTTTTGAA
AAAGTGGTCTGGTCCGGTCCTGTCAAAAAAATAATAATTTTGGCCAATTTTATTTTTATA
TAATTTCAATGCCCAAAAGTTTGAAAAAGCTTACAGGTTCGTTCCTGTCAAGAAAACACC
ATTCTTTGATCTTCAGAACTACCAAAATTTAGACATCCCCCTTTTTTGAAAAAGTGGTCT
GGTCCGGTCCTGTCAAAAAAATTATAATTTTGGCCAATTTTATTTTTTCATAATTTCAAT
GCCCCAAGCTTTTGAAAAAGCTTACAGGTTCGTTCCTGTCAGGAAAACACAATTTTTTGA
TCTTCAGAACTACCAAAATTTAGACATCCCCCTTTTTTGAAAAAGTGGTCTGGTCCGGTC
CGGTCAAAAAAATAATAATTTTGGCCAATTTTATTTTTATATAATTTCAATGCCCCAAAA
GTTTGAAAAAGCTTACAGGTTCGTTCCTGTCAAGAAAACACCATTCTTTGATCTTCAGAA
CTACCAAAATTTAGACATCCCCCTTTTTTGAAAAAGTGGTCTGGTCCGGTCCTGTCAAAA
AAATTATAATTTTGGCCAATTTTATTTTTATATAATTTCAATGCCCAAAAGTTTGAAAAA
GCTTACAGGTTCGTTCCTGTCAAGAAAACACAATTTTTTGATCTTCAAAACTACCAAAAT
TTAGACATCCCCCTTTTTTGAAAAAGTGGTCTGGTCCGGTCCTGTCAAAAAAATAATAAT
TTTGGCCAATTTTATTTTTTCATAATTTCAATGCCCCAAAAGTTTGAAAAAGCTTACAGG
TTCGTTCCTGTCAAGAAAACACAATTTTTTGATCTTCAGAACTACCAAAATTTAGACATC
CCCCTTTTTTGAAAAAGTGGTCTGGTCCGGTCCTGTCAAAAAAAAAAATAATTTTGGCCA
ATTTTATTTTTTCATAATTTCAATGCCCCAAGCTTTTGAAAAAGCTTACAGGATAGTTCC
TGTCAAGAAAACACAATTTTTTGATCTTCAGAACTACCAAAATTTAGACATCCCCCTTTT
TTGAAAAAGTGTTCTGGTCCGGTCCTGTCAAAAAAATAATAATTTTGGCCAATTTTATTT
TTTCATAATTTCAATGCCCCAAGCTTTTGAAAAAGCTTACAGGTTCGTTCCTGTCACGAA
AACACCATTCTTTGATCTTCAGAACTACCAAAATTTAGACATCCCCCTTTTTTGAAAAAG
TGGTCTGGTCCGGTCCTGTCAAAAAAATAATAATTTTGGCCAATTTAATTTTTATATAAT
TCCAATGCCCCAAAAGTTTGAAAAAGCTTACAGGTTCGTTCCTGTCAAGAAAACACCATT
TTTTGATCTTCAGAACTACAAAAATTTAGACATCCCCCTTTTTTGAAAAAGTGGTCTGGT
CCGGTCCTGTCAAAAAAATAATAATTTTGGCCAATTTTATTTTTATATAATTTCATTGCC
CCAAAAGTTTGAAAAAGCTTACAGGTTCGTTCCTGTCAAGAAAACACAATTTTTTGATCT
TCAGAACTACCAAAATTTAGACATCCCCCTTTTTTGAAAAAGTGGTCTGGTCCGGTCCTG
TCAAAAAAATAATAATTTTGGCCAATTTTATTTTTTCATAATTTCAATGCCCCGAGCTTT
TGAAAAAGCTTACAGGTTCGTTCCTGTCAAGAAAACACAATTTTTTGATCTTCAGAACTA
CCAAAATTTAGACATCCCCCTTTTTTGAAAAAGTGGTCTGGTCCGGTTCTGTCAAAAAAA
TAATAATTTTGGCCAATTTTATTTTTTCATAATTTCAATGCCCCAAGCTTTTGAAAAAGC
TTACAGGATCGTTCCTGTCAAGAAAAAACAATTTTTTGATCTTCAGAACTACCAAAATTT
AGACATCCCCCTTTTTTGAAAAAGTGGTCTGGTCCGGTCCTGTCAAAAAAATAATAATTT
TGGCCAATTTTATTTTTATATAATTTCAATGCCCAAAAGTTTGAAAAAGCTTACAGGTTC
GTTCCTGTCAAGAAAACACCATTCTTTGATCTTCAGAACTACCAAAATTTAGACATCCCC
CTTTTTTGAAAAAGTGGTCTGGTCCGGTCCTGTCAAAAAAATTATAATTTTGGCCAATTT
TATTTTTTCATAATTTCAATGCCCCAAGCTTTTGAAAAAGCTTACAGGTTCGTTCCTGTC
AGGAAAACACAATTTTTTGATCTTCAGAACTACCAAAATTTAGACATCCCCCTTTTTTGA
AAAAGTGGTCTGGTCCGGTCCGGTCAAAAAAATAATAATTTTGGCCAATTTTATTTTTAT
ATAATTTCAATGCCCCAAAAGTTTGAAAAAGCTTACAGGTTCGTTCCTGTCAAGAAAACA
CCATTCTTTGATCTTCAGAACTACCAAAATTTAGACATCCCCCTTTTTTGAAAAAGTGGT
CTGGTCCGGTCCTGTCAAAAAAATTATAATTTTGGCCAATTTTATTTTTATATAATTTCA
ATGCCCAAAAGTTTGAAAAAGCTTACAGGTTCGTTCCTGTCAAGAAAACACAATTTTTTG
ATCTTCAAAACTACCAAAATTTAGACATCCCCCTTTTTTGAAAAAGTGGTCTGGTCCGGT
CCTGTCAAAAAAATAATAATTTTGGCCAATTTTATTTTTTCATAATTTCAATGCCCCAAA
AGTTTGAAAAAGCTTACAGGTTCGTTCCTGTCAAGAAAACACAATTTTTTGATCTTCAGA
ACTACCAAAATTTAGACATCCCCCTTTTTTGAAAAAGTGGTCTGGTCCGGTCCTGTCAAA
AAAAAAAATAATTTTGGCCAATTTTATTTTTTCATAATTTCAATGCCCCAAGCTTTTGAA
AAAGCTTACAGGATAGTTCCTGTCAAGAAAACACAATTTTTTGATCTTCAGAACTACCAA
AATTTAGACATCCCCCTTTTTTGAAAAAGTGTTCTGGTCCGGTCCTGTCAAAAAAATAAT
AATTTTGGCCAATTTTATTTTTTCATAATTTCAATGCCCCAAGCTTTTGAAAAAGCTTAC
AGGTTCGTTCCTGTCACGAAAACACCATTCTTTGATCTTCAGAACTACCAAAATTTAGAC
ATCCCCCTTTTTTGAAAAAGTGGTCTGGTCCGGTCCTGTCAAAAAAATAATAATTTTGGC
CAATTTAATTTTTATATAATTTCAATGCCCCAAAAGTTTGAAAAAGCTTACAGGTTCGTT
CCTGTCAAGAAAACACAATTTTTTGATCTTCAGAACTACCAAAATTTAGACATCCCCCTT
TTTTGAAAAAGTGGTCTGGTCCGGTCCTGTCAAAAAAATAATAATTTTGGCCAATTTTAT
TTTTTCATAATTTCAATGCCCCGAGCTTTTGAAAAAGCTTACAGGTTCGTTCCTGTCAAG
AAAACACAATTTTTTGATCTTCAGAACTACCAAAATTTAGACATCCCCCTTTTTTGAAAA
AGTGGTCTGCTCCGGACCTGTCAAAAAAATAATAACTTTGGCCAATTTTATTTTTATATA
ATTTCAATGCCCCAAAAGTTTGAAAAAGCTTACAGGTTCGTTCCTGTCAAGAAAACACCA
TTCTTTGATCTTCAGAACTACCAAAATTTAGACATCCCCTTTTTTGAAAAAGTGGTCTGG
TCCGGTCCTGTCAAAAAAATAATAATTTTGGCCAATTTTATTTTTTCATAATTTCAATGC
CCCAAAAGTTTGAAAAAGCTTACAGGTTCGTTCCTGTCAAGAAAACACAATTTTTTGATC
TTCAGAACTACCAAAATTTAGACATCCCCCTTTTTTGAAAAAGTGGTCTGGTCCGGTCCT
GTCAAAAAAAAATAATTTTGGCCAATTTTATTTTTTCATAATTTCAATGCCCCAAGCTTT
TGAAAAAGCTTACAGGATCGTTCCTGTCAAGAAAAAATAATTTTTTGATCTTCAGAACTA
CCAAAATTTAGACATCCCCCTTTTTTGAAAAAGTGGTCTGGTCCGGTACTGTCAAAAAAA
TAATAATTTTGGCCAATTTTATTTTTATATAATTTCAATGCCCCAAAAGTTTGAAAAAGC
TTACAGGTTCGTTCCTGTCAAGAAAACACCATTTTTTGATCTTCAGAACTACCAAAATTT
AGACATCCCCCTTTTTTGAAAAAGTGGTCTGGTCCGGTCCTGTCAAAAAAATAATAATTT
TGGCCAATTTTATTTTTATATAATTTCAATGCCCCAAAAGTTTGAAAAAGCTTACAGGTT
CGTTCCTGTCAAGAAAACACAATTTTTTGATCTTCAGAACTACCAAAATTTAGACATCCC
CCTTTTTTGAAAAAGTGGTCTGCTCCGGACCTGTCAAAAAAATAATAACTTTGGCCAATT
TTATTTTTATATAATTTCAATGCCCCAAAAGTTTGAAAAAGCTTACAGGTTCGTTCCTGT
CAAGAAAACACCATTCTTTGATCTTCAGAACTACCAAAATTTAGACATCCCCCTTTTTTG
AAAAAGTGGTCTGGTCCGGTCCTGTCAAAAAAATAATAATTTTGGCCAATTTTATTTTTT
CATAATTTCAATGCCCCAAAAGTTTGAAAAAGCTTACAGGTTCGTTCCTGTCAAGAAAAC
ACAATTTTTTGATCTTCAGAACTACCAAAATTTAGACATCCCCCTTTTTTGAAAAAGTGG
TCTGGTCCGGTCCTGTCAAAAAAAAATAATTTTGGCCAATTTTATTTTTTCATAATTTCA
ATGCCCCAAGCTTTTGAAAAAGCTTACAGGATCGTTCCTGTCAAGAAAAAATAATTTTTT
GATCTTCAGAACTACCAAAATTTAGACATCCCCCTTTTTTGAAAAAGTGGTCTGGTCCGG
TACTGTCAAAAAAATAATAATTTTGGCCAATTTTATTTTTAGATAATTTCAATGCCCCAA
AAGTTTGAAAAAGCTTACAGGTTCGTTCCTGTCAAGAAAACACCATTTTTTGATCTTCAG
AACTACCAAAATTTAGACATCCCCCTTTTTTGAAAAAGTGGTCTGGTCCGGTCCTGTCAA
AAAAATAATAATTTTGGCCAATTTTATTTTTATATAATTTCAATGCCCCAAAAGTTTGAA
AAAGCTTACAGGTTCGTTCCTGTCAAGAAAACACAATTTTTTGATCTTCAGAACTACCAA
AATTTAGACATCCCCCTTTTTTGAAAAAGTGTTCTGGTCCGGTCCTGTCAAAAAAATAAT
AATTTTGGCCAATTTTATTTTTTCATAATTTCAATGCCCCAAGCTTTTGAAAAAGCTTAC
AGGTTCGTTCCTGTCACGAAAACACCATTCTTTGATCTTCAGAACTACCAAAATTTAGAC
ATCCCCCTTTTTTGAAAAAGTGGTCTGGTCCGGTCCTGTCAAAAAAATAATAATTTTGGC
CAATTTAATTTTTATATAATTTCAATGCCCCAAAAGTTTGAAAAAGCTTACAGGTTCGTT
CCTGTCAAGAAAACACAATTTTTTGATCTTCAGAACTACCAAAATTTAGACATCCCCCTT
TTTTGAAAAAGTGTTCTGGTCCGGTCCTGTCAAAAAAATAATAATTTTGGCCAATTTTAT
TTTTTCATAATTTCGATGCCCCGAGCTTTTGAAAAAGCTTACAGGTTCGTTCCTGTCAAG
AAAACACAATTTTTTGATCTTCAGAACTACCAAAATTTAGACATCCCCCTTTTTTGAAAA
AGTGGTCTGGTCCGGACCTGTCAAAAAAATAATAACTTTGGCCAATTTTATTTTTATATA
ATTTCAATGCCCCAAAAGTTTGAAAAAGCTTACAGGTTCGTTCCTGTCAAGAAAACACCA
TTCTTTGATCTTCAGAACTACCAAAATTTAGACATCCCCCTTTTTTGAAAAAGTGGTCTG
GTCCGGTCCTGTCAAAAAAATAATAATTTTGGCCAATTTTATTTTTTCATAATTTCAATG
CCCCAAAAGTTTGAAAAAGCTTACAGGTTCGTTCCTGTCAAGAAAACACAATTTTTTGAT
CTTCAGAACTACCAAAATTTAGACATCCCCCTTTTTTGAAAAAGTGGTCTGGTCCGGTCC
TGTCAAAAAAAAATAATTTTGGCCAATTTTATTTTTTCATAATTTCAATGCCCCAAGCTT
TTGAAAAAGCTTACAGGATCGTTCCTGTCAAGAAAAAATAATTTTTTGATCTTCAGAACT
ACCAAAATTTAGACATCCCCCTTTTTTGAAAAAGTGGTCTGGTCCGGTACTGTCAAAAAA
ATAATAATTTTGGCCAATTTTATTTTTATATAATTTCAATGCCCCAAAAGTTTGAAAAAG
CTTACAGGTTCGTTCCTGTCAAGAAAACACAATTTTTTGATCTTCAGAACTACCAAAATT
TAGACATCCCCCTTTTTTGAAAAAGTGGTCTGGTCCGGTCCTGTCAAAAAAAAATAATTT
TGGCCAATTTTATTTTTTCATAATTTCAATGCCCCAAGCTTTTGAAAAAGCTTACAGGAT
AGTTCCTGTCAAGAAAACACAATTTTTTGATCTTCAGAACTACCAAAATTTAGACATCCC
CCTTTTTTGAAAAAGTGTTCTGGTCCGGTCCTGTCAAAAAAATAATAATTTTGGCCAATT
TTATTTTTTCATAATTTCAATGCCCCAAGCTTTTGAAAAAGCTTACAGGTTCGTTCCTGT
CACGAAAACACCATTCTTTGATCTTCAGAACTACCAAAATTTAGACATCCCCCTTTTTTG
AAAAAGTGGTCTGGTCCGGTCCTGTCAAAAAAATAATAATTTTGGCCAATTTAATTTTTA
TATAATTTCAATGCCCCAAAAGTTTGAAAAAGCTTACAGGTTCGTTCCTGTCAAGAAAAC
ACAATTTTTTGATCTTCAGAACTACCAAAATTTAGACATCCCCCTTTTTTGAAAAAGTGG
TCTGGTCCGGTCCTGTCAAAAAAATAATAATTTTGGCCAATTTTATTTTTTCATAATTTC
AATGCCCCGAGCTTTTGAAAAAGCTTACAGGTTCGTTCCTGTCAAGAAAACACAATTTTT
TGATCTTCAGAACTACCAAAATTTAGACATCCCCCTTTTTTGAAAAAGTGGTCTGCTCCG
GACCTGTCAAAAAAATAATAACTTTGGCCAATTTTATTTTTATATAATTTCAATGCCCCA
AAAGTTTGAAAAAGCTTACAGGTTCGTTCCTGTCAAGAAAACACCATTCTTTGATCTTCA
GAACTACCAAAATTTAGACATCCCCCTTTTTTGAAAAAGTGGTCTGGTCCGGTCCTGTCA
AAAAAATAATAATTTTGGCCAATTTTATTTTTTCATAATTTCAATGCCCCAAAAGTTTGA
AAAAGCTTACAGGTTCGTTCCTGTCAAGAAAACTCAATTTTTTGATCTTCAGAACTACCA
AAATTTAGACATCCCCCTTTTTTGAAAAAGTGGTCTGGTCCGGTCCTGTCAAAAAAAAAT
AATTTTGGCCAATTTTATTTTTTCATAATTTCAATGCCCCAAGCTTTTGAAAAAGCTTAC
AGGATCGTTCCTGTCAAGAAAAAATAATTTTTTGATCTTCAGAACTACCAAAATTTAGAC
ATCCCCCTTTTTTGAAAAAGTGGTCTGGTCCGGTACTGTCAAAAAAATAATAATTTTGGC
CAATTTTATTTTTATATAATTTCAATGCCCCAAAAGTTTGAAAAAGCTTACAGGTTCGTT
CCTGTCAAGAAAACACCATTTTTTGATCTTCAGAACTACCAAAATTTAGACATCCCCCTT
TTTTGAAAAAGTGGTCTGGTCCGGTCCTGTCAAAAAAATAATAATTTTGGCCAATTTTAT
TTTTATATAATTTCAATGCCCCAAAAGTTTGAAAAAGCTTACAGGTTCGTTCCTGTCAAG
AAAACACAATTTTTTGATCTTCAGAACTACCAAAATTTAGACATCCCCCTTTTTTGAAAA
AGTGTTCTGGTCCGGTCCTGTCAAAAAAATAATAATTTTGGCCAATTTTATTTTTTCATA
ATTTCAATGCCCCAAGCTTTTGAAAAAGCTTACAGGTTCGTTCCTGTCACGAAAACACCA
TTCTTTGATCTTCAGAACTACCAAAATTTAGACATCCCCCTTTTTTGAAAAAGTGGTCTG
GTCCGGTCCTGTCAAAAAAATAATAATTTTGGCCAATTTAATTTTTATATAATTTCAATG
CCCCAAAAGTTTGAAAAAGCTTACAGGTTCGTTCCTGTCAAGAAAACACAATTTTTTGAT
CTTCAGAACTACCAAAATTTAGACATCCCCCTTTTTTGAAAAAGTGTTCTGGTCCGGTCC
TGTCAAAAAAATAATAATTTTGGCCAATTTTATTTTTTCATAATTTCAATGCCCCGAGCT
TTTGAAAAAGCTTACAGGTTCGTTCCTGTCAAGAAAACACAATTTTTTGATCTTCAGAAC
TACCAAAATTTAGACATCCCCCTTTTTTGAAAAAGTGGTCTGGTCCGGACCTGTCAAAAA
AATAATAACTTTGGCCAATTTTATTTTTATATAATTTCAATGCCCCAAAAGTTTGAAAAA
GCTTACAGGTTCGTTCCTGTCAAGAAAACTCAATTTTTTGATCTTCAGAACTACCAAAAT
TTAGACATCCCCCTTTTTTGAAAAAGTGGTCTGGTCCGGTCCTGTCAAAAAAAAATAATT
TTGGCCAATTTTATTTTTTCATAATTTCAATGCCCCAAGCTTTTGAAAAAGCTTACAGGA
TCGTTCCTGTCAAGAAAAAATAATTTTTTGATCTTCAGAACTACCAAAATTTAGACATCC
CCCTTTTTTGAAAAAGTGGTCTGGTCCGGTACTGTCAAAAAAATAATAATTTTGGCCAAT
TTTATTTTTATATAATTTCAATGCCCCAAAAGTTTGAAAAAGCTTACAGGTTCGTTCCTG
TCAAGAAAACACCATTTTTTGATCTTCAGAACTACCAAAATTTAGACATCCCCCTTTTTT
GAAAAAGTGGTCTGGTCCGGTCCTGTCAAAAAAATAATAATTTTGGCCAATTTTATTTTT
ATATAATTTCAATGCCCCAAAAGTTTGAAAAAGCTTACAGGTTCGTTCCTGTCAAGAAAA
CACAATTTTTTGATCTTCAGAACTACCAAAATTTAGACATCCCCCTTTTTTGAAAAAGTG
TTCTGGTCCGGTCCTGTCAAAAAAATAATAATTTTGGCCAATTTTATTTTTTCATAATTT
CAATGCCCCAAGCTTTTGAAAAAGCTTACAGGTTCGTTCCTGTCACGAAAACACCATTCT
TTGATCTTCAGAACTACCAAAATTTAGACATCCCCCTTTTTTGAAAAAGTGGTCTGGTCC
GGTCCTGTCAAAAAAATAATAATTTTGGCCAATTTAATTTTTATATAATTTCAATGCCCC
AAAAGTTTGAAAAAGCTTACAGGTTCGTTCCTGTCAAGAAAACACAATTTTTTGATCTTC
AGAACTACCAAAATTTAGACATCCCCCTTTTTTGAAAAAGTGTTCTGGTCCGGTCCTGTC
AAAAAAATAATAATTTTGGCCAATTTTATTTTTTCATAATTTCAATGCCCCGAGCTTTTG
AAAAAGCTTACAGGTTCGTTCCTGTCAAGAAAACACAATTTTTTGATCTTCAGAACTACC
AAAATTTAGACATCCCCCTTTTTTGAAAAAGTGGTCTGGTCCGGACCTGTCAAAAAAATA
ATAACTTTGGCCAATTTTATTTTTATATAATTTCAATGCCCCAAAAGTTTGAAAAAGCTT
ACAGGTTCGTTCCTGTCAAGAAAACACCATTCTTTGATCTTCAGAACTACCAAAATTTAG
ACATCCCCCTTTTTTGAAAAAGTGGTCTGGTCCGGTCCTGTCAAAAAAATAATAATTTTG
GCCAATTTTATTTTTTCATAATTTCAATGCCCCAAAAGTTTGAAAAAGCTTACAGGTTCG
TTCCTGTCAAGAAAACACAATTTTTTGATCTTCAGAACTACCAAAATTTAGACATCCCCC
TTTTTTGAAAAAGTGGTCTGGTCCGGTCCTGTCAAAAAAAAATAATTTTGGCCAATTTTA
TTTTTTCATAATTTCAATGCCCCAAGCTTTTGAAAAAGCTTACAGGATCGTTCCTGTCAA
GAAAAAATAATTTTTTGATCTTCAGAACTACCAAAATTTAGACATCCCCCTTTTTTGAAA
AAGTGGTCTGGTCCGGTACTGTCAAAAAAATAATAATTTTGGCCAATTTTATTTTTATAT
AATTTCAATGCCCCAAAAGTTTGAAAAAGCTTACAGGTTCGTTCCTGTCAAGAAAACACC
ATTTTTTGATCTTCAGAACTACCAAAATTTAGACATCCCCCTTTTTTGAAAAAGTGGTCT
GGTCCGGTCCTGTCAAAAAAATAATAATTTTGGCCAATTTTATTTTTATATAATTTCAAT
GCCCCAAAAGATTGAAAAAGCTTACAGGTTCGTTCCTGTCAAGAAAACACCATTTTTTGA
TCTTCAGAACTACCAAAATTTAGACATCCCCCTTTTTTGAAAAAGTGTTCTGGTCCGGTC
CTGTCAAAAAAATAATAATTTTGGCCAATTTTATTTTTTCATAATTTCAATGCCCCGAGC
TTTTGAAAAAGCTTACAGGTTCGTTCCTGTCAAGAAAACACAATTTTTTGATCTTCAGAA
CTACCAAAATTTAGACATCCCCCTTTTTTGAAAAAGTGGTCTGGTCCGGACCTGTCAAAA
AAATAATAACTTTGGCCAATTTTATTTTTATATAATTTCAATGCCCCAAAAGTTTGAAAA
AGCTTACAGGTTCGTTCCTGTCAAGAAAACACCATTCTTTGATCTTCAGAACTACCAAAA
TTTAGACATCCCCCTTTTTTGAAAAAGTGGTCTGGTCCGGTCCTGTCAAAAAAATAATAA
TTTTGGCCAATTTTATTTTTTCATAATTTCAATGCCCCAAAAGTTTGAAAAAGCTTACAG
GTTCGTTCCTGTCAAGAAAACACAATTTTTGATCTTCAGAACTACCAAAATTTAGACATC
CCCCTTTTTTGAAAAAGTGGTCTGGTCCGGTCCTGTCAAAAAAAAATAATTTTGGCCAAT
TTTATTTTTTCATAATTTCAATGCCCCAAGCTTTTGAAAAAGCTTACAGGATCGTTCCTG
TCAAGAAAAAATAATTTTTTGATCTTCAGAACTACCAAAATTTAGACATCCCCCTTTTTT
GAAAAAGTGGTCTGGTCCGGTACTGTCAAAAAAATAATAATTTTGGCCAATTTTATTTTT
ATATAATTTCAATGCCCCAAAAGTTTGAAAAAGCTTACAGGTTCGTTCCTGTCAAGAAAA
CACCATTTTTTGATCTTCAGAACTACCAAAATTTAGACATCCCCCTTTTTTGAAAAAGTG
GTCTGGTCCGGTCCTGTCAAAAAAATAATAATTTTGGCCAATTTTATTTTTTCATAATTC
CAATGCCCCAAAAGTTTGAAAAAGCTTACAGGTTCGTTCCTGTCAAGAAAACACCATTTT
TTGATCTTCAGAACTACAAAAATTTAGACATCCCCCTTTTTTGAAAAAGTGGTCTGGTCC
GGTCCTGTCAAAAAAATAATAATTTTGGCCAATTTTATTTTTATATAATTTCATTGCCCC
AAAAGTTTGAAAAAGCTTACAGGTTCGTTCCTGTCAAGAAAACACAATTTTTTGATCTTC
AGAACTACCAAAATTTAGACATCCCCCTTTTTTGAAAAAGTGGTCTGGTCCGGTCCTGTC
AAAAAAATAATAATTTTGGCCAATTTTATTTTTTCATAATTTCAATGCCCCGAGCTTTTG
AAAAAGCTTACAGGTTCGTTCCTGTCAAGAAAACACAATTTTTTGATCTTCAGAACTACC
AAAATTTAGACATCCCCCTTTTTTGAAAAAGTGGTCTGGTCCGGTTCTGTCAAAAAAATA
ATAATTTTGGCCAATTTTATTTTTTCATAATTTCAATGCCCCAAGCTTTTGAAAAAGCTT
ACAGGATCGTTCCTGTCAAGAAAAAACAATTTTTTGATCTTCAGAACTACCAAAATTTAG
ACATCCCCCTTTTTTGAAAAAGTGGTCTGGTCCGGTCCTGTCAAAAAAATAATAATTTTG
GCCAATTTTATTTTTATATAATTTCAATGCCCCAAAAGTTTGAAAAAGCTTACAGGTTCG
TTCCTGTCAAGAAAACACAATTTTTTGATCTTCAGAACTACCAAAATTTAGACATCCCCC
TTTTTTGAAAAAGTGGTCTGGTCCGGTCCTGTCAAAAAAATAATAATTTTGGCCAATTTT
ACTTTTTCATAATTCCAATGCCCCAAAAGTTTGAAAAAACTTACAGGTTCGTTCCTGTAA
AGAAAACACAATTTTTTTGATCTTCAGAACTACCAAAATTTAGACATCCCCCTTTTTTGA
AAAAGTGTTCTGGTCCGGTCCTGTCAAAAAAATAATAATTTTGGCCAATTTTATTTTTTC
ATAATTTCAATGCCCCAAAAGTTTGAAAAAGCTTACAGGTTCGTTCCTGTCAAGAAAACA
GAATTTTTTTGATCTTCAGAACTACCAAAATTTAGACATCCCCCTTTTTTGAAAAAGTGG
TCTGGTCCGGTCCTGTCAAAAAAATAATAATTTTGGCCAATTTTATTTTTATATAATTTC
AATGCCCCAAAAGTTTGAAAAAGCTTACAGGTTCGTTCCTGTCAAGAAAACACAATTTTT
TGATCTTCAGAACTACCAAAATTTAGACATCCCCCTTTTTTGAAAAAGTGGTCTGGTCCG
GTTCTGTCAAAAAAATAATAATTTTGGCCAATTTTATTTTTTCATAATTTCAATGCCCCA
AGCTTTTGAAAAAGCTTACAGGATCGTTCCTGTCAAGAAAAAACAATTTTTTGATCTTCA
GAACTACCAAAATTTAGACATCCCCCTTTTTTGAAAAAGTGGTCTGGTCCGGTCCTGTCA
AAAAAATAATAATTTTGGCCAATTTTATTTTTATATAATTTCAATGCCCCAAAAGTTTGA
AAAAGCTTACAGGTTCGTTCCTGTCAAGAAAACACAATTTTTTGATCTTCAGAACTACCA
AAATTTAGACATCCCCCTTTTTTGAAAAAGTGGTCTGGTCCGGTCCTGTCAAAAAAATAA
TAATTTTGGCCAATTTTACTTTTTCATAATTCCAATGCCCCAAAAGTTTGAAAAAACTTA
CAGGTTCGTTCCTGTAAAGAAAACACAATTTTTTTGATCTTCAGAATTACCAAAATTTAG
ACATCCCCCTTTTTTGAAAAAGTGTTCTGGTCCGGTCCTGTCAAAAAAATAATAATTTTG
GCCAATTTTATTTTTTCATAATTTCAATGCCCCAAAAGTTTGAAAAAGCTTACAGGTTCG
TTCCTGTCAAGAAAACAGAATTTTTTTGATCTTCAGAACTACCAAAATTTAGACATCCCC
CTTTTTTGAAAAAGTGGTCTGGTCCGGTCCTGTCAAAAAAATAATAATTTTGGCCAATTT
TATTTTTATATAATTTCAATGCCCCAAAAGTTTGAAAAAGCTTACAGGTTCGTTCCTGTC
AAGAAAACACAATTTTTTGATCTTCAGAACTACCAAAATTTAGACATCCCCCTTTTTTGA
AAAGGTGATCTGGTCCGGTCCTGTCAAAAAAATAATAATTTTGACCAATTTTATTTTTAT
ATAATTTCAATGCCCCAAAAGTTTGAAAAAGCTTACAGGTTCGTTCCTGTCAAGAAAACA
CAATTTTTTGATCTTCAGAACTACCAAAATTTAGACCTCCCCCTTTTTTGAAAAAGTGGT
CTGGTCCGGACCTGTCAAAAAAATAATAACTTTGGCCAATTTTATTTTTATATAATTTCA
ATGTCCCAAAAGTTTTAAAAAGCTTACAGGTTCGTTCCTGTCAAGAAAACACCATTCTTT
GATCTTCAGAACTACCAAAATTTAGACATCCCCCTTTTTTGAAAAAGTGGTCTGGTCCGG
TACTGTCAAAAAAATAATAATTTTGGCCAATTTTATTTTTTCATAATTTCAATGCCCCAA
AAGTTTGAAAAAGCTTACAGGTTCGTTCCTGTCAAGAAAACACAATTTTTTGATCTTCAG
AACTACCAAAATTTAGACATCCCCCTTTTTTGAAAAAGTGGTCTGGTCCGGTCCTGTCAA
AAAAAAATAATTTTGGCCATTTTATTTTTTCATAATTTCAATGCCCCAAGCTTTTGAAAA
AGCTTACAGGATCGTTACTGTCAAGAAAAAAACAATTTTTTGATCTTCAGAACTACCAAA
ATTTAGACATCCCCTTTTTTGAAAAAGTGGTCTGGTCCGGTCCTGTCAAAAAAAAATAAT
TTTGGCCAATTTTATTTTTATATAATTTCAATGCCCCAAAAGTTTGAAAAAGCTTACAGG
TTCGTTCCTGTCAAGAAAACACAATTTTTTGATCTTCAGAACTACCAAAATTTAGACATC
CCCCTTTTTTGAAAAAGTGGTCTGGTCCGGTCCAGTCAAAAAAATAATAATTTTGGCCAA
TTTTATTTTTTCATAATTAAAATGCCCCAAAAGTTTGAAAAAGCTTACAGGTTCGTTCCT
GTAAAGAAAACACAATTTTTTTGATCTTCAGAACTACCAAAATTTAGACATCCCCCTTTT
TTGAAAAAGTGGTCTGGTCCGGTCCTGTCAAAAAAATAATAATTTTGGCCCATTTTATTT
TTATATAATTTCAATGCCACAAAAGTTTGAAAAAGCTTACAGGTTCGTTCCTGTCAAGAA
AACACAATTTTTGATCTTCAGAACTACCAAAATTTAGACATCCCCCTTTTTTGAAAAAGT
GGTCTGGTCCGGTCCTGTCAAAAAAATAATAATTTTGGCCAATTTTATTTTTATATAATT
TCAATGCCCCATCAGTTTGAAAAAGCTTACAGGTTCGTTCCTGTCAAGAAAACACAATTT
TTTGATCTTCAGAACTACCAAAATTTAGACATCCAACTTTTTTGAAAAAGTGTTCTGGTC
CGGTCCTGTCAAAAAAATAATAATTTTGGCCAATTTTATTTTTTCATAATTTCAATGCCC
CAAAAGTTTGAAAAAGCTTACAGGTTAGTTCCTGTCAAGAAAACACAATTTTTTGATCTT
CAGAACTACTAAAATTTAGACATCCCCCTTTTTTGAAAAAGTGGTCTGGTCCGGTCCTGT
CAAAAAAATAATAATTTTGGCCAATTTTATTTTTATATAATTTCAATGCCCCAAAAGATT
GAAAAAGCTTACAGGTTCGTTCCTGTCAAGAAAACACATTTTTTTGATCTTCAGAACTAC
CAAAATTTAGACATCCCCCTTTTTTGAAAAGGTGATCTGGTCCGGTCCTGTCAAAAAAAT
AATAATTTTGGCCAATTTTATTTTTATATAATTTCAATGCCCCAAAAGTTTGAAAAAGCT
TACAGGTTCGTTCCTGTCAAAAAAACACAATTTTTTGATCTTCAGAACTACCAAAATTTA
GACATCCCCCTTTTTTGAAAAAGTGTTCTGGTCCGGTCCTGTCAAAAAAATAATAATTTT
GGCCAATTTTATTTTTTCATAATTTCAATGCCCCAAGCTTTTGAAAAAGCTTACAGGTTT
GTTCATGTCAAGAAAACACAATTTTTTGATCTTCAGAACTACCAAAATTTAGACATCCCC
CTTTTTTGAAAAAGTGTTCTGGTCCGGTCCTGTCAAAAAAATAATAATTTTGGCCAATTT
TATTTTTATATAATTTCAAGGCCCCAAAAGTTTGAAAAAGCTTACAGGTTCGTTCCTGTC
AAGAAAACACAATTTTTTGATCTTCAGAACTACCAAAATTTAGACATCCCCCTTTTTTGA
AAAAGTGGTCTGGTCCGGTCCTGTCAAAAAAATTATAATTTTGGCCAATTTTATTTTTAT
ATAATTTCAAAGCCCAAAAGTTTGAAAAAGCTTACAGGTTCGTTCCTGTCAAGAAAACAC
AATTTTTTGATCTTCAGAACTACCAAAATTTAGACATCCCCCTTTTTTGAAAAAGTGGTC
TGGTCCGGTCCTGTCAAAAAAATAATAATTTTGGCCAATTTTATTTTTTCATAATTTCAA
TGCCCCAAAAGTTTGAAAAAGCTTACAGGTTCGTTCCTGTCAAGAAAACACAATTTTTTG
ATCTTCAGAACTACCAAAATTTAGACATCCCCTTTTTTGAAAAAGTGGCCTGGTCCGGTC
CTGTCAAAAAAATATTAATTTTGGCCAATTTTATTTTTTCATAATTTCAATGCCCTGAGC
TTTTGAAAAAGCTTACAGGTTCGATGCTGTCAAGAAAACACAATTTTTTGATCTTCAGAA
CTACCAAAATTTAGACATCCCCCTTTTTTGAAAAAGTGGTCTGGTCCGGTCCTGTCAAAA
AAATAATAATTTTGGCCAATTTTATTTTTATATAATTTCAATGCCCCATAAGTTTGAAAA
AGCTTACAGGTTCGTTCCTGTCAAGAAAACACAATTTTTTGATCTTCAGAACTACCAAAA
TTTAGACATCCCCCTTTTTTGAAAAAGTGTTCTGGTCCGGTCCTGTCAAAAAAATAATAA
TGTTGGCCAATTTTATTTTTTCATAATTTCAATGCCCCAAGCTTTTGAAAAAGCTTACAG
GTTCGTTCCTGTCAAGAAAACACAATTTTTTGATCTTCAGAACTACCAAAATTTAGACAT
CCCCCTTTTTTGAAAAAGTGGTCTGGTCCGGTCCTGTCAAAAAAATAATAATTTTGGCCA
ATTTTATTTTTTCATAATTTCAATGCCCCAAAAGTTTGAAAAAGCTTACAGGTTCGTTCC
TGTAAAGAAAACACAATTTTTTTGATCTTCAGAACTACCAAAATTTAGACATCCCCCTTT
TTTGAAAAAGTGGTCTGGTCCGGTCCTGTCAAAAAAATAATAATTTTGGCCAATTTTATT
TTTATATAATTTCAATGCCCCAAAAGTTTGAAAAAGCTTACAGGTTCGTTCCTGTCAAGA
AAACACAATTTTTGATCTTCAAAACTACCAAAATTTAGACATCCCCCTTTTTTGAAAAAG
TGGTCTGGTCCGGTCCTGTCAAAAAAATAATAATTTTGGCCAATTTTATTTTTATATAAT
TTCAATGCCCCATCAGTTTGAAAAAGCTTACAGGTTCGTTCCTGTCAAGAAAACACAATT
TTTTGATCTTCAGAACTACCAAAATTTAGACATCCCCCTTTTTTGAAAAAGTGTTCTGGT
CCGGTCCTGTCAAAAAAATAATAATTTTGGCCAATTTTATTTTTTCATAATTTCAATGCC
CCAAGCTTTTGAAAAAGCTTACAGGTTCGTTCCTGTCAAGAAAACACAATTTTTTGATCT
TCAGACCTACCAAAATTTAGACATCCCCCTTTTTTGAAAACGTGGTCTGGTCCGGTCCTG
TCAAAAAAATAATAATTTTGGCCAATTTTATTTTTTCATAATTTCAATGCCCCAAAAGTT
TGAAAAAGCTTACAGGTTCATTCCTGTAAAGAAAACACAATTTTTTTGATCTTCAGAACT
ACCAAAATTTAGACATCCCCCTTTTTTGAAAAAGTGTTCTGGTCCGGTCCTGTCAAAAAA
ATAATAATTTTGGCCAATTTTATTTTTATATAATTTCAATGCCCCAAAAGTTTGAAAAAG
CTTACAGGTTCGTTCCTGTCAAGAAAACACAATTTTTTGATCTTCAGAACTACCAAAATT
TAGACATCCCCCTTTTTTGAAAAGGTGATCTGGTCCGGTCCTGTCAAAAAAATAATAATT
TTGGCCAATTTTATTTTTATATAATTTCAATGCCCCAAAAGTTTGAAAAAGCTTACAGGT
TCGTTCCTGTCAAAAAAACACAATTTTTTGATCTTCAGAACTACCAAAATTTAGACATCC
CCCTTTTTTGAAAAAGTGTTCTGGTCCGGTCCTGTCAAAAAAATAATAATTTTTGCCAAT
TTTATTTTTTCATAATTTCAATGCCCCAACCTTTTGAAAAAGCTTACAGGTTCGTTCCTG
TCAAGAAAACACAATTTTTTGATCTTCAGAACTACCAAAATTTAGACATCCCCCTTTTTT
GAAAAAGTGGTCTGGTCCGGTCCTGTCAAAAAAATAATAATTTTGGCCAATTTTATTTTT
ATATAATTTCAATGCCCCAAAAGTTTGAAAAAGCTTACAGGTTCGTTCCTGTCAAGAAAA
CACCATTCTTTGATCTTCAGAACTACCAAAATTTAGACATCCCCCTTTTTTGAAAAAGTG
GTCTTGTCCGGTCCTGTCAAAAAAATTATAATTTTGGCCAATTTTATTTTTATATAATTT
CAATGCCCAAAAGTTTGAAAAAGCTTACAGGTTCGTTCCTGTCAAGAAAACACAATTTTT
TGATCTTCAGAACTACCAAAATTTAGACATCCCCCTTTTTTGAAAAAGTGGTCTGGTCCG
GTCCTGTCAAAAAAATAATAATTTTGGCCAATTTTATTTTTTCATAATTTCAATGCCCCA
AAAGTTAGAAAAAGCTTACAGGTTTGTTCCTTTCAAGAAAACACAATTTTTTGATCTTCA
GAACTACCAAAATTTAGACATCCCCCTTTTTTGAAAAAGTGGCCTGGTCCGGTCCTGTCA
AAAAAATAATAATTTTGGCCAATTTTATTTTTTCATAATTTCAATGCCCTGAGCTTTTGA
AAAGCTTACAGGTTCGATCCTGTCAAGAAAACACAATTTTTTGATCTTCAGAACTACCAA
AATTTAGACATCCCCCTTTTTTGAAAAAGTGGTCTGGTCCGGTCCTGTCAAAAAAATAAT
AATTTTGGCCAATTTTAATTTTATATAATTTCAATGCCCGAAAAGATTGAAAAAGCTTAC
AGGTTCGTTCCTGTCAAGAAAACACAATTTTTTGATCTTCAGAACTACCAAAATTTAGAC
ATCCCCCTTTTTTGAAAAAGTGTTCTGGTCCGGTCCTGTCAAAAAAATAATAATTTTGGC
CAATTTTATTTTTTCATAATTTCAATGCCCCAAGCTTTTGAAAAAGCTTACAGGTTCGTT
CCTGTCAAGAAAACACAATTTTTTGATCTTCAGAACTACCAAAATTTAGACATCCCCCTT
TTTTGAAAAAGTGGTCTGGTCCGGTCCTGTCAAAAAAATAATAATTTTGGCCAATTTTAT
TTTTTCATAATTTCAGTGCCCCAAAAGTTTGAAAAAGCTTACAGGTTCGTTCCTGTAAAG
AAAACACAATTTTTTTGATCTTCAGAACTACCAAAATTTAGACATCCCCCTTTTTTGAAA
AAGTGGTCTGGTCCGGTCCTGTCAAAAAAATAATAATTTTGGCCAATTTTATTTTTATAT
AATTTCAATGCCCCAAAAGTTTGAAAAAGCTTACAGGTTCGTTCCTGTCAAGAAAACACA
ATTTTTTGATCTTCAGAACTACCAAAATTTAGACATCCCCCTTTTTTGAAAAAGTGTTCT
GGTCTGGTCCTGTCAAAAAAATAATAATTTTGGCCAATTTTATTTTTTCATAATTTCAAT
GCCCCAAGCTTTTGAAAAAGCTTACAGGTTCGTTCCTGTCAAGAAAACACAATTTTTTGA
TCTTCAGAACTACCAAAATTTAGACATCCCCCTTTTTTGAAAAAGTGGTCTGGTCCAGTC
CTGTCAAAAAAAATAATTTTGGCCAATTTTATTTTTTCATAATTTCAATGCCCCAAGCTT
TTGAAAAAGCTTACAGGATCGTTCCTGTCAAGAAAACACAATTTTTTGATCTTCAGAACT
ACCAAAATTTAGACATCCCCCTTTTTTGAAAAAGTGTTCTGGTCCGGTCCTGTCAAAAAA
ATAATAATTTTGGCCAATTTTATTTTTTCATAATTTCAATGCCCCAAGCTTTTGAAAAAG
CTTACAGGTTCGTTCCTGTCAAGAAAACACAATTTTTTGATCTTCAGAACTACCAAAATT
TAGACATCCCCCTTTTTTGAAAAAGTGGTCTGGTCCGGTCCTGTCAAAAAAATAATAATT
TTGGCCAATTTTATTTTTTCATAATTTCAATGCCCTGAGCTTTTGAAAAAGCTTACAGGT
TCGTTCCTGTCAAGAAAACACAATTTTTTGATCTTTAGAACTACCAAAATTTAGACATCC
CCCTTTTTTGAAAAAGTGGTCTGGTCCGGTCCTGTCAAAAAATAATAATTTTGGCCAATT
TTATTTTTATATAATTTCAATGCCCCAAAAGTTTAAAAAAGCTTACAGGTTCGTTCCTGT
CAAGAAAACACCATTCTTTGATCTTCAGAACTACCAAAATTTAGACATCCCCCTTTTTTG
AAAAAGTGGTCTGGTCCGGTCCTGTCAAAAAAATAATAATTTTGGCCAATTTTATTTTTA
TATAATTTCAATGCCCCAAAAGTTTGAAAAAGCTTACAGGTTCGTTCCTGTCAAGAAAAC
ACAATTTTTTGATCTTCAGAACTACCAAAATTTAGACATCCCCCTTTTTTGAAAAAGTGT
TCTGGTCCGGTCCTGTCAAAAAAATAATAATTTTGGCCAATTTTATTTTTTCATTATTTC
AATGCCCCAAGCTTTTGAAAAAGCTTACAGGTTCGTTCCTGTCAAGAAAACACAATTTTT
TGATCTTCAGAACTACCAAAATTTAGACATCCCCCTTTTTTGAAAAAGTGGTCTGGTTCG
GTCCTGTCAAAAAAATAATAATTTTGACCAATTTTATTTTTTCATAATTTCAATGCCCCA
AAAGTTTGAAAAAGCTTACAGGTTCGTTCCTGTCAAGAAAACACAATTTTTTGATCTTCA
GAACTACCAAAATTTAGACATCCCCCTTTTTTGAAAAAGTGGTCTGGTCCAGTCCTGTCA
AAAAAATAATAATTTTGGCCAATTTTATTTTTATATAATTTCAATGCCCCAAAAGTTTGA
AAAAGCTTACAGGTTCGTTCCTGTCAAGAAAACACAATTTTTTGATCTTCAGAACTACCA
AAATTTAGACATCCCCCTTTTTTGAAAAAGTGGTCTGGTCCGGTCCTGTCAAAAAAATAA
TAATTTTGGCCAATTTTATTTTTTCATAATTTCAATGACCTGAGCTTTTGAAAAAGCTTA
CAGGTTCGTTCCTGTCAAGAAAACACAATTTTTTGATCTTTAGAACTACCAAAATTTAGA
CATCCCCCTTTTTTGAAAAAGTGGTCTGGTCCGGTCCTGTCAAAAAATAATAATTTTGGC
CAATTTTATTTTTATATAATTTCAATGCCCCAAAAGTTTAAAAAAGCTTACAGGTTCGTT
CCTGTCAAGAAAACACAATTTTTTGATCTTCAGAACTACCAAAATTTAGACATCCCCCTT
TTTTGAAAAAGTGGTCTGGTCCGGTCCTGTCAAAAAAATAATAATTTTGGCCAATTTTAT
TTTTATATAATTTCAATGCCCCAAAAGTTTGAAAAAGCTTACAGGTTTGTTCCTGTCAAG
AAAACACAATTTTTTGATCTTCAGAACTACCAAAATTTAGACATCCCCCTTTTTTGAAAA
AGTGGTCTGGTCCGGTCCTGTCAAAAAAATAATAATTTTGGCCAGTTTTATTTTTTCATA
ATTTCAATGCCCCGAGCTTTTGAAAAAGCTTACAGGTTCGTTCCTGTCAAGAAAACACAA
TTTTTTGATCTTCAGAACTACCAAAATTTAGACATCCCCCTTTTTTGAAAAAGTGGTCTG
GTCCGGACCTGTCAAAAAAATAATAACATTGGCCAATTTTATTTTTATATAATTTCAATG
CCCCAAAAGTTTGAAAAAGCTTACAGGTTCGTTCCTGTCAAGAAAACACCATTCTTGATT
TTAAGAACTACCAAAATTTAGACATCCCCTTTTTTGAAAAAGTGGTCTGGTCCGGTCCTG
TCAAAAAAATAATAATTTTGGCCAATTTTATTTTTTCATAAATTAAATGCCCCAAAAGAT
TGAAACAGCTTACAGGTTCGTTCCTGTCAAGAAAACACAATTTTTTGATCTTCAGAACTA
CCAAAATTTAGACATCCACCTTTTTTGAAAAAGTGGTCTGGTCCGGTACTGTCAAAAAAA
ATAATTTTGGCCAATTTTATTTTTTCATAATTTCAATGCCCCAAGCTTTTGAAAAAGCTT
ACAGGTTCGTTCCAGTCAAGAAAACACAATTTTTGATCTTCAGAACTACCAAAATTTAGA
CATCCCCTTTTTTGAAAAAGTGGTCTGGTCCGGTCCTGTCAAAAAAAAATAATTTTGGCC
AATTTTATTTTTTCATAATTTCAATGCCCCAAGCTTTTGAAAAAGCTTACAGGTTCGTTC
CTGTCAAGAAAACACCATTCTTTGATCTTCAGAACTACCAAAATTTAGACATCCCCCTTT
TTTGAAAAAGTGTTCTGGTCCGGTCCTGTCAAAAAAATAATAATTTTGGCCAATTTTATT
TTTTCATAATTTCAATGCCCCAAAAGTTTGAAAAAGCTTACAGGTTCGTTCCTGTCAAGA
AAACACAATTTTTGATCTTCAGAACTACCAAAATTTAGACATCCCATTTTTTGAAAAAGT
GATCTGGTCTGGTCCTGTCAAAAAAATAATAATTTTGGCCAATTTTATTTTTATATAATT
TCAATGCCCCATAAGTTTGAAAAAGCTTACAGGTTCGTTCCTGTCAAGAAAACACAATTT
TTTGATCTTCAGAACTACCAAAATTTAGACATCCCCCTTTTTTGAAAAAGTGTTCTGGTC
CAGTCCTGTTAAAAAAATAATAATTTTGGCCAATTTTATTTTTTCATAATTTCAATGCCC
CAAGCTTTTGAAAAAGCTTACAGGTTCGTTCCTGTCAAGAAAACACAATTTTTTGATCTT
CAGAACTACCAAAATTTAGACATCCCCCTTTTTTGAAAAGGTGATCTGTTCCGGTCCTGT
CAAAAAAATAATAATTTTGGCCAATTTTATTTTTATATAATTTCAATGCCCCAAAAGTTT
GAAAAAGCTTACAGGTTCGTTCCTGTCAAGAAAACACAATTTTTTGATCTTCAGAACTAC
CAAAATTTAGACATCCCCCTTTTTTGAAAAAGTGTTCTGGTCCGGTCCTGTCAAAAAAAT
AATAATTTTGGCCAATTTTATTTTTTCATAATTTCAATGCCCCAAGCTTTTGAAAAAGCT
TACAGGTTCGTTCCTGTCAGGAAAACACAATTTTTTGATCTTCAGAACTACCAAAATTTA
GACATCCCCCTTTTTTGAAAAAGTGGTCTGGTCCGGTCCTGTCAAAAAAATAATAATTTT
GGCCAATTTTATTTTTATATAATTTCAATGCCCCATAAGTTTGAAAAAGCTTACAGGTTC
GTTCCTGTCAAGAAAACACAATTTTTGATCTTCAGAACTACCAAAATTTAGACATCCCCC
TTTTTTGAAAAAGTGTTCTGGTGTGGTCCTGTCAAAAAATAATAATATTGGCCAATTTTA
TTTTTTCATAATTTCAATGCCCCAAGCTTTTGAAAAATCTTACAGGTTCGTTTCTGTCAA
GAAAACACAATTTTTTGATCTTCAGAACTACCAAAATTTAGACATCCCCCTTTTTTGAAA
AAGTGGTCTGGTCCGGTCCTGTCAAAAAAATAATAATTTTGGCCAATTTTATTTTTTCAT
AATTTCAATGCCCCAAAAGTTTGAAAAAGCTTACAGGTTCGTTCCTGTAAAGAAAACACA
ATTTTTTTGATCTTCAGAACTTCCAAAATTTAGACATCCCCCTTTTTTGAAAAAGTGGTC
TGGTCCGGTCCTGTCAAAAAAATAATAATTTTGGCCAATTTTATTTTTATATAATTTCAA
TGCCCCAAAAGTTTGAAAAAGCTTACAGGTTCGTTCCTGTCAAGAAAACACAATTTTTTG
ATCTTCAGAACTACCAAAATTTAGACATCCCCCTTTTTTGAAAAGGTGATCTGGTCCGGT
CCTGTCAAAAAAATAATAATTTTGGCCAATTTTATTTTTACATAATTTCAATGCCCCAAA
AGTTTGAAAAAGCTTACAGGTTCGTTCCTGTCAAGAAAACACAATTTTTTGATCTTCAGA
ACTACCAAAATTTAGACATCCCCCTTTTTTGAAAAGGTGATCTGGTCCGGTCCTGTCAAA
AAAATAATAATTTTGGCCAATTTTATTTTTACATAATTTCAATGCCCCAAAAGTTTGAAA
AAGCTTACAGGTTCGTTCCTGTCAAGAAAACACAATTTTTTGATCTTCAGAACTACCAAA
ATTTAGACATCCCCCTTTTTTGAAAAAGTGGTCTGGTCCGGTCCTGTCAAAAAAATAATA
ATTTTGGCCAATTTTATTTTTTCATAATTCCAATGCCCCAAAAGTTTGAAAAAGCTTACA
GGTTCGTTCCTGTAAAGAAAACACAATTTTTTTGATCTTCAGAACTACCAAAATTTAGAC
ATCCCCCTTTTTTGAAAAAGTGGTCTAGTCCGGTCCTGTCAAAAAAATAATAATTTTGGC
CAATTTTATTTTTATATAATTTCAATGCAACAAAAGTTTGAAAAAGCTTACAGGTTCGTT
CCTGTCAAGAAAACGCAATTTTTTGATCTTCAGAACTACCAAAATTTAGACATCCCCTTT
TTTGAAAAAGTGATCTGGTCTGGTCCTGTCAAAAAAATAATAATTTTGGCCAATTTTATT
TTTATATAATTTCAATGCCCCATAAGTTTGAAAAAGCTTACAGGTTCGTTCCTGTCAAGA
AAACACAATTTTTTGATCTTCAGAACTACCAAAATTTAGACATCCCCCTTTTTTGAAAAA
GTGTTCTGGTCCGGTCCTGTCAAAAAAATAATAATTTTGGCCAATTTTATTTTTTCATAA
TTTCAATGCCCCAAGCTTTTGAAAAAGCTTACAGGTTCGTTCCTGTCAAGAAAACACAAT
TTTTTGATCTTCAGAACTACCAAAATTTAGACATCCCCCTTTTTTGAAAAAGTGGTCTGG
TCCGGTCCTGTCAAAAAAATAATAATTTTGGCCAATTTTATTTTTATATAATTTCAATGC
CCCAAAAGTTTGAAAAAGCTTACAGGTTCGTTCCTGTCAAGAAAACACCATTCTTTGATC
TACAGAACTACCAAAATTTAGACATCCCCCTTTTTTGAAAAAGTGGTCTGGTCCGGTCCT
GTCAAAAAAATAATAATTTTGGCCAATTTTATTTTTATATAATTTCAATGCCCCAAAAGT
TTGAAAAAGCTTACAGGTTCGTTCCTGTCAAGAAAACACAATTTTATGATCTTCAGAACT
ACCAAAATTTAGACATCCCCCTTTTTTGAAAAAGTGTTCTGGTCCGGTCCTGTCAAAAAA
ATAATAATTTTGGCCAATTTTATTTTTTCATTATTTCAATGCCCCAAGCTTTTGAAAAAG
CTTACAGGTTCGTTCCTGTCAAGAAAACACAATTTTTTGATCTTCAGAACTACCAAAATT
TAGACATCCCCCTTTTTTGAAAAAGTGGTCTGGTTCGGTCCTGTCAAAAAAATAATAATT
TTGACCAATTTTATTTTTTCATAATTTCAATGCCCCAAAAGTTTGAAAAAGCTTACAGGT
TCGTTCCTGTCAAGAAAACACAATTTTTTGATCTTCAGAACTACCAAAATTTAGACATCC
CCCTTTTTTGAAAAAGTGGTCTGGTCCAGTCCTGTCAAAAAAATAATAATTTTGGCCAAT
TTTATTTTTATATAATTTCAATGCCCCAAAAGTTTGAAAAAGCTTACAGGTTCGTTCCTG
TCAAGAAAACACAATTTTTTGATCTTCAGAACTACCAAAATTTAGACATCCCCCTTTTTT
GAAAAAGTGGTCTGGTCTGGTCCTGTCAAAAAAATAATAATTTTGGCCAATTTTATTTTT
TCATAATTTCAATGCCCTGAGCTTTTGAAAAAGCTTACAGGTTCGTTCCTGTCAAGAAAA
CACAATTTTTTGATCTTTAGAACTACCAAAATTTAGACATCCCCCTTTTTTGAAAAAGTG
GTCTGGTCCGGTCCTGTCAAAAAATAATAATTTTGGCCAATTTTATTTTTATATAATTTC
AATGCCCCAAAAGTTTAAAAAAGCTTACAGGTTCGTTCCTGTCAAGAAAACACAATTTTT
TGATCTTCAGAACTACCAAAATTTAGACATCCCCCTTTTTTGAAAAAGTGGTCTGGTCCG
GTCCTGTCAAAAAAATAATAATTTTGGCCAATTTTATTTTTATATAATTTCAATGCCCCA
AAAGTTTGAAAAAGCTTACAGGTTTGTTCCTGTCAAGAAAACACAATTTTTTGATCTTCA
GAACTACCAAAATTTAGACATCCCCCTTTTTTGAAAAAGTGGTCTGGTCCGGTCCTGTCA
AAAAAATAATAATTTTGGCCAGTTTTATTTTTTCATAATTTCAATGCCCCGAGCTTTTGA
AAAAGCTTACAGGTTCGTTCCTGTCAAGAAAACACAATTTTTTGATCTTCAGAACTACCA
AAATTTAGACATCCCCCTTTTTTGAAAAAGTGGTCTGGTCCGGACCTGTCAAAAAAATAA
TAACATTGGCCAATTTTATTTTTATATAATTTCAATGCCCCAAAAGTTTGAAAAAGCTTA
CAGGTTCGTTCCTGTCAAGAAAACACCATTCTTGATTTTAAGAACTACCAAAATTTAGAC
ATCCCCTTTTTTGAAAAAGTGGTCTGGTCCGGTCCTGTCAAAAAAATAATAATTTTGGCC
AATTTTATTTTTTCATAAATTAAATGCCCCAAAAGATTGAAACAGCTTACAGGTTCGTTC
CTGTCAAGAAAACACAATTTTTTGATCTTCAGAACTACCAAAATTTAGACATCCACCTTT
TTTGAAAAAGTGGTCTGGTCCGGTACTGTCAAAAAAAATAATTTTGGCCAATTTTATTTT
TTCATAATTTCAATGCCCCAAGCTTTTGAAAAAGCTTACAGGTTCGTTCCTGTCAAGAAA
ACACAATTTTTGATCTTCAGAACTACCAAAATTTAGACATCCCCTTTTTTGAAAAAGTGG
TCTGGTCCGGTCCTGTCAAAAAAATAATAATTTTGGCCAATTTTATTTTTTCATAAATTA
AATGCCCCAAAAGATTGAAACAGCTTACAGGTTCGTTCCTGTCAAGAAAACACAATTTTT
TGATCTTCAGAACTACCAAAATTTAGACATCCACCTTTTTTGAAAAAGTGGTCTGGTCCG
GTCCTGTCAAAAAAAATAATTTTGGCCAATTTTATTTTTTCATAATTTCAATGCCCCAAG
CTTTTGAAAAAGCTTACAGGTTCGTTCCTGTCAAGAAAACACAATTTTTGATCTTCAGAA
CTACCAAAATTTAGACATCCCCTTTTTTGAAAAAGTGGTCTGGTCCGGTCCTGTCAAAAA
AAAATAATTTTGGCCAATTTTATTTTTTCATAATTTCAATGCCCCAAGCTTTTGAAAAAG
CTTACAGGTTCGTTCCTGTCAAGAAAACACCATTCTTTGATCTTCAGAACTACCAAAATT
TAGACATCCCCCTTTTTTGAAAAAGTGGTCTGGTCCGGTCCTGTCAAAAAAATAATAATT
TTGGCCAATTTTATTTTTATATAATTTCAATGCCCCAAAAGTTTGAAAAAGCTTACAGGT
TCGTTCCTGTCAAGAAAACACAATTTTTTGATCTTCAGAACTACCAAAATTTAGACATCC
CCCTTTTTTGAAAAAGTGTTCTGGTCCGGTCCTGTCAAAAAAATAATAATTTTGGCCAAT
TTTATTTTTTCATAATTTCAATGCCCCAAAAGTTTGAAAAAGCTTACAGGTTCGTTCCTG
TCAAGAAAACACAATTTTTGATCTTCAGAACTACCAAAATTTAGACATCCCATTTTTTGA
AAAAGTGATCTGGTCTGGTCCTGTCAAAAAAATAATAATTTTGGCCAATTTTATTTTTAT
ATAATTTCAATGCCCCATAAGTTTGAAAAAGCTTACAGGTTCGTTCCTGTCAAGAAAACA
CAATTTTTTGATCTTCAGAACTACCAAAATTTAGACATCCCCCTTTTTTGAAAAAGTGTT
CTGGTCCAGTCCTGTTAAAAAAATAATAATTTTGGCCAATTTTATTTTTTCATAATTTCA
ATGCCCCAAGCTTTTGAAAAAGCTTACAGGTTCGTTCCTGTCAAGAAAACACAATTTTTT
GATCTTCAGAACTACCAAAATTTAGACATCCCCCTTTTTTGAAAAGGTGATCTGTTCCGG
TCCTGTCAAAAAAATAATAATTTTGGCCAATTTTATTTTTATATAATTTCAATGCCCCAA
AAGTTTGAAAAAGCTTACAGGTTCGTTCCTGTCAAGAAAACACAATTTTTTGATCTTCAG
AACTACCAAAATTTAGACATCCCCCTTTTTTGAAAAAGTGTTCTGGTCCGGTCCTGTCAA
AAAAATAATAATTTTGGCCAATTTTATTTTTTCATAATTTCAATGCCCCAAGCTTTTGAA
AAAGCTTACAGGTTCGTTCCTGTCAGGAAAACACAATTTTTTGATCTTCAGAACTACCAA
AATTTAGACATCCCCCTTTTTTGAAAAAGTGGTCTGGTCCGGTCCTGTCAAAAAAATAAT
AATTTTGGCCAATTTTATTTTTATATAATTTCAATGCCCCATAAGTTTGAAAAAGCATAC
AGGTTCGTTCCTGTCAAGAAAACACAATTTTTGATCTTCAGAACTACCAAAATTTAGACA
TCCCCCTTTTTTGAAAAAGTGTTCTGGTCTGGTCCTGTCAAAAAATAATAATATTGGCCA
ATTTTATTTTTTCATAATTTCAATGCCCCAAGCTTTTGAAAAATCTTACAGGTTCGTTTC
TGTCAAGAAAACACAATTTTTTGATCTTCAGAACTACCAAAATTTAGACATCCCCCTTTT
TTGAAAAAGTGGTCTGGTCCGGTCCTGTCAAAAAAATAATAATTTTGGCCAATTTTATTT
TTTCATAATTTCAATGCCCCAAAAGTTTGAAAAAGCTTACAGGTTTGTTCCTGTCAAGAA
AACACAATTTTTTGATCTTCAGAACTACCAAAATTTAGACATCCCCCTTTTTTGAAAAGG
TGATCTGGTCCGGTCCTGTCAAAAAAATAATAATTTTGGCCAATTTTATTTTTACATAAT
TTCAATGCCCCAAAAGTTTGAAAAAGCTTACAAGTTCGTTCCTGTCAAGAAAACACAATT
TTTTGATCTTCAGAACTACCAAAATTTAGACATCCCCCTTTTTTGAAAAGGTGATCTGGT
CCGGTCCTGTCAAAAAAATAATAATTTTGGCCAATTTTATTTTTACATAATTTCAATGCC
CCAAAAGTTTGAAAAAGCTTACAGGTTCGTTCCTGTCAAGAAAACACAATTTTTTGATCT
TCAGAACTACCAAAATTTAGACATCCCCCTTTTTTGAAAAAGTGGTCTGGTCCGGTCCTG
TCAAAAAAATAATAATTTTGGCCAATTTTATTTTTTCATAATTCCAATGCCCCAAAAGTT
TGAAAAAGCTTACAGGTTCGTTCCTGTAAAGAAAACACAATTTTTTTGATCTTCAGAACT
ACCAAAATTTAGACATCCCCCTTTTTTGAAAAAGTGGTCTAGTCCGGTCCTGTCAAAAAA
ATAATAATTTTGGCCAAGTTTATTTTTATATAATTTCAATGCAACAAAAGTTTGAAAAAG
CTTACAGGTTCGTTCCTGTCAAGAAAACACAATTTTTGATCTTCAGAACTACCAAAATTT
AGACATCCCCTTTTTTGAAAAAGTGATCTGGTCTGGTCCTGTCAAAAAATAATAATTTTG
GCCAATTTTATTTTTATATAATTTCAATGCCCCATAAGTTTGAAAAAGCTTACAGGTTCG
TTCCTGTCAAGAAAACACCATTCTTTGATCTTCAGAACTACCAAAATTTAGACATCCCCC
TTTTTTGAAAAAGTGGTCTGGTCCGGTCCTGTCAAAAAAATAATAATTTTGGCCAATTTT
ATTTTTTCATAATTTCAATACCCCAAAAGTTTGAAAAAGCTTACAGGTTCGTTCCTGTCA
AGAAAACACAATTTTTCGATCTTCAGAACTACCAAAATTTAGACATCCCCCTTTTTTGAA
AAAGTGGCCTGGTCCGGTCCTGTCAAAAAAATAATAATTTTGGCCAATTTTATTTTTTCA
TAATTTCAATGTCCTGAGCTTTTGAAAAAGCTTACAGGTTCGATCCTGTCAAGAAAACAC
AATTTTTTGATCTTCAGAACTACCAAAATTTAGACATCCCCCTTTTTTGAAAAAGTGGTC
TGGTCCGGTCCTGTCAAAAAAATAATAATTTTGGCCAATTTTATTTTTATATAATTTCAA
TGCCCCATAAGTTTGAAAAAGCTTACAGGTTCGTTTCTGTCAAGAAAACACAATTTTTTG
ATCTTCAGAACTACCAAAATTTAGACATCCCCCTTTTTTGAAAAAGTGGTCTGGTCCGGT
CCTGTCAAAAAAATAATAATTTTGGCCAATTTTATTTTTTCATAATTTCAATGCCCTAAA
AGTTTGAAAAAGCTTACAGGTTCGTTCCTGTAAAGAAAACACAATTTTTTTGATCTTCAG
AACTACCAAAATTTAGACATCCCCCTTTTTTGAAAAAGTGGTCTGGTCCGGTCCTGTCAA
AAAAATAATAATTTTGGCCAATTTTATTTTTATATAATTTCAATGCCCCAAAAGTTTGAA
AAAGCTTACAGGTTCATTCCTGTCAAGAAAACACAATTTTTTTGATCTTCAGAACTACCA
AAATTTAGACATCCCCCTTTTTTGAAAAAGTGGTCTAGTCCGGTCCTGTCAAAAAAATAA
TAATTTTGGCCAATTTTATTTTTATATAATTTCAATGCCCCAAAAGTTTGAAAAAGCTTA
CAGGTTCGTTCCTGTCAAGAAAACACAATTTTTGATCTTCAGAACTACCAAAATTTAGAC
ATCCCCTTTTTTGAAAAAGTGATCTGGTCTGGTCCTGTCAAAAAAATAATAATTTTGGCC
AATTTTATTTTTATATAATTTCAATGCCCCATAAATTTGAAAAAGCTTACAGGTTCGTTC
CTGTCAAGAAAACACAATTTTTTGATCTTCAGAACTACCAAAATTTAGACATCCCCCTTT
TTTGAAAAAGTGTTCTGGTCCGGTCCTGTCAAAAAAATAATAATTTTGGCCAATTTTATT
TTTTCATAATTTCAATGCCCCAAGCTTTTGAAAAAGCTTACAGGTTCGTTCCTGTCAAGA
AAACACAATTTTTTGATCTTCAGAACTACCAAAATTTAGACATCCCCCTTTTTTGAAAAG
GTGATCTGGTCCGGTCCTGTCAAAAAAATAATAATTTTGGCCAATTTTATTTTTATATAA
TTTCAATGCCCCAAAAGTTTGAAAAAGCTTACAGGTTCGTTCCTGTCAAGAAAACACAAT
TTTTTGATCTTCAGAACTACCAAAATTTAGACATCCCCCTTTTTTGAAAAAGTGTTCTGG
TCCGGTCCTGTCAAAAAAATAATAATTTTGGCCAATTTTATTTTTTCATAATTTCAATGC
CCCAAGCTTTTGAAAAAGCTTACAGGATCGTTCCTGTCAAGAAAACACAATTTTTTGATC
TTCAGAACTACCAAAATTTAGACATCCCCCTTTTTTGAAAAAGTGGTCTGGTCCGGACCT
GTCAAAAAAATAATAACATTGGCCAATTTTATTTTTTCATAATTTCAATGCCCCAAAAGT
TTGAAAAAGCTTACAGGTTCATTCCTGTCAAGAAAACACAATTTTTTTGATCTTCAGAAC
TACCAAAATTTAGACATCCCCCTTTTTTGAAAAAGTGGTCTAGTCCGGTCCTGTCAAAAA
AATAATAATTTTGGCCAATTTTATTTTTATATAATTTCAATGCCCCAAAAGTTTGAAAAA
GCTTACAGGTTCGTTCCTGTCAAGAAAACACAATTTTTGATCTTCAGAACTACCAAAATT
TAGACATCCCCTTTTTTGAAAAAGTGATCTGGTCTGGTCCTGTCAAAAAAATAATAATTT
TGGCCAATTTTATTTTTATATAATTTCAATGCCCCATAAATTTGAAAAAGCTTACAGGTT
CGTTCCTGTCAAGAAAACACAATTTTTTGATCTTCAGAACTACCAAAATTTAGACATCCC
CCTTTTTTGAAAAAGTGTTCTGGTCCGGTCCTGTCAAAAAAATAATAATTTTGGCCAATT
TTATTTTTTCATAATTTCAATGCCCCAAGCTTTTGAAAAAGCTTACAGGTTCGTTCCTGT
CAAGAAAACACAATTTTTTGATCTTCAGAACTACCAAAATTTAGACATCCCCCTTTTTTG
AAAAGGTGATCTGGTCCGGTCCTGTCCAAAAAATAATAATTTTGGCCAATTTTATTTTTA
TATAATTTCAATGCCCCAAAAGTTTGAAAAAGCTTACAGGTTCGTTCCTTTCAAGAAAAC
ACAATTTTTTGATCTTCAGAACTACCAAAATTTAGACATCCCCCTTTTTTGAAAAAGTGT
TCTGGTCCGGTCCTGTCAAAAAAATAATAATTTTGGCCAATTTTATTTTTTCATAATTTC
AATGCCCCAAGCTTTTGAAAAAGCTTACAGGATCGTTCCTGTCAAGAAAACACAATTTTT
TGATCTTCAGAACTACCAAAATTTAGACATCCCCCTTTTTTGAAAAAGTGGTCTGGTCCG
GACCTGTCAAAAAAATAATAACATTGGCCAATTTTATTTTTTCATAATTTCAATGCCCCA
AAAGTTTGAAAAAGCTTACAGGTTCGTTCCTGTAAAGAAAACACAATTTTTTTGATCTTC
AGAACTACCAAAATTTAGACATCCCCCTTTTTTGAAAAAGTGGTCTGGTCCGGTCCTGTC
AAAAAAATAATAATTTTGGCCAATTTTATTTTTATATAATTTCAATGCCCCAAAAGTTTG
AAAAAGCTTACAGGTTCGTTCCTGTCAAGAAAACACAATTTTTTGATCTTCAGAACTACC
AAAATTTAGACATCCCCCTTTTTTGAAAAAGTGGTCTGGTCCGGTCCTGTCAAAAAAATA
ATAATTTTGGCCAATTTTATTTTTAAATAATTTCAATGCCCCAAAAGTTTGAAAAAGCTT
ACAGGTTCGTTCCTGTCAAGAAAACACAATTTTTTGATCTTCAGAACTACCAAAATTTAG
ACATCCCCCTTTTTTGAAAAAGTGGTCTGGTCCGGTCCTGTCAAAAAAATAATAATTTTG
GCCAATTTTATTTTTTCATAATTTCAATGCCCTGAGCTTTTGAAAAAGCTTACAGGTTCG
TTCCTGTCAAGAAAACACAATTTTTTGATCTTCAGAACTACCAAAATTTAGACATCCCCC
TTTTTTGAAAAAGTGGTCTGGTCCGGTCCTGTCAAAAAATAATAATTTTGGCCAATTTTA
TTTTTATATAATTTCAATGCCCCAAAAGATTAAAAAAGCTTACAGGTTCGTTCCTGTCAA
GAAAACACAATTTTTTTGATCTTCAGAACTACCAAAATTTAGACATCCCCCTTTTTTGAA
AAAGTGGTCTGGGCCGGTCCTGTCAAAAAAATAATAATTTTGGAGAATTTTATTTTTATA
TAATTTCAATGCCCCAAAAGTTTAAAAAAGCTTACAGGTTCGTTCCTGTCAAGAAAACAC
AATTTTTTGATCTTCAGAACTAATAAAATTTAGACATCCCCCTTTTTTGAAAAAGTGTTC
TGGTCCGGTCCTGTCAAAAAAATAATAATTTTGGCCAATTTTATTTTTTCATAATTTCAA
TGCCCCAAGCTTTTGAAAAAGCTTACAGGATCGTTCCTGTCAAGAAAACACAATTTTTTG
ATCTTCAGAACTACCAAAATTTAGACATCCCCCTTTTTTGAAAAAGTGGTCTGGTCCGGA
CCTGTCAAAAAAATAATAACATTGGCCAATTTTATTTTTTCATAATTTCAATGCCCCAAA
AGTTTGAAAAAGCTTACAGGTTCGTTCCTGTAAAGAAAACACAATTTTTTTGATCTTCAG
AACTACCAAAATTTAGACATCCCCCTTTTTTGAAAAAGTGGTCTGGTCCGGTCCTGTCAA
[truncated: 6,670,289 more chars]
