# Supplementary material for: Genomic and Epidemiological Investigations Reveal Chromosomal Integration of the Acipenserid Herpesvirus 3 Genome in Lake Sturgeon Acipenser fulvescens
Source: Viruses. 2025 Apr 5;17(4):534. doi: 10.3390/v17040534 (PMC12031113; doi:10.3390/v17040534)
Supplement: Supplementary file 1 [file viruses-17-00534-s001.zip › S2 Table rev rnd2 prf.xlsx]

## Sheet: Titlepage
					S2 Table. Virus taxa and other targets used to investigate acipenserid herpesvirus 3 LSGO systematics and Q1mcp qPCR performance References: Clouthier, S.; Tomczyk, M.; Schroeder, T.; Klassen, C.; Dufresne, A.; Emmenegger, E.; Nalpathamkalam, T.; Wang, Z.; Thiruvahindrapuram, B. A new sturgeon herpesvirus from juvenile Lake Sturgeon Acipenser fulvescens displaying epithelial skin lesions. Pathoge…
					Any use of trade, firm, or product names is for descriptive purposes only and does not imply endorsement by the U.S. Government.

## Sheet: S2 Table
S2 Table. Virus taxa and other targets used to investigate acipenserid herpesvirus 3 LSGO systematics and Q1mcp qPCR performance
Virus taxa, fish species and cell lines	Abbreviation	Genbank accession number(s)	Use in study1
			ASp2	G	P	msa
Alloherpesviridae, Acivirus3
Unclassified
acipenserid herpesvirus 1 (AciHV-1)
lake sturgeon herpesvirus Wolf River4	LSHV	OK485036.1	√s		√	√
lake sturgeon herpesvirus 2 200413-11TC4	LSHV-2	WAS29283.1, 84, 85, 87, 89; OP729412.1	√s		√
white sturgeon AciHV-1 UC Davis	AciHV-1 UC Davis	OR001786.1	√s		√
acipenserid herpesvirus 3 (AciHV-3)3
atlantic sturgeon AciHV-3	AciHV-3 AS JABEPO	JABEPO010010078.15		√*
green sturgeon AciHV-3 103-1	AciHV-3 GS UCD 103-1	PQ564464	√t	√*
green sturgeon AciHV-3 103-2	AciHV-3 GS UCD 103-2	PQ564465		√*
lake sturgeon AciHV-3 LSGO	AciHV-3 LSGO	OR242742, PQ564448		√*	√	√
lake sturgeon AciHV-3 39-131	AciHV-3 LS BWR 39-131	PQ564458	√t	√
lake sturgeon AciHV-3 48-398	AciHV-3 LS CR 48-398	PQ564459		√
lake sturgeon AciHV-3 25-434	AciHV-3 LS GoR 25-434	PQ564455		√
lake sturgeon AciHV-3 39-158	AciHV-3 LS GR 39-158	PQ564457		√
lake sturgeon AciHV-3 78-601	AciHV-3 LS LSBB 78-601	PQ564462	√t	√*
lake sturgeon AciHV-3 78-688	AciHV-3 LS LSGB 78-688	PQ564463		√*
lake sturgeon AciHV-3 32-696	AciHV-3 LS NRStL 32-696	PQ564456		√
lake sturgeon AciHV-3 25-228	AciHV-3 LS NRLR 25-228	PQ564453		√
lake sturgeon AciHV-3 63-201:210	AciHV-3 LS UNR	OR242753, 54, 55, 56, 57		√*	√
lake sturgeon AciHV-3 25-4	AciHV-3 LS NSKR 25-4	PQ564449		√
lake sturgeon AciHV-3 25-157	AciHV-3 LS SSKR 25-157	PQ564452		√
lake sturgeon AciHV-3 83-111	AciHV-3 LS OMR 83-111	PQ564460		√
lake sturgeon AciHV-3 10-124	AciHV-3 LS SKRMB 10-124	PQ564450		√
lake sturgeon AciHV-3 25-107	AciHV-3 LS SSKR 25-107	PQ564451		√
lake sturgeon AciHV-3 83-121	AciHV-3 LS SSKR 83-121	PQ564461		√
lake sturgeon AciHV-3 25-560	AciHV-3 LS WpgR 25-560	PQ564454		√
pallid sturgeon AciHV-3 MT 2008	AciHV-3 PS MT 2008	OR242752	√t	√*
shortnose sturgeon AciHV-3 54-1402	AciHV-3 SnS NB 2015	OR242747	√t	√
sterlet sturgeon AciHV-3 Gen_M01	AciHV-3 SS Gen M01	VTUV01000924.15		√*	√
sterlet sturgeon AciHV-3 WHYD16114868AA	AciHV-3 SS WHYD	SCEB01000000.15		√*	√
sterlet sturgeon AciHV-3 fAciRut3	AciHV-3 SS fAciRut3	OV7546565		√*	√
white sturgeon AciHV-3 63-1	AciHV-3 WS UCR 63-1	OR242748	√t	√*
white sturgeon AciHV-3 89-174	AciHV-3 WS VIU 89-174	OR242749		√*
white sturgeon AciHV-3 WSSK	AciHV-3 WSSK	OR242750		√*
white sturgeon AciHV-3 WSS-2	AciHV-3 WSS2	OR242751		√*
Alloherpesviridae, Batravirus
Batravirus ranidallo1
ranid herpesvirus I McKinnell	RaHV-1	NC_008211.1	√s		√
Batravirus ranidallo2
ranid herpesvirus 2 Rafferty	RaHV-2	NC_008210.1			√
Batravirus ranidallo3
ranid herpesvirus 3 FO1_2015	RaHV-3	NC_034618.1			√	√
Alloherpesviridae, Cyvirus
Cyvirus cyprinidallo1
cyprinid herpesvirus 1 NG-J1	CyHV-1	NC_019491.1			√
Cyvirus cyprinidallo2
cyprinid herpesvirus 2 ST-J1	CyHV-2	NC_019495.1			√
Cyvirus cyprinidallo3
cyprinid herpesvirus 3 F98-50	CyHV-3	NC_009127.1	√v		√	√
Alloherpesviridae, Ictavirus
Ictavirus acipenseridallo2
acipenserid herpesvirus 2 (AciHV-2)
shortnose sturgeon AciHV-2 NB_2015	AciHV-2 SnS NB 2015	OR242758, 59, 60, 61, 62	√v	√*	√
siberian sturgeon herpesvirus 1 SK1/0406	AciHV-2 SbSHV-1	KT183706.1	√s
siberian sturgeon herpesvirus 2 SIz6/0311	AciHV-2 SbSHV-2	KT183707.1	√s
snake river white sturgeon herpesvirus	AciHV-2 SRWSHV	NC_043042.1	√s		√
Ictavirus ictaluridallo1
ictalurid herpesvirus 1 Auburn 1	IcHV-1	NC_001493.2	√s		√	√
Ictavirus ictaluridallo2
ictalurid herpesvirus 2 760/94	IcHV-2	NC_036579.1			√
Unclassified
lates calcarifer herpesvirus V516	LCHV				√
Alloherpesviridae, Unclassified
teratorn-like element in Oryzias latipes 73I9	TLEOL	LC199500.1			√	√
Birnaviridae, Aquabirnavirus
Aquabirnavirus salmonidae
infectious pancreatic necrosis virus, Jasper	IPNV	-	√v
Mimiviridae, unclassified
namao virus	NV	JX155659, MG745874	√s
white sturgeon iridovirus	WSIV	DQ897645	√s
Orthoherpesviridae, Simplexvirus
Simplexvirus humanalpha1
human alphaherpesvirus 1, strain 17	HHV-1	YP_009137093.1				√
Orthoherpesviridae, Lymphocryptovirus
Lymphocryptovirus humangamma4
human gammaherpesvirus 4, AG876	HHV-4 AG876	YP_001129493.1			√	√
human gammaherpesvirus 4, B95-8	HHV-4 B95-8	NC_007605.1			√
Rhabdoviridae, Novirhabdovirus
Novirhabdovirus piscine
viral hemorrhagic septicemia virus, 99-292	VHSV	-	√v
Novirhabdovirus salmonid
infectious hemorrhagic necrosis virus, 93-057	IHNV	-	√v
Rhabdoviridae, Sprivivirus
Sprivivirus cyprinus
spring viremia of carp virus, HHOcarp06	SVCV	-	√v
Tissue
Lepisosteus oculatus Spotted gar, 88-1	Spotted gar CLLA 88-1	-	√t
Lepisosteus osseus Longnose gar, 88-3	Longnose gar BLLA 88-3	-	√t
Polyodon spathula Paddlefish, 100-1	Paddlefish SD 100-1	-	√t
Cell lines
Chinook salmon embryo 214	CHSE	-	√c
Epithelioma papulosum cyprinid	EPC	-	√c
Lake sturgeon gonad	LSGO	-	√c
White sturgeon skin	WSSK	-	√c
White sturgeon spleen	WSS-2	-	√c
[1] Use in study: denoted by checkmark; ASp, analytical specificity; G, genotypes (*, genotyping phylogeny); P, phylogeny (Alloherpesviridae phylogeny); msa, multiple sequence alignment
[2] Template used for ASp results: s, synthetic DNA; c, naïve cell line DNA; t, tissue DNA; v, viral DNA or cDNA
[3] Proposed classification for consideration by the International Committee on Taxonomy of Viruses [34]
[4] Proposed classification based on evidence provided in Clouthier et al (2023) and this study.
[5] See supplementary data for sequence details
