# Supplementary material for: Genomic and Epidemiological Investigations Reveal Chromosomal Integration of the Acipenserid Herpesvirus 3 Genome in Lake Sturgeon Acipenser fulvescens
Source: Viruses. 2025 Apr 5;17(4):534. doi: 10.3390/v17040534 (PMC12031113; doi:10.3390/v17040534)
Supplement: Supplementary file 1 [file viruses-17-00534-s001.zip › S3 Data rev rnd2.xlsx]

## Sheet: Titlepage
					S3 Data. BLASTP and BLASTN analyses of host sequence. Host sequence immediately adjacent to the virus:host junction was screened against the National Center for Biotechnology Information (NCBI) non-redundant (nr) or core nucleotide databases (core_nt) to identify similar sequences (Altschul et al., 1990, 1997). The results for the 11 contigs containing host sequence are presented on 22 worksheets…
					Any use of trade, firm, or product names is for descriptive purposes only and does not imply endorsement by the U.S. Government.

## Sheet: ptg000187l (P)
ptg000187l overview
Repeats
GC/AT content
CpG islands
Coding potential
ptg0001871 BLASTP hits 3' to virus sequence
						Query		Subject
Query	Blast hit - accession number	aa % identity	alignment length	mismatches	gap opens	start	end	start	end	E-value	Bit score	% positive	BLASTP	CDDs	Notes	Descriptions
134,372 -> 134,010 (1)	no BLASTP hits
134,287 -> 134,556 (2)	no BLASTP hits
135,106 -> 134,903 (3)	no BLASTP hits
135,533 -> 135,288 (4)	no BLASTP hits
135,550 -> 135,762 (5)	no BLASTP hits
136,095 -> 135,742 (6)	no BLASTP hits
544,236 -> 543,967 (A)	no BLASTP hits
544,490 -> 544,272 (B)	no BLASTP hits
544,772 -> 544,554 (C)	no BLASTP hits
544,896 -> 545,843 (D)	XP_058870294.1	92.698	315	23	0	1	315	1	315	0	587	94.6		SGNH_hydrolase cd00229 SGNH_hydrolase, or GDSL_hydrolase, is a diverse family of lipases and esterases. The tertiary ... 148-308 2.41e-10 Lipase_GDSL_2 pfam13472 GDSL-like Lipase/Acylhydrolase family; This family of presumed lipases and related enzymes are ... 189-298 5.44e-10 TesA COG2755 Lysophospholipase L1 or related esterase [Amino acid transport and metabolism]; 140-314 6.17e-08		uncharacterized protein LOC131721085 [Acipenser ruthenus]
544,896 -> 545,843 (D)	XP_058876908.1	92.698	315	23	0	1	315	1	315	0	583	94.29				uncharacterized protein LOC131731682 [Acipenser ruthenus]
544,896 -> 545,843 (D)	XP_048854141.1	38.854	314	184	3	5	315	3	311	5.37e-60	205	57.96				uncharacterized protein LOC125721947 [Brienomyrus brachyistius]
544,896 -> 545,843 (D)	XP_056375946.1	39.571	326	184	7	1	315	4	327	8.57e-60	205	54.29				uncharacterized protein LOC130273348 [Hyla sarda]
544,896 -> 545,843 (D)	XP_062896362.1	34.375	320	196	4	1	315	1	311	8.67e-55	191	53.44				uncharacterized protein LOC134342314 [Mobula hypostoma]
544,896 -> 545,843 (D)	XP_055489008.1	32.288	319	203	4	1	315	1	310	1.01e-54	191	53.61				uncharacterized protein LOC129695759 [Leucoraja erinacea]
545,963 -> 546,715 (E)	XP_051783709.1	49.388	245	122	2	3	245	35	279	3.03e-82	261	68.16		Exo_endo_phos_2 pfam14529 Endonuclease-reverse transcriptase; This domain represents the endonuclease region of ... 87-194 1.40e-17 L1-EN cd09076 Endonuclease domain (L1-EN) of the non-LTR retrotransposon LINE-1 (L1), and related domains; ... 12-200 6.17e-12 EEP cd08372 Exonuclease-Endonuclease-Phosphatase (EEP) domain superfamily; This large superfamily includes ... 12-134 6.43e-04		uncharacterized protein LOC127527823 [Erpetoichthys calabaricus]
545,963 -> 546,715 (E)	XP_051789513.1	48.98	245	123	2	3	245	35	279	7.51e-81	256	67.76				uncharacterized protein LOC127529574 [Erpetoichthys calabaricus]
545,963 -> 546,715 (E)	KAK6491568.1	44.939	247	134	2	1	246	24	269	3.43e-73	236	65.99				hypothetical protein HHUSO_G3663 [Huso huso]
545,963 -> 546,715 (E)	XP_059819501.1	43.59	234	125	3	3	233	76	305	2.83e-64	213	64.53				uncharacterized protein LOC132390971 [Hypanus sabinus]
545,963 -> 546,715 (E)	XP_056395052.1	42.126	254	142	3	1	249	12	265	3.68e-63	212	59.84				uncharacterized protein LOC130290887 [Hyla sarda]
545,963 -> 546,715 (E)	XP_056408415.1	41.961	255	143	3	1	250	12	266	7.08e-63	213	60				uncharacterized protein LOC130310988 [Hyla sarda]
545,963 -> 546,715 (E)	XP_055521745.1	42.259	239	137	1	3	241	60	297	2.81e-61	207	61.09				uncharacterized protein LOC129715880 [Leucoraja erinacea]
545,963 -> 546,715 (E)	XP_055488748.1	41.322	242	135	3	3	241	60	297	9.86e-61	205	61.98				uncharacterized protein LOC129695638 isoform X1 [Leucoraja erinacea]
545,963 -> 546,715 (E)	XP_059801318.1	42.149	242	133	3	3	241	134	371	2.87e-59	204	61.98				uncharacterized protein LOC132378427 [Hypanus sabinus]
545,963 -> 546,715 (E)	XP_059845638.1	41.991	231	133	1	3	233	63	292	6.4e-59	200	58.44				uncharacterized protein LOC132404994 [Hypanus sabinus]
546,694 -> 547,071 (F)	MBN3300038.1	59.551	89	36	0	36	124	1	89	2.61e-23	100	78.65		no CDDs		RTJK polymerase [Amia calva]
546,694 -> 547,071 (F)	XP_048827643.1	42.735	117	67	0	4	120	25	141	6.98e-22	101	66.67				RNA-directed DNA polymerase from mobile element jockey [Brienomyrus brachyistius]
546,694 -> 547,071 (F)	KAG2458901.1	43.443	122	69	0	4	125	47	168	1.69e-19	95.1	68.85				MEGF6 protein [Polypterus senegalus]
546,694 -> 547,071 (F)	KFW71114.1	40.323	124	70	2	3	124	42	163	6.18e-18	86.3	58.87				hypothetical protein AS28_01278 [Pygoscelis adeliae]
546,694 -> 547,071 (F)	KAG2466039.1	44.262	122	68	0	4	125	26	147	1.09e-16	87	70.49				PGM2 protein [Polypterus senegalus]
546,694 -> 547,071 (F)	NXF28431.1	37.398	123	75	1	3	125	33	153	3.42e-16	84.7	58.54				RTXE polymerase [Rhodinocichla rosea]
546,694 -> 547,071 (F)	KAK4810699.1	34.959	123	76	2	4	124	743	863	3.48e-16	85.5	60.98				LOW QUALITY PROTEIN: hypothetical protein QYF61_007673 [Mycteria americana]
546,694 -> 547,071 (F)	WP_143413434.1	36.585	123	76	1	3	125	2	122	6.34e-16	82	60.16				hypothetical protein [Escherichia coli]
546,694 -> 547,071 (F)	KAK4807036.1	35.772	123	75	2	4	124	55	175	1.08e-15	84.3	60.16				LOW QUALITY PROTEIN: hypothetical protein QYF61_018377 [Mycteria americana]
546,694 -> 547,071 (F)	KFZ54394.1	35.772	123	77	1	3	125	47	167	1.24e-15	80.5	59.35				hypothetical protein N338_05423 [Podiceps cristatus]
547,119 -> 548,282 (G)	XP_048827643.1	65.464	388	132	1	1	386	161	548	5.4e-178	530	80.41		RT_nLTR_like cd01650 RT_nLTR: Non-LTR (long terminal repeat) retrotransposon and non-LTR retrovirus reverse ... 79-329 4.00e-58 RVT_1 pfam00078 Reverse transcriptase (RNA-dependent DNA polymerase); A reverse transcriptase gene is usually ... 84-307 1.76e-29 group_II_RT_mat TIGR04416 group II intron reverse transcriptase/maturase; Members of this protein family are ...129-300 1.25e-13		RNA-directed DNA polymerase from mobile element jockey [Brienomyrus brachyistius]
547,119 -> 548,282 (G)	MDJ0596595.1	57.527	372	158	0	15	386	392	763	7.45e-149	451	73.66				reverse transcriptase domain-containing protein [Pleurocapsa sp. MO_226.B13]
547,119 -> 548,282 (G)	NEQ69831.1	57.88	368	154	1	20	386	423	790	3.7e-145	446	72.55				hypothetical protein [Symploca sp. SIO2D2]
547,119 -> 548,282 (G)	MCP4269647.1	52.604	384	182	0	3	386	337	720	4.38e-140	429	71.09				hypothetical protein [Candidatus Brocadiaceae bacterium]
547,119 -> 548,282 (G)	XP_058867360.1	97.059	204	6	0	184	387	2	205	6.69e-139	416	97.06				uncharacterized protein LOC131709233 [Acipenser ruthenus]
547,119 -> 548,282 (G)	CAI5787035.1	55.858	367	162	0	20	386	45	411	2.16e-137	414	70.3				Hypothetical predicted protein [Podarcis lilfordi]
547,119 -> 548,282 (G)	WP_185167786.1	51.676	358	173	0	29	386	4	361	3.74e-133	398	70.95				reverse transcriptase family protein [Proteus mirabilis]
547,119 -> 548,282 (G)	MBY9153033.1	52.957	372	175	0	15	386	432	803	1.61e-132	413	71.51				endonuclease/exonuclease/phosphatase family protein [Pseudomonas aeruginosa]
547,119 -> 548,282 (G)	XP_062823749.1	54.545	363	165	0	25	387	185	547	1.27e-131	403	69.7				protein lin-52 homolog isoform X4 [Anolis carolinensis]
547,119 -> 548,282 (G)	XP_062823748.1	54.545	363	165	0	25	387	227	589	3.06e-131	404	69.7				protein lin-52 homolog isoform X3 [Anolis carolinensis]
548,352 -> 548,603 (H)	XP_058867360.1	93.243	74	5	0	1	74	230	303	2.21e-39	147	94.59		no CDDs		uncharacterized protein LOC131709233 [Acipenser ruthenus]
548,352 -> 548,603 (H)	MBN3271385.1	89.189	74	8	0	1	74	80	153	1.27e-35	137	93.24				CFDP2 protein [Polyodon spathula]
548,352 -> 548,603 (H)	MBN3305559.1	62.162	74	28	0	1	74	109	182	5.88e-26	105	82.43				HARB1 nuclease [Amia calva]
548,352 -> 548,603 (H)	MBN3309800.1	65.714	70	24	0	5	74	745	814	2.18e-24	107	82.86				CPT1A palmitoyltransferase [Amia calva]
548,352 -> 548,603 (H)	MBN3306953.1	65.714	70	24	0	5	74	212	281	4.67e-24	103	84.29				ZBED5 protein [Amia calva]
548,352 -> 548,603 (H)	MBN3305245.1	60.811	74	29	0	1	74	297	370	7.94e-24	103	81.08				GTD2B protein [Amia calva]
548,352 -> 548,603 (H)	MBN3302039.1	67.797	59	19	0	1	59	104	162	3.08e-21	98.2	88.14				PLCZ1 phosphodiesterase [Amia calva]
548,352 -> 548,603 (H)	XP_048853901.1	56.757	74	32	0	1	74	249	322	2.19e-20	94.4	72.97				uncharacterized protein LOC125721830 isoform X1 [Brienomyrus brachyistius]
548,352 -> 548,603 (H)	MBN3285525.1	87.5	48	6	0	7	54	55	102	8.75e-19	88.2	91.67				TRI39 ligase [Polyodon spathula]
548,352 -> 548,603 (H)	XP_048827643.1	62.069	58	22	0	1	58	574	631	7.85e-16	82.8	77.59				RNA-directed DNA polymerase from mobile element jockey [Brienomyrus brachyistius]
716,089 -> 715,334 (I)	XP_058867360.1	93.991	233	14	0	2	234	89	321	1.14e-161	468	95.28		RT_nLTR_like cd01650 RT_nLTR: Non-LTR (long terminal repeat) retrotransposon and non-LTR retrovirus reverse … 3-60 1.19e-04		uncharacterized protein LOC131709233 [Acipenser ruthenus]
716,089 -> 715,334 (I)	XP_051789435.1	66.129	248	83	1	3	250	14	260	9.55e-117	345	80.24				uncharacterized protein LOC127529561 [Erpetoichthys calabaricus]
716,089 -> 715,334 (I)	MBN3271385.1	94.798	173	9	0	64	236	1	173	7.96e-112	343	97.69				CFDP2 protein [Polyodon spathula]
716,089 -> 715,334 (I)	MBN3307225.1	70.984	193	53	1	2	194	168	357	2.19e-95	297	86.01				GTD2A protein [Amia calva]
716,089 -> 715,334 (I)	XP_048827643.1	68.78	205	63	1	3	207	434	637	5.66e-93	304	82.93				RNA-directed DNA polymerase from mobile element jockey [Brienomyrus brachyistius]
716,089 -> 715,334 (I)	XP_048853901.1	68.205	195	62	0	57	251	163	357	1.02e-92	288	83.08				uncharacterized protein LOC125721830 isoform X1 [Brienomyrus brachyistius]
716,089 -> 715,334 (I)	KFP21635.1	54.508	244	111	0	6	249	2	245	2.77e-87	270	70.9				hypothetical protein Z169_03134 [Egretta garzetta]
716,089 -> 715,334 (I)	KFP09544.1	54.508	244	111	0	6	249	2	245	4.48e-87	269	70.9				hypothetical protein Z169_08336 [Egretta garzetta]
716,089 -> 715,334 (I)	PKU39991.1	54.032	248	114	0	2	249	35	282	4.99e-87	270	70.16				hypothetical protein llap_9712 [Limosa lapponica baueri]
716,089 -> 715,334 (I)	KFP14588.1	54.508	244	111	0	6	249	2	245	5.17e-87	269	70.9				hypothetical protein Z169_14030 [Egretta garzetta]

## Sheet: ptg000187l (N)
ptg000187l BLASTN hits with sequence 3' to virus sequence
Results from top 5 hits (see subsequent columns for overview of results)
query	acc.ver	% identity	alignment length	mismatches	gap opens	q. start	q. end	s. start	s. end	evalue	bit score
ptg000187l 134150-137309	OV754675.1	90.557	2711	140	27	457	3160	82773187	82770586	0	3718
ptg000187l 134150-137309	OV754675.1	92.483	1623	77	7	1127	2747	19591	21170	0	2387
ptg000187l 134150-137309	OV754675.1	94.066	1028	56	2	1445	2467	82775145	82774118	0	1575
ptg000187l 134150-137309	OV754675.1	94.066	1028	56	2	1445	2467	82789963	82788936	0	1575
ptg000187l 134150-137309	OV754675.1	93.969	1028	57	2	1445	2467	82782554	82781527	0	1571
ptg000187l 134150-137309	OV754675.1	91.952	497	40	0	1445	1941	82795948	82795452	0	717
ptg000187l 134150-137309	OV754675.1	86.093	604	80	4	1637	2238	82790129	82789528	0	697
ptg000187l 134150-137309	OV754675.1	86.093	604	80	4	1637	2238	82796114	82795513	0	697
ptg000187l 134150-137309	OV754675.1	85.927	604	81	4	1637	2238	82775311	82774710	0	692
ptg000187l 134150-137309	OV754675.1	85.927	604	81	4	1637	2238	82782720	82782119	0	692
ptg000187l 134150-137309	OV754675.1	75.319	940	124	20	258	1184	82791583	82790739	0	657
ptg000187l 134150-137309	OV754675.1	90.105	475	20	4	2689	3160	82795457	82795007	0	652
ptg000187l 134150-137309	OV754675.1	78.94	755	95	12	258	999	82776763	82776060	3.7e-180	649
ptg000187l 134150-137309	OV754675.1	78.94	755	95	12	258	999	82784172	82783469	3.7e-180	649
ptg000187l 134150-137309	OV754675.1	91.099	382	11	4	2743	3123	21794	22153	4.82e-147	539
ptg000187l 134150-137309	OV754675.1	87.719	399	11	4	2712	3110	82774098	82773738	5.5e-140	516
ptg000187l 134150-137309	OV754675.1	83.197	488	76	4	1803	2287	19907	20391	4.22e-135	499
ptg000187l 134150-137309	OV754675.1	87.105	380	11	3	2712	3091	82781507	82781166	2.67e-131	486
ptg000187l 134150-137309	OV754675.1	87.105	380	11	3	2712	3091	82788916	82788575	2.67e-131	486
ptg000187l 134150-137309	OV754675.1	85.16	438	61	4	1803	2238	82772261	82771826	3.25e-130	483
ptg000187l 134150-137309	OV754675.1	82.42	438	73	4	1445	1880	82771903	82771468	6.28e-114	429
ptg000187l 134150-137309	OV754675.1	82.005	439	75	4	1445	1881	20265	20701	9.31e-112	422
ptg000187l 134150-137309	OV754675.1	81.093	439	77	4	1445	1880	82774787	82774352	7.16e-107	406
ptg000187l 134150-137309	OV754675.1	81.093	439	77	4	1445	1880	82782196	82781761	7.16e-107	406
ptg000187l 134150-137309	OV754675.1	81.093	439	77	4	1445	1880	82789605	82789170	7.16e-107	406
ptg000187l 134150-137309	OV754675.1	83.602	372	32	6	5	359	82773737	82773378	3.71e-104	396
ptg000187l 134150-137309	OV754675.1	92.188	256	17	1	6	258	82781165	82780910	1.48e-96	370
ptg000187l 134150-137309	OV754675.1	92.188	256	17	1	6	258	82788574	82788319	1.48e-96	370
ptg000187l 134150-137309	OV754675.1	92.188	256	17	1	6	258	82794989	82794734	1.48e-96	370
ptg000187l 134150-137309	OV754675.1	83.025	324	30	6	5	309	19024	19341	3.71e-85	333
ptg000187l 134150-137309	OV754675.1	84.536	194	22	3	1287	1479	82775500	82775314	1.07e-47	209
ptg000187l 134150-137309	OV754675.1	84.536	194	22	3	1287	1479	82782909	82782723	1.07e-47	209
ptg000187l 134150-137309	OV754675.1	84.536	194	22	3	1287	1479	82790318	82790132	1.07e-47	209
ptg000187l 134150-137309	OV754675.1	85.714	182	21	2	579	755	82776303	82776484	3.72e-47	207
ptg000187l 134150-137309	OV754675.1	85.714	182	21	2	579	755	82783711	82783892	3.72e-47	207
ptg000187l 134150-137309	OV754675.1	85.714	182	21	2	579	755	82791122	82791303	3.72e-47	207
ptg000187l 134150-137309	OV754675.1	87.05	139	18	0	1445	1583	82795590	82795452	2.68e-36	170
ptg000187l 134150-137309	OV754675.1	73.333	300	72	6	2009	2305	41246478	41246772	1.39e-33	161
ptg000187l 134150-137309	OV754675.1	70.609	279	33	6	258	535	82777761	82777531	2.51e-30	151
ptg000187l 134150-137309	OV754675.1	70.609	279	33	6	258	535	82785170	82784940	2.51e-30	151
ptg000187l 134150-137309	OV754675.1	79.096	177	36	1	580	755	82772895	82773071	8.75e-30	150
ptg000187l 134150-137309	OV754680.1	91.044	2635	144	24	498	3121	28441	30994	0	3663
ptg000187l 134150-137309	OV754680.1	82.752	487	80	4	1803	2287	29361	29845	2.67e-131	486
ptg000187l 134150-137309	OV754680.1	82.42	438	73	4	1445	1880	29719	30154	6.28e-114	429
ptg000187l 134150-137309	OV754680.1	85.714	364	37	6	5	367	27840	28189	5.88e-108	409
ptg000187l 134150-137309	OV754680.1	77.151	372	59	4	2496	2856	18363750	18364106	3.26e-73	294
ptg000187l 134150-137309	OV754680.1	85.259	251	34	2	2067	2317	18363467	18363714	2.06e-69	280
ptg000187l 134150-137309	OV754680.1	74.342	304	73	4	2007	2307	28473147	28473448	4.24e-40	184
ptg000187l 134150-137309	OV737692.1	90.94	2638	144	24	498	3121	26031	28587	0	3658
ptg000187l 134150-137309	OV737692.1	82.752	487	80	4	1803	2287	26951	27435	2.67e-131	486
ptg000187l 134150-137309	OV737692.1	82.42	438	73	4	1445	1880	27309	27744	6.28e-114	429
ptg000187l 134150-137309	OV737692.1	85.479	365	37	7	5	367	25429	25779	2.5e-106	403
ptg000187l 134150-137309	OV737692.1	77.151	372	59	4	2496	2856	16401169	16401525	3.26e-73	294
ptg000187l 134150-137309	OV737692.1	85.259	251	34	2	2067	2317	16400886	16401133	2.06e-69	280
ptg000187l 134150-137309	OV737692.1	74.342	304	73	4	2007	2307	26424761	26425062	4.24e-40	184
ptg000187l 134150-137309	OV754663.1	88.237	2695	213	32	498	3160	7196459	7193837	0	3381
ptg000187l 134150-137309	OV754663.1	86.44	2677	194	29	472	3125	7175702	7173172	0	3213
ptg000187l 134150-137309	OV754663.1	85.845	438	58	4	1803	2238	7195519	7195084	1.47e-134	497
ptg000187l 134150-137309	OV754663.1	83.105	438	70	4	1803	2238	7174770	7174335	2.85e-118	443
ptg000187l 134150-137309	OV754663.1	82.192	438	74	4	1445	1880	7195161	7194726	7.65e-113	425
ptg000187l 134150-137309	OV754663.1	80.822	438	80	4	1445	1880	7174412	7173977	1.06e-104	398
ptg000187l 134150-137309	OV754663.1	76.699	412	39	13	6	367	7176278	7175874	1.8e-76	304
ptg000187l 134150-137309	OV754663.1	84.39	205	13	2	6	191	7196990	7196786	2.68e-55	234
ptg000187l 134150-137309	OV754663.1	86.17	188	14	6	579	755	7175406	7175592	3.72e-47	206
ptg000187l 134150-137309	OV754663.1	83.684	190	17	6	579	755	7196183	7196371	9.98e-42	189
ptg000187l 134150-137309	OV737736.1	87.88	2698	207	29	498	3160	6689837	6687225	0	3369
ptg000187l 134150-137309	OV737736.1	86.557	2678	190	30	472	3125	6650466	6647935	0	3225
ptg000187l 134150-137309	OV737736.1	91.657	1654	93	11	1445	3087	6734040	6732421	0	2352
ptg000187l 134150-137309	OV737736.1	91.475	1654	93	11	1445	3087	6727045	6725429	0	2342
ptg000187l 134150-137309	OV737736.1	91.354	1654	94	12	1445	3087	6730542	6728927	0	2329
ptg000187l 134150-137309	OV737736.1	82.254	1792	241	30	498	2238	6728375	6726610	0	1733
ptg000187l 134150-137309	OV737736.1	82.228	1795	234	33	498	2238	6731871	6730108	0	1728
ptg000187l 134150-137309	OV737736.1	83.836	1491	164	25	498	1941	6724884	6723424	0	1560
ptg000187l 134150-137309	OV737736.1	86.809	796	101	4	1445	2238	6701493	6700700	0	948
ptg000187l 134150-137309	OV737736.1	92.354	497	38	0	1445	1941	8334	8830	0	726
ptg000187l 134150-137309	OV737736.1	92.354	497	38	0	1445	1941	6691348	6690852	0	726
ptg000187l 134150-137309	OV737736.1	92.354	497	38	0	1445	1941	6701135	6700639	0	726
ptg000187l 134150-137309	OV737736.1	92.354	497	38	0	1445	1941	6709219	6708723	0	726
ptg000187l 134150-137309	OV737736.1	92.354	497	38	0	1445	1941	6714307	6713811	0	726
ptg000187l 134150-137309	OV737736.1	92.354	497	38	0	1445	1941	6718330	6717834	0	726
ptg000187l 134150-137309	OV737736.1	92.153	497	39	0	1445	1941	6698040	6697544	0	721
ptg000187l 134150-137309	OV737736.1	91.952	497	40	0	1445	1941	6706124	6705628	0	717
ptg000187l 134150-137309	OV737736.1	86.258	604	79	4	1637	2238	8168	8769	0	701
ptg000187l 134150-137309	OV737736.1	86.258	604	79	4	1637	2238	6714473	6713872	0	701
ptg000187l 134150-137309	OV737736.1	86.258	604	79	4	1637	2238	6718496	6717895	0	701
ptg000187l 134150-137309	OV737736.1	86.093	604	80	4	1637	2238	6691514	6690913	0	697
ptg000187l 134150-137309	OV737736.1	86.093	604	80	4	1637	2238	6698206	6697605	0	697
ptg000187l 134150-137309	OV737736.1	86.093	604	80	4	1637	2238	6701659	6701058	0	697
ptg000187l 134150-137309	OV737736.1	86.093	604	80	4	1637	2238	6706290	6705689	0	697
ptg000187l 134150-137309	OV737736.1	85.927	604	81	4	1637	2238	6709385	6708784	0	692
ptg000187l 134150-137309	OV737736.1	92.194	474	37	0	1637	2110	6719608	6719135	0	689
ptg000187l 134150-137309	OV737736.1	79.073	755	95	12	258	999	6388	7092	0	653
ptg000187l 134150-137309	OV737736.1	78.94	755	94	12	258	999	6694179	6693477	1.06e-180	650
ptg000187l 134150-137309	OV737736.1	78.94	755	94	12	258	999	6696241	6695539	1.06e-180	650
ptg000187l 134150-137309	OV737736.1	78.94	755	94	12	258	999	6704325	6703623	1.06e-180	650
ptg000187l 134150-137309	OV737736.1	78.94	755	95	12	258	999	6712508	6711805	3.7e-180	649
ptg000187l 134150-137309	OV737736.1	78.94	755	95	12	258	999	6716531	6715828	3.7e-180	649
ptg000187l 134150-137309	OV737736.1	89.895	475	21	4	2689	3160	6690857	6690407	1.29e-179	647
ptg000187l 134150-137309	OV737736.1	78.808	755	95	12	258	999	6722121	6721419	4.5e-179	645
ptg000187l 134150-137309	OV737736.1	88.842	475	26	4	2689	3160	8825	9275	4.22e-173	625
ptg000187l 134150-137309	OV737736.1	84.74	557	78	7	1687	2238	6734157	6733603	2.05e-164	597
ptg000187l 134150-137309	OV737736.1	89.055	402	19	3	2689	3087	6697549	6697170	1.68e-146	536
ptg000187l 134150-137309	OV737736.1	89.055	402	19	3	2689	3087	6700644	6700265	1.68e-146	536
ptg000187l 134150-137309	OV737736.1	89.055	402	19	3	2689	3087	6705633	6705254	1.68e-146	536
ptg000187l 134150-137309	OV737736.1	89.055	402	19	3	2689	3087	6708728	6708349	1.68e-146	536
ptg000187l 134150-137309	OV737736.1	89.055	402	19	3	2689	3087	6717839	6717460	1.68e-146	536
ptg000187l 134150-137309	OV737736.1	89.055	402	19	3	2689	3087	6723429	6723050	1.68e-146	536
ptg000187l 134150-137309	OV737736.1	88.806	402	20	3	2689	3087	6713816	6713437	7.15e-145	532
ptg000187l 134150-137309	OV737736.1	91.209	364	32	0	1445	1808	6719442	6719079	1.92e-139	513
ptg000187l 134150-137309	OV737736.1	85.845	438	58	4	1803	2238	6688907	6688472	1.47e-134	497
ptg000187l 134150-137309	OV737736.1	83.562	438	68	4	1803	2238	6649534	6649099	5.5e-121	452
ptg000187l 134150-137309	OV737736.1	82.648	438	72	4	1803	2238	6723920	6723485	1.48e-115	434
ptg000187l 134150-137309	OV737736.1	82.46	439	72	5	1803	2238	6730901	6730465	2.19e-113	427
ptg000187l 134150-137309	OV737736.1	82.192	438	74	4	1445	1880	6688549	6688114	7.65e-113	425
ptg000187l 134150-137309	OV737736.1	82.192	438	72	6	1803	2238	6727401	6726968	1.13e-110	417
ptg000187l 134150-137309	OV737736.1	81.05	438	79	4	1445	1880	6649176	6648741	8.72e-106	402
ptg000187l 134150-137309	OV737736.1	80.866	439	78	4	1445	1880	6733680	6733245	8.72e-106	401
ptg000187l 134150-137309	OV737736.1	80.638	439	78	5	1445	1880	6730185	6729751	4.52e-103	393
ptg000187l 134150-137309	OV737736.1	80.317	442	78	7	1445	1880	6726687	6726249	8.17e-100	382
ptg000187l 134150-137309	OV737736.1	74.895	474	64	10	63	535	6696581	6696162	1.92e-82	324
ptg000187l 134150-137309	OV737736.1	74.895	474	64	10	63	535	6699430	6699011	1.92e-82	324
ptg000187l 134150-137309	OV737736.1	74.895	474	64	10	63	535	6704665	6704246	1.92e-82	324
ptg000187l 134150-137309	OV737736.1	74.895	474	64	10	63	535	6707514	6707095	1.92e-82	324
ptg000187l 134150-137309	OV737736.1	74.895	474	64	10	63	535	6722461	6722042	1.92e-82	324
ptg000187l 134150-137309	OV737736.1	74.895	474	65	10	63	535	6712848	6712428	6.71e-82	323
ptg000187l 134150-137309	OV737736.1	74.895	474	65	10	63	535	6716871	6716451	6.71e-82	323
ptg000187l 134150-137309	OV737736.1	76.699	412	39	13	6	367	6651042	6650638	1.8e-76	304
ptg000187l 134150-137309	OV737736.1	79.494	356	59	7	63	417	5287	5629	9.33e-74	295
ptg000187l 134150-137309	OV737736.1	81.786	280	36	6	52	330	4538	4803	5.51e-64	262
ptg000187l 134150-137309	OV737736.1	81.429	280	37	6	52	330	6697084	6696819	2.34e-62	258
ptg000187l 134150-137309	OV737736.1	81.429	280	37	6	52	330	6700179	6699914	2.34e-62	258
ptg000187l 134150-137309	OV737736.1	81.429	280	37	6	52	330	6705168	6704903	2.34e-62	258
ptg000187l 134150-137309	OV737736.1	81.429	280	37	6	52	330	6708263	6707998	2.34e-62	258
ptg000187l 134150-137309	OV737736.1	81.429	280	37	6	52	330	6713351	6713086	2.34e-62	258
ptg000187l 134150-137309	OV737736.1	81.429	280	37	6	52	330	6717374	6717109	2.34e-62	258
ptg000187l 134150-137309	OV737736.1	81.429	280	37	6	52	330	6722964	6722699	2.34e-62	258
ptg000187l 134150-137309	OV737736.1	80.669	269	37	6	63	330	4795	5049	2.2e-56	238
ptg000187l 134150-137309	OV737736.1	80.669	269	37	6	63	330	5041	5295	2.2e-56	238
ptg000187l 134150-137309	OV737736.1	80.669	269	37	6	63	330	6696827	6696573	2.2e-56	238
ptg000187l 134150-137309	OV737736.1	80.669	269	37	6	63	330	6699676	6699422	2.2e-56	238
ptg000187l 134150-137309	OV737736.1	80.669	269	37	6	63	330	6699922	6699668	2.2e-56	238
ptg000187l 134150-137309	OV737736.1	80.669	269	37	6	63	330	6707760	6707506	2.2e-56	238
ptg000187l 134150-137309	OV737736.1	80.669	269	37	6	63	330	6708006	6707752	2.2e-56	238
ptg000187l 134150-137309	OV737736.1	80.669	269	37	6	63	330	6713094	6712840	2.2e-56	238
ptg000187l 134150-137309	OV737736.1	80.669	269	37	6	63	330	6717117	6716863	2.2e-56	238
ptg000187l 134150-137309	OV737736.1	80.669	269	37	6	63	330	6722707	6722453	2.2e-56	238
ptg000187l 134150-137309	OV737736.1	84.39	205	13	2	6	191	6690371	6690167	2.68e-55	234
ptg000187l 134150-137309	OV737736.1	79.926	269	39	6	63	330	6704911	6704657	1.14e-53	229
ptg000187l 134150-137309	OV737736.1	81.69	213	12	2	6	191	6725424	6725212	1.39e-52	224
ptg000187l 134150-137309	OV737736.1	82.587	201	11	2	15	191	6728909	6728709	2.06e-50	218
ptg000187l 134150-137309	OV737736.1	81.773	203	11	2	15	191	6732403	6732201	2.51e-49	214
ptg000187l 134150-137309	OV737736.1	85.052	194	21	3	1287	1479	6714662	6714476	2.51e-49	214
ptg000187l 134150-137309	OV737736.1	85.714	182	21	1	579	755	6693719	6693900	8.75e-49	212
ptg000187l 134150-137309	OV737736.1	85.714	182	21	1	579	755	6695781	6695962	8.75e-49	212
ptg000187l 134150-137309	OV737736.1	85.714	182	21	1	579	755	6703865	6704046	8.75e-49	212
ptg000187l 134150-137309	OV737736.1	85.714	182	21	1	579	755	6712047	6712228	8.75e-49	212
ptg000187l 134150-137309	OV737736.1	85.714	182	21	1	579	755	6716070	6716251	8.75e-49	212
ptg000187l 134150-137309	OV737736.1	85.714	182	21	1	579	755	6721661	6721842	8.75e-49	212
ptg000187l 134150-137309	OV737736.1	84.536	194	22	3	1287	1479	7979	8165	1.07e-47	209
ptg000187l 134150-137309	OV737736.1	84.536	194	22	3	1287	1479	6691703	6691517	1.07e-47	209
ptg000187l 134150-137309	OV737736.1	84.536	194	22	3	1287	1479	6698395	6698209	1.07e-47	209
ptg000187l 134150-137309	OV737736.1	84.536	194	22	3	1287	1479	6701848	6701662	1.07e-47	209
ptg000187l 134150-137309	OV737736.1	84.536	194	22	3	1287	1479	6706479	6706293	1.07e-47	209
ptg000187l 134150-137309	OV737736.1	84.536	194	22	3	1287	1479	6709574	6709388	1.07e-47	209
ptg000187l 134150-137309	OV737736.1	84.536	194	22	3	1287	1479	6718685	6718499	1.07e-47	209
ptg000187l 134150-137309	OV737736.1	84.536	194	22	3	1287	1479	6719797	6719611	1.07e-47	209
ptg000187l 134150-137309	OV737736.1	85.165	182	22	1	579	755	6849	6668	3.72e-47	207
ptg000187l 134150-137309	OV737736.1	86.17	188	14	6	579	755	6650170	6650356	3.72e-47	206
ptg000187l 134150-137309	OV737736.1	81.865	193	18	6	579	755	6689558	6689749	5.17e-39	179
ptg000187l 134150-137309	OV737736.1	87.77	139	17	0	1445	1583	8692	8830	2.2e-37	175
ptg000187l 134150-137309	OV737736.1	87.77	139	17	0	1445	1583	6690990	6690852	2.2e-37	175
ptg000187l 134150-137309	OV737736.1	87.77	139	17	0	1445	1583	6697682	6697544	2.2e-37	175
ptg000187l 134150-137309	OV737736.1	87.77	139	17	0	1445	1583	6700777	6700639	2.2e-37	175
ptg000187l 134150-137309	OV737736.1	87.77	139	17	0	1445	1583	6705766	6705628	2.2e-37	175
ptg000187l 134150-137309	OV737736.1	87.77	139	17	0	1445	1583	6708861	6708723	2.2e-37	175
ptg000187l 134150-137309	OV737736.1	87.77	139	17	0	1445	1583	6713949	6713811	2.2e-37	175
ptg000187l 134150-137309	OV737736.1	87.77	139	17	0	1445	1583	6717972	6717834	2.2e-37	175
ptg000187l 134150-137309	OV737736.1	87.77	139	17	0	1445	1583	6723562	6723424	2.2e-37	175
ptg000187l 134150-137309	OV737736.1	80.303	198	17	6	579	755	6724600	6724796	2.2e-37	175
ptg000187l 134150-137309	OV737736.1	80.102	196	17	6	579	753	6731588	6731782	2.68e-36	171
ptg000187l 134150-137309	OV737736.1	79.104	201	17	6	579	755	6728088	6728287	9.35e-36	169
ptg000187l 134150-137309	OV737736.1	71.685	279	31	6	258	535	6694331	6694100	3.97e-34	164
ptg000187l 134150-137309	OV737736.1	83.23	161	19	3	258	417	6693414	6693261	3.97e-34	163
ptg000187l 134150-137309	OV737736.1	83.23	161	19	3	258	417	6703560	6703407	3.97e-34	163
ptg000187l 134150-137309	OV737736.1	83.23	161	19	3	258	417	6711742	6711589	3.97e-34	163
ptg000187l 134150-137309	OV737736.1	83.23	161	19	3	258	417	6715765	6715612	3.97e-34	163
ptg000187l 134150-137309	OV737736.1	83.23	161	19	3	258	417	6721356	6721203	3.97e-34	163
ptg000187l 134150-137309	OV737736.1	71.326	279	31	6	258	535	7155	7385	4.84e-33	160
ptg000187l 134150-137309	OV737736.1	82.609	161	20	3	258	417	6695476	6695323	1.69e-32	159

## Sheet: ptg001137l (P)
ptg001137l overview
GC/AT content
CpG islands
Coding potential
	HOST
ptg0011371 BLASTP hits 5' to virus seq - corresponds to nt 1-23789 in contig
						Query		Subject
Query	Blast hit - accession number	aa % identity	alignment length	mismatches	gap opens	start	end	start	end	E-value	Bit score	% positive	BLASTP	CDDs	Notes	Descriptions
559…951	KRX52182.1	97.273	110	3	0	1	110	1	110	2.23e-65	207	98.18		no CDDs		hypothetical protein T09_15412 [Trichinella sp. T9]
559…951	KAG5830159.1	91.667	120	9	1	1	120	1	119	3.45e-65	204	93.33				hypothetical protein ANANG_G00315710 [Anguilla anguilla]
559…951	KRY99990.1	97.273	110	3	0	1	110	1	110	9.41e-65	204	98.18				hypothetical protein T4B_2565 [Trichinella pseudospiralis]
559…951	XP_060232856.1	97.273	110	3	0	1	110	1	110	1.22e-64	204	98.18				uncharacterized protein LOC132651956 [Meriones unguiculatus]
559…951	KAG1270293.1	97.273	110	3	0	1	110	1	110	1.31e-64	204	98.18				hypothetical protein G6F65_013222 [Rhizopus arrhizus]
559…951	KAJ8248694.1	97.273	110	3	0	1	110	1	110	1.81e-64	202	98.18				hypothetical protein COCON_G00233520 [Conger conger]
559…951	OQY64528.1	97.273	110	3	0	1	110	51	160	5.63e-64	205	98.18				hypothetical protein AB1845_0001 [Acinetobacter baumannii]
559…951	EXD08168.1	97.273	110	3	0	1	110	55	164	1.05e-63	204	98.18				hypothetical protein J457_4177 [Acinetobacter baumannii 136706]
559…951	KAG5830074.1	96.364	110	4	0	1	110	1	110	1.33e-63	200	97.27				hypothetical protein ANANG_G00318110 [Anguilla anguilla]
559…951	RXN15085.1	82.171	129	23	0	1	129	1	129	2.06e-62	198	84.5				rRNA promoter binding [Labeo rohita]
559…951	XP_049623817.1	98.182	110	2	0	1	110	197	306	3.16e-62	205	99.09				proline-rich protein 2-like [Suncus etruscus]
559…951	XP_049644368.1	98.182	110	2	0	1	110	200	309	3.35e-62	205	99.09				proline-rich protein 2-like [Suncus etruscus]
1558…2190	KAG8429183.1	66.447	152	45	4	1	149	1	149	3.6e-38	140	67.76		no CDDs		hypothetical protein GDO86_018110 [Hymenochirus boettgeri]
1558…2190	KAG8537513.1	66.026	156	34	5	1	144	1	149	4e-36	137	67.95				hypothetical protein GDO81_024402 [Engystomops pustulosus]
1558…2190	KAF3688082.1	64	125	40	2	1	125	1	120	5.01e-30	128	65.6				TAF5-like RNA polymerase II p300/CBP-associated factor-associated factor [Channa argus]
1558…2190	XP_036440343.1	61.017	118	33	2	1	113	1	110	2.13e-24	110	62.71				translation initiation factor IF-2-like [Colossoma macropomum]
1558…2190	RXN15026.1	55.814	129	50	3	1	127	1	124	1.27e-22	103	58.14				basic proline-rich [Labeo rohita]
1558…2190	KAI9531491.1	87.931	58	7	0	1	58	1	58	3.14e-21	97.8	87.93				hypothetical protein NQZ68_040498 [Dissostichus eleginoides]
1558…2190	KAG6484323.1	56.667	120	34	4	1	118	1	104	1.76e-20	98.2	62.5				hypothetical protein ZIOFF_061126 [Zingiber officinale]
1558…2190	XP_037553016.1	89.474	57	6	0	1	57	1	57	1.88e-20	100	89.47				translation initiation factor IF-2-like [Nematolebias whitei]
1558…2190	VDO33272.1	50.42	119	50	3	1	119	1	110	2.49e-20	94.4	59.66				unnamed protein product [Haemonchus placei]
1558…2190	KAI9540386.1	87.931	58	7	0	1	58	1	58	2.96e-20	98.2	87.93				hypothetical protein NQZ68_040701 [Dissostichus eleginoides]
1558…2190	XP_031145834.2	87.931	58	7	0	1	58	1	58	6.11e-20	97.4	87.93				uncharacterized protein LOC116043362 [Sander lucioperca]
1558…2190	GBN29619.1	41.718	163	69	5	21	172	793	940	6.23e-20	99.8	46.01				Putative protein in type-1 retrotransposable element R1DM [Araneus ventricosus]
1558…2190	KAI9540371.1	87.931	58	7	0	1	58	1	58	6.28e-20	97.8	87.93				hypothetical protein NQZ68_040686 [Dissostichus eleginoides]
1558…2190	GBN29644.1	41.718	163	69	5	21	172	793	940	6.86e-20	99.8	46.01				Putative protein in type-1 retrotransposable element R1DM [Araneus ventricosus]
3379…4302	KAH3847746.1	49.412	85	41	1	1	85	1	83	1e-14	80.1	60		PHA03247 PHA03247 large tegument protein UL36; Provisional 23-293 1.82e-03		hypothetical protein DPMN_090077 [Dreissena polymorpha]
3379…4302	VDI33579.1	88.889	36	4	0	1	36	1	36	1.99e-12	73.9	91.67				Hypothetical predicted protein [Mytilus galloprovincialis]
3379…4302	KAH3829349.1	90.909	33	3	0	1	33	122	154	2.5e-10	71.6	93.94				hypothetical protein DPMN_131345 [Dreissena polymorpha]
3379…4302	KAH3829390.1	90.909	33	3	0	1	33	122	154	2.6e-10	71.2	93.94				hypothetical protein DPMN_131386 [Dreissena polymorpha]
3379…4302	KAH3878751.1	90.909	33	3	0	1	33	122	154	4.15e-10	70.5	93.94				hypothetical protein DPMN_002650 [Dreissena polymorpha]
3379…4302	KAH3894548.1	90.909	33	3	0	1	33	121	153	4.16e-10	70.5	93.94				hypothetical protein DPMN_018706 [Dreissena polymorpha]
3379…4302	KAH3737027.1	90.909	33	3	0	1	33	122	154	4.28e-10	70.5	93.94				hypothetical protein DPMN_043603 [Dreissena polymorpha]
3379…4302	KAH3845558.1	90.909	33	3	0	1	33	121	153	4.33e-10	70.5	93.94				hypothetical protein DPMN_087839 [Dreissena polymorpha]
3379…4302	KAH3749970.1	90.909	33	3	0	1	33	122	154	4.72e-10	70.5	93.94				hypothetical protein DPMN_184486 [Dreissena polymorpha]
3379…4302	WP_293653929.1	96.552	29	1	0	1	29	2	30	3.11e-09	64.7	100				hypothetical protein [Thiolapillus sp.]
3379…4302	WP_293675639.1	96.552	29	1	0	1	29	2	30	3.69e-09	64.3	100				hypothetical protein [Thiolapillus sp.]
3379…4302	WP_293675644.1	96.552	29	1	0	1	29	2	30	3.79e-09	64.3	100				hypothetical protein [Thiolapillus sp.]
																note: I have not placed these descriptions according to their NCBI number yet (see column B for guidance).
11817…12488	XP_033934823.1	34.286	210	138	0	6	215	15	224	5.62e-40	148	52.86		no CDDs		uncharacterized protein LOC117442971 isoform X1 [Pseudochaenichthys georgianus]
11817…12488	XP_033934823.1	34.466	206	135	0	10	215	2	207	2.83e-39	146	53.4				uncharacterized protein LOC117442971 isoform X2 [Pseudochaenichthys georgianus]
11817…12488	XP_033934823.1	33.333	207	138	0	6	212	32	238	2.23e-37	141	52.17				hypothetical protein NDU88_008773 [Pleurodeles waltl]
11817…12488	XP_033934824.1	34.466	206	135	0	10	215	2	207	2.92e-39	146	53.4				hypothetical protein NDU88_008767 [Pleurodeles waltl]
11817…12488	XP_033934824.1	33.333	207	138	0	6	212	15	221	1.15e-37	142	52.17				hypothetical protein P7K49_020742 [Saguinus oedipus]
11817…12488	KAJ1111449.1	26.147	218	161	0	6	223	98	315	4.67e-28	120	38.07				hypothetical protein RRG08_029284 [Elysia crispata]
11817…12488	KAJ1111449.1	25.688	218	162	0	6	223	132	349	5.61e-27	117	37.61				hypothetical protein NDU88_008776 [Pleurodeles waltl]
11817…12488	KAJ1111449.1	26.066	211	156	0	6	216	149	359	1.26e-26	116	37.91				hypothetical protein [Cytobacillus stercorigallinarum]
11817…12488	KAJ1111449.1	26.667	180	132	0	6	185	183	362	1.53e-22	105	38.33				hypothetical protein NDU88_008774 [Pleurodeles waltl]
11817…12488	KAJ1111449.1	23.853	218	160	1	6	223	2	213	5.78e-21	101	37.16				mucin-2-like [Biomphalaria glabrata]
11817…12488	KAJ1111443.1	25.121	207	155	0	6	212	12	218	3.04e-26	112	38.65				hypothetical protein BgiMline_027219 [Biomphalaria glabrata]
11817…12488	KAJ1111443.1	24.51	204	154	0	20	223	9	212	2.15e-25	110	38.24				hypothetical protein MAR_016159 [Mya arenaria]
11817…12488	KAK2099394.1	39.394	198	110	10	10	207	279	466	4.75e-26	116	46.46
11817…12488	KAK3781620.1	33.488	215	143	0	7	221	8	222	2.08e-25	110	40
11817…12488	KAK3781620.1	34.146	205	135	0	17	221	1	205	3.68e-25	110	40.49
11817…12488	KAK3781620.1	33.488	215	143	0	7	221	25	239	3.92e-25	110	40
11817…12488	KAJ1111452.1	26.087	184	136	0	40	223	2	185	1.8e-22	101	38.04
11817…12488	KAJ1111452.1	25.556	180	134	0	6	185	2	181	4.17e-22	100	37.22
11817…12488	WP_191813281.1	34.028	144	95	0	56	199	11	154	3.23e-21	97.4	63.19
11817…12488	WP_191813281.1	34.028	144	95	0	73	216	11	154	3.23e-21	97.4	63.19
11817…12488	WP_191813281.1	33.566	143	95	0	40	182	12	154	8.23e-20	94	62.24
11817…12488	WP_191813281.1	33.333	144	96	0	5	148	11	154	1.2e-18	90.9	61.11
11817…12488	WP_191813281.1	32.639	144	97	0	22	165	11	154	2.51e-18	90.1	61.11
11817…12488	KAJ1111450.1	23.558	208	157	2	6	212	12	218	2.79e-19	94	36.54
11817…12488	KAJ1111450.1	24.432	176	133	0	40	215	12	187	1.77e-18	92	38.07
11817…12488	KAJ1111450.1	23.295	176	118	2	65	223	3	178	7.09e-13	77	35.8
11817…12488	XP_055883539.1	21.86	215	162	3	5	213	9	223	1.03e-18	92.8	38.14
11817…12488	XP_055883539.1	22.381	210	157	2	5	208	26	235	1.14e-17	90.1	37.62
11817…12488	XP_055883539.1	21.858	183	137	2	37	213	7	189	7.58e-15	82.8	38.25
11817…12488	KAI8734949.1	22.581	217	168	0	5	221	6	222	7.14e-18	92.4	44.24
11817…12488	KAI8734949.1	22.581	217	168	0	5	221	23	239	7.14e-18	92.4	44.24
11817…12488	KAI8734949.1	22.581	217	168	0	5	221	40	256	7.14e-18	92.4	44.24
11817…12488	KAI8734949.1	22.581	217	168	0	5	221	57	273	7.14e-18	92.4	44.24
11817…12488	KAI8734949.1	22.12	217	169	0	5	221	74	290	2e-16	88.6	43.78
11817…12488	KAI8734949.1	21.659	217	170	0	5	221	91	307	6.24e-15	84.3	43.32
11817…12488	KAI8734949.1	21.951	205	160	0	17	221	1	205	6.63e-15	84.3	43.9
11817…12488	KAI8734949.1	21.182	203	160	0	5	207	108	310	2.52e-12	77	42.86
11817…12488	KAI8734949.1	20.918	196	155	0	5	200	125	320	8.9e-11	72.8	42.86
11817…12488	WAR22185.1	35.714	210	113	11	2	211	3	190	4.71e-17	92	51.9
11817…12488	WAR22185.1	35.749	207	111	11	5	211	21	205	6.46e-17	91.7	52.17
11817…12488	WAR22185.1	35.749	207	111	11	5	211	36	220	8.44e-17	91.3	52.17
11817…12488	WAR22185.1	35.749	207	109	12	5	211	68	250	1.7e-15	87.4	52.17
11817…12488	WAR22185.1	35.385	195	106	10	17	211	1	175	4.21e-15	86.3	51.28
11817…12488	WAR22185.1	35.938	128	70	6	85	212	1	116	7.12e-07	62.4	51.56
																note: I have not placed these descriptions according to their NCBI number yet (see column B for guidance).
12485...14026	AAF01136.1	23.643	516	364	19	4	507	75	572	3e-49	191	57.17		no CDDs		erythrocyte membrane protein 3 [Plasmodium falciparum]
12485...14026	AAF01136.1	23.15	527	354	18	4	494	10	521	6.72e-48	187	55.03				erythrocyte membrane protein 3 [Plasmodium falciparum 3D7]
12485...14026	AAF01136.1	22.863	468	313	15	63	494	1	456	1.33e-40	167	54.91				hypothetical protein SKAU_G00321500 [Synaphobranchus kaupii]
12485...14026	XP_001349533.1	26.186	485	328	17	11	495	1373	1827	3.63e-46	186	60.41				acidic repeat protein [Treponema paraluiscuniculi]
12485...14026	XP_001349533.1	25.161	465	310	16	54	494	1324	1774	8.09e-37	158	57.85				hypothetical protein P4O66_011291 [Electrophorus voltai]
12485...14026	XP_001349533.1	23.913	506	346	17	13	494	1843	2333	1.26e-36	158	55.93				emp3 [Plasmodium falciparum]
12485...14026	XP_001349533.1	23.742	497	351	17	11	495	1802	2282	2.75e-36	157	57.34				hypothetical protein [Treponema paraluiscuniculi]
12485...14026	XP_001349533.1	24.236	491	354	18	4	494	1887	2359	1.47e-35	154	57.84				ribosome-binding protein 1-like [Procambarus clarkii]
12485...14026	XP_001349533.1	23.658	503	355	18	4	494	1744	2229	1.94e-35	154	56.86				putative uncharacterized protein ENSP00000383309 [Hyla sarda]
12485...14026	XP_001349533.1	22.566	452	302	15	11	426	1945	2384	3.66e-26	126	54.42				hypothetical protein BgiBS90_029155 [Biomphalaria glabrata]
12485...14026	XP_001349533.1	25.418	299	199	11	203	501	1324	1598	2.31e-20	108	59.2				hypothetical protein QZH41_015165 [Actinostola sp. cb2023]
12485...14026	XP_001349533.1	24	175	128	5	338	512	1324	1493	1.1e-05	62.4	58.29				conserved hypothetical protein [uncultured Alphaproteobacteria bacterium]
12485...14026	KAJ8342222.1	28.288	555	334	18	2	506	1300	1840	1.88e-41	172	40.9
12485...14026	KAJ8342222.1	27.85	535	335	15	2	506	1354	1867	5.61e-41	171	40.75
12485...14026	KAJ8342222.1	27.491	542	337	15	2	506	3343	3865	2.81e-40	169	40.22
12485...14026	KAJ8342222.1	27.491	542	337	15	2	506	4108	4630	2.81e-40	169	40.22
12485...14026	KAJ8342222.1	28.493	544	329	19	2	506	3316	3838	7.63e-40	167	41.36
12485...14026	KAJ8342222.1	28.493	544	329	19	2	506	4081	4603	7.63e-40	167	41.36
12485...14026	KAJ8342222.1	27.863	524	340	13	2	506	3766	4270	5.2e-39	165	41.03
12485...14026	KAJ8342222.1	27.768	551	342	18	2	506	3613	4153	5.97e-39	165	41.02
12485...14026	KAJ8342222.1	28.678	537	337	18	2	506	3460	3982	6.09e-39	165	41.15
12485...14026	KAJ8342222.1	28.678	537	337	18	2	506	4225	4747	6.09e-39	165	41.15
12485...14026	KAJ8342222.1	27.955	533	337	15	2	506	3379	3892	7.4e-39	164	41.09
12485...14026	KAJ8342222.1	27.955	533	337	15	2	506	4144	4657	7.4e-39	164	41.09
12485...14026	KAJ8342222.1	28.755	546	334	20	2	506	3424	3955	1.01e-38	164	41.39
12485...14026	KAJ8342222.1	28.755	546	334	20	2	506	4189	4720	1.01e-38	164	41.39
12485...14026	KAJ8342222.1	27.553	519	339	15	2	506	1192	1687	2.16e-38	163	41.81
12485...14026	KAJ8342222.1	28.797	507	311	17	2	492	1462	1934	3.19e-38	162	40.83
12485...14026	KAJ8342222.1	27.675	542	336	17	2	506	3487	4009	5.46e-38	162	40.77
12485...14026	KAJ8342222.1	27.675	542	336	17	2	506	4252	4774	5.46e-38	162	40.77
12485...14026	KAJ8342222.1	27.523	545	333	18	2	506	4378	4900	5.57e-38	162	40.73
12485...14026	KAJ8342222.1	28.762	525	334	20	2	506	1273	1777	2.14e-37	160	42.1
12485...14026	KAJ8342222.1	27.103	535	321	18	2	506	1129	1624	6.11e-37	159	39.81
12485...14026	KAJ8342222.1	28.029	553	320	20	2	506	3676	4198	6.83e-37	159	41.05
12485...14026	KAJ8342222.1	27.82	532	330	20	2	506	1156	1660	7.57e-37	159	41.73
12485...14026	KAJ8342222.1	27.829	539	320	18	2	492	3505	4022	8.15e-37	159	40.63
12485...14026	KAJ8342222.1	27.829	539	320	18	2	492	4270	4787	8.15e-37	159	40.63
12485...14026	KAJ8342222.1	28.65	548	332	22	2	506	3883	4414	1.04e-36	158	41.97
12485...14026	KAJ8342222.1	27.148	512	331	15	2	492	1237	1727	2.2e-36	157	40.43
12485...14026	KAJ8342222.1	28.571	532	335	20	2	506	3262	3775	3.46e-36	157	41.92
12485...14026	KAJ8342222.1	28.627	517	326	19	17	506	4040	4540	5.11e-36	156	41.97
12485...14026	KAJ8342222.1	26.364	550	336	18	2	512	4333	4852	1.14e-35	155	40
12485...14026	KAJ8342222.1	27.103	535	329	15	2	492	1489	2006	1.47e-35	155	39.63
12485...14026	KAJ8342222.1	27.747	537	333	19	2	506	1210	1723	1.54e-35	155	40.78
12485...14026	KAJ8342222.1	26.792	530	332	13	2	512	4441	4933	1.66e-35	154	40.19
12485...14026	KAJ8342222.1	26.763	553	336	20	2	506	3568	4099	1.74e-35	154	40.51
12485...14026	KAJ8342222.1	28.2	539	328	21	2	506	3172	3685	7.63e-35	152	42.12
12485...14026	KAJ8342222.1	25.047	531	355	13	2	506	823	1336	8.85e-35	152	39.36
12485...14026	KAJ8342222.1	27.376	526	322	16	2	506	3964	4450	1.18e-34	152	40.3
12485...14026	KAJ8342222.1	28.096	541	335	20	2	506	1588	2110	1.19e-34	152	41.96
12485...14026	KAJ8342222.1	28.19	525	327	20	2	492	3235	3743	3.74e-34	150	41.52
12485...14026	KAJ8342222.1	26.542	535	341	14	2	501	4531	5048	1.12e-33	149	40.37
12485...14026	KAJ8342222.1	27.617	554	342	22	2	512	1795	2332	1.28e-33	149	41.7
12485...14026	KAJ8342222.1	28.913	543	319	24	2	506	3145	3658	1.28e-33	149	42.91
12485...14026	KAJ8342222.1	26.364	550	354	16	2	512	1768	2305	2.27e-33	148	40.55
12485...14026	KAJ8342222.1	27.788	529	337	20	5	506	3211	3721	3.16e-33	148	41.78
12485...14026	KAJ8342222.1	28.986	552	325	26	2	506	2974	3505	3.4e-33	147	43.48
12485...14026	KAJ8342222.1	26.361	588	342	24	2	512	4558	5131	6.79e-32	144	39.63
12485...14026	KAJ8342222.1	28.008	532	328	20	2	492	1849	2366	1.72e-31	142	42.11
12485...14026	KAJ8342222.1	27.656	546	340	20	2	506	2857	3388	1.85e-31	142	41.94
12485...14026	KAJ8342222.1	24.689	563	353	18	2	506	760	1309	3.62e-31	142	38.54
12485...14026	KAJ8342222.1	28.108	555	326	23	2	506	3019	3550	4.23e-31	141	42.16
12485...14026	KAJ8342222.1	26.012	519	328	13	2	492	5782	6272	9.41e-30	137	39.31
12485...14026	KAJ8342222.1	27.357	541	339	22	2	506	3064	3586	1.18e-29	137	41.77
12485...14026	KAJ8342222.1	27.916	523	332	19	2	506	2011	2506	1.71e-29	136	42.83
12485...14026	KAJ8342222.1	25.405	555	340	17	2	501	4612	5147	2.93e-29	136	39.28
12485...14026	KAJ8342222.1	27.068	532	333	19	2	501	5026	5534	1.61e-28	134	41.54
12485...14026	KAJ8342222.1	27.612	536	325	23	2	501	5080	5588	1.96e-28	133	41.79
12485...14026	KAJ8342222.1	26.345	539	337	19	2	492	5395	5921	3.93e-28	132	38.59
12485...14026	KAJ8342222.1	25.133	565	339	19	2	506	5494	6034	5.56e-28	132	37.35
12485...14026	KAJ8342222.1	26.121	513	335	16	17	506	5300	5791	8.7e-28	131	39.96
12485...14026	KAJ8342222.1	23.842	583	360	16	2	506	5431	6007	1.02e-27	131	36.02
12485...14026	KAJ8342222.1	26.966	534	314	22	2	506	4954	5440	1.2e-27	131	40.82
12485...14026	KAJ8342222.1	25.594	547	350	20	2	506	400	931	1.87e-27	130	40.4
12485...14026	KAJ8342222.1	25.835	569	330	22	2	506	2092	2632	2.62e-27	130	40.25
12485...14026	KAJ8342222.1	26.82	522	332	18	5	501	5731	6227	4.02e-27	129	41
12485...14026	KAJ8342222.1	24.184	521	357	12	2	512	220	712	1.13e-26	128	38.77
12485...14026	KAJ8342222.1	25.486	514	337	14	2	492	85	575	1.29e-26	128	39.49
12485...14026	KAJ8342222.1	25	544	347	16	2	492	5836	6371	3.35e-26	126	38.79
12485...14026	KAJ8342222.1	26.755	527	336	19	5	506	2176	2677	6.33e-26	125	41.18
12485...14026	KAJ8342222.1	26.46	548	325	20	2	492	4756	5282	7.33e-26	125	39.6
12485...14026	KAJ8342222.1	24.138	551	354	18	3	512	14	541	1.58e-25	124	38.66
12485...14026	KAJ8342222.1	25.391	512	331	14	2	492	67	548	2.66e-25	124	39.84
12485...14026	KAJ8342222.1	27.22	518	323	20	2	492	2767	3257	2.73e-25	124	41.7
12485...14026	KAJ8342222.1	26.511	513	302	21	2	453	5890	6388	2.1e-24	121	40.16
12485...14026	KAJ8342222.1	25.36	556	337	21	3	492	5549	6092	7.37e-24	119	38.13
12485...14026	KAJ8342222.1	26.908	524	324	22	3	492	2705	3203	1.18e-22	115	41.41
12485...14026	KAJ8342222.1	24.081	544	353	16	2	506	2227	2749	5.72e-22	114	36.95
12485...14026	KAJ8342222.1	24.4	500	303	17	26	492	1	458	2.37e-21	112	39.2
12485...14026	KAJ8342222.1	24.767	537	339	17	2	492	2578	3095	8.6e-21	110	37.62
12485...14026	KAJ8342222.1	24.39	533	365	16	2	506	2461	2983	1.68e-20	109	39.02
12485...14026	KAJ8342222.1	23.54	531	345	15	2	506	2542	3037	7.69e-20	107	36.72
12485...14026	KAJ8342222.1	24.54	489	300	15	54	512	2	451	1.03e-19	107	38.65
12485...14026	KAJ8342222.1	24.635	548	354	18	2	506	2281	2812	3.01e-19	105	38.14
12485...14026	KAJ8342222.1	23.656	558	365	17	2	506	2380	2929	1.69e-17	100	36.74
12485...14026	ABW80963.1	32.283	508	213	17	2	483	43	445	5.11e-37	154	44.69
12485...14026	ABW80963.1	32.249	369	138	17	206	483	18	365	3.66e-17	97.1	44.72
12485...14026	KAK1794398.1	36.77	514	238	18	28	492	1	476	2.05e-35	150	44.75
12485...14026	KAK1794398.1	35.841	452	211	16	82	506	1	400	2.68e-28	130	43.58
12485...14026	KAK1794398.1	36.188	467	216	17	2	438	62	476	4.66e-27	126	44.54
12485...14026	KAK1794398.1	38.362	232	112	8	2	217	262	478	1.02e-09	74.3	47.84
12485...14026	CAA47935.1	23.75	400	264	16	54	453	40	398	5.44e-33	142	57
12485...14026	CAA47935.1	24.147	381	251	14	4	372	44	398	7.32e-33	142	55.91
12485...14026	CAA47935.1	24.167	360	247	13	135	494	40	373	1.08e-32	142	57.78
12485...14026	CAA47935.1	24.917	301	202	11	205	505	29	305	7.34e-26	122	57.48
12485...14026	WP_013945085.1	32.51	526	218	19	3	489	189	616	1.03e-32	145	44.87
12485...14026	WP_013945085.1	31.701	388	147	18	206	489	183	556	2.23e-16	95.9	44.85
12485...14026	XP_045590254.1	26.374	637	283	20	4	510	52	632	3.16e-31	140	36.89
12485...14026	XP_045590254.1	26.263	396	179	12	4	321	292	652	1.24e-14	90.1	36.87
12485...14026	XP_056389124.1	22.563	359	251	2	28	386	1	332	3.51e-30	132	44.01
12485...14026	XP_056389124.1	22.626	358	250	4	141	498	6	336	9.45e-30	131	45.81
12485...14026	XP_056389124.1	22.626	358	250	4	114	471	6	336	1.63e-28	127	45.81
12485...14026	XP_056389124.1	22.054	331	258	0	6	336	6	336	8.83e-28	125	45.32
12485...14026	XP_056389124.1	21.751	354	259	1	64	417	1	336	4.94e-27	123	43.5
12485...14026	KAI8767849.1	24.601	439	287	6	67	505	14	408	2.89e-28	129	39.64
12485...14026	KAI8767849.1	24.503	453	294	7	13	463	14	420	2.68e-27	126	38.63
12485...14026	KAI8767849.1	24.346	382	267	3	1	382	61	420	1.83e-22	112	39.01
12485...14026	KAI8767849.1	22.14	271	188	2	1	257	160	421	1.62e-08	70.5	38.38
12485...14026	KAK3708733.1	36.047	516	230	31	13	506	78	515	4.35e-28	130	47.09
12485...14026	KAK3708733.1	35.783	517	230	31	13	506	88	525	2.16e-27	128	46.81
12485...14026	KAK3708733.1	37.255	255	105	16	13	265	326	527	5.82e-10	75.1	47.45
12485...14026	KAK3708733.1	37.234	188	87	8	3	184	365	527	4.2e-05	59.7	46.81
12485...14026	SBW12669.1	27.451	510	370	0	1	510	145	654	2.74e-27	129	35.69
12485...14026	SBW12669.1	27.451	510	370	0	1	510	172	681	4.25e-27	129	35.69
12485...14026	SBW12669.1	27.451	510	370	0	1	510	199	708	4.25e-27	129	35.69
12485...14026	SBW12669.1	27.451	510	370	0	1	510	226	735	4.25e-27	129	35.69
12485...14026	SBW12669.1	27.451	510	370	0	1	510	253	762	4.25e-27	129	35.69
12485...14026	SBW12669.1	27.451	510	370	0	1	510	280	789	4.25e-27	129	35.69
12485...14026	SBW12669.1	27.451	510	370	0	1	510	307	816	4.25e-27	129	35.69
12485...14026	SBW12669.1	27.451	510	370	0	1	510	334	843	4.25e-27	129	35.69
12485...14026	SBW12669.1	27.451	510	370	0	1	510	361	870	4.25e-27	129	35.69
12485...14026	SBW12669.1	27.451	510	370	0	1	510	388	897	4.25e-27	129	35.69
12485...14026	SBW12669.1	27.451	510	370	0	1	510	415	924	4.25e-27	129	35.69
12485...14026	SBW12669.1	27.451	510	370	0	1	510	442	951	4.25e-27	129	35.69
12485...14026	SBW12669.1	27.451	510	370	0	1	510	469	978	4.25e-27	129	35.69
12485...14026	SBW12669.1	27.451	510	370	0	1	510	496	1005	4.25e-27	129	35.69
12485...14026	SBW12669.1	27.451	510	370	0	1	510	523	1032	4.25e-27	129	35.69
12485...14026	SBW12669.1	27.451	510	370	0	1	510	550	1059	4.25e-27	129	35.69
12485...14026	SBW12669.1	27.451	510	370	0	1	510	577	1086	4.25e-27	129	35.69
12485...14026	SBW12669.1	27.451	510	370	0	1	510	604	1113	4.25e-27	129	35.69
12485...14026	SBW12669.1	27.451	510	370	0	1	510	631	1140	4.25e-27	129	35.69
12485...14026	SBW12669.1	27.451	510	370	0	1	510	658	1167	4.25e-27	129	35.69
12485...14026	SBW12669.1	27.451	510	370	0	1	510	685	1194	4.25e-27	129	35.69
12485...14026	SBW12669.1	27.451	510	370	0	1	510	712	1221	4.25e-27	129	35.69
12485...14026	SBW12669.1	27.451	510	370	0	1	510	739	1248	4.25e-27	129	35.69
12485...14026	SBW12669.1	27.451	510	370	0	1	510	766	1275	4.25e-27	129	35.69
12485...14026	SBW12669.1	27.451	510	370	0	1	510	793	1302	4.25e-27	129	35.69
12485...14026	SBW12669.1	27.451	510	370	0	1	510	820	1329	4.25e-27	129	35.69
12485...14026	SBW12669.1	27.451	510	370	0	1	510	847	1356	4.25e-27	129	35.69
12485...14026	SBW12669.1	27.451	510	370	0	1	510	874	1383	4.25e-27	129	35.69
12485...14026	SBW12669.1	27.451	510	370	0	1	510	901	1410	4.25e-27	129	35.69
12485...14026	SBW12669.1	27.451	510	370	0	1	510	928	1437	4.25e-27	129	35.69
12485...14026	SBW12669.1	27.451	510	370	0	1	510	955	1464	4.25e-27	129	35.69
12485...14026	SBW12669.1	27.451	510	370	0	1	510	982	1491	4.25e-27	129	35.69
12485...14026	SBW12669.1	27.451	510	370	0	1	510	1009	1518	4.25e-27	129	35.69
12485...14026	SBW12669.1	27.451	510	370	0	1	510	1036	1545	4.25e-27	129	35.69
12485...14026	SBW12669.1	27.451	510	370	0	1	510	1063	1572	4.25e-27	129	35.69
12485...14026	SBW12669.1	27.451	510	370	0	1	510	1090	1599	4.25e-27	129	35.69
12485...14026	SBW12669.1	27.451	510	370	0	1	510	1117	1626	4.25e-27	129	35.69
12485...14026	SBW12669.1	27.451	510	370	0	1	510	1144	1653	4.25e-27	129	35.69
12485...14026	SBW12669.1	27.579	504	365	0	1	504	1171	1674	2.42e-26	127	35.91
																note: I have not placed these descriptions according to their NCBI number yet (see column B for guidance).
12616…14712	CAI5524171.1	35.953	509	241	34	5	479	565	1022	8.97e-27	130	48.92		PHA03247 PHA03247 large tegument protein UL36; Provisional 20-578 1.14e-12		unnamed protein product [Closterium sp. Naga37s-1]
12616…14712	CAI5524171.1	35.029	511	243	34	5	479	45	502	3.06e-25	125	48.53				unnamed protein product [Closterium sp. Naga37s-1]
12616…14712	CAI5524171.1	35.167	509	245	34	5	479	1345	1802	1.55e-23	120	48.33				hypothetical protein [Tenggerimyces flavus]
12616…14712	CAI5524171.1	34.722	504	244	34	9	478	1557	2009	6.4e-22	115	48.21				hypothetical protein [Tenggerimyces flavus]
12616…14712	CAI5524171.1	34.667	450	219	30	5	424	1605	2009	9.99e-19	105	48.22				unnamed protein product [Closterium sp. Naga37s-1]
12616…14712	CAI5492260.1	39.919	496	168	27	6	478	570	958	2.06e-26	129	44.76				paternally-expressed gene 3 protein-like [Procambarus clarkii]
12616…14712	CAI5492260.1	39.088	307	106	15	149	451	537	766	2.56e-16	97.4	45.93				unnamed protein product [Closterium sp. NIES-65]
12616…14712	WP_205119548.1	30.201	447	296	16	17	463	12	442	1.71e-25	124	51.01				uncharacterized protein LOC129832521 [Salvelinus fontinalis]
12616…14712	WP_205119548.1	30.201	447	296	16	17	463	38	468	4.7e-25	123	51.01				unnamed protein product [Closterium sp. Naga37s-1]
12616…14712	WP_205119548.1	30.201	447	296	16	17	463	64	494	1.28e-24	122	51.01				hypothetical protein LINJ_19_1690 [Leishmania infantum JPCM5]
12616…14712	WP_205119548.1	30.201	447	296	16	17	463	90	520	3.51e-24	120	51.01				formin-2-like [Biomphalaria glabrata]
12616…14712	WP_205119548.1	30.201	447	296	16	17	463	116	546	9.57e-24	119	51.01				hypothetical protein CGC21_1940 [Leishmania donovani]
12616…14712	MBM7787737.1	30.201	447	296	16	17	463	34	464	2.74e-25	124	51.01
12616…14712	MBM7787737.1	30.201	447	296	16	17	463	60	490	7.07e-25	122	51.01
12616…14712	MBM7787737.1	29.864	442	294	16	22	463	13	438	1.8e-23	118	50.68
12616…14712	MBM7787737.1	30.238	420	278	15	17	436	138	542	2.75e-21	112	50.95
12616…14712	CAI5529103.1	36.062	513	214	16	2	463	375	824	1.48e-23	120	41.13
12616…14712	CAI5529103.1	35.867	513	215	16	2	463	395	844	2.4e-23	119	40.94
12616…14712	CAI5529103.1	36.779	503	209	17	2	479	155	573	8.39e-23	117	41.95
12616…14712	CAI5529103.1	35.403	596	256	22	2	545	315	833	9e-23	117	41.11
12616…14712	CAI5529103.1	35.165	546	213	17	5	479	178	653	7.22e-22	114	39.38
12616…14712	XP_045610723.1	26.932	453	295	4	13	465	173	589	3.54e-20	109	39.51
12616…14712	XP_045610723.1	26.963	382	270	1	18	399	223	595	2.21e-14	90.9	40.31
12616…14712	XP_045610723.1	26.521	411	221	9	1	411	260	589	1.54e-11	81.6	36.98
12616…14712	CAI5976283.1	37.662	539	240	28	17	471	79	605	2.62e-19	107	46.94
12616…14712	CAI5976283.1	39.583	480	224	27	18	464	26	472	1.19e-17	101	49.38
12616…14712	CAI5976283.1	38.554	249	115	12	261	475	52	296	0.021	52.4	46.18
12616…14712	XP_055752616.1	31.937	573	255	16	23	475	91	648	2.53e-18	103	37.35
12616…14712	XP_055752616.1	31.25	496	212	15	131	536	91	547	4.37e-11	80.1	36.49
12616…14712	CAI5493048.1	34.249	473	229	19	22	478	1095	1501	3.18e-18	103	42.49
12616…14712	CAI5493048.1	33.836	464	222	17	19	472	1070	1458	6.53e-17	99.4	40.95
12616…14712	CAI5493048.1	34.177	474	234	19	22	478	1183	1595	1.03e-16	99	42.41
12616…14712	CAI5493048.1	33.205	521	233	22	22	478	1205	1674	2.41e-15	94.4	40.5
12616…14712	CAI5493048.1	33.936	498	229	22	22	478	1286	1724	1.59e-14	91.7	41.16
12616…14712	CAI5493048.1	33.741	409	196	15	80	478	1077	1420	3.41e-14	90.9	40.83
12616…14712	XP_001465134.2	29.684	475	334	0	1	475	374	848	4.84e-17	99.8	45.05
12616…14712	XP_001465134.2	29.747	474	333	0	2	475	321	794	7.44e-17	99.4	44.94
12616…14712	XP_001465134.2	29.519	437	299	1	39	475	313	740	4.16e-13	87	44.16
12616…14712	XP_001465134.2	28.095	420	281	3	77	475	240	659	1.78e-06	65.5	42.86
12616…14712	XP_001465134.2	27.344	512	323	8	2	475	618	1118	0.000271	58.5	40.62
12616…14712	XP_001465134.2	27.525	505	317	8	2	468	645	1138	0.00028	58.5	40.99
12616…14712	XP_055874525.1	34.011	541	246	27	2	472	20	519	4.82e-16	95.5	39.56
12616…14712	XP_055874525.1	33.962	530	234	27	2	458	108	594	4.32e-15	92.4	39.43
12616…14712	XP_055874525.1	32.996	494	216	24	56	472	9	464	6.59e-11	79.3	38.46
12616…14712	TPP46918.1	29.916	478	327	2	2	475	154	627	1.72e-15	95.1	45.4
12616…14712	TPP46918.1	29.916	478	327	2	2	475	127	600	4.37e-15	93.6	45.4
12616…14712	TPP46918.1	29.854	479	328	2	1	475	180	654	5.42e-15	93.2	45.3
12616…14712	TPP46918.1	30.021	483	322	4	1	475	99	573	2.57e-14	91.3	45.34
12616…14712	TPP46918.1	30.233	473	311	5	14	475	82	546	7.51e-14	89.7	45.24
12616…14712	TPP46918.1	30.083	482	321	4	2	475	397	870	1.35e-13	89	45.85
12616…14712	TPP46918.1	30.063	479	320	4	1	475	477	944	2.38e-13	88.2	45.72
12616…14712	TPP46918.1	30.083	482	321	4	2	475	343	816	3.88e-13	87.4	45.44
12616…14712	TPP46918.1	29.536	474	324	2	2	475	2073	2536	6.53e-13	86.7	44.73
12616…14712	TPP46918.1	30.021	483	322	4	1	475	261	735	1.51e-12	85.5	45.13
12616…14712	TPP46918.1	29.512	471	322	3	1	471	2099	2559	1.89e-11	82	44.59
12616…14712	TPP46918.1	28.866	485	329	2	16	484	1774	2258	4.84e-11	80.5	43.3
12616…14712	TPP46918.1	28.636	440	296	3	2	424	2127	2565	4.67e-09	73.9	44.09
12616…14712	TPP46918.1	27.202	511	319	6	14	475	1662	2168	1.92e-06	65.5	41.1
17630…18262	KAG8429183.1	66.447	152	45	4	1	149	1	149	3.6e-38	140	67.76		no CDDs		hypothetical protein GDO86_018110 [Hymenochirus boettgeri]
17630…18262	KAG8537513.1	66.026	156	34	5	1	144	1	149	4e-36	137	67.95				hypothetical protein GDO81_024402 [Engystomops pustulosus]
17630…18262	KAF3688082.1	64	125	40	2	1	125	1	120	5.01e-30	128	65.6				TAF5-like RNA polymerase II p300/CBP-associated factor-associated factor [Channa argus]
17630…18262	XP_036440343.1	61.017	118	33	2	1	113	1	110	2.13e-24	110	62.71				translation initiation factor IF-2-like [Colossoma macropomum]
17630…18262	RXN15026.1	55.814	129	50	3	1	127	1	124	1.28e-22	103	58.14				basic proline-rich [Labeo rohita]
17630…18262	KAI9531491.1	87.931	58	7	0	1	58	1	58	3.14e-21	97.8	87.93				hypothetical protein NQZ68_040498 [Dissostichus eleginoides]
17630…18262	KAG6484323.1	56.667	120	34	4	1	118	1	104	1.76e-20	98.2	62.5				hypothetical protein ZIOFF_061126 [Zingiber officinale]
17630…18262	XP_037553016.1	89.474	57	6	0	1	57	1	57	1.88e-20	100	89.47				translation initiation factor IF-2-like [Nematolebias whitei]
17630…18262	VDO33272.1	50.42	119	50	3	1	119	1	110	2.5e-20	94.4	59.66				unnamed protein product [Haemonchus placei]
17630…18262	KAI9540386.1	87.931	58	7	0	1	58	1	58	2.96e-20	98.2	87.93				hypothetical protein NQZ68_040701 [Dissostichus eleginoides]
17630…18262	XP_031145834.2	87.931	58	7	0	1	58	1	58	6.12e-20	97.4	87.93				uncharacterized protein LOC116043362 [Sander lucioperca]
17630…18262	GBN29619.1	41.718	163	69	5	21	172	793	940	6.24e-20	99.8	46.01				Putative protein in type-1 retrotransposable element R1DM [Araneus ventricosus]
17630…18262	KAI9540371.1	87.931	58	7	0	1	58	1	58	6.29e-20	97.8	87.93				hypothetical protein NQZ68_040686 [Dissostichus eleginoides]
17630…18262	GBN29644.1	41.718	163	69	5	21	172	793	940	6.87e-20	99.8	46.01				Putative protein in type-1 retrotransposable element R1DM [Araneus ventricosus]
18822…19241	KAK2814188.1	93.939	33	2	0	107	139	121	153	5.27e-09	65.5	100		no CDDs		hypothetical protein Q5P01_000714 [Channa striata]
18822…19241	KAJ8353715.1	91.176	34	3	0	106	139	301	334	9.47e-09	64.7	94.12				hypothetical protein SKAU_G00212820 [Synaphobranchus kaupii]
18822…19241	KAK2812127.1	93.939	33	2	0	107	139	211	243	9.57e-09	64.7	100				hypothetical protein Q5P01_000068 [Channa striata]
18822…19241	KAI9540402.1	88.235	34	4	0	106	139	239	272	1.1e-08	64.7	100				hypothetical protein NQZ68_040717 [Dissostichus eleginoides]
18822…19241	KAK2139303.1	74.359	39	10	0	101	139	35	73	2.42e-08	60.8	84.62				hypothetical protein NP493_6459g00012 [Ridgeia piscesae]
18822…19241	KAK2812124.1	91.176	34	3	0	106	139	414	447	3.33e-08	63.2	94.12				hypothetical protein Q5P01_000070 [Channa striata]
18822…19241	KAF4094632.1	85.294	34	5	0	106	139	278	311	3.97e-08	63.2	100				hypothetical protein G5714_024589 [Onychostoma macrolepis]
18822…19241	KAG1930907.1	87.879	33	4	0	107	139	264	296	9.78e-08	61.6	100				hypothetical protein F2P79_021926 [Pimephales promelas]
18822…19241	KAK2144788.1	74.359	39	10	0	101	139	126	164	9.9e-08	60.8	84.62				hypothetical protein NP493_4067g00004 [Ridgeia piscesae]
18822…19241	KAK2140417.1	74.359	39	10	0	101	139	165	203	1.11e-07	61.2	84.62				hypothetical protein NP493_5618g00007 [Ridgeia piscesae]
18822…19241	KAK2140418.1	74.359	39	10	0	101	139	118	156	1.16e-07	60.8	84.62				hypothetical protein NP493_5618g00002 [Ridgeia piscesae]
18822…19241	KAK2140419.1	74.359	39	10	0	101	139	340	378	1.61e-07	61.2	84.62				hypothetical protein NP493_5618g00004 [Ridgeia piscesae]
19451…20374	KAH3847746.1	49.412	85	41	1	1	85	1	83	1.01e-14	80.1	60		PHA03247 PHA03247 large tegument protein UL36; Provisional 23-293 1.82e-03		hypothetical protein DPMN_090077 [Dreissena polymorpha]
19451…20374	VDI33579.1	88.889	36	4	0	1	36	1	36	1.99e-12	73.9	91.67				Hypothetical predicted protein [Mytilus galloprovincialis]
19451…20374	KAH3829349.1	90.909	33	3	0	1	33	122	154	2.5e-10	71.6	93.94				hypothetical protein DPMN_131345 [Dreissena polymorpha]
19451…20374	KAH3829390.1	90.909	33	3	0	1	33	122	154	2.6e-10	71.2	93.94				hypothetical protein DPMN_131386 [Dreissena polymorpha]
19451…20374	KAH3878751.1	90.909	33	3	0	1	33	122	154	4.16e-10	70.5	93.94				hypothetical protein DPMN_002650 [Dreissena polymorpha]
19451…20374	KAH3894548.1	90.909	33	3	0	1	33	121	153	4.16e-10	70.5	93.94				hypothetical protein DPMN_018706 [Dreissena polymorpha]
19451…20374	KAH3737027.1	90.909	33	3	0	1	33	122	154	4.28e-10	70.5	93.94				hypothetical protein DPMN_043603 [Dreissena polymorpha]
19451…20374	KAH3845558.1	90.909	33	3	0	1	33	121	153	4.33e-10	70.5	93.94				hypothetical protein DPMN_087839 [Dreissena polymorpha]
19451…20374	KAH3749970.1	90.909	33	3	0	1	33	122	154	4.73e-10	70.5	93.94				hypothetical protein DPMN_184486 [Dreissena polymorpha]
19451…20374	WP_293653929.1	96.552	29	1	0	1	29	2	30	3.12e-09	64.7	100				hypothetical protein [Thiolapillus sp.]
20371…20772	AAI29241.1	80.153	131	26	0	3	133	8	138	2.64e-66	208	83.97		no CDDs		Zgc:158463 protein [Danio rerio]
20371…20772	KAK2872106.1	86.607	112	15	0	7	118	8	119	5.37e-62	197	89.29				hypothetical protein Q8A73_024564 [Channa argus]
20371…20772	KAK2872098.1	87.387	111	14	0	8	118	28	138	7.24e-62	197	90.09				hypothetical protein Q8A73_024556 [Channa argus]
20371…20772	DAA15273.1	80.992	121	23	0	4	124	10	130	2.85e-61	198	85.95				TPA: hypothetical protein BOS_23217 [Bos taurus]
20371…20772	XP_051675473.1	83.333	114	19	0	4	117	10	123	5.58e-61	194	87.72				uncharacterized protein LOC127483155 [Oryctolagus cuniculus]
20371…20772	DAA15290.1	83.333	114	19	0	4	117	30	143	1.1e-60	194	87.72				TPA: hypothetical protein BOS_23234 [Bos taurus]
20371…20772	DAA15285.1	83.333	114	19	0	4	117	44	157	1.18e-60	194	87.72				TPA: hypothetical protein BOS_23229 [Bos taurus]
20371…20772	KAF6073409.1	83.333	114	19	0	4	117	10	123	2.08e-60	192	86.84				hypothetical protein HJG60_009542 [Phyllostomus discolor]
20371…20772	DAA15286.1	83.333	114	19	0	4	117	43	156	2.26e-60	194	87.72				TPA: hypothetical protein BOS_23230 [Bos taurus]
20371…20772	KAB5515550.1	84.545	110	17	0	9	118	14	123	2.64e-60	192	89.09				hypothetical protein PHYPO_G00249150 [Pangasianodon hypophthalmus]
21110…21268	AAI29241.1	81.905	105	19	0	1	105	34	138	9.99e-53	172	86.67		no CDDs		Zgc:158463 protein [Danio rerio]
21110…21268	KAK2875898.1	80.952	105	20	0	1	105	1	105	9.16e-51	166	82.86				hypothetical protein Q8A73_023975 [Channa argus]
21110…21268	KAK2872146.1	87.778	90	11	0	1	90	1	90	2.5e-49	163	90				hypothetical protein Q8A73_024539 [Channa argus]
21110…21268	KAK2872106.1	87.778	90	11	0	1	90	30	119	3.12e-49	164	90				hypothetical protein Q8A73_024564 [Channa argus]
21110…21268	KAK2872098.1	87.778	90	11	0	1	90	49	138	3.65e-49	164	90				hypothetical protein Q8A73_024556 [Channa argus]
21110…21268	DAA15273.1	84.375	96	15	0	1	96	35	130	4.84e-49	166	89.58				TPA: hypothetical protein BOS_23217 [Bos taurus]
21110…21268	KAK2875750.1	86.667	90	12	0	1	90	1	90	1.53e-48	161	88.89				hypothetical protein Q8A73_023827 [Channa argus]
21110…21268	WP_202984662.1	87.64	89	11	0	1	89	1	89	1.69e-48	160	92.13				hypothetical protein [Paenibacillus sp. EKM205P]
21110…21268	XP_051675473.1	87.64	89	11	0	1	89	35	123	1.7e-48	161	92.13				uncharacterized protein LOC127483155 [Oryctolagus cuniculus]
21110…21268	DAA15290.1	87.64	89	11	0	1	89	55	143	2.59e-48	161	92.13				TPA: hypothetical protein BOS_23234 [Bos taurus]
21448…21693	MVD52299.1	97.5	80	2	0	2	81	8	87	2.64e-47	155	98.75		no CDDs		hypothetical protein [Proteus mirabilis]
21448…21693	KRY44974.1	95.062	81	4	0	1	81	31	111	3.39e-43	160	96.3				hypothetical protein T03_16985 [Trichinella britovi]
21448…21693	KFW71335.1	83.75	80	13	0	2	81	20	99	1.04e-39	137	90				hypothetical protein AS28_08021 [Pygoscelis adeliae]
21448…21693	KFQ22891.1	86.111	72	10	0	10	81	15	86	1.65e-34	123	88.89				hypothetical protein N331_04042 [Merops nubicus]
21448…21693	EOB04958.1	92.5	80	6	0	2	81	24	103	5.99e-34	122	95				hypothetical protein Anapl_03341 [Anas platyrhynchos]
21448…21693	KFR09369.1	89.552	67	7	0	15	81	1	67	1.39e-33	120	92.54				hypothetical protein Y956_07891 [Nipponia nippon]
21448…21693	KFM02405.1	87.5	80	10	0	2	81	6	85	7.16e-31	114	91.25				hypothetical protein AS27_00460 [Aptenodytes forsteri]
21448…21693	KFO83803.1	82.353	68	12	0	14	81	1	68	8.22e-31	114	88.24				hypothetical protein N320_04039 [Buceros rhinoceros silvestris]
21448…21693	KAF6197444.1	76.923	78	17	1	5	81	4	81	9.39e-30	111	83.33				hypothetical protein GE061_020199 [Apolygus lucorum]
21448…21693	CAK1601487.1	74.324	74	19	0	8	81	78	151	3.89e-26	104	81.08				unnamed protein product [Parnassius mnemosyne]
22186…22461	no BLASTP or HV hits													no CDDs
22368…22598	no BLASTP or HV hits													no CDDs
22633…22806	no BLASTP or HV hits													no CDDs
23400…23582	no BLASTP or HV hits													no CDDs

## Sheet: ptg0011371 (N)
ptg001137l BLASTN hits with sequence 5' to virus sequence
Results from top 5 hits (see subsequent columns for overview of results)
query	acc.ver	% identity	alignment length	mismatches	gap opens	q. start	q. end	s. start	s. end	evalue	bit score
ptg001137l_22006_23775	FJ688020.1	95.253	1559	27	9	1	1514	8078	6522	0	2480
ptg001137l_22006_23775	FJ688020.1	98.009	854	15	2	919	1770	7284	6431	0	1457
ptg001137l_22006_23775	FJ688020.1	87.969	640	31	8	795	1390	7159	6522	0	813
ptg001137l_22006_23775	FJ688020.1	87.988	641	30	9	1043	1679	7284	6687	0	811
ptg001137l_22006_23775	FJ688020.1	86.214	515	26	7	795	1266	7034	6522	3.47e-171	618
ptg001137l_22006_23775	FJ688020.1	84.72	517	32	9	1167	1679	7284	6811	3.04e-159	579
ptg001137l_22006_23775	FJ688020.1	82.353	391	24	7	795	1142	6910	6522	1.39e-106	404
ptg001137l_22006_23775	FJ688020.1	80.153	393	31	9	1291	1679	7284	6935	1.48e-93	360
ptg001137l_22006_23775	FJ688020.1	74.532	267	23	7	795	1018	6786	6522	6.74e-41	185
ptg001137l_22006_23775	FJ688020.1	75.207	242	28	6	658	894	6736	6522	5.18e-36	168
ptg001137l_22006_23775	FJ688020.1	91.964	112	8	1	1415	1525	7284	7173	9.37e-33	159
ptg001137l_22006_23775	FJ688020.1	74.486	243	29	7	1465	1679	7421	7184	9.37e-33	158
ptg001137l_22006_23775	FJ688020.1	90.164	61	6	0	1093	1153	7421	7361	1.7e-10	84.2
ptg001137l_22006_23775	FJ688020.1	90.164	61	6	0	969	1029	7421	7361	1.7e-10	84.2
ptg001137l_22006_23775	FJ688020.1	90.164	61	6	0	845	905	7421	7361	1.7e-10	84.2
ptg001137l_22006_23775	FJ688020.1	88.525	61	7	0	658	718	6860	6800	7.21e-09	79.7
ptg001137l_22006_23775	FJ688020.1	88.525	61	7	0	658	718	6984	6924	7.21e-09	79.7
ptg001137l_22006_23775	FJ688020.1	88.525	61	7	0	1341	1401	7421	7361	7.21e-09	79.7
ptg001137l_22006_23775	FJ688020.1	88.525	61	7	0	1217	1277	7421	7361	7.21e-09	79.7
ptg001137l_22006_23775	FJ688020.1	84.127	63	10	0	656	718	7110	7048	3.73e-06	69.8
ptg001137l_22006_23775	FJ688020.1	77.358	106	16	5	1577	1679	7159	7059	1.3e-05	68.9
ptg001137l_22006_23775	FJ688020.1	85.484	62	8	1	658	718	7234	7173	1.3e-05	68.9
ptg001137l_22006_23775	FJ688025.1	94.678	902	38	8	1	895	5533	4635	0	1384
ptg001137l_22006_23775	FJ688025.1	96.386	249	8	1	658	905	4234	3986	3.97e-107	406
ptg001137l_22006_23775	FJ688025.1	95.6	250	9	1	658	905	4423	4174	1.69e-105	399
ptg001137l_22006_23775	FJ688025.1	95.2	250	10	1	658	905	3860	3611	7.18e-104	395
ptg001137l_22006_23775	FJ688025.1	95.161	248	11	1	658	905	4046	3800	8.74e-103	390
ptg001137l_22006_23775	FJ688025.1	76.613	372	48	8	1415	1757	3910	3549	3.98e-69	279
ptg001137l_22006_23775	FJ688025.1	94.048	168	9	1	738	905	4529	4363	4.54e-62	255
ptg001137l_22006_23775	FJ688025.1	78.007	291	33	5	1415	1679	4096	3811	2.86e-58	242
ptg001137l_22006_23775	FJ688025.1	77.816	293	32	6	1415	1679	4284	3997	3.49e-57	239
ptg001137l_22006_23775	FJ688025.1	77.551	294	32	6	1415	1679	4473	4185	1.22e-56	237
ptg001137l_22006_23775	FJ688025.1	76.522	230	22	5	1465	1666	4876	4651	1e-38	178
ptg001137l_22006_23775	FJ688025.1	88.983	118	13	0	1415	1532	3721	3604	1.14e-31	155
ptg001137l_22006_23775	FJ688025.1	81.988	161	22	4	1521	1679	4529	4374	4.85e-30	149
ptg001137l_22006_23775	FJ688025.1	89.189	111	12	0	1043	1153	4096	3986	1.69e-29	147
ptg001137l_22006_23775	FJ688025.1	89.189	111	12	0	919	1029	4096	3986	1.69e-29	147
ptg001137l_22006_23775	FJ688025.1	89.189	111	12	0	1043	1153	4284	4174	1.69e-29	147
ptg001137l_22006_23775	FJ688025.1	89.189	111	12	0	919	1029	4284	4174	1.69e-29	147
ptg001137l_22006_23775	FJ688025.1	88.288	111	13	0	1043	1153	3721	3611	7.2e-28	142
ptg001137l_22006_23775	FJ688025.1	88.288	111	13	0	919	1029	3721	3611	7.2e-28	142
ptg001137l_22006_23775	FJ688025.1	88.288	111	13	0	1043	1153	3910	3800	7.2e-28	142
ptg001137l_22006_23775	FJ688025.1	88.288	111	13	0	919	1029	3910	3800	7.2e-28	142
ptg001137l_22006_23775	FJ688025.1	88.288	111	13	0	1291	1401	4096	3986	7.2e-28	142
ptg001137l_22006_23775	FJ688025.1	88.288	111	13	0	1167	1277	4096	3986	7.2e-28	142
ptg001137l_22006_23775	FJ688025.1	88.288	111	13	0	1291	1401	4284	4174	7.2e-28	142
ptg001137l_22006_23775	FJ688025.1	88.288	111	13	0	1167	1277	4284	4174	7.2e-28	142
ptg001137l_22006_23775	FJ688025.1	88.288	111	13	0	1043	1153	4473	4363	7.2e-28	142
ptg001137l_22006_23775	FJ688025.1	88.288	111	13	0	919	1029	4473	4363	7.2e-28	142
ptg001137l_22006_23775	FJ688025.1	87.387	111	14	0	1291	1401	3721	3611	8.77e-27	138
ptg001137l_22006_23775	FJ688025.1	87.387	111	14	0	1167	1277	3721	3611	8.77e-27	138
ptg001137l_22006_23775	FJ688025.1	87.387	111	14	0	1291	1401	3910	3800	8.77e-27	138
ptg001137l_22006_23775	FJ688025.1	87.387	111	14	0	1167	1277	3910	3800	8.77e-27	138
ptg001137l_22006_23775	FJ688025.1	87.387	111	14	0	1291	1401	4473	4363	8.77e-27	138
ptg001137l_22006_23775	FJ688025.1	87.387	111	14	0	1167	1277	4473	4363	8.77e-27	138
ptg001137l_22006_23775	FJ688025.1	89.423	104	8	2	1415	1515	4738	4635	3.73e-25	132
ptg001137l_22006_23775	FJ688025.1	89.423	104	8	2	1043	1143	4738	4635	3.73e-25	132
ptg001137l_22006_23775	FJ688025.1	89.423	104	8	2	919	1019	4738	4635	3.73e-25	132
ptg001137l_22006_23775	FJ688025.1	96.25	80	3	0	658	737	3671	3592	1.3e-24	132
ptg001137l_22006_23775	FJ688025.1	88.462	104	9	2	1291	1391	4738	4635	1.59e-23	128
ptg001137l_22006_23775	FJ688025.1	88.462	104	9	2	1167	1267	4738	4635	1.59e-23	128
ptg001137l_22006_23775	FJ688025.1	91.803	61	5	0	1093	1153	4876	4816	1.39e-11	88.7
ptg001137l_22006_23775	FJ688025.1	91.803	61	5	0	969	1029	4876	4816	1.39e-11	88.7
ptg001137l_22006_23775	FJ688025.1	91.803	61	5	0	845	905	4876	4816	1.39e-11	88.7
ptg001137l_22006_23775	FJ688025.1	94.643	56	1	1	658	711	4687	4632	4.86e-11	86
ptg001137l_22006_23775	FJ688025.1	90.164	61	6	0	1341	1401	4876	4816	1.7e-10	84.2
ptg001137l_22006_23775	FJ688025.1	90.164	61	6	0	1217	1277	4876	4816	1.7e-10	84.2
ptg001137l_22006_23775	FJ688025.1	85.714	49	7	0	1631	1679	4875	4827	0.024	58.1
ptg001137l_22006_23775	FJ688022.1	94.157	907	48	4	1	905	4978	4075	0	1384
ptg001137l_22006_23775	FJ688022.1	74.688	320	44	8	1465	1757	4322	4013	1.69e-48	210
ptg001137l_22006_23775	FJ688022.1	87.288	118	15	0	1415	1532	4185	4068	5.91e-29	146
ptg001137l_22006_23775	FJ688022.1	86.486	111	15	0	1043	1153	4185	4075	3.73e-25	133
ptg001137l_22006_23775	FJ688022.1	86.486	111	15	0	919	1029	4185	4075	3.73e-25	133
ptg001137l_22006_23775	FJ688022.1	85.586	111	16	0	1291	1401	4185	4075	4.55e-24	129
ptg001137l_22006_23775	FJ688022.1	85.586	111	16	0	1167	1277	4185	4075	4.55e-24	129
ptg001137l_22006_23775	FJ688022.1	95	80	4	0	658	737	4135	4056	1.59e-23	127
ptg001137l_22006_23775	FJ688022.1	90.164	61	6	0	1093	1153	4322	4262	1.7e-10	84.2
ptg001137l_22006_23775	FJ688022.1	90.164	61	6	0	969	1029	4322	4262	1.7e-10	84.2
ptg001137l_22006_23775	FJ688022.1	90.164	61	6	0	845	905	4322	4262	1.7e-10	84.2
ptg001137l_22006_23775	FJ688022.1	88.525	61	7	0	1341	1401	4322	4262	7.21e-09	79.7
ptg001137l_22006_23775	FJ688022.1	88.525	61	7	0	1217	1277	4322	4262	7.21e-09	79.7
ptg001137l_22006_23775	FJ688021.1	94.157	907	48	4	1	905	4950	4047	0	1384
ptg001137l_22006_23775	FJ688021.1	74.688	320	44	8	1465	1757	4294	3985	1.69e-48	210
ptg001137l_22006_23775	FJ688021.1	87.288	118	15	0	1415	1532	4157	4040	5.91e-29	146
ptg001137l_22006_23775	FJ688021.1	86.486	111	15	0	1043	1153	4157	4047	3.73e-25	133
ptg001137l_22006_23775	FJ688021.1	86.486	111	15	0	919	1029	4157	4047	3.73e-25	133
ptg001137l_22006_23775	FJ688021.1	85.586	111	16	0	1291	1401	4157	4047	4.55e-24	129
ptg001137l_22006_23775	FJ688021.1	85.586	111	16	0	1167	1277	4157	4047	4.55e-24	129
ptg001137l_22006_23775	FJ688021.1	95	80	4	0	658	737	4107	4028	1.59e-23	127
ptg001137l_22006_23775	FJ688021.1	90.164	61	6	0	1093	1153	4294	4234	1.7e-10	84.2
ptg001137l_22006_23775	FJ688021.1	90.164	61	6	0	969	1029	4294	4234	1.7e-10	84.2
ptg001137l_22006_23775	FJ688021.1	90.164	61	6	0	845	905	4294	4234	1.7e-10	84.2
ptg001137l_22006_23775	FJ688021.1	88.525	61	7	0	1341	1401	4294	4234	7.21e-09	79.7
ptg001137l_22006_23775	FJ688021.1	88.525	61	7	0	1217	1277	4294	4234	7.21e-09	79.7
ptg001137l_22006_23775	FJ688029.1	93.736	910	49	5	1	905	4030	3124	0	1370
ptg001137l_22006_23775	FJ688029.1	73.375	323	46	8	1465	1757	3374	3062	3.73e-44	196
ptg001137l_22006_23775	FJ688029.1	88.136	118	14	0	1415	1532	3234	3117	1.39e-30	150
ptg001137l_22006_23775	FJ688029.1	87.387	111	14	0	1043	1153	3234	3124	8.77e-27	138
ptg001137l_22006_23775	FJ688029.1	87.387	111	14	0	919	1029	3234	3124	8.77e-27	138
ptg001137l_22006_23775	FJ688029.1	86.486	111	15	0	1291	1401	3234	3124	3.73e-25	133
ptg001137l_22006_23775	FJ688029.1	86.486	111	15	0	1167	1277	3234	3124	3.73e-25	133
ptg001137l_22006_23775	FJ688029.1	96.25	80	3	0	658	737	3184	3105	1.3e-24	132
ptg001137l_22006_23775	FJ688029.1	86.885	61	8	0	1093	1153	3374	3314	8.78e-08	75.2
ptg001137l_22006_23775	FJ688029.1	86.885	61	8	0	969	1029	3374	3314	8.78e-08	75.2
ptg001137l_22006_23775	FJ688029.1	86.885	61	8	0	845	905	3374	3314	8.78e-08	75.2
ptg001137l_22006_23775	FJ688029.1	85.246	61	9	0	1341	1401	3374	3314	3.73e-06	70.7
ptg001137l_22006_23775	FJ688029.1	85.246	61	9	0	1217	1277	3374	3314	3.73e-06	70.7

## Sheet: ptg0018811 (P)
ptg001881l overview
Repeats
GC/AT content
CpG islands
Coding potential
ptg0018811 BLASTP hits 5' to virus sequence
						Query		Subject
Query	Blast hit - accession number	aa % identity	alignment length	mismatches	gap opens	start	end	start	end	E-value	Bit score	% positive	BLASTP	CDDs	PSI-BLAST or other tool	Notes	Descriptions
4000_5556	XP_048827643.1	64.644	478	166	2	1	476	161	637	0	643	80.33		RT_nLTR_like cd01650 RT_nLTR: Non-LTR (long terminal repeat) retrotransposon and non-LTR retrovirus reverse ...79-329 3.06e-53 RVT_1 pfam00078 Reverse transcriptase (RNA-dependent DNA polymerase); A reverse transcriptase gene is usually ...84-307 1.30e-26 group_II_RT_mat TIGR04416 group II intron reverse transcriptase/maturase; Members of this protein family are ...129-300 1.34e-12	supfam.org detected DNA/RNA polymerase superfamily & RNA dependent RNA polymerase family 4000..5556 0051078 28-300 3.53e-18 103 G---LGALKINKSPGP---------DEILPIVlKEMKEVIYKPLTKImqqsldtgvvptdsKIANV-IPIHK----KGDKTEPGNYRPISLTSIICKLMETIVRSKMENYLygNNILGdSRHGFRKGRSClTNLLDFFEDATlkidncKAYDMVYLDFQKaFDKVPHQRLILKLNAVGIQGNAC-TWIREWltcRKQKVLIrgeTSKWSEVTSGVPQGS----VLGPLLFLIYINDLN---SGIVS----KLVKFADDTKIggVANTVEAa…		RNA-directed DNA polymerase from mobile element jockey [Brienomyrus brachyistius]
4000_5556	MCP3680565.1	55.411	462	206	0	25	486	145	606	0	540	72.73					reverse transcriptase family protein [Gammaproteobacteria bacterium]
4000_5556	KAG0434242.1	51.731	491	229	3	1	485	261	749	3.06e-176	526	70.47					putative RNA-directed DNA polymerase from transposon X-element [Dictyocoela muelleri]
4000_5556	NEQ69831.1	54.14	471	215	1	20	489	423	893	3.89e-176	530	70.49					hypothetical protein [Symploca sp. SIO2D2]
4000_5556	ORD93263.1	57.275	433	185	0	14	446	397	829	2.14e-175	525	74.36					RTJK [Enterospora canceri]
4000_5556	MCP3679103.1	51.546	485	226	1	20	504	3	478	3.91e-170	500	67.84					reverse transcriptase family protein [Gammaproteobacteria bacterium]
4000_5556	MCP4269647.1	52.052	463	222	0	3	465	337	799	1.77e-169	509	71.27					hypothetical protein [Candidatus Brocadiaceae bacterium]
4000_5556	MBY9153033.1	51.271	472	230	0	15	486	432	903	4.27e-167	508	71.61					endonuclease/exonuclease/phosphatase family protein [Pseudomonas aeruginosa]
4000_5556	WP_101731609.1	51.271	472	230	0	15	486	449	920	2.6e-165	504	69.49					reverse transcriptase domain-containing protein [Carnobacterium maltaromaticum]
4000_5556	PKU49591.1	52.137	468	224	0	19	486	119	586	3.63e-163	487	67.95					rna-directed dna polymerase from mobile element jockey-like [Limosa lapponica baueri]
5980..6351	MBN3301696.1	64.516	93	22	5	23	112	2	86	5.34e-38	160	69.89		Exo_endo_phos_2 pfam14529 Endonuclease-reverse transcriptase; This domain represents the endonuclease region of ...1-73 9.61e-11 R1-I-EN cd09077 Endonuclease domain encoded by various R1- and I-clade non-long terminal repeat ...1-79 4.61e-06	supfam.org detected DNase I-like superfamily & SCOPe family 5980..6351 0050453 1-79 2.01e-08 135 MGDFNFPHIKWENP--------MGGTTDEIEMVEMTNDCFLTQFVK-EPTRGEACLDLVFSNNE--DRITKTEVREPLANSDHNMVTFEI 0.067 109286 56220		GHSR protein [Amia calva]
5980..6351	MBN3308567.1	59.804	102	37	4	24	123	1	100	5.46e-38	160	68.63					PKH4B protein [Amia calva]
5980..6351	MBN3309963.1	63	100	37	0	24	123	1	100	4.21e-32	142	69					ZP3 protein [Amia calva]
5980..6351	MBN3300740.1	57.282	103	41	1	24	123	1	103	1.01e-28	132	63.11					AMGO2 protein [Amia calva]
5980..6351	MBN3271765.1	76.596	47	8	2	58	101	64	110	1.74e-20	107	78.72					TRD7B protein [Polyodon spathula]
5980..6351	KAE8601590.1	43.478	115	65	0	1	115	134	248	3.04e-19	103	48.7					hypothetical protein XENTR_v10013728 [Xenopus tropicalis]
5980..6351	MBA1446783.1	40.65	123	71	1	1	121	116	238	4.96e-18	99.5	45.53					hypothetical protein [Gammaproteobacteria bacterium]
5980..6351	WP_185172107.1	39.669	121	72	1	1	120	1	121	1.68e-17	96.5	45.45					hypothetical protein [Proteus mirabilis]
5980..6351	GFB50161.1	42.991	107	58	2	1	105	282	387	9.86e-17	95.2	52.34					hypothetical protein [Tanacetum cinerariifolium]
5980..6351	MBA1446983.1	38.333	120	74	0	1	120	116	235	3.2e-16	93.5	44.17					hypothetical protein [Gammaproteobacteria bacterium]
6351..6713	PKU41370.1	42.857	112	61	2	3	112	45	155	2.16e-19	103	52.68		Exo_endo_phos pfam03372 Endonuclease/Exonuclease/phosphatase family; This large family of proteins includes magnesium ...1-64 1.58e-04 L1-EN cd09076 Endonuclease domain (L1-EN) of the non-LTR retrotransposon LINE-1 (L1), and related domains; ...12-108 1.58e-03	supfam.org detected DNase I-like superfamily & SCOPe family 6351..6713 0050453 3-101 1.36e-12 19 ELEATALTSNYDVIGVTETWLSESDgDEYNISGYTLYRKDRQDRRGGGVALYIRNSLDAqVLNLDKENNAESIWVRIMDTNSKGIIGACYRPPNSDAEQ 0.061 -12956 -12955		adaptin ear-binding coat-associated protein 1 [Limosa lapponica baueri]
6351..6713	TRZ14453.1	44.444	108	57	2	3	108	15	121	2.6e-19	102	50.93					hypothetical protein HGM15179_012649 [Zosterops borbonicus]
6351..6713	PKU43826.1	41.964	112	62	2	3	112	12	122	5.38e-19	100	50					mitochondrial fission process protein 1 [Limosa lapponica baueri]
6351..6713	RMB93635.1	42.593	108	59	2	3	108	14	120	1.09e-18	101	49.07					hypothetical protein DUI87_29862 [Hirundo rustica rustica]
6351..6713	PKU37652.1	41.121	107	60	2	3	107	173	278	7.07e-18	98.6	50.47					rna-directed dna polymerase from mobile element jockey-like [Limosa lapponica baueri]
6351..6713	GFB50161.1	40	115	60	2	1	113	160	267	1.24e-17	97.8	53.04					hypothetical protein [Tanacetum cinerariifolium]
6351..6713	MCQ4187458.1	46.364	110	56	2	3	109	7	116	1.3e-17	97.8	52.73					endonuclease/exonuclease/phosphatase family protein [Klebsiella pneumoniae]
6351..6713	PKU33531.1	45	100	52	2	3	100	7	105	7.65e-17	94	54					mitochondrial fission process protein 1 [Limosa lapponica baueri]
6351..6713	XP_050769715.1	44.33	97	51	2	13	106	6	102	1.07e-16	94.8	55.67					macrophage immunometabolism regulator-like [Gymnogyps californianus]
6351..6713	KAF4793607.1	44	100	53	2	11	108	13	111	1.76e-16	94.4	54					hypothetical protein TURU_109590 [Turdus rufiventris]
6833..7546	XP_048854141.1	43.22	236	127	2	4	237	81	311	2.6e-43	183	50		SGNH_hydrolase cd00229 SGNH_hydrolase, or GDSL_hydrolase, is a diverse family of lipases and esterases. The tertiary ...70-230 2.92e-11 Lipase_GDSL_2 pfam13472 GDSL-like Lipase/Acylhydrolase family; This family of presumed lipases and related enzymes are ...111-220 1.62e-09 TesA COG2755 Lysophospholipase L1 or related esterase [Amino acid transport and metabolism];110-236 7.84e-08	supfam.org detected SGNH hydrolase superfamily & SCOPe family 6833..7546 0046880 63-234 5.08e-23 30 QAAKRREVMIVGDSILRNT---ASSVRSLDPLTTTVCCLPGASVKHITENVDRLLERTGDDPVVVVHIGTNNIGRdRPRSLQNKFRELGRKLKDK--TKTVVFSGILPAPCKGPYGQLEIQNHNARLKSWCTQE-GFTFLEHWTTFYN----KDYLYRWDGLHLNRKGTNLLGERILQEVQK 0.074 -2390 -2389		uncharacterized protein LOC125721947 [Brienomyrus brachyistius]
6833..7546	VEL31290.1	46.552	174	93	0	64	237	140	313	6.64e-37	162	53.45					unnamed protein product [Protopolystoma xenopodis]
6833..7546	MBY9153034.1	37.917	240	142	4	3	237	57	294	2.7e-36	160	44.17					SGNH/GDSL hydrolase family protein [Pseudomonas aeruginosa]
6833..7546	XP_050804876.1	43.429	175	98	1	63	237	134	307	1.46e-34	155	51.43					uncharacterized protein LOC127048856 [Gopherus flavomarginatus]
6833..7546	KAE8631225.1	46.25	160	86	0	78	237	1	160	8.17e-34	150	50.62					hypothetical protein XENTR_v10001114 [Xenopus tropicalis]
6833..7546	XP_025068966.1	33.333	207	134	2	25	228	50	255	6.5e-27	130	43					uncharacterized protein LOC112551557 isoform X1 [Alligator sinensis]
6833..7546	KAG8582266.1	48.12	133	69	0	105	237	1024	1156	1.3e-26	130	52.63					hypothetical protein GDO81_007979 [Engystomops pustulosus]
6833..7546	XP_043381677.1	33.803	213	135	2	25	237	179	385	1.51e-25	126	44.13					uncharacterized protein LOC122462490 [Chelonia mydas]
6833..7546	MCQ4179279.1	32.719	217	142	2	24	237	82	297	2.32e-25	125	38.71					SGNH/GDSL hydrolase family protein [Klebsiella pneumoniae]
6833..7546	BAA21739.2	31.579	247	149	6	7	237	92	334	4.23e-25	124	39.27					ORF1 [Acanthochelys spixii]
10196..11296	MBN3292004.1	70.846	319	93	0	19	337	1	319	2.33e-151	511	76.18		transpos_IS630 NF033545 IS630 family transposase;30-328 1.40e-22 DDE_3 pfam13358 DDE superfamily endonuclease; This family of proteins are related to pfam00665 and are ...167-318 1.62e-11 COG3415 COG3415 Transposase [Mobilome: prophages, transposons];27-80 1.37e-05 PAX smart00351 Paired Box domain;20-80 2.37e-05 HTH_ARSR cd00090 Arsenical Resistance Operon Repressor and similar prokaryotic, metal…	supfam.org detected homeodomain superfamily & paired domain family as well as Ribonuclease H-like superfamily and Retroviral integrase, catalytic domain family 10196..11296 0048742 22-128 1.23e-16 14 GSPICERVRKKIVEYFKNNVSQRQIAKALQISSSTVHNIIKRFRETGEITVRK-GQGRRPLLDARGLRALRRHCITHRHDCVNDITKWAQEYFQKPLSVNTIRRAICR 0.021 68255 46748 10196..11296 0046085 230-324 1.89e-03 37 TMNAERYIKVLEQhmLPSRRRlfqgrPCVFQ…		TCB1 transposase [Polypterus senegalus]
10196..11296	MBN3290959.1	70.533	319	94	0	19	337	1	319	6.6e-151	510	75.86					TCB1 transposase [Polypterus senegalus]
10196..11296	XP_049435816.1	68.546	337	106	0	1	337	1	337	1.64e-150	510	73.59					transposable element Tc1 transposase isoform X1 [Epinephelus fuscoguttatus]
10196..11296	KAI4874858.1	68.182	330	103	1	10	337	288	617	7.27e-142	496	73.94					hypothetical protein NFI96_034428 [Prochilodus magdalenae]
10196..11296	TMZ23803.1	93.833	227	14	0	67	293	3	229	8.49e-133	448	94.71					hypothetical protein EMF65_34405 [Klebsiella pneumoniae]
10196..11296	KAF7703586.1	68.489	311	94	1	19	329	1	307	1.31e-132	456	72.03					hypothetical protein HF521_022593 [Silurus meridionalis]
10196..11296	KAI4899405.1	70.182	275	82	0	33	307	184	458	8.08e-122	436	75.27					hypothetical protein NFI96_019943 [Prochilodus magdalenae]
10196..11296	XP_016306211.1	72.374	257	71	0	1	257	41	297	8.37e-116	409	75.49					PREDICTED: uncharacterized protein LOC107661227 [Sinocyclocheilus anshuiensis]
10196..11296	KAG1932809.1	76.068	234	56	0	104	337	2	235	6.61e-111	401	80.77					putative nuclease HARBI1 [Pimephales promelas]
10196..11296	KAI2658159.1	62.5	288	106	1	1	288	1	286	2.15e-110	392	68.06					Transposable element Tcb1 transposase [Labeo rohita]
17321..19078	XP_036071479.1	55.095	579	258	2	1	578	18	595	0	675	60.1		GIY-YIG_PLEs cd10442 Catalytic GIY-YIG endonuclease domain of penelope-like elements and similar proteins; This ...486-576 1.14e-17	supfam.org detected DNA/RNA polymerase superfamily & reverse transcriptase family as well as the GIY-YIG endonuclease superfamily & family. 17321..19078 0041083 198-325 3.95e-04 138 NQFYLQTKGTAMGKRFAPSYANIYMAEWEETILPRCPHrpTHYFRYLDDIWGTWTHSMEEFTNFISLLNTHHQS----IKVKYTTHNSEVNFLDTTTYKGPHFSQTHQLDTKVYFKETDTHTLLHKTSYHPK 0.047 43025 56686 17321..19078 0040970 486-542 3.88e-04 4 CIYAIQCDTCKIIYIGETGnTIRVRL…		uncharacterized protein LOC118599729 [Oryzias melastigma]
17321..19078	TKS65002.1	53.195	579	270	1	1	578	146	724	0	674	60.1					hypothetical protein D9C73_027532 [Collichthys lucidus]
17321..19078	ONI45080.1	53.345	583	268	2	1	580	167	748	0	655	59.69					hypothetical protein AN641_04870 [Epulopiscium sp. SCG-C07WGA-EpuloA2]
17321..19078	KAI4898526.1	54.657	569	254	2	1	566	1	568	0	652	60.46					hypothetical protein NFI96_005093 [Prochilodus magdalenae]
17321..19078	XP_023808293.1	53.516	583	270	1	1	582	137	719	0	650	58.66					uncharacterized protein LOC105358296 isoform X1 [Oryzias latipes]
17321..19078	XP_028997391.1	52.159	579	276	1	1	578	137	715	0	649	59.41					uncharacterized protein LOC114849825 [Betta splendens]
17321..19078	XP_025764450.1	51.207	580	282	1	1	579	137	716	0	639	58.28					uncharacterized protein LOC109200344 isoform X1 [Oreochromis niloticus]
17321..19078	XP_025760476.1	51.207	580	282	1	1	579	137	716	0	638	58.28					uncharacterized protein LOC109201125 isoform X1 [Oreochromis niloticus]
17321..19078	KAG7504249.1	52.479	585	269	2	1	580	72	652	0	634	58.12					hypothetical protein JOB18_004098 [Solea senegalensis]
17321..19078	XP_028972297.2	50.345	580	286	1	1	578	692	1271	8.07e-180	630	56.38					uncharacterized protein LOC105009030 isoform X1 [Esox lucius]

## Sheet: ptg001881l (N)
ptg001881l BLASTN hits with host sequence 5' to virus sequence
Results from top 5 hits (see subsequent columns for overview of results)
query	acc.ver	% identity	alignment length	mismatches	gap opens	q. start	q. end	s. start	s. end	evalue	bit score
ptg001881l_13970_20200	OV754649.1	94.403	4270	132	72	2017	6231	11052009	11056226	0	6396
ptg001881l_13970_20200	OV754649.1	97.444	2113	51	2	3216	5326	11058108	11060219	0	3562
ptg001881l_13970_20200	OV754649.1	95.64	711	19	6	1	703	5109621	5108915	0	1127
ptg001881l_13970_20200	OV754649.1	90.144	416	13	10	1	400	9276307	9275904	6.44e-149	546
ptg001881l_13970_20200	OV754649.1	95.886	316	12	1	398	712	9275439	9275124	1.62e-137	508
ptg001881l_13970_20200	OV754649.1	82.805	221	25	3	193	400	10763140	10763360	7.88e-53	226
ptg001881l_13970_20200	OV754649.1	83.333	174	2	2	4170	4343	21549	21403	1.1e-44	199
ptg001881l_13970_20200	OV754649.1	83.333	174	2	2	4170	4343	394090	393944	1.1e-44	199
ptg001881l_13970_20200	OV754649.1	88.421	95	6	2	1	94	7360526	7360436	2.94e-20	118
ptg001881l_13970_20200	OV754649.1	89.535	86	5	1	1	82	10760967	10761052	3.58e-19	114
ptg001881l_13970_20200	OV754649.1	84	100	15	1	706	804	6340223	6340124	1.86e-16	105
ptg001881l_13970_20200	OV754649.1	78	100	12	2	773	872	5785302	5785391	2.12e-09	82.4
ptg001881l_13970_20200	OV737687.1	93.87	4274	159	65	2017	6231	53498	49269	0	6327
ptg001881l_13970_20200	OV737687.1	96.121	3403	90	20	2830	6231	64585	61224	0	5490
ptg001881l_13970_20200	OV737687.1	96.578	3302	95	16	2932	6231	83554931	83558216	0	5390
ptg001881l_13970_20200	OV737687.1	97.58	3016	72	1	3216	6231	69848	66834	0	5107
ptg001881l_13970_20200	OV737687.1	97.513	3016	73	1	3216	6231	47370	44357	0	5099
ptg001881l_13970_20200	OV737687.1	97.513	3016	74	1	3216	6231	83560079	83563093	0	5098
ptg001881l_13970_20200	OV737687.1	97.48	3016	74	1	3216	6231	42452	39439	0	5094
ptg001881l_13970_20200	OV737687.1	97.48	3016	75	1	3216	6231	83564956	83567970	0	5093
ptg001881l_13970_20200	OV737687.1	97.415	3017	75	3	3216	6231	83569834	83572848	0	5079
ptg001881l_13970_20200	OV737687.1	89.837	1958	113	67	2046	3974	59394	57494	0	2410
ptg001881l_13970_20200	OV737687.1	86.875	1501	101	61	2025	3497	56330	54898	0	1631
ptg001881l_13970_20200	OV737687.1	87.058	1244	85	50	2278	3497	54896	53705	0	1361
ptg001881l_13970_20200	OV737687.1	94.972	716	24	4	1	704	44615097	44615812	0	1122
ptg001881l_13970_20200	OV737687.1	93.094	695	25	8	19	703	83019583	83020264	0	1022
ptg001881l_13970_20200	OV737687.1	84.636	755	34	8	1	703	38904916	38905640	0	877
ptg001881l_13970_20200	OV737687.1	97.629	464	10	1	3216	3679	65044	64582	0	784
ptg001881l_13970_20200	OV737687.1	91.546	414	16	7	1	400	64277506	64277914	1.33e-157	575
ptg001881l_13970_20200	OV737687.1	87.407	405	14	5	1	400	32528237	32528609	1.33e-138	512
ptg001881l_13970_20200	OV737687.1	95.13	308	11	3	398	704	32529082	32529386	7.85e-129	479
ptg001881l_13970_20200	OV737687.1	85.432	405	20	5	1	400	56390704	56390334	2.74e-128	478
ptg001881l_13970_20200	OV737687.1	92.683	328	22	2	75	400	34388881	34389208	2.74e-128	477
ptg001881l_13970_20200	OV737687.1	92.683	328	22	2	75	400	34393677	34393350	2.74e-128	477
ptg001881l_13970_20200	OV737687.1	95.27	296	10	2	398	690	64278363	64278657	4.96e-125	466
ptg001881l_13970_20200	OV737687.1	84.578	415	23	7	1	400	71680264	71680652	4.96e-125	466
ptg001881l_13970_20200	OV737687.1	91.72	314	10	3	398	709	71681094	71681393	3.81e-120	451
ptg001881l_13970_20200	OV737687.1	92.157	306	21	2	398	703	31606651	31606349	2.4e-116	438
ptg001881l_13970_20200	OV737687.1	84.275	407	46	9	1	398	39360175	39360572	1.85e-111	422
ptg001881l_13970_20200	OV737687.1	79.851	402	43	8	1	400	42778061	42777696	1.85e-92	359
ptg001881l_13970_20200	OV737687.1	84.79	309	19	4	398	704	35974806	35975088	7.87e-91	353
ptg001881l_13970_20200	OV737687.1	85.034	294	32	4	1	282	58864518	58864811	1.09e-82	325
ptg001881l_13970_20200	OV737687.1	77.129	411	27	12	1	400	56924865	56925219	3.82e-82	324
ptg001881l_13970_20200	OV737687.1	85.614	285	25	6	1	278	66921808	66922083	5.66e-80	317
ptg001881l_13970_20200	OV737687.1	78.431	306	12	2	398	703	56389861	56389610	1.85e-73	295
ptg001881l_13970_20200	OV737687.1	89.401	217	20	3	187	400	35680389	35680173	4.97e-68	278
ptg001881l_13970_20200	OV737687.1	91.262	206	14	4	196	398	31400305	31400509	4.97e-68	277
ptg001881l_13970_20200	OV737687.1	88.839	224	18	5	707	925	38508454	38508675	1.73e-67	276
ptg001881l_13970_20200	OV737687.1	81.743	241	10	3	1	237	35974074	35974284	5.67e-61	254
ptg001881l_13970_20200	OV737687.1	89.583	192	17	3	196	384	25651934	25651743	8.41e-59	246
ptg001881l_13970_20200	OV737687.1	86.792	212	21	4	196	400	44675883	44675672	2.94e-58	245
ptg001881l_13970_20200	OV737687.1	89.247	186	11	5	3077	3261	70508	70331	1.85e-54	232
ptg001881l_13970_20200	OV737687.1	86.634	202	22	4	84	282	31538745	31538944	6.47e-54	230
ptg001881l_13970_20200	OV737687.1	86.634	202	22	4	84	282	31544005	31544204	6.47e-54	230
ptg001881l_13970_20200	OV737687.1	86.387	191	23	2	197	384	35540655	35540845	3.35e-51	222
ptg001881l_13970_20200	OV737687.1	84.848	198	21	3	196	384	69715000	69714803	4.08e-50	217
ptg001881l_13970_20200	OV737687.1	84.5	200	29	2	84	282	31533455	31533653	4.97e-49	214
ptg001881l_13970_20200	OV737687.1	86.17	188	22	3	99	283	20130557	20130371	1.74e-48	213
ptg001881l_13970_20200	OV737687.1	85.34	191	21	4	196	384	2191635	2191450	7.38e-47	207
ptg001881l_13970_20200	OV737687.1	85.714	168	22	2	219	384	40720427	40720260	1.98e-41	188
ptg001881l_13970_20200	OV737687.1	83.069	189	12	7	97	282	35288203	35288374	8.42e-40	184
ptg001881l_13970_20200	OV737687.1	79.126	206	26	3	196	384	82754682	82754887	1.03e-38	180
ptg001881l_13970_20200	OV737687.1	93.277	119	7	1	282	399	31533786	31533904	1.25e-37	176
ptg001881l_13970_20200	OV737687.1	93.277	119	7	1	282	399	31539077	31539195	1.25e-37	176
ptg001881l_13970_20200	OV737687.1	93.277	119	7	1	282	399	31544337	31544455	1.25e-37	176
ptg001881l_13970_20200	OV737687.1	92.562	121	7	2	282	400	70626442	70626322	5.32e-36	171
ptg001881l_13970_20200	OV737687.1	90.833	120	10	1	282	400	66922220	66922339	7.89e-34	164
ptg001881l_13970_20200	OV737687.1	78.866	194	16	6	200	384	48704443	48704620	2.75e-33	161
ptg001881l_13970_20200	OV737687.1	90	120	11	1	282	400	20130250	20130131	9.61e-33	159
ptg001881l_13970_20200	OV737687.1	90	120	11	1	282	400	58865093	58865212	9.61e-33	159
ptg001881l_13970_20200	OV737687.1	74.021	281	40	12	146	398	56352628	56352903	4.09e-31	154
ptg001881l_13970_20200	OV737687.1	90.654	107	10	0	707	813	43351104	43350998	1.74e-29	149
ptg001881l_13970_20200	OV737687.1	86.555	119	16	0	703	821	39941874	39941992	7.39e-28	143
ptg001881l_13970_20200	OV737687.1	90.385	104	10	0	701	804	40563892	40563995	7.39e-28	143
ptg001881l_13970_20200	OV737687.1	88.288	111	13	0	703	813	27592934	27593044	2.58e-27	142
ptg001881l_13970_20200	OV737687.1	87.5	112	14	0	701	812	35633319	35633430	9e-27	140
ptg001881l_13970_20200	OV737687.1	78.443	167	15	5	1745	1911	7399186	7399331	1.1e-25	136
ptg001881l_13970_20200	OV737687.1	80.769	156	23	4	1791	1944	38508570	38508720	3.83e-25	135
ptg001881l_13970_20200	OV737687.1	96.296	81	3	0	1938	2018	27593483	27593563	1.34e-24	133
ptg001881l_13970_20200	OV737687.1	89.216	102	8	1	715	813	43379148	43379249	1.34e-24	133
ptg001881l_13970_20200	OV737687.1	66.154	520	162	7	4379	4895	59413076	59413584	1.98e-22	126
ptg001881l_13970_20200	OV737687.1	95.062	81	3	1	321	400	35289175	35289255	1.98e-22	125
ptg001881l_13970_20200	OV737687.1	79.71	138	16	2	155	282	70626710	70626575	1.98e-22	125
ptg001881l_13970_20200	OV737687.1	93.976	83	4	1	621	703	37411621	37411702	6.92e-22	124
ptg001881l_13970_20200	OV737687.1	98.592	71	1	0	634	704	79754021	79754091	6.92e-22	124
ptg001881l_13970_20200	OV737687.1	90	90	6	1	1929	2018	43350438	43350352	8.43e-21	121
ptg001881l_13970_20200	OV737687.1	93.671	79	1	1	1	75	79753621	79753699	8.43e-21	120
ptg001881l_13970_20200	OV737687.1	95.89	73	3	0	1938	2010	38509267	38509339	2.94e-20	119
ptg001881l_13970_20200	OV737687.1	91.358	81	4	1	1938	2018	43379853	43379930	1.25e-18	113
ptg001881l_13970_20200	OV737687.1	88.372	86	6	1	1	82	25652066	25651981	1.52e-17	110
ptg001881l_13970_20200	OV737687.1	80.672	119	20	1	703	821	44002408	44002293	1.52e-17	110
ptg001881l_13970_20200	OV737687.1	81.034	116	20	1	1791	1906	30286415	30286302	5.32e-17	108
ptg001881l_13970_20200	OV737687.1	87.5	88	4	2	1938	2018	35035736	35035823	5.32e-17	107
ptg001881l_13970_20200	OV737687.1	78.689	122	14	2	1784	1905	15896295	15896186	1.86e-16	105
ptg001881l_13970_20200	OV737687.1	86.667	90	6	2	1	86	34386992	34387079	1.86e-16	105
ptg001881l_13970_20200	OV737687.1	88.889	81	6	1	1938	2018	37485425	37485348	6.48e-16	104
ptg001881l_13970_20200	OV737687.1	83.871	93	11	1	1814	1906	56443232	56443144	7.9e-15	100
ptg001881l_13970_20200	OV737687.1	85.556	90	9	2	1	89	6009515	6009429	2.76e-14	99.6
ptg001881l_13970_20200	OV737687.1	85.057	87	9	1	3	85	31400214	31400300	2.76e-14	98.7
ptg001881l_13970_20200	OV737687.1	81.373	102	15	1	703	804	67353664	67353567	2.76e-14	98.7
ptg001881l_13970_20200	OV737687.1	73.301	206	40	9	1	198	65272099	65272297	9.62e-14	97.8
ptg001881l_13970_20200	OV737687.1	84.091	88	10	1	1819	1906	63483657	63483740	3.36e-13	96
ptg001881l_13970_20200	OV737687.1	81.72	93	9	1	1813	1905	20976513	20976597	3.36e-13	95.1
ptg001881l_13970_20200	OV737687.1	85.366	82	11	1	729	810	37486033	37485953	4.09e-12	91.5
ptg001881l_13970_20200	OV737687.1	87.838	74	2	2	1952	2018	39943925	39943998	4.09e-12	91.5
ptg001881l_13970_20200	OV737687.1	70.833	216	30	10	1	198	77086258	77086458	4.09e-12	91.5
ptg001881l_13970_20200	OV737687.1	90.476	63	2	1	1	59	20130740	20130678	1.74e-10	86.9
ptg001881l_13970_20200	OV737687.1	81.176	85	8	1	1823	1907	61234461	61234385	6.07e-10	85.1
ptg001881l_13970_20200	OV737687.1	84	75	5	1	1	75	48704294	48704361	6.07e-10	84.2
ptg001881l_13970_20200	OV737687.1	71.689	219	29	14	1	198	12090952	12091158	2.12e-09	83.3
ptg001881l_13970_20200	OV737687.1	80.682	88	17	0	717	804	14471889	14471802	2.12e-09	83.3
ptg001881l_13970_20200	OV737687.1	80.952	84	8	1	1822	1905	22708914	22708989	2.12e-09	83.3
ptg001881l_13970_20200	OV737687.1	71.014	207	43	8	1	198	73305823	73306021	2.12e-09	83.3
ptg001881l_13970_20200	OV737687.1	82.558	86	12	2	1814	1899	25578981	25579063	2.12e-09	82.4
ptg001881l_13970_20200	OV737687.1	81.707	82	9	1	1824	1905	31902528	31902453	2.12e-09	82.4
ptg001881l_13970_20200	OV737687.1	80.412	97	15	3	1816	1909	24775381	24775286	7.39e-09	80.6
ptg001881l_13970_20200	OV737687.1	81.707	82	6	2	1	82	35540551	35540623	7.39e-09	80.6
ptg001881l_13970_20200	OV737687.1	94.34	53	2	1	349	400	35974280	35974332	2.58e-08	79.7
ptg001881l_13970_20200	OV737687.1	87.879	66	3	2	17	77	56352520	56352585	2.58e-08	79.7
ptg001881l_13970_20200	OV737687.1	84.932	73	7	2	1838	1909	11740531	11740462	9.01e-08	77.9
ptg001881l_13970_20200	OV737687.1	84.932	73	7	2	1837	1909	23150449	23150381	9.01e-08	77.9
ptg001881l_13970_20200	OV737687.1	70	180	50	2	1723	1899	271721	271899	9.01e-08	77
ptg001881l_13970_20200	OV737687.1	77.228	101	17	2	1811	1907	25081839	25081937	3.14e-07	76.1
ptg001881l_13970_20200	OV737687.1	81.944	72	5	1	1835	1906	5020184	5020121	3.14e-07	75.2
ptg001881l_13970_20200	OV737687.1	79.012	81	2	2	1938	2018	44001822	44001757	3.14e-07	75.2
ptg001881l_13970_20200	OV737687.1	82.609	69	5	1	1	69	2191777	2191716	1.1e-06	73.4
ptg001881l_13970_20200	OV737687.1	84.848	66	8	1	1881	1944	35633447	35633512	3.83e-06	72.5
ptg001881l_13970_20200	OV737687.1	69.159	214	25	12	1	198	61247288	61247476	3.83e-06	72.5
ptg001881l_13970_20200	OV737687.1	78.481	79	7	1	1827	1905	22377575	22377507	3.83e-06	71.6
ptg001881l_13970_20200	OV737687.1	81.69	71	13	0	1839	1909	7912156	7912086	1.34e-05	70.7
ptg001881l_13970_20200	OV737687.1	80.282	71	6	1	1838	1908	11762563	11762501	4.67e-05	68.9
ptg001881l_13970_20200	OV737687.1	76.531	98	19	2	1813	1909	42437324	42437418	4.67e-05	68.9
ptg001881l_13970_20200	OV737687.1	88.679	53	3	1	1887	1936	39942009	39942061	4.67e-05	68
ptg001881l_13970_20200	OV737687.1	90.196	51	4	1	1887	1936	37485927	37485877	0.000163	67.1
ptg001881l_13970_20200	OV737687.1	85.246	61	3	2	6	66	43967572	43967626	0.000163	67.1
ptg001881l_13970_20200	OV737687.1	85	60	7	1	1887	1944	43350972	43350913	0.000163	66.2
ptg001881l_13970_20200	OV737687.1	88.235	51	4	1	1888	1936	40564058	40564108	0.002	63.5
ptg001881l_13970_20200	OV737687.1	88.235	51	5	1	1887	1936	43379275	43379325	0.002	62.6
ptg001881l_13970_20200	OV737687.1	94.737	38	2	0	550	587	60650338	60650375	0.007	60.8
ptg001881l_13970_20200	OV737687.1	71.304	115	33	0	5028	5142	59413716	59413830	0.024	59.9
ptg001881l_13970_20200	OV754658.1	93.996	4214	159	55	2039	6231	8877848	8881988	0	6296
ptg001881l_13970_20200	OV754658.1	95.117	3686	129	38	2559	6231	8881932	8885579	0	5711
ptg001881l_13970_20200	OV754658.1	91.283	3281	142	66	2017	5203	8850542	8853772	0	4461
ptg001881l_13970_20200	OV754658.1	95.502	2379	74	27	2831	5203	8888520	8890871	0	3717
ptg001881l_13970_20200	OV754658.1	97.108	1141	32	1	3216	4356	8887382	8888521	0	1906
ptg001881l_13970_20200	OV754658.1	93.004	729	22	9	1	705	7990461	7989738	0	1071
ptg001881l_13970_20200	OV754658.1	89.756	205	18	3	196	398	5311439	5311236	3.14e-64	265
ptg001881l_13970_20200	OV754658.1	79.07	301	23	7	1	282	5430722	5430443	3.14e-64	264
ptg001881l_13970_20200	OV754658.1	86.634	202	16	5	75	271	5113847	5113652	6.47e-54	231
ptg001881l_13970_20200	OV754658.1	93.22	118	7	1	282	398	5430356	5430239	4.36e-37	174
ptg001881l_13970_20200	OV754658.1	90.678	118	10	1	282	398	5113512	5113395	9.61e-33	160
ptg001881l_13970_20200	OV754658.1	84.034	119	19	0	703	821	7558410	7558528	1.63e-23	130
ptg001881l_13970_20200	OV754658.1	84.348	115	18	0	707	821	7646379	7646493	5.68e-23	127
ptg001881l_13970_20200	OV754658.1	80.992	121	18	1	701	821	8831110	8830995	3.58e-19	115
ptg001881l_13970_20200	OV754658.1	96.364	55	2	0	1956	2010	3357989	3357935	4.09e-12	91.5
ptg001881l_13970_20200	OV754658.1	84.286	70	7	1	1837	1906	5405713	5405778	9.01e-08	77
ptg001881l_13970_20200	OV754658.1	88	50	6	0	1887	1936	7558543	7558592	0.000569	64.4
ptg001881l_13970_20200	OV754658.1	88	50	6	0	1887	1936	7646507	7646556	0.000569	64.4
ptg001881l_13970_20200	OV754658.1	88	50	6	0	1887	1936	8830979	8830930	0.000569	64.4
ptg001881l_13970_20200	OV754658.1	81.967	61	4	1	1	61	5311492	5311439	0.002	63.5
ptg001881l_13970_20200	OV737692.1	93.582	4269	152	65	2017	6231	11001	6801	0	6281
ptg001881l_13970_20200	OV737692.1	95.728	3769	100	39	2466	6231	5597	1887	0	5951
ptg001881l_13970_20200	OV737692.1	96.038	2751	71	1	3179	5929	25428	22716	0	4500
ptg001881l_13970_20200	OV737692.1	89.094	1137	61	35	2567	3690	42280298	42281384	0	1391
ptg001881l_13970_20200	OV737692.1	93.137	408	16	5	1	398	11005410	11005815	1.16e-164	599
ptg001881l_13970_20200	OV737692.1	86.914	405	16	6	1	398	20592229	20591855	8.39e-135	499
ptg001881l_13970_20200	OV737692.1	95.469	309	12	2	398	706	20591398	20591092	1.52e-131	488
ptg001881l_13970_20200	OV737692.1	95.918	294	11	1	398	691	11006242	11006534	3.34e-127	473
ptg001881l_13970_20200	OV737692.1	84.3	293	27	6	1	275	35421541	35421250	2.41e-78	312
ptg001881l_13970_20200	OV737692.1	83.744	203	19	3	196	384	32708417	32708215	4.08e-50	217
ptg001881l_13970_20200	OV737692.1	91.667	120	9	1	282	400	35421111	35420992	1.86e-35	168
ptg001881l_13970_20200	OV737692.1	77.301	163	33	2	1744	1905	27650893	27651052	2.42e-21	123
ptg001881l_13970_20200	OV737692.1	83.478	115	19	0	707	821	42265378	42265264	2.42e-21	123
ptg001881l_13970_20200	OV737692.1	79.845	129	20	1	1779	1907	29914282	29914404	1.03e-19	117
ptg001881l_13970_20200	OV737692.1	86.207	87	11	1	1813	1899	25610094	25610009	7.9e-15	100
ptg001881l_13970_20200	OV737692.1	80.189	106	15	1	1801	1906	6135193	6135292	2.76e-14	98.7
ptg001881l_13970_20200	OV737692.1	93.22	59	4	0	170	228	21029607	21029665	1.43e-11	89.7
ptg001881l_13970_20200	OV737692.1	79.167	96	12	1	1811	1906	607547	607460	1.74e-10	86.9
ptg001881l_13970_20200	OV737692.1	69.863	219	24	11	11	198	19180359	19180152	1.74e-10	86.9
ptg001881l_13970_20200	OV737692.1	81.818	88	13	1	1814	1901	21834118	21834034	1.74e-10	86
ptg001881l_13970_20200	OV737692.1	82.955	88	13	2	1821	1907	23709834	23709748	6.07e-10	85.1
ptg001881l_13970_20200	OV737692.1	69.406	219	25	11	11	198	19657989	19657782	2.12e-09	82.4
ptg001881l_13970_20200	OV737692.1	80	95	14	4	107	198	17162336	17162244	1.1e-06	73.4
ptg001881l_13970_20200	OV737692.1	79.268	82	6	2	1	82	32708530	32708460	1.1e-06	73.4
ptg001881l_13970_20200	OV737692.1	76.923	104	10	6	107	198	22883319	22883218	0.000163	66.2
ptg001881l_13970_20200	OV737692.1	88	50	6	0	1887	1936	42265249	42265200	0.000569	64.4
ptg001881l_13970_20200	OV737706.1	93.934	4253	160	70	2017	6231	29427280	29431472	0	6280
ptg001881l_13970_20200	OV737706.1	76.821	302	27	7	1	282	9113447	9113725	4.36e-56	237
ptg001881l_13970_20200	OV737706.1	79.505	283	39	8	1	282	13778509	13778245	6.47e-54	231
ptg001881l_13970_20200	OV737706.1	95	120	5	1	282	400	13778112	13777993	6.91e-41	187
ptg001881l_13970_20200	OV737706.1	92.5	120	8	1	282	400	9113785	9113904	1.52e-36	173
ptg001881l_13970_20200	OV737706.1	84.298	121	19	0	701	821	30669	30789	1.34e-24	133
ptg001881l_13970_20200	OV737706.1	84.298	121	19	0	701	821	43377	43497	1.34e-24	133
ptg001881l_13970_20200	OV737706.1	84.298	121	19	0	701	821	29375981	29375861	1.34e-24	133
ptg001881l_13970_20200	OV737706.1	84.298	121	19	0	701	821	29389949	29389829	1.34e-24	133
ptg001881l_13970_20200	OV737706.1	81.707	82	9	1	1824	1905	6359984	6359909	2.12e-09	82.4
ptg001881l_13970_20200	OV737706.1	85.484	62	5	2	1846	1906	17112053	17112111	0.000163	67.1
ptg001881l_13970_20200	OV737706.1	88	50	6	0	1887	1936	30806	30855	0.000569	64.4
ptg001881l_13970_20200	OV737706.1	88	50	6	0	1887	1936	43514	43563	0.000569	64.4
ptg001881l_13970_20200	OV737706.1	88	50	6	0	1887	1936	29375844	29375795	0.000569	64.4
ptg001881l_13970_20200	OV737706.1	88	50	6	0	1887	1936	29389812	29389763	0.000569	64.4
ptg001881l_13970_20200	OV737706.1	85.714	56	6	2	1852	1906	8879380	8879434	0.024	59

## Sheet: ptg003006l (P)
ptg003006l overview
GC/AT content
CpG islands
Coding potential
ptg0030061 BLASTP hits 5' to virus seq - corresponds to nt 75309 to 1 (ie end) in contig
						Query		Subject
Query	Blast hit - accession number	aa % identity	alignment length	mismatches	gap opens	start	end	start	end	E-value	Bit score	% positive	BLASTP	CDDs	Notes	Descriptions
75,183 -> 74,050 (1)	XP_058869677.1	97.613	377	9	0	1	377	207	583	0	764	99.2		no CDDs		uncharacterized protein LOC131720992 [Acipenser ruthenus]
75,183 -> 74,050 (1)	XP_058865443.1	97.6	375	9	0	1	375	209	583	0	763	99.47				uncharacterized protein LOC131707222 [Acipenser ruthenus]
75,183 -> 74,050 (1)	XP_058865981.1	97.333	375	10	0	1	375	209	583	0	762	99.47				uncharacterized protein LOC131708063 [Acipenser ruthenus]
75,183 -> 74,050 (1)	XP_058867680.1	97.826	276	6	0	102	377	33	308	0	555	99.28				uncharacterized protein LOC131709305 [Acipenser ruthenus]
75,183 -> 74,050 (1)	TKS65002.1	51.752	371	178	1	1	370	354	724	8.71e-132	405	69.54				hypothetical protein D9C73_027532 [Collichthys lucidus]
73,488 -> 72,355 (2)	XP_058869677.1	97.613	377	9	0	1	377	207	583	0	764	99.2		GIY-YIG_PLEs cd10442 Catalytic GIY-YIG endonuclease domain of penelope-like elements and similar proteins; This … 278-368 2.04e-17		uncharacterized protein LOC131720992 [Acipenser ruthenus]
73,488 -> 72,355 (2)	XP_058865443.1	97.6	375	9	0	1	375	209	583	0	763	99.47				uncharacterized protein LOC131707222 [Acipenser ruthenus]
73,488 -> 72,355 (2)	XP_058865981.1	97.333	375	10	0	1	375	209	583	0	762	99.47				uncharacterized protein LOC131708063 [Acipenser ruthenus]
73,488 -> 72,355 (2)	XP_058867680.1	97.826	276	6	0	102	377	33	308	0	555	99.28				uncharacterized protein LOC131709305 [Acipenser ruthenus]
73,488 -> 72,355 (2)	TKS65002.1	51.752	371	178	1	1	370	354	724	8.39e-132	405	69.54				hypothetical protein D9C73_027532 [Collichthys lucidus]
69,237 -> 69,590 (3)	no BLASTP hits
64,351 -> 64,782 (4)	KAK2149297.1	44.898	49	27	0	83	131	834	882	0.000221	52.4	79.59		no CDDs		hypothetical protein NP493_3015g00004 [Ridgeia piscesae]
64,351 -> 64,782 (4)	KAK2149297.1	42.857	49	28	0	87	135	834	882	0.000472	51.6	79.59				hypothetical protein NP493_3015g00004 [Ridgeia piscesae]
64,351 -> 64,782 (4)	KAK2149297.1	40.816	49	29	0	91	139	834	882	0.001	50.4	79.59				hypothetical protein NP493_3015g00004 [Ridgeia piscesae]
64,351 -> 64,782 (4)	KAK2149297.1	38.776	49	30	0	95	143	834	882	0.002	49.7	79.59				hypothetical protein NP493_3015g00004 [Ridgeia piscesae]

## Sheet: ptg003006l (N)
ptg003006l BLASTN hits with host sequence 5' to virus sequence
Results from top 5 hits (see subsequent columns for overview of results)
query	acc.ver	% identity	alignment length	mismatches	gap opens	q. start	q. end	s. start	s. end	evalue	bit score
ptg003006l_70022-75308	OV737706.1	91.632	2175	152	22	1430	3585	29427681	29429844	0	3030
ptg003006l_70022-75308	OV737706.1	93.893	1703	90	7	3581	5280	29428153	29429844	0	2584
ptg003006l_70022-75308	OV754647.1	91.567	2170	157	20	1430	3585	2239	82	0	3022
ptg003006l_70022-75308	OV754647.1	94.018	1705	97	3	3581	5280	1786	82	0	2607
ptg003006l_70022-75308	OV754647.1	95.893	1461	60	0	3820	5280	11004133	11005593	0	2365
ptg003006l_70022-75308	OV754647.1	96.26	1444	53	1	3838	5280	15269	13826	0	2358
ptg003006l_70022-75308	OV754647.1	95.825	1461	59	1	2127	3585	11004133	11005593	0	2358
ptg003006l_70022-75308	OV754647.1	96.448	1436	47	2	3849	5280	10995395	10996830	0	2355
ptg003006l_70022-75308	OV754647.1	96.191	1444	54	1	2143	3585	15269	13826	0	2353
ptg003006l_70022-75308	OV754647.1	96.429	1428	48	1	2161	3585	10995403	10996830	0	2344
ptg003006l_70022-75308	OV754647.1	90.642	1122	71	7	2466	3585	7639385	7640474	0	1550
ptg003006l_70022-75308	OV754647.1	90.642	1122	71	7	4161	5280	7639385	7640474	0	1550
ptg003006l_70022-75308	OV754647.1	83.008	1177	150	9	1	1171	9849200	9848068	0	1226
ptg003006l_70022-75308	OV754647.1	82.923	1177	151	9	1	1171	9847108	9845976	0	1222
ptg003006l_70022-75308	OV754647.1	82.407	1080	141	9	1	1075	9843419	9842384	0	1095
ptg003006l_70022-75308	OV754647.1	76.179	1209	170	29	1	1173	11147462	11148588	0	858
ptg003006l_70022-75308	OV754647.1	76.179	1209	170	29	1	1173	11149448	11150574	0	858
ptg003006l_70022-75308	OV754647.1	76.32	1212	166	33	1	1173	11154734	11155863	0	853
ptg003006l_70022-75308	OV754647.1	82.232	878	113	16	318	1173	11020582	11021438	0	847
ptg003006l_70022-75308	OV754647.1	82.232	878	113	16	318	1173	11045453	11046309	0	847
ptg003006l_70022-75308	OV754647.1	82.232	878	113	16	318	1173	11048257	11049113	0	847
ptg003006l_70022-75308	OV754647.1	82.232	878	113	16	318	1173	11055501	11056357	0	847
ptg003006l_70022-75308	OV754647.1	82.232	878	115	16	318	1173	11070656	11071514	0	846
ptg003006l_70022-75308	OV754647.1	82.118	878	113	16	318	1173	11031150	11032005	0	844
ptg003006l_70022-75308	OV754647.1	82.118	878	115	16	318	1173	11106033	11106890	0	842
ptg003006l_70022-75308	OV754647.1	82.118	878	115	16	318	1173	11141235	11142092	0	842
ptg003006l_70022-75308	OV754647.1	82.118	878	115	16	318	1173	11146051	11146908	0	842
ptg003006l_70022-75308	OV754647.1	81.891	878	115	16	318	1173	11052675	11053530	0	835
ptg003006l_70022-75308	OV754647.1	75.682	1209	174	29	1	1173	11122730	11123854	0	833
ptg003006l_70022-75308	OV754647.1	81.777	878	115	16	318	1173	11011648	11012502	0	831
ptg003006l_70022-75308	OV754647.1	81.777	878	115	16	318	1173	11014780	11015634	0	831
ptg003006l_70022-75308	OV754647.1	81.777	878	115	16	318	1173	11018647	11019501	0	831
ptg003006l_70022-75308	OV754647.1	81.777	878	115	16	318	1173	11036954	11037808	0	831
ptg003006l_70022-75308	OV754647.1	81.777	878	115	16	318	1173	11039932	11040786	0	831
ptg003006l_70022-75308	OV754647.1	81.777	878	115	16	318	1173	11042910	11043764	0	831
ptg003006l_70022-75308	OV754647.1	81.777	878	115	16	318	1173	11062483	11063337	0	831
ptg003006l_70022-75308	OV754647.1	81.777	878	115	16	318	1173	11068568	11069422	0	831
ptg003006l_70022-75308	OV754647.1	81.777	878	116	16	318	1173	11028170	11029025	0	830
ptg003006l_70022-75308	OV754647.1	81.777	878	116	16	318	1173	11110085	11110940	0	830
ptg003006l_70022-75308	OV754647.1	81.777	878	116	16	318	1173	11113830	11114685	0	830
ptg003006l_70022-75308	OV754647.1	81.777	878	116	16	318	1173	11117575	11118430	0	830
ptg003006l_70022-75308	OV754647.1	81.777	878	116	16	318	1173	11121320	11122175	0	830
ptg003006l_70022-75308	OV754647.1	81.777	878	116	16	318	1173	11126744	11127599	0	830
ptg003006l_70022-75308	OV754647.1	81.777	878	116	16	318	1173	11134236	11135091	0	830
ptg003006l_70022-75308	OV754647.1	81.777	878	116	16	318	1173	11137736	11138591	0	830
ptg003006l_70022-75308	OV754647.1	81.777	878	117	16	318	1173	11130490	11131346	0	829
ptg003006l_70022-75308	OV754647.1	81.663	878	115	16	318	1173	11025040	11025893	0	828
ptg003006l_70022-75308	OV754647.1	81.952	881	119	19	318	1173	11153311	11154176	0	823
ptg003006l_70022-75308	OV754647.1	81.549	878	117	16	318	1173	11033976	11034830	0	822
ptg003006l_70022-75308	OV754647.1	74.752	1208	166	31	1	1173	11001816	11002919	0	790
ptg003006l_70022-75308	OV754647.1	74.669	1208	166	31	1	1173	11000488	11001590	0	786
ptg003006l_70022-75308	OV754647.1	80.388	877	108	18	318	1173	11076782	11077615	0	783
ptg003006l_70022-75308	OV754647.1	80.274	877	107	18	318	1173	11080607	11081438	0	781
ptg003006l_70022-75308	OV754647.1	80.274	877	107	18	318	1173	11101297	11102128	0	781
ptg003006l_70022-75308	OV754647.1	80.182	878	107	18	318	1173	11078694	11079526	0	779
ptg003006l_70022-75308	OV754647.1	80.046	877	109	18	318	1173	11082366	11083197	0	772
ptg003006l_70022-75308	OV754647.1	82.248	783	101	13	318	1079	11096673	11097438	0	762
ptg003006l_70022-75308	OV754647.1	82.248	783	101	13	318	1079	11103208	11103973	0	762
ptg003006l_70022-75308	OV754647.1	79.704	877	112	18	318	1173	11065613	11066444	0	758
ptg003006l_70022-75308	OV754647.1	79.704	877	112	18	318	1173	11075020	11075851	0	758
ptg003006l_70022-75308	OV754647.1	79.704	877	112	18	318	1173	11089921	11090752	0	758
ptg003006l_70022-75308	OV754647.1	79.704	877	112	18	318	1173	11091681	11092512	0	758
ptg003006l_70022-75308	OV754647.1	79.704	877	112	18	318	1173	11094177	11095008	0	758
ptg003006l_70022-75308	OV754647.1	79.704	877	112	18	318	1173	11099538	11100369	0	758
ptg003006l_70022-75308	OV754647.1	79.613	878	112	19	318	1173	11084125	11084957	0	752
ptg003006l_70022-75308	OV754647.1	79.613	878	112	19	318	1173	11088162	11088994	0	752
ptg003006l_70022-75308	OV754647.1	90.848	448	34	4	2180	2623	7642180	7641736	4.48e-169	612
ptg003006l_70022-75308	OV754647.1	90.625	448	35	4	3875	4318	7642180	7641736	1.9e-167	608
ptg003006l_70022-75308	OV754647.1	88.747	391	30	2	784	1174	9845330	9844954	1.13e-138	511
ptg003006l_70022-75308	OV754647.1	88.491	391	31	2	784	1174	9844023	9843647	4.79e-137	507
ptg003006l_70022-75308	OV754647.1	88.265	392	32	2	783	1174	9846058	9845681	1.67e-136	504
ptg003006l_70022-75308	OV754647.1	87.755	392	34	2	783	1174	9843879	9843502	8.66e-134	495
ptg003006l_70022-75308	OV754647.1	87.755	392	34	2	783	1174	9848150	9847773	8.66e-134	495
ptg003006l_70022-75308	OV754647.1	79.53	596	88	14	783	1368	11107423	11107994	3.02e-133	493
ptg003006l_70022-75308	OV754647.1	79.53	596	88	14	783	1368	11111168	11111739	3.02e-133	493
ptg003006l_70022-75308	OV754647.1	79.53	596	88	14	783	1368	11114913	11115484	3.02e-133	493
ptg003006l_70022-75308	OV754647.1	79.53	596	88	14	783	1368	11118658	11119229	3.02e-133	493
ptg003006l_70022-75308	OV754647.1	79.53	596	88	14	783	1368	11124082	11124653	3.02e-133	493
ptg003006l_70022-75308	OV754647.1	79.53	596	88	14	783	1368	11131575	11132146	3.02e-133	493
ptg003006l_70022-75308	OV754647.1	79.53	596	88	14	783	1368	11135319	11135890	3.02e-133	493
ptg003006l_70022-75308	OV754647.1	79.53	596	88	14	783	1368	11138819	11139390	3.02e-133	493
ptg003006l_70022-75308	OV754647.1	79.53	596	88	14	783	1368	11143390	11143961	3.02e-133	493
ptg003006l_70022-75308	OV754647.1	79.53	596	88	14	783	1368	11150648	11151219	3.02e-133	493
ptg003006l_70022-75308	OV754647.1	79.53	596	89	14	783	1368	11127827	11128399	1.05e-132	492
ptg003006l_70022-75308	OV754647.1	87.245	392	36	2	783	1174	9845186	9844809	4.48e-131	486
ptg003006l_70022-75308	OV754647.1	87.792	385	30	3	787	1171	9849363	9848996	1.57e-130	485
ptg003006l_70022-75308	OV754647.1	87.212	391	36	2	784	1174	9846202	9845826	1.57e-130	484
ptg003006l_70022-75308	OV754647.1	86.957	391	35	2	784	1174	9843731	9843357	1.91e-129	481
ptg003006l_70022-75308	OV754647.1	78.859	596	91	14	783	1368	11084727	11085297	8.11e-128	476
ptg003006l_70022-75308	OV754647.1	86.735	392	35	3	783	1174	9843587	9843213	8.11e-128	475
ptg003006l_70022-75308	OV754647.1	86.701	391	38	2	784	1174	9848294	9847918	8.11e-128	475
ptg003006l_70022-75308	OV754647.1	86.598	388	36	2	784	1171	9844168	9843797	9.88e-127	471
ptg003006l_70022-75308	OV754647.1	86.224	392	38	2	783	1174	9847858	9847483	3.45e-126	470
ptg003006l_70022-75308	OV754647.1	86.34	388	39	2	784	1171	9847277	9846904	1.47e-124	465
ptg003006l_70022-75308	OV754647.1	86.305	387	39	2	784	1170	9844748	9844376	5.12e-124	463
ptg003006l_70022-75308	OV754647.1	85.934	391	39	2	784	1174	9845910	9845536	5.12e-124	463
ptg003006l_70022-75308	OV754647.1	86.082	388	38	2	784	1171	9845475	9845104	5.12e-124	462
ptg003006l_70022-75308	OV754647.1	86.082	388	38	2	787	1174	9847999	9847628	5.12e-124	462
ptg003006l_70022-75308	OV754647.1	79.132	599	89	20	783	1368	11155938	11156513	6.23e-123	460
ptg003006l_70022-75308	OV754647.1	85.459	392	41	2	783	1174	9845766	9845391	7.59e-122	456
ptg003006l_70022-75308	OV754647.1	85.934	391	37	4	784	1174	9849510	9849138	7.59e-122	456
ptg003006l_70022-75308	OV754647.1	85.825	388	37	3	787	1174	9844598	9844229	7.59e-122	455
ptg003006l_70022-75308	OV754647.1	86.757	370	34	3	783	1152	9849223	9848869	3.93e-119	447
ptg003006l_70022-75308	OV754647.1	84.949	392	45	2	783	1174	9844894	9844517	1.37e-118	445
ptg003006l_70022-75308	OV754647.1	84.949	392	45	2	783	1174	9847423	9847046	1.37e-118	445
ptg003006l_70022-75308	OV754647.1	84.949	392	41	3	783	1174	9844457	9844084	1.37e-118	444
ptg003006l_70022-75308	OV754647.1	84.439	392	45	2	783	1174	9847713	9847338	2.04e-116	438
ptg003006l_70022-75308	OV754647.1	77.143	595	82	16	783	1368	11048881	11049430	2.04e-116	437
ptg003006l_70022-75308	OV754647.1	77.143	595	82	16	783	1368	11056125	11056674	2.04e-116	437
ptg003006l_70022-75308	OV754647.1	77.143	595	82	16	783	1368	11058648	11059197	2.04e-116	437
ptg003006l_70022-75308	OV754647.1	84.439	392	43	3	783	1174	9844312	9843939	7.11e-116	435
ptg003006l_70022-75308	OV754647.1	86.339	366	35	3	787	1152	9847127	9846777	7.11e-116	435
ptg003006l_70022-75308	OV754647.1	77.143	595	84	16	783	1368	11071280	11071831	7.11e-116	435
ptg003006l_70022-75308	OV754647.1	76.975	595	83	16	783	1368	11021206	11021755	8.66e-115	433
ptg003006l_70022-75308	OV754647.1	83.92	398	47	3	777	1174	9849662	9849282	8.66e-115	432
ptg003006l_70022-75308	OV754647.1	84.278	388	45	2	784	1171	9845038	9844667	3.02e-114	431
ptg003006l_70022-75308	OV754647.1	84.278	388	45	2	784	1171	9847567	9847196	3.02e-114	431
ptg003006l_70022-75308	OV754647.1	83.929	392	47	2	783	1174	9845621	9845246	1.06e-113	429
ptg003006l_70022-75308	OV754647.1	84.865	370	39	3	783	1152	9843442	9843090	1.91e-110	417
ptg003006l_70022-75308	OV754647.1	93.214	280	14	3	1208	1483	9841059	9840781	2.83e-108	411
ptg003006l_70022-75308	OV754647.1	79.21	481	37	16	1101	1545	11104090	11104543	1.47e-105	402
ptg003006l_70022-75308	OV754647.1	79.176	461	40	14	1101	1525	11072069	11072509	3.23e-101	387
ptg003006l_70022-75308	OV754647.1	80.594	438	62	10	936	1368	11097144	11097563	3.94e-100	383
ptg003006l_70022-75308	OV754647.1	80.594	438	62	10	936	1368	11103679	11104098	3.94e-100	383
ptg003006l_70022-75308	OV754647.1	81.546	401	50	9	783	1173	10999854	11000240	2.48e-96	371
ptg003006l_70022-75308	OV754647.1	81.297	401	50	9	783	1173	11058495	11058880	3.03e-95	368
ptg003006l_70022-75308	OV754647.1	81.047	401	50	9	783	1173	11051363	11051747	3.69e-94	364
ptg003006l_70022-75308	OV754647.1	79.07	430	58	9	2	422	9844145	9843739	1.57e-92	359
ptg003006l_70022-75308	OV754647.1	80.299	401	52	9	783	1173	11010183	11010566	2.33e-90	352
ptg003006l_70022-75308	OV754647.1	80.299	401	52	9	783	1173	11023576	11023959	2.33e-90	352
ptg003006l_70022-75308	OV754647.1	80.549	401	51	10	783	1173	11054190	11054573	2.33e-90	352
ptg003006l_70022-75308	OV754647.1	80.299	401	52	9	783	1173	11061019	11061402	2.33e-90	352
ptg003006l_70022-75308	OV754647.1	78.837	430	59	10	2	423	9846179	9845774	8.12e-90	350
ptg003006l_70022-75308	OV754647.1	76.79	461	43	13	1101	1517	11003779	11004219	8.12e-90	349
ptg003006l_70022-75308	OV754647.1	80.299	401	51	10	783	1173	11011075	11011457	2.83e-89	348
ptg003006l_70022-75308	OV754647.1	80.299	401	51	10	783	1173	11024467	11024849	2.83e-89	348
ptg003006l_70022-75308	OV754647.1	80.299	401	51	10	783	1173	11061910	11062292	2.83e-89	348
ptg003006l_70022-75308	OV754647.1	80.299	401	52	10	783	1173	11065039	11065422	2.83e-89	347
ptg003006l_70022-75308	OV754647.1	80.299	401	53	10	783	1173	11013162	11013546	9.89e-89	346
ptg003006l_70022-75308	OV754647.1	80.299	401	53	10	783	1173	11013467	11013851	9.89e-89	346
ptg003006l_70022-75308	OV754647.1	78.372	430	61	9	2	422	9845452	9845046	9.89e-89	345
ptg003006l_70022-75308	OV754647.1	78.605	430	60	10	2	423	9848271	9847866	9.89e-89	345
ptg003006l_70022-75308	OV754647.1	80.299	401	54	10	783	1173	11106964	11107349	9.89e-89	345
ptg003006l_70022-75308	OV754647.1	78.14	430	64	8	1	423	9845308	9844902	3.45e-88	343
ptg003006l_70022-75308	OV754647.1	80.05	401	52	10	783	1173	11020009	11020391	3.45e-88	343
ptg003006l_70022-75308	OV754647.1	80.05	401	52	10	783	1173	11030577	11030959	3.45e-88	343
ptg003006l_70022-75308	OV754647.1	80.05	401	52	10	783	1173	11033403	11033785	3.45e-88	343
ptg003006l_70022-75308	OV754647.1	80.05	401	52	10	783	1173	11036381	11036763	3.45e-88	343
ptg003006l_70022-75308	OV754647.1	80.05	401	52	10	783	1173	11039359	11039741	3.45e-88	343
ptg003006l_70022-75308	OV754647.1	80.05	401	52	10	783	1173	11042337	11042719	3.45e-88	343
ptg003006l_70022-75308	OV754647.1	80.05	401	52	10	783	1173	11047684	11048066	3.45e-88	343
ptg003006l_70022-75308	OV754647.1	80.05	401	52	10	783	1173	11052102	11052484	3.45e-88	343
ptg003006l_70022-75308	OV754647.1	80.05	401	52	10	783	1173	11054928	11055310	3.45e-88	343
ptg003006l_70022-75308	OV754647.1	80.05	401	52	10	783	1173	11067995	11068377	3.45e-88	343
ptg003006l_70022-75308	OV754647.1	80.05	401	52	10	783	1173	11070083	11070465	3.45e-88	343
ptg003006l_70022-75308	OV754647.1	80.05	401	53	10	783	1173	11012424	11012807	1.21e-87	343
ptg003006l_70022-75308	OV754647.1	80.05	401	53	10	783	1173	11015556	11015939	1.21e-87	343
ptg003006l_70022-75308	OV754647.1	80.05	401	53	10	783	1173	11019423	11019806	1.21e-87	343
ptg003006l_70022-75308	OV754647.1	80.05	401	53	10	783	1173	11023729	11024112	1.21e-87	343
ptg003006l_70022-75308	OV754647.1	80.05	401	53	10	783	1173	11026858	11027241	1.21e-87	343
ptg003006l_70022-75308	OV754647.1	80.05	401	53	10	783	1173	11028795	11029178	1.21e-87	343
ptg003006l_70022-75308	OV754647.1	80.05	401	53	10	783	1173	11029837	11030220	1.21e-87	343
ptg003006l_70022-75308	OV754647.1	80.05	401	53	10	783	1173	11032664	11033047	1.21e-87	343
ptg003006l_70022-75308	OV754647.1	80.05	401	53	10	783	1173	11035642	11036025	1.21e-87	343
ptg003006l_70022-75308	OV754647.1	80.05	401	53	10	783	1173	11037578	11037961	1.21e-87	343
ptg003006l_70022-75308	OV754647.1	80.05	401	53	10	783	1173	11038620	11039003	1.21e-87	343
ptg003006l_70022-75308	OV754647.1	80.05	401	53	10	783	1173	11040556	11040939	1.21e-87	343
ptg003006l_70022-75308	OV754647.1	80.05	401	53	10	783	1173	11041598	11041981	1.21e-87	343
ptg003006l_70022-75308	OV754647.1	80.05	401	53	10	783	1173	11043686	11044069	1.21e-87	343
ptg003006l_70022-75308	OV754647.1	80.05	401	53	10	783	1173	11046945	11047328	1.21e-87	343
ptg003006l_70022-75308	OV754647.1	80.05	401	53	10	783	1173	11053452	11053835	1.21e-87	343
ptg003006l_70022-75308	OV754647.1	80.05	401	53	10	783	1173	11061172	11061555	1.21e-87	343
ptg003006l_70022-75308	OV754647.1	80.05	401	53	10	783	1173	11063259	11063642	1.21e-87	343
ptg003006l_70022-75308	OV754647.1	80.05	401	53	10	783	1173	11064300	11064683	1.21e-87	343
ptg003006l_70022-75308	OV754647.1	80.05	401	53	10	783	1173	11069344	11069727	1.21e-87	343
ptg003006l_70022-75308	OV754647.1	81.143	350	43	3	1	349	9843564	9843237	1.21e-87	342
ptg003006l_70022-75308	OV754647.1	80.05	401	54	10	783	1173	11010336	11010720	1.21e-87	342
ptg003006l_70022-75308	OV754647.1	80	400	52	10	784	1173	11027598	11027979	1.21e-87	342
ptg003006l_70022-75308	OV754647.1	80.05	401	55	10	783	1173	11030141	11030526	4.21e-87	341
ptg003006l_70022-75308	OV754647.1	80.05	401	55	10	783	1173	11142473	11142858	4.21e-87	341
ptg003006l_70022-75308	OV754647.1	80.05	401	55	10	783	1173	11146829	11147214	4.21e-87	341
ptg003006l_70022-75308	OV754647.1	80.05	401	56	10	783	1173	11142013	11142399	4.21e-87	340
ptg003006l_70022-75308	OV754647.1	80.05	401	56	10	783	1173	11142166	11142552	4.21e-87	340
ptg003006l_70022-75308	OV754647.1	80.05	401	56	10	783	1173	11148814	11149200	4.21e-87	340
ptg003006l_70022-75308	OV754647.1	77.907	430	65	8	1	423	9844001	9843595	1.47e-86	339
ptg003006l_70022-75308	OV754647.1	79.8	401	53	10	783	1173	11014207	11014589	1.47e-86	339
ptg003006l_70022-75308	OV754647.1	79.8	401	53	10	783	1173	11016142	11016524	1.47e-86	339
ptg003006l_70022-75308	OV754647.1	79.8	401	53	10	783	1173	11018074	11018456	1.47e-86	339
ptg003006l_70022-75308	OV754647.1	79.8	401	53	10	783	1173	11026554	11026936	1.47e-86	339
ptg003006l_70022-75308	OV754647.1	79.8	401	53	10	783	1173	11029533	11029915	1.47e-86	339
ptg003006l_70022-75308	OV754647.1	79.8	401	53	10	783	1173	11032360	11032742	1.47e-86	339
ptg003006l_70022-75308	OV754647.1	79.8	401	53	10	783	1173	11035338	11035720	1.47e-86	339
ptg003006l_70022-75308	OV754647.1	79.8	401	53	10	783	1173	11038316	11038698	1.47e-86	339
ptg003006l_70022-75308	OV754647.1	79.8	401	53	10	783	1173	11041294	11041676	1.47e-86	339
ptg003006l_70022-75308	OV754647.1	79.8	401	53	10	783	1173	11044424	11044806	1.47e-86	339
ptg003006l_70022-75308	OV754647.1	79.8	401	53	10	783	1173	11044728	11045110	1.47e-86	339
ptg003006l_70022-75308	OV754647.1	79.8	401	53	10	783	1173	11046641	11047023	1.47e-86	339
ptg003006l_70022-75308	OV754647.1	79.8	401	53	10	783	1173	11067104	11067486	1.47e-86	339
ptg003006l_70022-75308	OV754647.1	77.83	424	68	6	2	422	9849487	9849087	1.47e-86	338
ptg003006l_70022-75308	OV754647.1	79.8	401	54	10	783	1173	11016294	11016677	1.47e-86	338
ptg003006l_70022-75308	OV754647.1	79.8	401	54	10	783	1173	11025816	11026199	1.47e-86	338
ptg003006l_70022-75308	OV754647.1	79.8	401	54	10	783	1173	11066366	11066749	1.47e-86	338
ptg003006l_70022-75308	OV754647.1	79.8	401	54	10	783	1173	11067256	11067639	1.47e-86	338
ptg003006l_70022-75308	OV754647.1	79.8	401	55	10	783	1173	11013772	11014156	5.13e-86	337
ptg003006l_70022-75308	OV754647.1	79.8	401	55	10	783	1173	11017639	11018023	5.13e-86	337
ptg003006l_70022-75308	OV754647.1	79.8	401	55	10	783	1173	11027162	11027546	5.13e-86	337
ptg003006l_70022-75308	OV754647.1	79.8	401	55	10	783	1173	11032968	11033352	5.13e-86	337
ptg003006l_70022-75308	OV754647.1	79.8	401	55	10	783	1173	11035946	11036330	5.13e-86	337
ptg003006l_70022-75308	OV754647.1	79.8	401	55	10	783	1173	11038924	11039308	5.13e-86	337
ptg003006l_70022-75308	OV754647.1	79.8	401	55	10	783	1173	11041902	11042286	5.13e-86	337
ptg003006l_70022-75308	OV754647.1	79.8	401	55	10	783	1173	11047249	11047633	5.13e-86	337
ptg003006l_70022-75308	OV754647.1	79.8	401	55	10	783	1173	11064604	11064988	5.13e-86	337
ptg003006l_70022-75308	OV754647.1	79.8	401	55	10	783	1173	11067560	11067944	5.13e-86	337
ptg003006l_70022-75308	OV754647.1	79.8	401	55	10	783	1173	11142932	11143316	5.13e-86	337
ptg003006l_70022-75308	OV754647.1	80.435	368	46	6	1	365	9849344	9849000	5.13e-86	336
ptg003006l_70022-75308	OV754647.1	79.8	401	56	10	783	1173	11107269	11107654	5.13e-86	336
ptg003006l_70022-75308	OV754647.1	79.8	401	56	10	783	1173	11110709	11111094	5.13e-86	336
ptg003006l_70022-75308	OV754647.1	79.8	401	56	10	783	1173	11111014	11111399	5.13e-86	336
ptg003006l_70022-75308	OV754647.1	79.8	401	56	10	783	1173	11114454	11114839	5.13e-86	336
ptg003006l_70022-75308	OV754647.1	79.8	401	56	10	783	1173	11114759	11115144	5.13e-86	336
ptg003006l_70022-75308	OV754647.1	79.8	401	56	10	783	1173	11118199	11118584	5.13e-86	336
ptg003006l_70022-75308	OV754647.1	79.8	401	56	10	783	1173	11118504	11118889	5.13e-86	336
ptg003006l_70022-75308	OV754647.1	79.8	401	56	10	783	1173	11121944	11122329	5.13e-86	336
ptg003006l_70022-75308	OV754647.1	79.8	401	56	10	783	1173	11122097	11122482	5.13e-86	336
ptg003006l_70022-75308	OV754647.1	79.8	401	56	10	783	1173	11123928	11124313	5.13e-86	336
ptg003006l_70022-75308	OV754647.1	79.8	401	56	10	783	1173	11127368	11127753	5.13e-86	336
ptg003006l_70022-75308	OV754647.1	79.8	401	56	10	783	1173	11134860	11135245	5.13e-86	336
ptg003006l_70022-75308	OV754647.1	79.8	401	56	10	783	1173	11135165	11135550	5.13e-86	336
ptg003006l_70022-75308	OV754647.1	79.8	401	56	10	783	1173	11138360	11138745	5.13e-86	336
ptg003006l_70022-75308	OV754647.1	79.8	401	56	10	783	1173	11138665	11139050	5.13e-86	336
ptg003006l_70022-75308	OV754647.1	79.8	401	56	10	783	1173	11148508	11148893	5.13e-86	336
ptg003006l_70022-75308	OV754647.1	79.8	401	56	10	783	1173	11150494	11150879	5.13e-86	336
ptg003006l_70022-75308	OV754647.1	79.551	401	53	10	783	1173	11017032	11017413	1.79e-85	335
ptg003006l_70022-75308	OV754647.1	79.8	401	57	10	783	1173	11127673	11128059	1.79e-85	335
ptg003006l_70022-75308	OV754647.1	79.8	401	57	10	783	1173	11131420	11131806	1.79e-85	335
ptg003006l_70022-75308	OV754647.1	77.622	429	64	8	1	422	9844579	9844176	1.79e-85	334
ptg003006l_70022-75308	OV754647.1	79.551	401	54	10	783	1173	11017336	11017718	1.79e-85	334
ptg003006l_70022-75308	OV754647.1	79.551	401	54	10	783	1173	11063996	11064378	1.79e-85	334
ptg003006l_70022-75308	OV754647.1	79.8	401	58	10	783	1173	11131114	11131501	1.79e-85	334
ptg003006l_70022-75308	OV754647.1	80.541	370	43	8	2	365	9847254	9846908	6.24e-85	334
ptg003006l_70022-75308	OV754647.1	79.551	401	55	10	783	1173	11034600	11034983	6.24e-85	334
ptg003006l_70022-75308	OV754647.1	79.551	401	55	10	783	1173	11053299	11053682	6.24e-85	334
ptg003006l_70022-75308	OV754647.1	79.551	401	56	10	783	1173	11123624	11124008	6.24e-85	333
ptg003006l_70022-75308	OV754647.1	80	370	47	6	1	365	9846035	9845688	2.18e-84	332
ptg003006l_70022-75308	OV754647.1	79.551	401	57	10	783	1173	11143236	11143621	2.18e-84	332
ptg003006l_70022-75308	OV754647.1	78.272	405	62	6	1	401	9843709	9843327	2.18e-84	331
ptg003006l_70022-75308	OV754647.1	79.302	401	55	10	783	1173	11012272	11012654	7.61e-84	330
ptg003006l_70022-75308	OV754647.1	79.302	401	55	10	783	1173	11015404	11015786	7.61e-84	330
ptg003006l_70022-75308	OV754647.1	79.302	401	55	10	783	1173	11019271	11019653	7.61e-84	330
ptg003006l_70022-75308	OV754647.1	79.302	401	55	10	783	1173	11043534	11043916	7.61e-84	330
ptg003006l_70022-75308	OV754647.1	79.302	401	55	10	783	1173	11063107	11063489	7.61e-84	330
ptg003006l_70022-75308	OV754647.1	79.302	401	55	10	783	1173	11069192	11069574	7.61e-84	330
ptg003006l_70022-75308	OV754647.1	79.302	401	56	10	783	1173	11000161	11000544	7.61e-84	329
ptg003006l_70022-75308	OV754647.1	79.302	401	56	10	783	1173	11012728	11013111	7.61e-84	329
ptg003006l_70022-75308	OV754647.1	79.302	401	56	10	783	1173	11013315	11013698	7.61e-84	329
ptg003006l_70022-75308	OV754647.1	79.302	401	56	10	783	1173	11015708	11016091	7.61e-84	329
ptg003006l_70022-75308	OV754647.1	79.302	401	56	10	783	1173	11016598	11016981	7.61e-84	329
ptg003006l_70022-75308	OV754647.1	79.302	401	56	10	783	1173	11019575	11019958	7.61e-84	329
ptg003006l_70022-75308	OV754647.1	79.302	401	56	10	783	1173	11024033	11024416	7.61e-84	329
ptg003006l_70022-75308	OV754647.1	79.302	401	56	10	783	1173	11029099	11029482	7.61e-84	329
ptg003006l_70022-75308	OV754647.1	79.302	401	56	10	783	1173	11031926	11032309	7.61e-84	329
ptg003006l_70022-75308	OV754647.1	79.302	401	56	10	783	1173	11034904	11035287	7.61e-84	329
ptg003006l_70022-75308	OV754647.1	79.302	401	56	10	783	1173	11037882	11038265	7.61e-84	329
ptg003006l_70022-75308	OV754647.1	79.302	401	56	10	783	1173	11040860	11041243	7.61e-84	329
ptg003006l_70022-75308	OV754647.1	79.302	401	56	10	783	1173	11043990	11044373	7.61e-84	329
ptg003006l_70022-75308	OV754647.1	79.302	401	56	10	783	1173	11051668	11052051	7.61e-84	329
ptg003006l_70022-75308	OV754647.1	79.302	401	56	10	783	1173	11053756	11054139	7.61e-84	329
ptg003006l_70022-75308	OV754647.1	79.302	401	56	10	783	1173	11054494	11054877	7.61e-84	329
ptg003006l_70022-75308	OV754647.1	79.302	401	56	10	783	1173	11061476	11061859	7.61e-84	329
ptg003006l_70022-75308	OV754647.1	79.302	401	56	10	783	1173	11066670	11067053	7.61e-84	329
ptg003006l_70022-75308	OV754647.1	79.302	401	56	10	783	1173	11147135	11147518	7.61e-84	329
ptg003006l_70022-75308	OV754647.1	79.302	401	56	10	783	1173	11149121	11149504	7.61e-84	329
ptg003006l_70022-75308	OV754647.1	79.302	401	57	10	783	1173	11000008	11000392	2.66e-83	328
ptg003006l_70022-75308	OV754647.1	79.302	401	57	10	783	1173	11010640	11011024	2.66e-83	328
ptg003006l_70022-75308	OV754647.1	79.302	401	57	10	783	1173	11026119	11026503	2.66e-83	328
ptg003006l_70022-75308	OV754647.1	79.302	401	57	10	783	1173	11029989	11030373	2.66e-83	328
ptg003006l_70022-75308	OV754647.1	79.302	401	57	10	783	1173	11106811	11107195	2.66e-83	328
ptg003006l_70022-75308	OV754647.1	79.302	401	57	10	783	1173	11142626	11143010	2.66e-83	328
ptg003006l_70022-75308	OV754647.1	79.302	401	57	10	783	1173	11146982	11147366	2.66e-83	328
ptg003006l_70022-75308	OV754647.1	79.73	370	48	6	1	365	9848127	9847780	2.66e-83	327
ptg003006l_70022-75308	OV754647.1	79.302	401	58	10	783	1173	11148662	11149047	2.66e-83	327
ptg003006l_70022-75308	OV754647.1	79.302	401	58	10	783	1173	11148967	11149352	2.66e-83	327
ptg003006l_70022-75308	OV754647.1	77.03	431	65	8	1	422	9845163	9844758	9.27e-83	326
ptg003006l_70022-75308	OV754647.1	77.03	431	65	8	1	422	9845888	9845483	9.27e-83	326
ptg003006l_70022-75308	OV754647.1	79.052	401	55	10	783	1173	11000314	11000695	9.27e-83	326
ptg003006l_70022-75308	OV754647.1	79.052	401	55	10	783	1173	11025664	11026045	9.27e-83	326
ptg003006l_70022-75308	OV754647.1	79.052	401	55	10	783	1173	11147288	11147669	9.27e-83	326
ptg003006l_70022-75308	OV754647.1	79.052	401	55	10	783	1173	11149274	11149655	9.27e-83	326
ptg003006l_70022-75308	OV754647.1	79.052	401	56	10	783	1173	11026706	11027088	9.27e-83	325
ptg003006l_70022-75308	OV754647.1	79.052	401	56	10	783	1173	11029685	11030067	9.27e-83	325
ptg003006l_70022-75308	OV754647.1	79.052	401	56	10	783	1173	11032512	11032894	9.27e-83	325
ptg003006l_70022-75308	OV754647.1	79.052	401	56	10	783	1173	11035490	11035872	9.27e-83	325
ptg003006l_70022-75308	OV754647.1	79.052	401	56	10	783	1173	11038468	11038850	9.27e-83	325
ptg003006l_70022-75308	OV754647.1	79.052	401	56	10	783	1173	11041446	11041828	9.27e-83	325
ptg003006l_70022-75308	OV754647.1	79.052	401	56	10	783	1173	11044880	11045262	9.27e-83	325
ptg003006l_70022-75308	OV754647.1	79.052	401	56	10	783	1173	11046793	11047175	9.27e-83	325
ptg003006l_70022-75308	OV754647.1	79.052	401	56	10	783	1173	11063563	11063945	9.27e-83	325
ptg003006l_70022-75308	OV754647.1	79.653	403	58	12	783	1173	11155783	11156173	9.27e-83	325
ptg003006l_70022-75308	OV754647.1	80	370	45	8	2	365	9844725	9844379	3.23e-82	324
ptg003006l_70022-75308	OV754647.1	79.052	401	57	10	783	1173	11012576	11012959	3.23e-82	324
ptg003006l_70022-75308	OV754647.1	79.052	401	57	10	783	1173	11013620	11014003	3.23e-82	324
ptg003006l_70022-75308	OV754647.1	79.052	401	57	10	783	1173	11016446	11016829	3.23e-82	324
ptg003006l_70022-75308	OV754647.1	79.052	401	57	10	783	1173	11023881	11024264	3.23e-82	324
ptg003006l_70022-75308	OV754647.1	79.052	401	57	10	783	1173	11027010	11027393	3.23e-82	324
ptg003006l_70022-75308	OV754647.1	79.052	401	57	10	783	1173	11028947	11029330	3.23e-82	324
ptg003006l_70022-75308	OV754647.1	79.052	401	57	10	783	1173	11031774	11032157	3.23e-82	324
ptg003006l_70022-75308	OV754647.1	79.052	401	57	10	783	1173	11032816	11033199	3.23e-82	324
ptg003006l_70022-75308	OV754647.1	79.052	401	57	10	783	1173	11035794	11036177	3.23e-82	324
ptg003006l_70022-75308	OV754647.1	79.052	401	57	10	783	1173	11037730	11038113	3.23e-82	324
ptg003006l_70022-75308	OV754647.1	79.052	401	57	10	783	1173	11038772	11039155	3.23e-82	324
ptg003006l_70022-75308	OV754647.1	79.052	401	57	10	783	1173	11040708	11041091	3.23e-82	324
ptg003006l_70022-75308	OV754647.1	79.052	401	57	10	783	1173	11041750	11042133	3.23e-82	324
ptg003006l_70022-75308	OV754647.1	79.052	401	57	10	783	1173	11043838	11044221	3.23e-82	324
ptg003006l_70022-75308	OV754647.1	79.052	401	57	10	783	1173	11047097	11047480	3.23e-82	324
ptg003006l_70022-75308	OV754647.1	79.052	401	57	10	783	1173	11051516	11051899	3.23e-82	324
ptg003006l_70022-75308	OV754647.1	79.052	401	57	10	783	1173	11053604	11053987	3.23e-82	324
ptg003006l_70022-75308	OV754647.1	79.052	401	57	10	783	1173	11061324	11061707	3.23e-82	324
ptg003006l_70022-75308	OV754647.1	79.052	401	57	10	783	1173	11064452	11064835	3.23e-82	324
ptg003006l_70022-75308	OV754647.1	79.052	401	57	10	783	1173	11066518	11066901	3.23e-82	324
ptg003006l_70022-75308	OV754647.1	79.052	401	57	10	783	1173	11067408	11067791	3.23e-82	324
ptg003006l_70022-75308	OV754647.1	79.052	401	57	10	783	1173	11069496	11069879	3.23e-82	324
ptg003006l_70022-75308	OV754647.1	79.052	401	57	10	783	1173	11074012	11074395	3.23e-82	324
ptg003006l_70022-75308	OV754647.1	79.052	401	57	10	783	1173	11090674	11091057	3.23e-82	324
ptg003006l_70022-75308	OV754647.1	79.052	401	57	10	783	1173	11122403	11122786	3.23e-82	324
ptg003006l_70022-75308	OV754647.1	79.052	401	57	10	783	1173	11142779	11143162	3.23e-82	324
ptg003006l_70022-75308	OV754647.1	79.052	401	58	10	783	1173	11010488	11010872	3.23e-82	324
ptg003006l_70022-75308	OV754647.1	79.052	401	58	10	783	1173	11025967	11026351	3.23e-82	324
ptg003006l_70022-75308	OV754647.1	79.052	401	58	10	783	1173	11107117	11107501	3.23e-82	324
ptg003006l_70022-75308	OV754647.1	79.052	401	58	10	783	1173	11110862	11111246	3.23e-82	324
ptg003006l_70022-75308	OV754647.1	79.052	401	58	10	783	1173	11114607	11114991	3.23e-82	324
ptg003006l_70022-75308	OV754647.1	79.052	401	58	10	783	1173	11118352	11118736	3.23e-82	324
ptg003006l_70022-75308	OV754647.1	79.052	401	58	10	783	1173	11127521	11127905	3.23e-82	324
ptg003006l_70022-75308	OV754647.1	79.052	401	58	10	783	1173	11135013	11135397	3.23e-82	324
ptg003006l_70022-75308	OV754647.1	79.052	401	58	10	783	1173	11138513	11138897	3.23e-82	324
ptg003006l_70022-75308	OV754647.1	79.052	401	58	10	783	1173	11148356	11148740	3.23e-82	324
ptg003006l_70022-75308	OV754647.1	79.052	401	58	10	783	1173	11150342	11150726	3.23e-82	324
ptg003006l_70022-75308	OV754647.1	79.104	402	56	11	783	1173	11069648	11070032	1.13e-81	323
ptg003006l_70022-75308	OV754647.1	79.052	401	59	10	783	1173	11131268	11131653	1.13e-81	323
ptg003006l_70022-75308	OV754647.1	76.798	431	66	8	1	422	9847980	9847575	1.13e-81	322
ptg003006l_70022-75308	OV754647.1	78.803	401	56	10	783	1173	11044576	11044957	1.13e-81	322
ptg003006l_70022-75308	OV754647.1	79.052	401	60	10	783	1173	11106657	11107043	1.13e-81	322
ptg003006l_70022-75308	OV754647.1	78.803	401	56	10	783	1173	11122556	11122937	1.13e-81	322
ptg003006l_70022-75308	OV754647.1	79.052	401	60	10	783	1173	11141859	11142245	1.13e-81	322
ptg003006l_70022-75308	OV754647.1	79.052	401	60	10	783	1173	11142319	11142705	1.13e-81	322
ptg003006l_70022-75308	OV754647.1	79.052	401	60	10	783	1173	11146675	11147061	1.13e-81	322
ptg003006l_70022-75308	OV754647.1	78.803	401	57	10	783	1173	11063411	11063793	3.94e-81	321
ptg003006l_70022-75308	OV754647.1	78.803	401	57	10	783	1173	11064148	11064530	3.94e-81	321
ptg003006l_70022-75308	OV754647.1	78.803	401	57	10	783	1173	11075773	11076155	3.94e-81	321
ptg003006l_70022-75308	OV754647.1	79.093	397	62	9	783	1173	11077689	11078070	3.94e-81	321
ptg003006l_70022-75308	OV754647.1	78.803	401	57	10	783	1173	11079601	11079983	3.94e-81	321
ptg003006l_70022-75308	OV754647.1	78.803	401	57	10	783	1173	11092434	11092816	3.94e-81	321
ptg003006l_70022-75308	OV754647.1	78.803	401	57	10	783	1173	11093171	11093553	3.94e-81	321
ptg003006l_70022-75308	OV754647.1	78.803	401	57	10	783	1173	11094930	11095312	3.94e-81	321
ptg003006l_70022-75308	OV754647.1	78.803	401	57	10	783	1173	11095667	11096049	3.94e-81	321
ptg003006l_70022-75308	OV754647.1	78.803	401	57	10	783	1173	11100291	11100673	3.94e-81	321
ptg003006l_70022-75308	OV754647.1	78.803	401	57	10	783	1173	11102202	11102584	3.94e-81	321
ptg003006l_70022-75308	OV754647.1	79.944	354	45	5	1	350	9843856	9843525	3.94e-81	320
ptg003006l_70022-75308	OV754647.1	77.03	431	67	9	1	422	9846325	9845918	3.94e-81	320
ptg003006l_70022-75308	OV754647.1	77.03	431	67	9	1	422	9848417	9848010	3.94e-81	320
ptg003006l_70022-75308	OV754647.1	78.803	401	58	10	783	1173	11017487	11017870	3.94e-81	320
ptg003006l_70022-75308	OV754647.1	78.803	401	58	10	783	1173	11034752	11035135	3.94e-81	320
ptg003006l_70022-75308	OV754647.1	78.803	401	58	10	783	1173	11054342	11054725	3.94e-81	320
ptg003006l_70022-75308	OV754647.1	78.803	401	58	10	783	1173	11074164	11074547	3.94e-81	320
ptg003006l_70022-75308	OV754647.1	78.803	401	58	10	783	1173	11087307	11087690	3.94e-81	320
ptg003006l_70022-75308	OV754647.1	78.803	401	58	10	783	1173	11090826	11091209	3.94e-81	320
ptg003006l_70022-75308	OV754647.1	78.803	401	58	10	783	1173	11123777	11124160	3.94e-81	320
ptg003006l_70022-75308	OV754647.1	78.856	402	55	11	783	1173	11154560	11154942	3.94e-81	320
ptg003006l_70022-75308	OV754647.1	78.803	401	59	10	783	1173	11143084	11143468	1.38e-80	319
ptg003006l_70022-75308	OV754647.1	78.803	401	60	10	783	1173	11122249	11122634	1.38e-80	318
ptg003006l_70022-75308	OV754647.1	78.554	401	57	10	783	1173	11017184	11017565	4.8e-80	317
ptg003006l_70022-75308	OV754647.1	78.856	402	58	11	783	1173	11154405	11154790	4.8e-80	317
ptg003006l_70022-75308	OV754647.1	78.554	401	58	10	783	1173	11075925	11076307	4.8e-80	316
ptg003006l_70022-75308	OV754647.1	79.093	397	62	10	783	1173	11077841	11078222	4.8e-80	316
ptg003006l_70022-75308	OV754647.1	78.554	401	58	10	783	1173	11079753	11080135	4.8e-80	316
ptg003006l_70022-75308	OV754647.1	78.554	401	58	10	783	1173	11081512	11081894	4.8e-80	316
ptg003006l_70022-75308	OV754647.1	78.554	401	58	10	783	1173	11083271	11083653	4.8e-80	316
ptg003006l_70022-75308	OV754647.1	78.554	401	58	10	783	1173	11087155	11087537	4.8e-80	316
ptg003006l_70022-75308	OV754647.1	78.554	401	58	10	783	1173	11089068	11089450	4.8e-80	316
ptg003006l_70022-75308	OV754647.1	78.554	401	58	10	783	1173	11092586	11092968	4.8e-80	316
ptg003006l_70022-75308	OV754647.1	78.554	401	58	10	783	1173	11093323	11093705	4.8e-80	316
ptg003006l_70022-75308	OV754647.1	78.554	401	58	10	783	1173	11095082	11095464	4.8e-80	316
ptg003006l_70022-75308	OV754647.1	78.554	401	58	10	783	1173	11095819	11096201	4.8e-80	316
ptg003006l_70022-75308	OV754647.1	78.554	401	58	10	783	1173	11100443	11100825	4.8e-80	316
ptg003006l_70022-75308	OV754647.1	78.554	401	58	10	783	1173	11102354	11102736	4.8e-80	316
ptg003006l_70022-75308	OV754647.1	78.856	402	60	11	783	1173	11154251	11154638	1.68e-79	315
ptg003006l_70022-75308	OV754647.1	79.208	404	60	13	783	1173	11154093	11154485	5.85e-79	314
ptg003006l_70022-75308	OV754647.1	78.304	401	59	10	783	1173	11066214	11066596	2.04e-78	312
ptg003006l_70022-75308	OV754647.1	78.304	401	59	10	783	1173	11081360	11081742	2.04e-78	312
ptg003006l_70022-75308	OV754647.1	78.304	401	59	10	783	1173	11083119	11083501	2.04e-78	312
ptg003006l_70022-75308	OV754647.1	78.358	402	57	11	783	1173	11088915	11089297	2.04e-78	311
ptg003006l_70022-75308	OV754647.1	76.869	428	67	10	1	422	9844289	9843888	7.12e-78	310
ptg003006l_70022-75308	OV754647.1	78.474	367	55	4	1	365	9849633	9849289	7.12e-78	310
ptg003006l_70022-75308	OV754647.1	78.66	403	60	12	783	1173	11155629	11156017	7.12e-78	309
ptg003006l_70022-75308	OV754647.1	78.055	401	60	10	783	1173	11073860	11074242	2.49e-77	307
ptg003006l_70022-75308	OV754647.1	78.055	401	60	10	783	1173	11075621	11076003	2.49e-77	307
ptg003006l_70022-75308	OV754647.1	78.055	401	60	10	783	1173	11090522	11090904	2.49e-77	307
ptg003006l_70022-75308	OV754647.1	78.055	401	60	10	783	1173	11092282	11092664	2.49e-77	307
ptg003006l_70022-75308	OV754647.1	78.055	401	60	10	783	1173	11093019	11093401	2.49e-77	307
ptg003006l_70022-75308	OV754647.1	78.055	401	60	10	783	1173	11094778	11095160	2.49e-77	307
ptg003006l_70022-75308	OV754647.1	78.055	401	60	10	783	1173	11095515	11095897	2.49e-77	307
ptg003006l_70022-75308	OV754647.1	78.055	401	60	10	783	1173	11100139	11100521	2.49e-77	307
ptg003006l_70022-75308	OV754647.1	78.055	401	60	10	783	1173	11102050	11102432	2.49e-77	307
ptg003006l_70022-75308	OV754647.1	76.566	431	69	10	1	423	9844871	9844465	8.68e-77	306
ptg003006l_70022-75308	OV754647.1	76.566	431	69	10	1	423	9847400	9846994	8.68e-77	306
ptg003006l_70022-75308	OV754647.1	76.168	428	74	7	1	423	9847835	9847431	8.68e-77	306
ptg003006l_70022-75308	OV754647.1	78.947	380	58	9	783	1152	11077536	11077903	3.03e-76	305
ptg003006l_70022-75308	OV754647.1	77.805	401	61	10	783	1173	11087003	11087385	1.06e-75	303
ptg003006l_70022-75308	OV754647.1	77.861	402	60	11	783	1173	11079448	11079831	3.69e-75	301
ptg003006l_70022-75308	OV754647.1	77.861	402	60	11	783	1173	11088763	11089146	3.69e-75	301
ptg003006l_70022-75308	OV754647.1	76.168	428	72	9	1	422	9845598	9845195	1.29e-74	299
ptg003006l_70022-75308	OV754647.1	75.638	431	71	8	1	422	9847690	9847285	1.29e-74	299
ptg003006l_70022-75308	OV754647.1	75.581	430	75	7	1	422	9845016	9844609	1.29e-74	298
ptg003006l_70022-75308	OV754647.1	78.272	405	63	14	783	1173	11153938	11154331	5.48e-73	294
ptg003006l_70022-75308	OV754647.1	86.611	239	24	1	936	1174	9842661	9842431	6.67e-72	290
ptg003006l_70022-75308	OV754647.1	75.587	426	76	8	1	422	9844434	9844033	6.67e-72	289
ptg003006l_70022-75308	OV754647.1	75.116	430	77	7	1	422	9847545	9847138	6.67e-72	289
ptg003006l_70022-75308	OV754647.1	75.117	426	80	6	1	422	9845743	9845340	2.33e-71	288
ptg003006l_70022-75308	OV754647.1	75.781	384	37	9	1101	1448	11021993	11022356	2.84e-70	284
ptg003006l_70022-75308	OV754647.1	75.781	384	37	9	1101	1448	11049422	11049785	2.84e-70	284
ptg003006l_70022-75308	OV754647.1	75.781	384	37	9	1101	1448	11056912	11057275	2.84e-70	284
ptg003006l_70022-75308	OV754647.1	75.781	384	37	9	1101	1448	11059435	11059798	2.84e-70	284
ptg003006l_70022-75308	OV754647.1	75.781	384	37	9	1101	1448	11085289	11085652	2.84e-70	284
ptg003006l_70022-75308	OV754647.1	75.781	384	37	9	1101	1448	11097555	11097918	2.84e-70	284
ptg003006l_70022-75308	OV754647.1	75.781	384	37	9	1101	1448	11108232	11108595	2.84e-70	284
ptg003006l_70022-75308	OV754647.1	75.781	384	37	9	1101	1448	11115722	11116085	2.84e-70	284
ptg003006l_70022-75308	OV754647.1	75.781	384	37	9	1101	1448	11119467	11119830	2.84e-70	284
ptg003006l_70022-75308	OV754647.1	75.781	384	37	9	1101	1448	11124891	11125254	2.84e-70	284
ptg003006l_70022-75308	OV754647.1	75.781	384	37	9	1101	1448	11128637	11129000	2.84e-70	284
ptg003006l_70022-75308	OV754647.1	75.781	384	37	9	1101	1448	11132384	11132747	2.84e-70	284
ptg003006l_70022-75308	OV754647.1	75.781	384	37	9	1101	1448	11135882	11136245	2.84e-70	284
ptg003006l_70022-75308	OV754647.1	75.781	384	37	9	1101	1448	11139382	11139745	2.84e-70	284
ptg003006l_70022-75308	OV754647.1	75.781	384	37	9	1101	1448	11144199	11144562	2.84e-70	284
ptg003006l_70022-75308	OV754647.1	75.781	384	37	9	1101	1448	11151457	11151820	2.84e-70	284
ptg003006l_70022-75308	OV754647.1	76.25	400	48	12	783	1173	11030294	11030655	9.9e-70	282
ptg003006l_70022-75308	OV754647.1	75.521	384	38	9	1101	1448	11111977	11112340	1.21e-68	279
ptg003006l_70022-75308	OV754647.1	76	400	48	12	783	1173	11033121	11033481	1.21e-68	279
ptg003006l_70022-75308	OV754647.1	76	400	48	12	783	1173	11036099	11036459	1.21e-68	279
ptg003006l_70022-75308	OV754647.1	76	400	48	12	783	1173	11039077	11039437	1.21e-68	279
ptg003006l_70022-75308	OV754647.1	76	400	48	12	783	1173	11042055	11042415	1.21e-68	279
ptg003006l_70022-75308	OV754647.1	76	400	48	12	783	1173	11047402	11047762	1.21e-68	279
ptg003006l_70022-75308	OV754647.1	76	400	48	12	783	1173	11064757	11065117	1.21e-68	279
ptg003006l_70022-75308	OV754647.1	76	400	48	12	783	1173	11067713	11068073	1.21e-68	279
ptg003006l_70022-75308	OV754647.1	76	400	49	12	783	1173	11074316	11074677	4.21e-68	278
ptg003006l_70022-75308	OV754647.1	75.75	400	49	12	783	1173	11012881	11013241	5.13e-67	274
ptg003006l_70022-75308	OV754647.1	75.75	400	49	12	783	1173	11013925	11014285	5.13e-67	274
ptg003006l_70022-75308	OV754647.1	75.75	400	49	12	783	1173	11017792	11018152	5.13e-67	274
ptg003006l_70022-75308	OV754647.1	75.75	400	49	12	783	1173	11027315	11027675	5.13e-67	274
ptg003006l_70022-75308	OV754647.1	75.75	400	49	12	783	1173	11030447	11030807	5.13e-67	274
ptg003006l_70022-75308	OV754647.1	75.75	400	49	12	783	1173	11033273	11033633	5.13e-67	274
ptg003006l_70022-75308	OV754647.1	75.75	400	49	12	783	1173	11036251	11036611	5.13e-67	274
ptg003006l_70022-75308	OV754647.1	75.75	400	49	12	783	1173	11039229	11039589	5.13e-67	274
ptg003006l_70022-75308	OV754647.1	75.75	400	49	12	783	1173	11042207	11042567	5.13e-67	274
ptg003006l_70022-75308	OV754647.1	75.75	400	49	12	783	1173	11047554	11047914	5.13e-67	274
ptg003006l_70022-75308	OV754647.1	75.75	400	49	12	783	1173	11064909	11065269	5.13e-67	274
ptg003006l_70022-75308	OV754647.1	75.75	400	49	12	783	1173	11067865	11068225	5.13e-67	274
ptg003006l_70022-75308	OV754647.1	75.75	400	49	12	783	1173	11087459	11087819	5.13e-67	274
ptg003006l_70022-75308	OV754647.1	75.75	400	49	12	783	1173	11090978	11091338	5.13e-67	274
ptg003006l_70022-75308	OV754647.1	75.75	400	50	12	783	1173	11046077	11046438	5.13e-67	273
ptg003006l_70022-75308	OV754647.1	75.5	400	49	12	783	1173	11010794	11011153	6.25e-66	270
ptg003006l_70022-75308	OV754647.1	75.5	400	49	12	783	1173	11010946	11011305	6.25e-66	270
ptg003006l_70022-75308	OV754647.1	75.5	400	49	12	783	1173	11016751	11017110	6.25e-66	270
ptg003006l_70022-75308	OV754647.1	75.5	400	49	12	783	1173	11024186	11024545	6.25e-66	270
ptg003006l_70022-75308	OV754647.1	75.5	400	49	12	783	1173	11024338	11024697	6.25e-66	270
ptg003006l_70022-75308	OV754647.1	75.5	400	49	12	783	1173	11026273	11026632	6.25e-66	270
ptg003006l_70022-75308	OV754647.1	75.5	400	49	12	783	1173	11029252	11029611	6.25e-66	270
ptg003006l_70022-75308	OV754647.1	75.5	400	49	12	783	1173	11032079	11032438	6.25e-66	270
ptg003006l_70022-75308	OV754647.1	75.5	400	49	12	783	1173	11035057	11035416	6.25e-66	270
ptg003006l_70022-75308	OV754647.1	75.5	400	49	12	783	1173	11038035	11038394	6.25e-66	270
ptg003006l_70022-75308	OV754647.1	75.5	400	49	12	783	1173	11041013	11041372	6.25e-66	270
ptg003006l_70022-75308	OV754647.1	75.5	400	49	12	783	1173	11044143	11044502	6.25e-66	270
ptg003006l_70022-75308	OV754647.1	75.5	400	49	12	783	1173	11051821	11052180	6.25e-66	270
ptg003006l_70022-75308	OV754647.1	75.5	400	49	12	783	1173	11053909	11054268	6.25e-66	270
ptg003006l_70022-75308	OV754647.1	75.5	400	49	12	783	1173	11054647	11055006	6.25e-66	270
ptg003006l_70022-75308	OV754647.1	75.5	400	49	12	783	1173	11061629	11061988	6.25e-66	270
ptg003006l_70022-75308	OV754647.1	75.5	400	49	12	783	1173	11061781	11062140	6.25e-66	270
ptg003006l_70022-75308	OV754647.1	75.5	400	49	12	783	1173	11066823	11067182	6.25e-66	270
ptg003006l_70022-75308	OV754647.1	75.5	400	49	12	783	1173	11074598	11074957	6.25e-66	270
ptg003006l_70022-75308	OV754647.1	75.5	400	49	12	783	1173	11076077	11076436	6.25e-66	270
ptg003006l_70022-75308	OV754647.1	75.5	400	49	12	783	1173	11076358	11076717	6.25e-66	270
ptg003006l_70022-75308	OV754647.1	75.5	400	49	12	783	1173	11079905	11080264	6.25e-66	270
ptg003006l_70022-75308	OV754647.1	75.5	400	49	12	783	1173	11081664	11082023	6.25e-66	270
ptg003006l_70022-75308	OV754647.1	75.5	400	49	12	783	1173	11083423	11083782	6.25e-66	270
ptg003006l_70022-75308	OV754647.1	75.5	400	49	12	783	1173	11093475	11093834	6.25e-66	270
ptg003006l_70022-75308	OV754647.1	75.5	400	49	12	783	1173	11095971	11096330	6.25e-66	270
ptg003006l_70022-75308	OV754647.1	75.5	400	49	12	783	1173	11100595	11100954	6.25e-66	270
ptg003006l_70022-75308	OV754647.1	75.5	400	49	12	783	1173	11102506	11102865	6.25e-66	270
ptg003006l_70022-75308	OV754647.1	75.5	400	50	12	783	1173	11013033	11013393	6.25e-66	269
ptg003006l_70022-75308	OV754647.1	75.5	400	50	12	783	1173	11027467	11027827	6.25e-66	269
ptg003006l_70022-75308	OV754647.1	75.25	400	49	12	783	1173	11011227	11011585	7.61e-65	267
ptg003006l_70022-75308	OV754647.1	75.25	400	49	12	783	1173	11024619	11024977	7.61e-65	267
ptg003006l_70022-75308	OV754647.1	75.25	400	49	12	783	1173	11062062	11062420	7.61e-65	267
ptg003006l_70022-75308	OV754647.1	75.25	400	49	12	783	1173	11063716	11064074	7.61e-65	267
ptg003006l_70022-75308	OV754647.1	75.25	400	49	12	783	1173	11077992	11078350	7.61e-65	267
ptg003006l_70022-75308	OV754647.1	75.25	400	49	12	783	1173	11080186	11080544	7.61e-65	267
ptg003006l_70022-75308	OV754647.1	75.25	400	49	12	783	1173	11081945	11082303	7.61e-65	267
ptg003006l_70022-75308	OV754647.1	75.25	400	49	12	783	1173	11083704	11084062	7.61e-65	267
ptg003006l_70022-75308	OV754647.1	75.25	400	49	12	783	1173	11100876	11101234	7.61e-65	267
ptg003006l_70022-75308	OV754647.1	75.25	400	50	12	783	1173	11016013	11016372	7.61e-65	266
ptg003006l_70022-75308	OV754647.1	75.25	400	50	12	783	1173	11016903	11017262	7.61e-65	266
ptg003006l_70022-75308	OV754647.1	75.25	400	50	12	783	1173	11019880	11020239	7.61e-65	266
ptg003006l_70022-75308	OV754647.1	75.25	400	50	12	783	1173	11026425	11026784	7.61e-65	266
ptg003006l_70022-75308	OV754647.1	75.25	400	50	12	783	1173	11029404	11029763	7.61e-65	266
ptg003006l_70022-75308	OV754647.1	75.25	400	50	12	783	1173	11032231	11032590	7.61e-65	266
ptg003006l_70022-75308	OV754647.1	75.25	400	50	12	783	1173	11035209	11035568	7.61e-65	266
ptg003006l_70022-75308	OV754647.1	75.25	400	50	12	783	1173	11038187	11038546	7.61e-65	266
ptg003006l_70022-75308	OV754647.1	75.25	400	50	12	783	1173	11041165	11041524	7.61e-65	266
ptg003006l_70022-75308	OV754647.1	75.25	400	50	12	783	1173	11044295	11044654	7.61e-65	266
ptg003006l_70022-75308	OV754647.1	75.25	400	50	12	783	1173	11046512	11046871	7.61e-65	266
ptg003006l_70022-75308	OV754647.1	75.25	400	50	12	783	1173	11051973	11052332	7.61e-65	266
ptg003006l_70022-75308	OV754647.1	75.25	400	50	12	783	1173	11054061	11054420	7.61e-65	266
ptg003006l_70022-75308	OV754647.1	75.25	400	50	12	783	1173	11054799	11055158	7.61e-65	266
ptg003006l_70022-75308	OV754647.1	75.25	400	50	12	783	1173	11063867	11064226	7.61e-65	266
ptg003006l_70022-75308	OV754647.1	75.25	400	50	12	783	1173	11065191	11065550	7.61e-65	266
ptg003006l_70022-75308	OV754647.1	75.25	400	50	12	783	1173	11066975	11067334	7.61e-65	266
ptg003006l_70022-75308	OV754647.1	75.25	400	50	12	783	1173	11069954	11070313	7.61e-65	266
ptg003006l_70022-75308	OV754647.1	75.25	400	50	12	783	1173	11089220	11089579	7.61e-65	266
ptg003006l_70022-75308	OV754647.1	75.25	400	50	12	783	1173	11092738	11093097	7.61e-65	266
ptg003006l_70022-75308	OV754647.1	75.25	400	50	12	783	1173	11095234	11095593	7.61e-65	266
ptg003006l_70022-75308	OV754647.1	84.681	235	28	1	940	1174	9849652	9849426	2.66e-64	265
ptg003006l_70022-75308	OV754647.1	75.25	400	51	12	783	1173	11015860	11016220	2.66e-64	265
ptg003006l_70022-75308	OV754647.1	75.25	400	51	12	783	1173	11019727	11020087	2.66e-64	265
ptg003006l_70022-75308	OV754647.1	75.25	400	52	12	783	1173	11001512	11001873	2.66e-64	264
ptg003006l_70022-75308	OV754647.1	75.312	401	49	13	783	1173	11069801	11070161	2.66e-64	264
ptg003006l_70022-75308	OV754647.1	87.097	217	21	2	783	999	9846986	9846777	9.28e-64	263
ptg003006l_70022-75308	OV754647.1	75	400	49	12	783	1173	11078273	11078630	9.28e-64	263
ptg003006l_70022-75308	OV754647.1	75	400	50	12	783	1173	11014359	11014717	9.28e-64	262
ptg003006l_70022-75308	OV754647.1	75	400	50	12	783	1173	11018226	11018584	9.28e-64	262
ptg003006l_70022-75308	OV754647.1	75	400	50	12	783	1173	11020161	11020519	9.28e-64	262
ptg003006l_70022-75308	OV754647.1	75	400	50	12	783	1173	11027749	11028107	9.28e-64	262
ptg003006l_70022-75308	OV754647.1	75	400	50	12	783	1173	11030729	11031087	9.28e-64	262
ptg003006l_70022-75308	OV754647.1	75	400	50	12	783	1173	11033555	11033913	9.28e-64	262
ptg003006l_70022-75308	OV754647.1	75	400	50	12	783	1173	11036533	11036891	9.28e-64	262
ptg003006l_70022-75308	OV754647.1	75	400	50	12	783	1173	11039511	11039869	9.28e-64	262
ptg003006l_70022-75308	OV754647.1	75	400	50	12	783	1173	11042489	11042847	9.28e-64	262
ptg003006l_70022-75308	OV754647.1	75	400	50	12	783	1173	11047836	11048194	9.28e-64	262
ptg003006l_70022-75308	OV754647.1	75	400	50	12	783	1173	11052254	11052612	9.28e-64	262
ptg003006l_70022-75308	OV754647.1	75	400	50	12	783	1173	11055080	11055438	9.28e-64	262
ptg003006l_70022-75308	OV754647.1	75	400	50	12	783	1173	11068147	11068505	9.28e-64	262
ptg003006l_70022-75308	OV754647.1	75	400	50	12	783	1173	11070235	11070593	9.28e-64	262
ptg003006l_70022-75308	OV754647.1	75	400	51	12	783	1173	11045031	11045390	3.24e-63	261
ptg003006l_70022-75308	OV754647.1	86.636	217	22	2	783	999	9849078	9848869	1.13e-62	259
ptg003006l_70022-75308	OV754647.1	75.591	381	49	11	783	1154	11089501	11089846	1.13e-62	259
ptg003006l_70022-75308	OV754647.1	74.75	400	51	12	783	1173	11087741	11088099	3.94e-62	258
ptg003006l_70022-75308	OV754647.1	74.75	400	51	12	783	1173	11091260	11091618	3.94e-62	258
ptg003006l_70022-75308	OV754647.1	74.75	400	51	12	783	1173	11093756	11094114	3.94e-62	258
ptg003006l_70022-75308	OV754647.1	74.75	400	51	12	783	1173	11096252	11096610	3.94e-62	258
ptg003006l_70022-75308	OV754647.1	74.75	400	51	12	783	1173	11102787	11103145	3.94e-62	258
ptg003006l_70022-75308	OV754647.1	74.75	400	53	12	783	1173	11002841	11003201	1.38e-61	256
ptg003006l_70022-75308	OV754647.1	83.264	239	32	1	936	1174	9848440	9848210	4.8e-61	254
ptg003006l_70022-75308	OV754647.1	82.812	256	31	5	1	253	9842638	9842393	4.8e-61	253
ptg003006l_70022-75308	OV754647.1	74.5	400	53	12	783	1173	11046360	11046719	1.68e-60	252
ptg003006l_70022-75308	OV754647.1	79.085	306	43	7	783	1079	11084879	11085172	1.68e-60	251
ptg003006l_70022-75308	OV754647.1	82.845	239	33	1	936	1174	9846348	9846118	5.85e-60	250
ptg003006l_70022-75308	OV754647.1	82.072	251	31	5	928	1173	10999846	11000087	3.03e-57	241
ptg003006l_70022-75308	OV754647.1	83.871	217	27	1	783	999	9843298	9843090	3.69e-56	237
ptg003006l_70022-75308	OV754647.1	81.673	251	31	5	928	1173	11058487	11058727	3.69e-56	237
ptg003006l_70022-75308	OV754647.1	78.105	306	47	7	783	1079	11107575	11107869	3.69e-56	237
ptg003006l_70022-75308	OV754647.1	78.105	306	47	7	783	1079	11111320	11111614	3.69e-56	237
ptg003006l_70022-75308	OV754647.1	78.105	306	47	7	783	1079	11115065	11115359	3.69e-56	237
ptg003006l_70022-75308	OV754647.1	78.105	306	47	7	783	1079	11118810	11119104	3.69e-56	237
ptg003006l_70022-75308	OV754647.1	78.105	306	47	7	783	1079	11124234	11124528	3.69e-56	237
ptg003006l_70022-75308	OV754647.1	78.105	306	47	7	783	1079	11131727	11132021	3.69e-56	237
ptg003006l_70022-75308	OV754647.1	78.105	306	47	7	783	1079	11135471	11135765	3.69e-56	237
ptg003006l_70022-75308	OV754647.1	78.105	306	47	7	783	1079	11138971	11139265	3.69e-56	237
ptg003006l_70022-75308	OV754647.1	78.105	306	47	7	783	1079	11143542	11143836	3.69e-56	237
ptg003006l_70022-75308	OV754647.1	78.105	306	47	7	783	1079	11150800	11151094	3.69e-56	237
ptg003006l_70022-75308	OV754647.1	78.105	306	48	7	783	1079	11127979	11128274	1.29e-55	236
ptg003006l_70022-75308	OV754647.1	81.275	251	31	5	928	1173	11010175	11010414	4.5e-55	233
ptg003006l_70022-75308	OV754647.1	81.275	251	31	5	928	1173	11023568	11023807	4.5e-55	233
ptg003006l_70022-75308	OV754647.1	81.275	251	31	5	928	1173	11051355	11051594	4.5e-55	233
ptg003006l_70022-75308	OV754647.1	81.275	251	31	5	928	1173	11061011	11061250	4.5e-55	233
ptg003006l_70022-75308	OV754647.1	79.021	286	40	7	116	396	9842676	9842406	1.57e-54	233
ptg003006l_70022-75308	OV754647.1	82.305	243	28	6	936	1173	11001229	11001461	1.57e-54	232
ptg003006l_70022-75308	OV754647.1	82.305	243	28	6	936	1173	11002558	11002790	1.57e-54	232
ptg003006l_70022-75308	OV754647.1	82.305	243	28	6	936	1173	11110556	11110788	1.57e-54	232
ptg003006l_70022-75308	OV754647.1	82.305	243	28	6	936	1173	11114301	11114533	1.57e-54	232
ptg003006l_70022-75308	OV754647.1	82.305	243	28	6	936	1173	11118046	11118278	1.57e-54	232
ptg003006l_70022-75308	OV754647.1	82.305	243	28	6	936	1173	11121791	11122023	1.57e-54	232
ptg003006l_70022-75308	OV754647.1	82.305	243	28	6	936	1173	11123471	11123703	1.57e-54	232
ptg003006l_70022-75308	OV754647.1	82.305	243	28	6	936	1173	11127215	11127447	1.57e-54	232
ptg003006l_70022-75308	OV754647.1	82.305	243	28	6	936	1173	11134707	11134939	1.57e-54	232
ptg003006l_70022-75308	OV754647.1	82.305	243	28	6	936	1173	11138207	11138439	1.57e-54	232
ptg003006l_70022-75308	OV754647.1	82.305	243	29	6	936	1173	11106504	11106737	5.48e-54	231
ptg003006l_70022-75308	OV754647.1	82.305	243	29	6	936	1173	11130961	11131194	5.48e-54	231
ptg003006l_70022-75308	OV754647.1	82.305	243	29	6	936	1173	11141706	11141939	5.48e-54	231
ptg003006l_70022-75308	OV754647.1	82.305	243	29	6	936	1173	11146522	11146755	5.48e-54	231
ptg003006l_70022-75308	OV754647.1	82.305	243	31	6	936	1173	11153783	11154018	1.91e-53	229
ptg003006l_70022-75308	OV754647.1	77.124	306	49	7	783	1079	11003123	11003416	2.33e-52	224
ptg003006l_70022-75308	OV754647.1	81.481	243	30	6	936	1173	11077253	11077485	8.14e-52	223
ptg003006l_70022-75308	OV754647.1	74.052	343	35	10	783	1109	11001794	11002098	2.84e-51	222
ptg003006l_70022-75308	OV754647.1	81.07	243	30	6	936	1173	11079166	11079397	9.91e-51	219
ptg003006l_70022-75308	OV754647.1	81.07	243	30	6	936	1173	11081078	11081309	9.91e-51	219
ptg003006l_70022-75308	OV754647.1	81.07	243	30	6	936	1173	11101768	11101999	9.91e-51	219
ptg003006l_70022-75308	OV754647.1	81.07	243	30	6	936	1173	11148203	11148434	9.91e-51	219
ptg003006l_70022-75308	OV754647.1	81.07	243	30	6	936	1173	11150189	11150420	9.91e-51	219
ptg003006l_70022-75308	OV754647.1	81.07	243	31	6	936	1173	11021053	11021285	3.46e-50	218
ptg003006l_70022-75308	OV754647.1	81.07	243	31	6	936	1173	11045924	11046156	3.46e-50	218
ptg003006l_70022-75308	OV754647.1	81.07	243	31	6	936	1173	11048728	11048960	3.46e-50	218
ptg003006l_70022-75308	OV754647.1	81.07	243	31	6	936	1173	11053146	11053378	3.46e-50	218
ptg003006l_70022-75308	OV754647.1	81.07	243	33	6	936	1173	11071127	11071361	1.21e-49	216
ptg003006l_70022-75308	OV754647.1	81.148	244	30	7	936	1173	11155475	11155708	1.21e-49	216
ptg003006l_70022-75308	OV754647.1	80.658	243	31	6	936	1173	11012119	11012350	4.21e-49	214
ptg003006l_70022-75308	OV754647.1	80.658	243	31	6	936	1173	11015251	11015482	4.21e-49	214
ptg003006l_70022-75308	OV754647.1	80.658	243	31	6	936	1173	11019118	11019349	4.21e-49	214
ptg003006l_70022-75308	OV754647.1	80.658	243	31	6	936	1173	11025511	11025742	4.21e-49	214
ptg003006l_70022-75308	OV754647.1	80.658	243	31	6	936	1173	11031621	11031852	4.21e-49	214
ptg003006l_70022-75308	OV754647.1	80.658	243	31	6	936	1173	11037425	11037656	4.21e-49	214
ptg003006l_70022-75308	OV754647.1	80.658	243	31	6	936	1173	11040403	11040634	4.21e-49	214
ptg003006l_70022-75308	OV754647.1	80.658	243	31	6	936	1173	11043381	11043612	4.21e-49	214
ptg003006l_70022-75308	OV754647.1	80.658	243	31	6	936	1173	11055973	11056204	4.21e-49	214
ptg003006l_70022-75308	OV754647.1	80.658	243	31	6	936	1173	11062954	11063185	4.21e-49	214
ptg003006l_70022-75308	OV754647.1	80.658	243	31	6	936	1173	11069039	11069270	4.21e-49	214
ptg003006l_70022-75308	OV754647.1	80.658	243	31	6	936	1173	11082837	11083068	4.21e-49	214
ptg003006l_70022-75308	OV754647.1	73.469	343	36	10	783	1109	11000466	11000769	4.21e-49	214
ptg003006l_70022-75308	OV754647.1	80.658	243	32	6	936	1173	11028641	11028873	4.21e-49	214
ptg003006l_70022-75308	OV754647.1	73.469	343	36	10	783	1109	11147440	11147743	4.21e-49	214
ptg003006l_70022-75308	OV754647.1	73.469	343	36	10	783	1109	11149426	11149729	4.21e-49	214
ptg003006l_70022-75308	OV754647.1	77.199	307	49	10	783	1079	11156092	11156387	1.47e-48	213
ptg003006l_70022-75308	OV754647.1	80.247	243	32	6	936	1173	11034447	11034678	5.13e-48	210
ptg003006l_70022-75308	OV754647.1	73.178	343	37	10	783	1109	11122708	11123011	1.79e-47	209
ptg003006l_70022-75308	OV754647.1	73.469	343	36	11	783	1109	11154712	11155015	1.79e-47	209
ptg003006l_70022-75308	OV754649.1	91.076	2174	156	20	1430	3585	11052445	11054598	0	2991
ptg003006l_70022-75308	OV754649.1	94.131	1704	91	4	3581	5280	11052900	11054598	0	2613
ptg003006l_70022-75308	OV754649.1	97.256	1385	34	2	2205	3585	11058113	11059497	0	2322
ptg003006l_70022-75308	OV754649.1	97.256	1385	34	2	3900	5280	11058113	11059497	0	2322
ptg003006l_70022-75308	OV754649.1	76.664	1397	217	34	1	1368	11044866	11046182	0	995
ptg003006l_70022-75308	OV754649.1	76.664	1397	218	34	1	1368	11041235	11042552	0	994
ptg003006l_70022-75308	OV754649.1	76.571	1400	218	37	1	1368	11048493	11049814	0	979
ptg003006l_70022-75308	OV754649.1	78.876	1174	160	28	1101	2211	11050052	11051200	0	953
ptg003006l_70022-75308	OV754649.1	76.29	1202	182	30	1	1173	1606	479	0	841
ptg003006l_70022-75308	OV754649.1	82.005	878	115	16	318	1173	11019918	11020774	0	838
ptg003006l_70022-75308	OV754649.1	74.854	1201	176	32	1	1173	11035889	11036991	0	774
ptg003006l_70022-75308	OV754649.1	79.543	919	124	22	1101	1981	11027348	11028240	0	769
ptg003006l_70022-75308	OV754649.1	79.818	877	111	18	318	1173	11034810	11035641	0	763
ptg003006l_70022-75308	OV754649.1	87.167	600	58	9	273	861	11014573	11015164	0	712
ptg003006l_70022-75308	OV754649.1	78.684	760	100	20	1101	1822	11038407	11039142	1.9e-167	607
ptg003006l_70022-75308	OV754649.1	76.989	704	103	15	487	1173	11030424	11031085	5.11e-143	526
ptg003006l_70022-75308	OV754649.1	78.752	593	23	16	969	1545	11015400	11015905	6.23e-142	523
ptg003006l_70022-75308	OV754649.1	79.281	584	87	13	795	1368	11043740	11044299	1.91e-129	480
ptg003006l_70022-75308	OV754649.1	79.281	584	87	13	795	1368	11047368	11047927	1.91e-129	480
ptg003006l_70022-75308	OV754649.1	78.691	596	93	14	783	1368	11046559	11047130	3.45e-126	471
ptg003006l_70022-75308	OV754649.1	78.691	596	94	14	783	1368	11042930	11043502	3.45e-126	470
ptg003006l_70022-75308	OV754649.1	76.807	595	83	16	783	1368	11021847	11022395	1.06e-113	429
ptg003006l_70022-75308	OV754649.1	76.807	595	83	16	783	1368	11026316	11026864	1.06e-113	429
ptg003006l_70022-75308	OV754649.1	76.639	595	87	16	783	1368	11031465	11032016	1.57e-111	422
ptg003006l_70022-75308	OV754649.1	76.639	595	88	16	783	1368	11037371	11037923	1.57e-111	421
ptg003006l_70022-75308	OV754649.1	81.047	401	51	9	783	1173	11034082	11034467	3.69e-94	363
ptg003006l_70022-75308	OV754649.1	80.798	401	53	9	783	1173	11029459	11029845	1.57e-92	358
ptg003006l_70022-75308	OV754649.1	80.299	401	53	9	783	1173	11024708	11025092	2.33e-90	351
ptg003006l_70022-75308	OV754649.1	80.299	401	54	9	783	1173	11017125	11017510	8.12e-90	350
ptg003006l_70022-75308	OV754649.1	80.299	401	53	10	783	1173	11024861	11025245	9.89e-89	346
ptg003006l_70022-75308	OV754649.1	79.551	401	56	9	783	1173	2214	1830	5.13e-86	337
ptg003006l_70022-75308	OV754649.1	79.8	401	58	10	783	1173	11017430	11017817	1.79e-85	334
ptg003006l_70022-75308	OV754649.1	79.551	401	56	10	783	1173	11017278	11017662	6.24e-85	333
ptg003006l_70022-75308	OV754649.1	79.302	401	55	10	783	1173	11019345	11019727	7.61e-84	330
ptg003006l_70022-75308	OV754649.1	79.302	401	57	10	783	1173	11020543	11020927	2.66e-83	328
ptg003006l_70022-75308	OV754649.1	79.302	401	57	10	783	1173	11025013	11025397	2.66e-83	328
ptg003006l_70022-75308	OV754649.1	79.302	401	57	10	783	1173	11025166	11025550	2.66e-83	328
ptg003006l_70022-75308	OV754649.1	79.302	401	58	10	783	1173	11018453	11018838	2.66e-83	327
ptg003006l_70022-75308	OV754649.1	79.302	401	58	10	783	1173	11021411	11021796	2.66e-83	327
ptg003006l_70022-75308	OV754649.1	79.052	401	56	10	783	1173	11019193	11019575	9.27e-83	325
ptg003006l_70022-75308	OV754649.1	79.434	389	53	9	795	1173	11046419	11046790	9.27e-83	325
ptg003006l_70022-75308	OV754649.1	79.434	389	54	9	795	1173	11042790	11043162	3.23e-82	324
ptg003006l_70022-75308	OV754649.1	78.803	401	57	10	783	1173	11019041	11019423	3.94e-81	321
ptg003006l_70022-75308	OV754649.1	79.177	389	55	9	795	1173	11044291	11044663	3.94e-81	320
ptg003006l_70022-75308	OV754649.1	89.474	247	17	4	318	560	11030188	11030429	1.38e-80	319
ptg003006l_70022-75308	OV754649.1	78.304	401	59	10	783	1173	11017868	11018250	2.04e-78	312
ptg003006l_70022-75308	OV754649.1	78.304	401	59	10	783	1173	11018889	11019271	2.04e-78	312
ptg003006l_70022-75308	OV754649.1	78.554	401	58	11	783	1173	11035715	11036097	2.04e-78	312
ptg003006l_70022-75308	OV754649.1	78.663	389	56	9	795	1173	11047919	11048290	2.04e-78	312
ptg003006l_70022-75308	OV754649.1	78.304	401	60	10	783	1173	11025882	11026265	2.04e-78	311
ptg003006l_70022-75308	OV754649.1	78.304	401	61	10	783	1173	11018301	11018685	7.12e-78	310
ptg003006l_70022-75308	OV754649.1	78.304	401	61	10	783	1173	11021259	11021643	7.12e-78	310
ptg003006l_70022-75308	OV754649.1	78.055	401	61	10	783	1173	710	327	8.68e-77	306
ptg003006l_70022-75308	OV754649.1	78.055	401	61	10	783	1173	11030856	11031239	8.68e-77	306
ptg003006l_70022-75308	OV754649.1	78.304	401	60	11	783	1173	11035563	11035946	8.68e-77	306
ptg003006l_70022-75308	OV754649.1	78.055	401	61	10	783	1173	11036762	11037145	8.68e-77	306
ptg003006l_70022-75308	OV754649.1	78.055	401	62	10	783	1173	11031007	11031391	8.68e-77	306
ptg003006l_70022-75308	OV754649.1	78.055	401	62	10	783	1173	11031159	11031543	8.68e-77	306
ptg003006l_70022-75308	OV754649.1	78.055	401	62	10	783	1173	11031313	11031697	8.68e-77	306
ptg003006l_70022-75308	OV754649.1	78.055	401	62	10	783	1173	11036913	11037297	8.68e-77	306
ptg003006l_70022-75308	OV754649.1	78.055	401	62	10	783	1173	11037065	11037449	8.68e-77	306
ptg003006l_70022-75308	OV754649.1	78.055	401	62	10	783	1173	11037219	11037603	8.68e-77	306
ptg003006l_70022-75308	OV754649.1	77.556	401	61	10	783	1173	557	176	1.29e-74	299
ptg003006l_70022-75308	OV754649.1	77.556	401	61	10	783	1173	2060	1679	1.29e-74	299
ptg003006l_70022-75308	OV754649.1	77.556	401	61	10	783	1173	11035412	11035793	1.29e-74	299
ptg003006l_70022-75308	OV754649.1	76.042	384	36	9	1101	1448	11032500	11032863	2.33e-71	288
ptg003006l_70022-75308	OV754649.1	75.781	384	37	9	1101	1448	11023125	11023488	2.84e-70	284
ptg003006l_70022-75308	OV754649.1	76	400	48	12	783	1173	11018607	11018967	1.21e-68	279
ptg003006l_70022-75308	OV754649.1	76	400	48	12	783	1173	11020696	11021056	1.21e-68	279
ptg003006l_70022-75308	OV754649.1	76	400	48	12	783	1173	11021565	11021925	1.21e-68	279
ptg003006l_70022-75308	OV754649.1	76	400	48	12	783	1173	11025319	11025679	1.21e-68	279
ptg003006l_70022-75308	OV754649.1	76	400	49	12	783	1173	11034235	11034596	4.21e-68	278
ptg003006l_70022-75308	OV754649.1	76	400	50	12	783	1173	11017584	11017946	4.21e-68	277
ptg003006l_70022-75308	OV754649.1	76	400	50	12	783	1173	11029612	11029974	4.21e-68	277
ptg003006l_70022-75308	OV754649.1	75.5	400	49	12	783	1173	11018020	11018379	6.25e-66	270
ptg003006l_70022-75308	OV754649.1	75.5	400	50	12	783	1173	11026034	11026394	6.25e-66	269
ptg003006l_70022-75308	OV754649.1	75.25	400	49	12	783	1173	11019497	11019855	7.61e-65	267
ptg003006l_70022-75308	OV754649.1	75.25	400	54	11	783	1173	11040362	11040725	7.61e-65	267
ptg003006l_70022-75308	OV754649.1	75	400	51	12	783	1173	11020978	11021337	3.24e-63	261
ptg003006l_70022-75308	OV754649.1	75	400	51	12	783	1173	11025601	11025960	3.24e-63	261
ptg003006l_70022-75308	OV754649.1	74.75	400	54	12	783	1173	11040931	11041292	1.38e-61	255
ptg003006l_70022-75308	OV754649.1	74.75	400	55	12	783	1173	11044431	11044793	4.8e-61	254
ptg003006l_70022-75308	OV754649.1	82.869	251	28	5	928	1173	11034074	11034314	5.85e-60	251
ptg003006l_70022-75308	OV754649.1	74.25	400	54	12	783	1173	405	46	2.04e-59	248
ptg003006l_70022-75308	OV754649.1	74.25	400	54	12	783	1173	1908	1549	2.04e-59	248
ptg003006l_70022-75308	OV754649.1	74.25	400	56	12	783	1173	11048059	11048420	7.13e-59	246
ptg003006l_70022-75308	OV754649.1	82.47	251	30	5	928	1173	11029451	11029692	2.49e-58	245
ptg003006l_70022-75308	OV754649.1	81.673	251	31	5	928	1173	2222	1982	3.69e-56	237
ptg003006l_70022-75308	OV754649.1	73.75	400	59	12	783	1173	11040647	11041009	1.29e-55	236
ptg003006l_70022-75308	OV754649.1	81.673	251	33	5	928	1173	11040354	11040596	1.29e-55	235
ptg003006l_70022-75308	OV754649.1	77.778	306	48	7	783	1079	11042133	11042427	1.57e-54	233
ptg003006l_70022-75308	OV754649.1	77.778	306	48	7	783	1079	11043880	11044174	1.57e-54	233
ptg003006l_70022-75308	OV754649.1	77.778	306	48	7	783	1079	11045763	11046057	1.57e-54	233
ptg003006l_70022-75308	OV754649.1	77.778	306	48	7	783	1079	11046711	11047005	1.57e-54	233
ptg003006l_70022-75308	OV754649.1	77.778	306	48	7	783	1079	11047508	11047802	1.57e-54	233
ptg003006l_70022-75308	OV754649.1	77.778	306	48	7	783	1079	11049394	11049688	1.57e-54	233
ptg003006l_70022-75308	OV754649.1	82.305	243	28	6	936	1173	863	631	1.57e-54	232
ptg003006l_70022-75308	OV754649.1	82.305	243	28	6	936	1173	11020390	11020622	1.57e-54	232
ptg003006l_70022-75308	OV754649.1	77.778	306	49	7	783	1079	11043082	11043377	1.57e-54	232
ptg003006l_70022-75308	OV754649.1	80.876	251	32	5	928	1173	11017117	11017356	1.91e-53	229
ptg003006l_70022-75308	OV754649.1	80.876	251	32	5	928	1173	11024700	11024939	1.91e-53	229
ptg003006l_70022-75308	OV754649.1	81.893	243	30	6	936	1173	11045609	11045842	6.68e-53	226
ptg003006l_70022-75308	OV754649.1	81.893	243	30	6	936	1173	11049240	11049473	6.68e-53	226
ptg003006l_70022-75308	OV754649.1	81.893	243	31	6	936	1173	11041978	11042212	2.33e-52	225
ptg003006l_70022-75308	OV754649.1	73.761	343	36	10	783	1109	1628	1324	3.46e-50	217
ptg003006l_70022-75308	OV754649.1	73.761	343	36	10	783	1109	11035867	11036171	3.46e-50	217
ptg003006l_70022-75308	OV754649.1	73.761	343	36	10	783	1109	11041213	11041517	3.46e-50	217
ptg003006l_70022-75308	OV754649.1	73.761	343	36	10	783	1109	11044844	11045148	3.46e-50	217
ptg003006l_70022-75308	OV754649.1	75	336	46	10	783	1109	11048471	11048777	3.46e-50	217
ptg003006l_70022-75308	OV754649.1	80.952	231	28	5	948	1173	11043740	11043959	5.13e-48	211
ptg003006l_70022-75308	OV754649.1	80.952	231	28	5	948	1173	11047368	11047587	5.13e-48	211
ptg003006l_70022-75308	OV754678.1	91.401	2163	162	21	1433	3585	60407906	60410054	0	2990
ptg003006l_70022-75308	OV754678.1	90.142	2181	167	25	1431	3585	34957	32799	0	2895
ptg003006l_70022-75308	OV754678.1	89.742	2174	175	27	1431	3585	29123	26979	0	2837
ptg003006l_70022-75308	OV754678.1	88.945	2171	163	36	1435	3585	60397412	60399525	0	2741
ptg003006l_70022-75308	OV754678.1	92.615	1828	110	22	1776	3585	60394159	60395979	0	2612
ptg003006l_70022-75308	OV754678.1	94.028	1708	93	7	3581	5280	60408348	60410054	0	2598
ptg003006l_70022-75308	OV754678.1	94.059	1700	90	8	3588	5280	28674	26979	0	2585
ptg003006l_70022-75308	OV754678.1	93.669	1706	95	7	3581	5280	34497	32799	0	2571
ptg003006l_70022-75308	OV754678.1	93.178	1715	90	17	3581	5280	60394277	60395979	0	2514
ptg003006l_70022-75308	OV754678.1	92.047	1710	87	13	3581	5280	60397855	60399525	0	2457
ptg003006l_70022-75308	OV754678.1	94.077	1587	90	3	2002	3585	65153	63568	0	2429
ptg003006l_70022-75308	OV754678.1	94.003	1584	86	2	2002	3585	77707	76133	0	2428
ptg003006l_70022-75308	OV754678.1	94.003	1584	86	2	2002	3585	80853	79279	0	2428
ptg003006l_70022-75308	OV754678.1	94.215	1573	86	2	2014	3585	68293	66725	0	2423
ptg003006l_70022-75308	OV754678.1	94.084	1572	84	2	2014	3585	71427	69865	0	2415
ptg003006l_70022-75308	OV754678.1	94.084	1572	84	2	2014	3585	74561	72999	0	2415
ptg003006l_70022-75308	OV754678.1	94.02	1572	86	2	2014	3585	60401097	60402660	0	2410
ptg003006l_70022-75308	OV754678.1	95.157	1528	63	6	2067	3585	83950	82425	0	2406
ptg003006l_70022-75308	OV754678.1	93.766	1572	83	2	2014	3585	40035	38479	0	2398
ptg003006l_70022-75308	OV754678.1	93.766	1572	83	2	2014	3585	58874	57318	0	2398
ptg003006l_70022-75308	OV754678.1	93.511	1572	81	2	2014	3585	61996	60446	0	2386
ptg003006l_70022-75308	OV754678.1	95.273	1502	68	2	3782	5280	65069	63568	0	2383
ptg003006l_70022-75308	OV754678.1	95.27	1501	65	3	3782	5280	77629	76133	0	2379
ptg003006l_70022-75308	OV754678.1	95.27	1501	65	3	3782	5280	80775	79279	0	2379
ptg003006l_70022-75308	OV754678.1	94.872	1521	67	5	3769	5280	83943	82425	0	2379
ptg003006l_70022-75308	OV754678.1	95.2	1500	62	3	3782	5280	68215	66725	0	2377
ptg003006l_70022-75308	OV754678.1	95.206	1502	68	3	3783	5280	39980	38479	0	2375
ptg003006l_70022-75308	OV754678.1	95.206	1502	68	3	3783	5280	58819	57318	0	2375
ptg003006l_70022-75308	OV754678.1	95.197	1499	68	2	3783	5280	61941	60446	0	2374
ptg003006l_70022-75308	OV754678.1	95.146	1504	69	3	3781	5280	71368	69865	0	2374
ptg003006l_70022-75308	OV754678.1	95.146	1504	69	3	3781	5280	74502	72999	0	2374
ptg003006l_70022-75308	OV754678.1	95.083	1505	69	4	3781	5280	60401156	60402660	0	2368
ptg003006l_70022-75308	OV754678.1	96.396	1443	51	1	3839	5280	11638	10196	0	2365
ptg003006l_70022-75308	OV754678.1	96.327	1443	52	1	2144	3585	11638	10196	0	2360
ptg003006l_70022-75308	OV754678.1	96.699	1424	47	0	3857	5280	43030	41607	0	2357
ptg003006l_70022-75308	OV754678.1	96.699	1424	47	0	2162	3585	43030	41607	0	2357
ptg003006l_70022-75308	OV754678.1	97.046	1388	34	2	3900	5280	6742	5355	0	2316
ptg003006l_70022-75308	OV754678.1	97.046	1388	34	2	2205	3585	6742	5355	0	2316
ptg003006l_70022-75308	OV754678.1	87.282	1604	168	25	1430	3015	60405497	60407082	0	1893
ptg003006l_70022-75308	OV754678.1	90.246	1179	91	10	1859	3015	60404093	60405269	0	1585
ptg003006l_70022-75308	OV754678.1	90.339	1149	93	12	3577	4710	60405937	60407082	0	1535
ptg003006l_70022-75308	OV754678.1	89.377	1139	104	12	3586	4710	60404134	60405269	0	1471
ptg003006l_70022-75308	OV754678.1	97.6	500	12	0	3910	4409	100369	99870	0	848
ptg003006l_70022-75308	OV754678.1	97.6	500	12	0	2215	2714	100369	99870	0	848
ptg003006l_70022-75308	OV754678.1	74.752	1208	166	31	1	1173	13915	12812	0	790
ptg003006l_70022-75308	OV754678.1	74.752	1208	166	31	1	1173	21416	20313	0	790
ptg003006l_70022-75308	OV754678.1	80.16	877	109	18	318	1173	18142	17310	0	775
ptg003006l_70022-75308	OV754678.1	75.494	1114	164	25	1	1079	44780	43741	0	765
ptg003006l_70022-75308	OV754678.1	76.303	595	86	16	783	1368	48618	48070	6.66e-110	416
ptg003006l_70022-75308	OV754678.1	76.303	595	86	16	783	1368	51952	51404	6.66e-110	416
ptg003006l_70022-75308	OV754678.1	77.799	518	57	16	1101	1582	47586	47091	6.24e-104	397
ptg003006l_70022-75308	OV754678.1	80.594	438	62	10	936	1368	44035	43616	3.94e-100	383
ptg003006l_70022-75308	OV754678.1	81.546	401	48	9	783	1173	45870	45486	7.12e-97	373
ptg003006l_70022-75308	OV754678.1	81.047	401	50	9	783	1173	14656	14272	3.69e-94	364
ptg003006l_70022-75308	OV754678.1	81.047	401	50	9	783	1173	22156	21772	3.69e-94	364
ptg003006l_70022-75308	OV754678.1	81.047	401	50	10	783	1173	45716	45332	4.49e-93	360
ptg003006l_70022-75308	OV754678.1	80.549	401	53	9	783	1173	49337	48952	1.91e-91	354
ptg003006l_70022-75308	OV754678.1	80.549	401	53	9	783	1173	52540	52155	1.91e-91	354
ptg003006l_70022-75308	OV754678.1	78.005	441	36	14	1101	1505	11986	11571	2.33e-90	351
ptg003006l_70022-75308	OV754678.1	80.05	401	54	10	783	1173	45564	45180	1.21e-87	342
ptg003006l_70022-75308	OV754678.1	77.536	414	41	10	1101	1478	43378	42981	7.61e-84	330
ptg003006l_70022-75308	OV754678.1	78.803	401	59	10	783	1173	45412	45028	1.38e-80	319
ptg003006l_70022-75308	OV754678.1	78.554	401	59	10	783	1173	52104	51721	1.68e-79	315
ptg003006l_70022-75308	OV754678.1	78.554	401	60	10	783	1173	44954	44570	1.68e-79	315
ptg003006l_70022-75308	OV754678.1	78.554	401	60	10	783	1173	45106	44722	1.68e-79	315
ptg003006l_70022-75308	OV754678.1	78.304	401	59	10	783	1173	45258	44876	2.04e-78	312
ptg003006l_70022-75308	OV754678.1	76.042	384	36	9	1101	1448	16239	15876	2.33e-71	288
ptg003006l_70022-75308	OV754678.1	76.042	384	36	9	1101	1448	19734	19371	2.33e-71	288
ptg003006l_70022-75308	OV754678.1	75.781	384	37	9	1101	1448	50920	50557	2.84e-70	284
ptg003006l_70022-75308	OV754678.1	76.25	400	48	12	783	1173	49184	48823	9.9e-70	282
ptg003006l_70022-75308	OV754678.1	76.25	400	48	12	783	1173	52387	52026	9.9e-70	282
ptg003006l_70022-75308	OV754678.1	75.75	400	50	12	783	1173	22003	21642	5.13e-67	273
ptg003006l_70022-75308	OV754678.1	75.75	400	51	12	783	1173	14503	14141	1.79e-66	272
ptg003006l_70022-75308	OV754678.1	75.5	400	52	12	783	1173	21721	21359	2.18e-65	268
ptg003006l_70022-75308	OV754678.1	75.5	400	52	12	783	1173	21851	21489	2.18e-65	268
ptg003006l_70022-75308	OV754678.1	75.5	400	53	12	783	1173	14221	13858	7.61e-65	267
ptg003006l_70022-75308	OV754678.1	75.5	400	53	12	783	1173	14351	13988	7.61e-65	267
ptg003006l_70022-75308	OV754678.1	74.5	400	55	12	783	1173	48901	48540	5.85e-60	251
ptg003006l_70022-75308	OV754678.1	82.47	251	29	5	928	1173	45878	45638	7.13e-59	246
ptg003006l_70022-75308	OV754678.1	78.431	306	46	7	783	1079	17388	17094	3.03e-57	242
ptg003006l_70022-75308	OV754678.1	78.431	306	46	7	783	1079	20391	20097	3.03e-57	242
ptg003006l_70022-75308	OV754678.1	78.431	306	47	7	783	1079	12890	12595	3.03e-57	241
ptg003006l_70022-75308	OV754678.1	81.673	251	30	5	928	1173	49345	49106	3.69e-56	238
ptg003006l_70022-75308	OV754678.1	81.673	251	30	5	928	1173	52548	52309	3.69e-56	238
ptg003006l_70022-75308	OV754678.1	81.275	251	31	5	928	1173	14664	14425	4.5e-55	233
ptg003006l_70022-75308	OV754678.1	81.275	251	31	5	928	1173	22164	21925	4.5e-55	233
ptg003006l_70022-75308	OV754678.1	81.893	243	28	6	936	1173	13172	12941	1.91e-53	228
ptg003006l_70022-75308	OV754678.1	81.893	243	28	6	936	1173	17670	17439	1.91e-53	228
ptg003006l_70022-75308	OV754678.1	81.893	243	28	6	936	1173	20673	20442	1.91e-53	228
ptg003006l_70022-75308	OV754678.1	74.052	343	35	10	783	1109	13937	13633	2.84e-51	222
ptg003006l_70022-75308	OV754678.1	74.052	343	35	10	783	1109	21438	21134	2.84e-51	222
ptg003006l_70022-75308	OV737701.1	90.481	2206	157	22	1429	3585	33038440	33040641	0	2981
ptg003006l_70022-75308	OV737701.1	94.107	1697	94	6	3589	5280	33038946	33040641	0	2589
ptg003006l_70022-75308	OV737701.1	90.958	553	43	5	2078	2626	33037850	33038399	0	756
ptg003006l_70022-75308	OV737701.1	90.528	549	44	5	3781	4321	33037851	33038399	0	741
ptg003006l_70022-75308	OV737701.1	73.407	455	107	5	400	849	12090152	12090597	7.61e-65	266
ptg003006l_70022-75308	OV737701.1	73.128	454	108	5	400	848	12297592	12298036	1.13e-62	260
ptg003006l_70022-75308	OV737701.1	73.128	454	108	5	400	848	12508078	12508522	1.13e-62	260
ptg003006l_70022-75308	OV737701.1	72.967	455	109	5	400	849	12616616	12617061	3.94e-62	257
ptg003006l_70022-75308	OV737701.1	72.967	455	109	5	400	849	12877413	12877858	3.94e-62	257
ptg003006l_70022-75308	OV737701.1	81.481	243	43	1	400	642	12236523	12236763	4.5e-55	233
ptg003006l_70022-75308	OV737701.1	81.481	243	43	1	400	642	12768961	12769201	4.5e-55	233
ptg003006l_70022-75308	OV737701.1	81.481	243	43	1	400	642	13036872	13037112	4.5e-55	233
ptg003006l_70022-75308	OV737701.1	75.072	349	78	3	400	748	12445298	12445637	1.57e-54	233
ptg003006l_70022-75308	OV737701.1	81.07	243	44	1	400	642	12298012	12298252	1.91e-53	229
ptg003006l_70022-75308	OV737701.1	81.07	243	44	1	400	642	12508498	12508738	1.91e-53	229

## Sheet: ptg004795l (P)
ptg004795l overview
Repeats
GC/AT content
CpG islands
ptg0047951 BLASTP hits 5' to virus seq
						Query		Subject
Query	Blast hit - accession number	aa % identity	alignment length	mismatches	gap opens	start	end	start	end	E-value	Bit score	% positive	BLASTP	CDDs	Notes	Descriptions
2802573…2803064	KAA0701553.1	52.469	162	77	0	2	163	486	647	1.54e-47	174	66.05		no CDDs		Triplophysa tibetana
2802573…2803064	KAA0701551.1	52.469	162	77	0	2	163	498	659	1.55e-47	174	66.05				Triplophysa tibetana
2802573…2803064	KAA0710783.1	52.469	162	77	0	2	163	498	659	1.81e-47	174	66.05				Triplophysa tibetana
2802573…2803064	KAF5883739.1	49.068	161	82	0	3	163	131	291	3.23e-44	158	64.6				Clarias magur
2802573…2803064	CAJ1081506.1	49.383	162	82	0	2	163	143	304	3.2e-43	156	62.35				Xyrichtys novacula
2802573…2803064	KAE8282644.1	50	164	80	1	2	163	442	605	3.42e-43	162	63.41				Larimichthys crocea
2802573…2803064	KAE8277716.1	48.171	164	83	1	2	163	413	576	3.82e-43	161	63.41				Larimichthys crocea
2802573…2803064	KAJ8350983.1	57.143	133	57	0	27	159	251	383	2.3e-42	155	67.67				Aldrovandia affinis
2802573…2803064	KAG7505440.1	47.239	163	86	0	1	163	787	949	2.85e-42	161	64.42				Solea senegalensis
2802573…2803064	KAK2861496.1	47.239	163	86	0	1	163	352	514	3.08e-42	158	63.19				Channa striata
2801143…2802114	XP_058865981.1	94.603	315	17	0	1	315	1	315	0	622	97.46		RT_like cd00304 RT_like: Reverse transcriptase (RT, RNA-dependent DNA polymerase)_like family. An RT gene is … 207-289 1.86e-03		Acipenser ruthenus
2801143…2802114	XP_058865443.1	94.603	315	17	0	1	315	1	315	0	622	97.46				Acipenser ruthenus
2801143…2802114	XP_058869677.1	94.603	315	15	1	1	315	1	313	0	614	96.83				Acipenser ruthenus
2801143…2802114	XP_032872985.1	61.489	309	118	1	1	309	1	308	4.62e-138	405	75.08				Amblyraja radiata
2801143…2802114	XP_024122529.1	60	315	126	0	1	315	137	451	7.08e-137	407	78.41				Oryzias melastigma
2801143…2802114	MPV02229.1	59.048	315	129	0	1	315	27	341	4.35e-134	399	76.19				Escherichia coli
2801143…2802114	KAK2820087.1	58.73	315	130	0	1	315	98	412	3.14e-132	402	74.92				Channa striata
2801143…2802114	XP_036071479.1	59.683	315	127	0	1	315	18	332	9.58e-132	399	75.24				Oryzias melastigma
2801143…2802114	KAK2814198.1	57.46	315	134	0	1	315	81	395	2.37e-130	397	75.56				Channa striata
2801143…2802114	XP_024120271.1	57.46	315	134	0	1	315	38	352	6.58e-129	387	75.56				Oryzias melastigma
2798401…2799225	no BLASTP hits (no HV hits)													no CDDs
2797984…2798523	XP_058885000.1	52.174	69	21	2	1	57	228	296	1.24e-07	61.6	63.77		no CDDs		Acipenser ruthenus
2797984…2798523	RXM37112.1	43.548	62	30	1	1	57	87	148	0.008	47	54.84				Acipenser ruthenus
2796480…2797616	XP_058867360.1	93.98	299	17	1	76	373	2	300	0	583	95.32		RT_nLTR_like cd01650 RT_nLTR: Non-LTR (long terminal repeat) retrotransposon and non-LTR retrovirus reverse ...1-220 5.15e-31 RVT_1 pfam00078 Reverse transcriptase (RNA-dependent DNA polymerase); A reverse transcriptase gene is usually ...4-198 3.93e-17 group_II_RT_mat TIGR04416 group II intron reverse transcriptase/maturase; Members of this protein family are ...21-191 1.37e-12		Acipenser ruthenus
2796480…2797616	XP_048827643.1	67.292	373	120	2	1	372	271	642	2.89e-174	520	80.97				Brienomyrus brachyistius
2796480…2797616	MCP3680565.1	54.933	375	168	1	1	374	229	603	2.89e-141	427	71.2				Gammaproteobacteria bacterium
2796480…2797616	XP_051876029.1	52.406	374	177	1	2	374	4	377	1.93e-133	399	67.38				Pristis pectinata
2796480…2797616	MDZ1603208.1	51.2	375	182	1	1	374	33	407	6.7e-132	396	70.93				Klebsiella pneumoniae
2796480…2797616	NEQ69831.1	52.926	376	175	2	1	374	512	887	2.85e-131	409	68.62				Symploca sp. SIO2D2
2796480…2797616	KAG0434242.1	53.056	360	166	2	1	357	373	732	4.8e-130	402	72.5				Dictyocoela muelleri
2796480…2797616	ORD93263.1	56.805	338	145	1	1	337	492	829	1.38e-129	402	72.78				Enterospora canceri
2796480…2797616	HLX54471.1	53.067	375	175	1	1	374	113	487	1.14e-128	390	68.53				Aquella sp.
2796480…2797616	CAI5787035.1	53.333	375	174	1	1	374	134	508	1.25e-128	391	67.73				Podarcis lilfordi
2796480…2797616	WP_185167784.1	52.089	359	171	1	1	358	44	402	1.48e-127	384	69.36				Proteus mirabilis
2796480…2797616	XP_059822785.1	51.064	376	180	3	1	374	2	375	3.61e-127	383	68.88				Hypanus sabinus
2796480…2797616	BDT63259.1	50	366	182	1	1	365	38	403	1.79e-123	374	69.67				Hemigrapsus takanoi nimavirus
2796480…2797616	DBA11553.1	21.93	342	255	8	1	333	1903	2241	1.02e-08	58.9	44.15				Malaco herpesvirus 2
2795899…2796492	MBN3300038.1	62.941	170	62	1	22	190	43	212	6.62e-66	213	74.71		RT_nLTR_like cd01650 RT_nLTR: Non-LTR (long terminal repeat) retrotransposon and non-LTR retrovirus reverse ...164-197 4.36e-11		Amia calva
2795899…2796492	XP_048827643.1	52.841	176	77	3	22	194	99	271	2.26e-44	169	68.18				Brienomyrus brachyistius
2795899…2796492	MCP3852139.1	48.555	173	88	1	23	194	316	488	4.15e-43	161	66.47				Gammaproteobacteria bacterium
2795899…2796492	MCP3679704.1	44.737	190	101	3	9	194	143	332	1.03e-41	159	65.26				Gammaproteobacteria bacterium
2795899…2796492	MCP4269647.1	46.277	188	99	2	9	194	256	443	1.5e-41	160	65.96				Candidatus Brocadiaceae bacterium
2795899…2796492	KAG0434242.1	47.753	178	88	2	22	194	196	373	3.51e-41	159	64.04				Dictyocoela muelleri
2795899…2796492	MBW6351215.1	45.763	177	92	2	22	194	126	302	2.18e-40	152	64.41				Pseudomonas aeruginosa
2795899…2796492	WP_157798190.1	41.667	192	100	4	10	194	8	194	2.63e-39	146	61.98				Aeromonas cavernicola
2795899…2796492	KAE8601590.1	47.458	177	86	3	23	194	336	510	1.02e-38	153	64.97				Xenopus tropicalis
2795899…2796492	KAK3101568.1	46.067	178	94	2	22	197	205	382	1.63e-38	151	64.61				Pinctada imbricata
2795899…2796492	WP_101731609.1	44.503	191	102	4	10	197	357	546	3.29e-38	151	61.78				Carnobacterium maltaromaticum
2795899…2796492	KAG6935017.1	42.408	191	102	4	10	197	76	261	5.54e-38	146	63.87				Chelydra serpentina
2795899…2796492	XP_062926608.1	40.314	191	101	4	13	197	80	263	5.94e-34	135	60.73				Mobula hypostoma
2795400…2795846	MBN3309963.1	57.463	134	56	1	14	146	1	134	1.88e-49	174	73.88		R1-I-EN cd09077 Endonuclease domain encoded by various R1- and I-clade non-long terminal repeat … 33-69 2.02e-03		Amia calva
2795400…2795846	MBN3300740.1	51.145	131	60	2	14	140	1	131	2.49e-40	146	70.23				Amia calva
2795400…2795846	MBN3308567.1	52.8	125	58	1	14	137	1	125	1.06e-38	150	74.4				Amia calva
2795400…2795846	KAK6491568.1	44.366	142	77	2	9	148	162	303	1.59e-31	125	63.38				Huso huso
2795400…2795846	XP_051783709.1	46.897	145	70	5	5	145	170	311	3.92e-31	125	64.14				Erpetoichthys calabaricus
2795400…2795846	XP_051789513.1	46.154	143	74	3	5	145	170	311	1.84e-30	123	62.24				Erpetoichthys calabaricus
2795400…2795846	MBN3308829.1	52.222	90	42	1	57	145	1	90	8.01e-25	107	68.89				Amia calva
2795400…2795846	MBN3301696.1	59.524	84	33	1	12	94	1	84	2.2e-24	109	73.81				Amia calva
2795400…2795846	KAK4826132.1	37.324	142	87	2	6	145	51	192	4.4e-23	105	55.63				Mycteria americana
2795400…2795846	XP_059823488.1	37.5	144	86	3	6	146	121	263	1.77e-21	99.4	54.86				Hypanus sabinus
2795400…2795846	XP_056408415.1	38.849	139	83	2	8	144	154	292	4.93e-21	99.4	56.12				Hyla sarda
2795400…2795846	XP_059816062.1	40.65	123	71	2	6	126	15	137	9.48e-21	93.2	55.28				Hypanus sabinus
2794391…2794963	XP_058876908.1	95.21	167	8	0	1	167	149	315	6.81e-113	335	96.41		TesA COG2755 Lysophospholipase L1 or related esterase [Amino acid transport and metabolism]; 40-166 2.99e-09		Acipenser ruthenus
2794391…2794963	XP_058870294.1	94.611	167	9	0	1	167	149	315	7.85e-113	335	96.41				Acipenser ruthenus
2794391…2794963	XP_056375946.1	52.096	167	80	0	1	167	161	327	3.32e-51	178	67.66				Hyla sarda
2794391…2794963	KAJ8364355.1	48.503	167	86	0	1	167	91	257	7.35e-48	167	65.87				Synaphobranchus kaupii
2794391…2794963	VEL31290.1	45.509	167	91	0	1	167	147	313	2e-43	158	62.87				Protopolystoma xenopodis
2794391…2794963	XP_055490818.1	44.91	167	92	0	1	167	142	308	8.48e-43	156	64.07				Leucoraja erinacea
2794391…2794963	MBY9153034.1	45.509	167	91	0	1	167	128	294	1.26e-42	155	65.27				Pseudomonas aeruginosa
2794391…2794963	XP_059499497.1	44.311	167	93	0	1	167	102	268	1.33e-42	154	65.27				Stegostoma tigrinum
2794391…2794963	KAE8631225.1	45.625	160	87	0	8	167	1	160	1.42e-42	151	63.12				Xenopus tropicalis
2794391…2794963	XP_055488749.1	44.311	167	93	0	1	167	139	305	3.66e-42	154	62.28				Leucoraja erinacea
2794391…2794963	XP_051897466.1	43.713	167	94	0	1	167	154	320	2.38e-41	152	64.07				Pristis pectinata
2792507…2792887	KAG1968282.1	92.969	128	6	3	1	125	1	128	5.57e-70	223	92.97		HTH_Tnp_Tc3_2 pfam01498 Transposase; Transposase proteins are necessary for efficient DNA transposition. This family ...70-125 2.22e-12 transpos_IS630 NF033545 IS630 family transposase; 20-122 5.60e-07		Pimephales promelas
2792507…2792887	XP_058881355.1	91.406	128	8	3	1	125	1	128	2.7e-67	217	91.41				Acipenser ruthenus
2792507…2792887	KAG2461018.1	78.74	127	24	3	1	124	1	127	1.74e-55	187	87.4				Polypterus senegalus
2792507…2792887	KAG2460494.1	77.953	127	25	3	1	124	1	127	6.63e-55	185	86.61				Polypterus senegalus
2792507…2792887	KAG2463731.1	77.953	127	25	3	1	124	1	127	2.05e-54	184	86.61				Polypterus senegalus
2792507…2792887	KAG2467800.1	77.953	127	25	3	1	124	1	127	2.11e-54	184	86.61				Polypterus senegalus
2792507…2792887	KAG2469147.1	77.953	127	25	3	1	124	1	127	2.46e-54	184	86.61				Polypterus senegalus
2792507…2792887	KAG2463974.1	77.953	127	25	3	1	124	1	127	3.11e-54	184	86.61				Polypterus senegalus
2792507…2792887	KAG2460099.1	77.953	127	25	3	1	124	1	127	3.36e-54	184	86.61				Polypterus senegalus
2792507…2792887	MBN3294772.1	77.165	127	26	3	1	124	1	127	6.79e-54	182	86.61				Polypterus senegalus
2792507…2792887	MBN3290072.1	77.165	127	26	3	1	124	1	127	7.48e-54	182	86.61				Polypterus senegalus
2792507…2792887	XP_053150199.1	79.688	128	21	4	1	125	106	231	8.1e-54	182	83.59				Hemicordylus capensis
2788189…2789004	MBN3287760.1	95.588	272	11	1	1	271	36	307	0	535	97.79		HTH_Tnp_Tc3_2 pfam01498 Transposase; Transposase proteins are necessary for efficient DNA transposition. This family ...6-69 6.70e-12 DDE_3 pfam13358 DDE superfamily endonuclease; This family of proteins are related to pfam00665 and are ...77-232 8.94e-09 transpos_IS630 NF033545 IS630 family transposase; 168-241 4.31e-03		Polyodon spathula
2788189…2789004	MBN3283429.1	95.221	272	12	1	1	271	70	341	0	535	97.43				Polyodon spathula
2788189…2789004	MBN3276574.1	94.853	272	13	1	1	271	36	307	0	531	97.06				Polyodon spathula
2788189…2789004	MBN3272199.1	95.221	272	12	1	1	271	70	341	0	531	96.69				Polyodon spathula
2788189…2789004	MBN3274473.1	94.118	272	15	1	1	271	36	307	0	523	95.96				Polyodon spathula
2788189…2789004	MBN3285255.1	94.485	272	14	1	1	271	36	307	0	523	96.32				Polyodon spathula
2788189…2789004	MBN3288383.1	93.284	268	17	1	1	267	36	303	0	516	96.64				Polyodon spathula
2788189…2789004	MBN3280205.1	91.176	272	23	1	1	271	55	326	0	511	95.22				Polyodon spathula
2788189…2789004	MBN3280001.1	87.132	272	34	1	1	271	70	341	3.4e-168	479	90.81				Polyodon spathula
2788189…2789004	XP_030257505.1	89.024	246	27	0	10	255	1	246	1.07e-151	459	92.28				Sparus aurata
2788189…2789004	KAK6473362.1	90.816	196	18	0	10	205	1	196	8.78e-122	365	93.37				Huso huso
2788189…2789004	KAF0043590.1	49.817	273	133	2	2	270	74	346	8.94e-93	288	69.23				Scophthalmus maximus
2788189…2789004	TGZ34260.1	50.562	267	131	1	1	266	73	339	1.81e-90	283	68.91				Temnothorax longispinosus
2788189…2789004	MDF4290226.1	49.446	271	133	2	2	268	10	280	2.3e-89	277	66.79				Vibrio parahaemolyticus

[truncated: 13 more sheets: ptg004795l (N), ptg004835l (P), ptg004835l (N), ptg005124l (P), ptg005124l (N), ptg005774l (P), ptg005774l (N), ptg008292l (P), ptg008292l (N), ptg009089l (P), ptg009089l (N), ptg009662l (P), ptg009622l (N)]
