# Supplementary material for: Genomic and Epidemiological Investigations Reveal Chromosomal Integration of the Acipenserid Herpesvirus 3 Genome in Lake Sturgeon Acipenser fulvescens
Source: Viruses. 2025 Apr 5;17(4):534. doi: 10.3390/v17040534 (PMC12031113; doi:10.3390/v17040534)
Supplement: Supplementary file 1 [file viruses-17-00534-s001.zip › S3 Table rev rnd2 prf.xlsx]

## Sheet: Titlepage
					S3 Table. Assembled contigs containing acipenserid herpesvirus 3 sequence. The nucleotide ranges for the host and virus sequence are provided for each contig. The virus sequence is subdivided to give details on the location of the two terminal repeat regions (TRR) and the unique region. The location of internal repeat region 2 (IRR2) is listed for those contigs containing the full length virus ge…
					Any use of trade, firm, or product names is for descriptive purposes only and does not imply endorsement by the U.S. Government.

## Sheet: S3 Table
S3 Table. Assembled contigs containing acipenserid herpesvirus 3 sequence. The nucleotide ranges for the host and virus sequence are provided for each contig. The virus sequence is subdivided to give details on the location of the two terminal repeat regions (TRR) and the unique region. The location of internal repeat region 2 (IRR2) is listed for those contigs containing the full length virus ge…
Contig id	Length (bp)	Host and virus-specific sequence in each contig					Description [1]
		Numbering is 5’-3’ relative to virus genome orientation (range (length in bp)
		Host sequence	Virus sequence
			5’ TRR	Unique region	3’TRR	IRR2
ptg000187l	872874	872,874-134,150	134,149-134,036	134,035-1	-		3’ truncated virus genome is adjacent to non-telomere-like repetitive sequence
		(738,725 bp)	(114 bp)	(134,035 bp)
ptg001137l	179260	23,791-1	-	179,260-23,792	-		5’ truncated virus genome is downstream of the Lake Sturgeon 28S-18S rRNA intergenic spacer region
		(23,791 bp)		(155,469 bp)
ptg001612l	126284	-	1-5,463	5,464-126,284	-		3’ truncated virus genome contains sequence encoding a T-antigen-like protein inserted between IRR2d and e. No host sequence is present.
			(5,463 bp)	(120,821 bp)
ptg001728l	269845	-	-	1-54,481	-		Concatemer:
				(54,481 bp)			> 3’ end of unique region
		-	54,482-56,599	56,600-233,789	233,790-238,907	58,996-80,966	> full genome (includes TRR1 & 2);
			(2,118 bp)	(177,190 bp)	(5,118 bp)	(21,971 bp)
						(20-6,311 bp repeats)
		-	-	238,908-269,845	-		> 5’ end of unique region
				(30,938 bp)
ptg001881l	226843	1-20,200	20,201-24,499	24,500-186,930	186,931-226,843	27,089-33,774	Full virus genome is located downstream of a region encoding a cluster of TEs (non-LTR, DNA TE, PLE)
		(20,200 bp)	(4,299 bp)	(162,431 bp)	(39,913 bp)	(6,686 bp)
						(61-1,147 bp repeats)
ptg003006l	240249	1-75,308	75,309-76,969	76,970-240,249	-		3’ truncated virus genome located downstream of a region encoding a cluster of TEs (DNA TE, PLE).
		(75,308 bp)	(1,661 bp)	(163,280 bp)
ptg004795l	2966399	1-2,803,159	2,803,160-2,807,112	2,807,113-2,966,399	-		3’ truncated virus genome is located downstream of a region encoding a cluster of TEs (non-LTR, DNA TE, PLE)
		(2,803,159 bp)	(3,953 bp)	(159,287 bp)
ptg004835l	548409	1-476,710	476,711-478,577	478,578-548,409	-		3’ truncated virus genome is located downstream of sequence encoding an inositol triphosphate 3-kinase-like protein. Sequence encoding a T-antigen-like protein is inserted between IRR2d and e.
		(476,710 bp)	(1,867 bp)	(69,832 bp)
ptg004959l	103532	-	59,466-59,348	58,347-1	-		Inversion of 2 genome blocks. The sequence contains the start and end of genome separated by TRR1 and TRR2. If the 2 blocks were oriented correctly, nucleotides 71,404-137,106 of the genome would be missing. No host sequence is present.
			(1,119 bp)	(58,347 bp)
		-	-	103,532-60,592	60,591-59,467
				(42,941 bp)	(1,125 bp)
ptg0051241	219760	219,760-157,473	157,472-156,593	156,592-1	-		3’ truncated virus genome is located downstream of region encoding a cluster of TEs (DNA TE, LTR, PLE).
		(62,288 bp)	(880 bp)	(156,592 bp)
ptg005774l	327624	327,624-64,315	64,314-59,715	59,714-1	-		3’ truncated virus genome is located upstream of sequence encoding an atrophin-1-like protein. Sequence encoding a T-antigen-like protein is inserted between IRR2d and e.
		(263,310 bp)	(4,600 bp)	(59,714 bp)
ptg005880l	178981	-	114,351-114,346	114,345-1	-		Inversion of 2 genome blocks places the first and last nucleotides of the U region adjacent to a single TTAGGG hexamer near the middle of the contig. Since it is unclear as to whether this hexamer originates from the 5’ or 3’ TRR, the nucleotide range is shown in both places in grey font. No host sequence is present.
			(6 bp)	(114,345 bp)
		-	-	178,981-114,352	114,351-114,346
				(64,630 bp)	(6 bp)
ptg008292l	246011	1-156,108	156,109-163,140	163,141-246,011	-		3’ truncated virus genome is located 4,846 bp downstream of sequence encoding an inositol triphosphate 3-kinase-like protein
		(156,108 bp)	(7,032 bp)	(82,871 bp)
ptg009089l	121993	40,621-121,993	-	1-40,620	-		5’ truncated virus genome is upstream of the Lake Sturgeon 28S-18S rRNA intergenic spacer region.
		(81,373 bp)		(40,620 bp)
ptg009450l	139984	-	-	1-44,063	44,064-44,069		Inversion of 2 genome blocks. The sequence contains the start and end of genome separated by two TTAGGG 6-mers. If the 2 blocks were oriented correctly, nucleotides 93,646-135,829 of the genome would be missing. No host sequence is present.
				(44,063 bp)	(6 bp)
		-	44,070-44,075	44,076-139,984	-
			(6 bp)	(95,909 bp)
ptg009622l	186686	186,686-164,125	164,124-163,038	163,037-2,261	2,260-1	161,923-155,045	Full virus genome is located downstream of region encoding a cluster of transposable elements (non-LTR, DNA TE, PLE)
		(22,562 bp)	(1,087 bp)	(160,777 bp)	(2,260 bp)	(6,879 bp)
						(20-2,550 bp repeats
[1] Abbreviations: TRR, terminal repeat region; LTR, long terminal repeats; TE, transposable element; PLE, Penelope-like element
