# Supplementary material for: Genomic and Epidemiological Investigations Reveal Chromosomal Integration of the Acipenserid Herpesvirus 3 Genome in Lake Sturgeon Acipenser fulvescens
Source: Viruses. 2025 Apr 5;17(4):534. doi: 10.3390/v17040534 (PMC12031113; doi:10.3390/v17040534)
Supplement: Supplementary file 1 [file viruses-17-00534-s001.zip › S4 Data rev rnd2.xlsx]

## Sheet: Titlepage
					S4 Data. Repeat data for each contig. Output from RepeatMasker open-3.0 (Smit et al 2024) is provided for contigs described in Table S3 (ptg000187l, ptg001137l, ptg001612l, ptg001728l, ptg001881l, ptg003006l, ptg004795l, ptg004835l, ptg004959l, ptg005124l, ptg005774l, ptg005880l, ptg008292l, ptg009089l, ptg009450l, ptg009622l). References: Smit AFA, Hubley R, Green P. RepeatMasker. 2024; http://r…
					Any use of trade, firm, or product names is for descriptive purposes only and does not imply endorsement by the U.S. Government.

## Sheet: ptg0001871
SW	perc	perc	perc	query	positi	on in q	uery		matching	repeat	posi	tion in	repeat
score	div.	del.	ins.	sequence	begin	end	(left)		repeat	class/family	begin	end	(left)	ID
12	21.6	0	0	ptg000187l	1298	1329	-871545	+	(TCTGTT)n	Simple_repeat	1	32	0	1
15	17.6	0	0	ptg000187l	4126	4152	-868722	+	(GT)n	Simple_repeat	1	27	0	2
16	10.5	3.2	0	ptg000187l	4207	4237	-868637	+	(AATAA)n	Simple_repeat	1	32	0	3
37	0	4.9	0	ptg000187l	10880	10920	-861954	+	(CTCC)n	Simple_repeat	1	43	0	4
12	9.7	0	0	ptg000187l	16978	16999	-855875	+	(GAAA)n	Simple_repeat	1	22	0	5
13	26.3	0	2.2	ptg000187l	21914	21960	-850914	+	A-rich	Low_complexity	1	46	0	6
449	24	0	1.6	ptg000187l	24087	24209	-848665	+	Polinton-1_DR	DNA/Maverick	17593	17713	-772	7
376	23.4	4.5	2.3	ptg000187l	24095	24225	-848649	+	ERV1-N3-I_DR	LTR/ERV1	3646	3779	-812	8 *
296	31	0.8	0	ptg000187l	24128	24243	-848631	+	hAT-N131_DR	DNA/hAT-Ac	232	348	-1716	9 *
11	30.7	1.8	1.8	ptg000187l	26224	26278	-846596	+	(ACACGC)n	Simple_repeat	1	55	0	10
14	18.3	2.6	2.6	ptg000187l	28399	28437	-844437	+	(AAT)n	Simple_repeat	1	39	0	11
15	18.3	0	2.6	ptg000187l	28476	28514	-844360	+	A-rich	Low_complexity	1	38	0	12
14	23.4	0	2.4	ptg000187l	28540	28581	-844293	+	(ATA)n	Simple_repeat	1	41	0	13
15	18.3	0	2.6	ptg000187l	28619	28657	-844217	+	A-rich	Low_complexity	1	38	0	14
12	16.1	10.2	3.2	ptg000187l	29231	29289	-843585	+	(TATA)n	Simple_repeat	1	63	0	15
16	10.8	0	3.2	ptg000187l	29589	29620	-843254	+	(TGTC)n	Simple_repeat	1	31	0	16
273	10.4	0	0	ptg000187l	31444	31491	-841383	+	IS3EU-1_DR	DNA/IS3EU	6665	6712	-1992	17
250	14.3	1.8	0	ptg000187l	31455	31510	-841364	+	EnSpm-9_DR	DNA/CMC-EnSpm	931	987	-7633	18 *
15	16.1	0	0	ptg000187l	43715	43743	-829131	+	(GAC)n	Simple_repeat	1	29	0	19
16	0	0	0	ptg000187l	47042	47058	-825816	+	(A)n	Simple_repeat	1	17	0	20
76	26.6	2.1	3.6	ptg000187l	48599	48881	-823993	+	(TCT)n	Simple_repeat	1	279	0	21
29	0	0	0	ptg000187l	48920	48946	-823928	+	(TTC)n	Simple_repeat	1	27	0	22
13	16.6	0	0	ptg000187l	49004	49030	-823844	+	(TTC)n	Simple_repeat	1	27	0	22
14	7.4	3	6.2	ptg000187l	52628	52660	-820214	+	GA-rich	Low_complexity	1	32	0	23
12	15.8	0	3.5	ptg000187l	66039	66068	-806806	+	(CCG)n	Simple_repeat	1	29	0	24
276	18.1	0	4	ptg000187l	69665	69739	-803135	C	DIRS-8B_DR	LTR/Ngaro	-2399	4914	4843	25
15	8.8	0	0	ptg000187l	71309	71332	-801542	+	(ACA)n	Simple_repeat	1	24	0	26
13	9.3	0	0	ptg000187l	80524	80546	-792328	+	(AAAT)n	Simple_repeat	1	23	0	27
19	4.3	0	0	ptg000187l	83049	83072	-789802	+	(TG)n	Simple_repeat	1	24	0	28
13	15.8	2.7	2.7	ptg000187l	83092	83128	-789746	+	(TCTGGA)n	Simple_repeat	1	37	0	29
14	15.9	0	0	ptg000187l	83136	83163	-789711	+	GA-rich	Low_complexity	1	28	0	30
15	5.5	0	0	ptg000187l	83284	83302	-789572	+	(TG)n	Simple_repeat	1	19	0	31
12	13.7	0	0	ptg000187l	85539	85562	-787312	+	(GAGC)n	Simple_repeat	1	24	0	32
13	16.9	0	0	ptg000187l	88172	88198	-784676	+	GA-rich	Low_complexity	1	27	0	33
15	16.4	8.8	4.2	ptg000187l	89324	89391	-783483	+	GA-rich	Low_complexity	1	71	0	34
46	15.9	2.6	5.3	ptg000187l	90583	90700	-782174	+	GA-rich	Low_complexity	1	114	0	35
42	11.6	2.1	6.6	ptg000187l	90799	90893	-781981	+	GA-rich	Low_complexity	1	91	0	36
42	11.6	3.2	5.5	ptg000187l	90977	91069	-781805	+	GA-rich	Low_complexity	1	91	0	37
46	11.1	2	6.3	ptg000187l	91153	91251	-781623	+	GA-rich	Low_complexity	1	95	0	38
41	11.9	2.1	6.7	ptg000187l	91335	91427	-781447	+	GA-rich	Low_complexity	1	89	0	39
48	10.8	2	6.2	ptg000187l	91511	91611	-781263	+	GA-rich	Low_complexity	1	97	0	40
46	11.1	2	6.3	ptg000187l	91695	91793	-781081	+	GA-rich	Low_complexity	1	95	0	41
46	11.1	2	6.3	ptg000187l	91877	91975	-780899	+	GA-rich	Low_complexity	1	95	0	42
46	11.1	2	6.3	ptg000187l	92072	92170	-780704	+	GA-rich	Low_complexity	1	95	0	43
12	21.6	0	0	ptg000187l	100143	100174	-772700	+	(TTTAT)n	Simple_repeat	1	32	0	44
19	24.1	5.1	0	ptg000187l	101401	101459	-771415	+	(AT)n	Simple_repeat	1	62	0	45
17	21.1	0	2.6	ptg000187l	105083	105122	-767752	+	(TC)n	Simple_repeat	1	39	0	46
228	21.7	0	0	ptg000187l	106327	106372	-766502	C	X2_LINE	LINE/CR1	0	1408	1363	47
999	32.9	5.3	2.9	ptg000187l	106466	107537	-765337	C	X2_LINE	LINE/CR1	-777	631	126	48
436	27.1	2	1.9	ptg000187l	107752	107936	-764938	C	RTEX-1_DR	LINE/RTE-X	-1647	3085	2945	49
15	8.9	10.5	2.4	ptg000187l	113541	113578	-759296	+	(CT)n	Simple_repeat	1	41	0	50
30	0	0	0	ptg000187l	113823	113848	-759026	+	(CT)n	Simple_repeat	1	26	0	51
32	3.2	0	0	ptg000187l	114457	114488	-758386	+	(CT)n	Simple_repeat	1	32	0	52
32	3.2	0	0	ptg000187l	114661	114692	-758182	+	(CT)n	Simple_repeat	1	32	0	53
15	0	0	0	ptg000187l	115047	115063	-757811	+	(CT)n	Simple_repeat	1	17	0	54
16	13.1	0	0	ptg000187l	115241	115265	-757609	+	(CT)n	Simple_repeat	1	25	0	55
16	13.1	0	0	ptg000187l	115475	115499	-757375	+	(CT)n	Simple_repeat	1	25	0	56
13	15.2	0	3.3	ptg000187l	116534	116564	-756310	+	(TCTG)n	Simple_repeat	1	30	0	57
16	13.1	0	0	ptg000187l	117915	117939	-754935	+	(CT)n	Simple_repeat	1	25	0	58
16	13.1	0	0	ptg000187l	118149	118173	-754701	+	(CT)n	Simple_repeat	1	25	0	59
13	15.2	0	3.3	ptg000187l	119208	119238	-753636	+	(TCTG)n	Simple_repeat	1	30	0	60
16	13.1	0	0	ptg000187l	120589	120613	-752261	+	(CT)n	Simple_repeat	1	25	0	61
16	13.1	0	0	ptg000187l	120823	120847	-752027	+	(CT)n	Simple_repeat	1	25	0	62
13	15.2	0	3.3	ptg000187l	121882	121912	-750962	+	(TCTG)n	Simple_repeat	1	30	0	63
16	13.1	0	0	ptg000187l	123261	123285	-749589	+	(CT)n	Simple_repeat	1	25	0	64
16	13.1	0	0	ptg000187l	123495	123519	-749355	+	(CT)n	Simple_repeat	1	25	0	65
13	15.2	0	3.3	ptg000187l	124554	124584	-748290	+	(TCTG)n	Simple_repeat	1	30	0	66
21	31.4	0	0	ptg000187l	128561	128634	-744240	+	(CATTTT)n	Simple_repeat	1	74	0	67
133	0	0	0	ptg000187l	134035	134149	-738725	+	(ACCCTA)n	Simple_repeat	1	115	0	68
59	0	0	0	ptg000187l	134552	134604	-738270	+	(ATTA)n	Simple_repeat	1	53	0	69
24	6.8	0	0	ptg000187l	137086	137116	-735758	+	(T)n	Simple_repeat	1	31	0	70
124	0	0	1.7	ptg000187l	137224	137340	-735534	+	(ACCCTA)n	Simple_repeat	1	115	0	71
69	0	0	0	ptg000187l	137743	137803	-735071	+	(ATTA)n	Simple_repeat	1	61	0	72
25	6.6	0	0	ptg000187l	140282	140313	-732561	+	(T)n	Simple_repeat	1	32	0	73
83	0	0	0	ptg000187l	140836	140908	-731966	+	(ATTA)n	Simple_repeat	1	73	0	74
25	6.6	0	0	ptg000187l	143385	143416	-729458	+	(T)n	Simple_repeat	1	32	0	75
333	1	0	1.6	ptg000187l	143524	143843	-729031	+	(ACCCTA)n	Simple_repeat	1	315	0	76
140	0	0	0.8	ptg000187l	144148	144273	-728601	+	(ACCCTA)n	Simple_repeat	1	125	0	77
13	4.9	0	4.5	ptg000187l	241317	241339	-631535	+	(AAT)n	Simple_repeat	1	22	0	78
13	4.9	0	4.5	ptg000187l	242998	243020	-629854	+	(AAT)n	Simple_repeat	1	22	0	79
431	33.5	5.6	5.1	ptg000187l	545327	545874	-327000	+	CR1-L3A_Croc	LINE/CR1	796	1346	-2942	80
380	32.3	4.5	3.7	ptg000187l	545926	546253	-326621	+	CR1-3_Croc	LINE/CR1	242	572	-3033	81
272	17.5	8.1	5.9	ptg000187l	547176	547260	-325614	+	L1-67_DR	LINE/L1	2580	2666	-2702	82 *
1724	34.5	3.4	3.1	ptg000187l	547212	548618	-324256	+	X2_LINE	LINE/CR1	16	1182	-226	83
235	21.7	0	0	ptg000187l	548697	548742	-324132	+	X2_LINE	LINE/CR1	1363	1408	0	84
244	19.6	0	0	ptg000187l	715271	715316	-157558	C	X2_LINE	LINE/CR1	0	1408	1363	85
1534	34.6	3.5	2.9	ptg000187l	715395	716414	-156460	C	X2_LINE	LINE/CR1	-226	1182	61	86
254	28.3	2.4	5.5	ptg000187l	716335	716461	-156413	C	CR1-51_DR	LINE/L2	-1252	1817	1695	87 *
21	4.1	0	0	ptg000187l	819339	819363	-53511	+	(A)n	Simple_repeat	1	25	0	88
13	4.9	0	4.5	ptg000187l	819583	819605	-53269	+	(TAT)n	Simple_repeat	1	22	0	89

## Sheet: ptg001137l
SW	perc	perc	perc	query	positi	on in q	uery		matching	repeat	posi	tion in	repeat
score	div.	del.	ins.	sequence	begin	end	(left)		repeat	class/family	begin	end	(left)	ID
1881	8.7	0.4	0.8	ptg001137l	1	266	-178994	C	LSU-rRNA_Hsa	rRNA	-1219	3816	3552	1
8552	7.5	1.3	3.6	ptg001137l	474	1902	-177358	C	LSU-rRNA_Cel	rRNA	-1037	1395	1	2
18	17.8	0	2.5	ptg001137l	2083	2123	-177137	+	GA-rich	Low_complexity	1	40	0	3
15	28.9	0	1.8	ptg001137l	2124	2138	-177122	+	(GGAGCA)n	Simple_repeat	1	55	0	4
3037	10.4	1.6	1.6	ptg001137l	2329	2845	-176415	C	LSU-rRNA_Hsa	rRNA	-4516	519	3	5
12864	6.9	2.1	0.3	ptg001137l	4244	6077	-173183	C	SSU-rRNA_Hsa	rRNA	0	1869	1	6
5090	10	9.4	0.9	ptg001137l	14971	16338	-162922	C	LSU-rRNA_Hsa	rRNA	0	5035	3552	7
8552	7.5	1.3	3.6	ptg001137l	16546	17974	-161286	C	LSU-rRNA_Cel	rRNA	-1037	1395	1	8
18	17.8	0	2.5	ptg001137l	18155	18195	-161065	+	GA-rich	Low_complexity	1	40	0	9
15	28.9	0	1.8	ptg001137l	18196	18210	-161050	+	(GGAGCA)n	Simple_repeat	1	55	0	10
3037	10.4	1.6	1.6	ptg001137l	18401	18917	-160343	C	LSU-rRNA_Hsa	rRNA	-4516	519	3	11
12864	6.9	2.1	0.3	ptg001137l	20316	22149	-157111	C	SSU-rRNA_Hsa	rRNA	0	1869	1	12
20	8.6	8.1	0	ptg001137l	24530	24566	-154694	+	(AT)n	Simple_repeat	1	40	0	13
18	22.4	0	0	ptg001137l	29400	29441	-149819	+	(CGT)n	Simple_repeat	1	42	0	14
14	15.9	0	0	ptg001137l	32484	32511	-146749	+	(CCT)n	Simple_repeat	1	28	0	15
18	12.2	0	0	ptg001137l	35546	35572	-143688	+	(T)n	Simple_repeat	1	27	0	16
21	13.8	0	2.4	ptg001137l	36391	36432	-142828	+	(TTA)n	Simple_repeat	1	41	0	17
20	0	0	0	ptg001137l	37986	38007	-141253	+	(CA)n	Simple_repeat	1	22	0	18
17	28.7	5.8	0	ptg001137l	38012	38080	-141180	+	(CT)n	Simple_repeat	1	73	0	19
18	12.2	0	0	ptg001137l	38890	38916	-140344	+	(A)n	Simple_repeat	1	27	0	20
16	13.2	0	0	ptg001137l	39085	39109	-140151	+	(A)n	Simple_repeat	1	25	0	21
22	0	0	0	ptg001137l	39136	39159	-140101	+	(CT)n	Simple_repeat	1	24	0	22
16	0	0	0	ptg001137l	39917	39934	-139326	+	(AG)n	Simple_repeat	1	18	0	23
17	22.5	3.4	1.7	ptg001137l	40570	40628	-138632	+	(AATATA)n	Simple_repeat	1	60	0	24
96	0	0	0	ptg001137l	41186	41267	-137993	+	(AG)n	Simple_repeat	1	82	0	25
13	16.9	3	0	ptg001137l	44595	44627	-134633	+	(TATTTT)n	Simple_repeat	1	34	0	26
13	18.5	0	0	ptg001137l	45081	45111	-134149	+	(TTTGT)n	Simple_repeat	1	31	0	27
36	24.1	1.1	1.1	ptg001137l	47004	47098	-132162	+	GA-rich	Low_complexity	1	95	0	28
12	13.7	0	0	ptg001137l	47139	47162	-132098	+	(GAA)n	Simple_repeat	1	24	0	29
14	30.4	0	0	ptg001137l	51561	51612	-127648	+	(CTGTTT)n	Simple_repeat	1	52	0	30
12	21.6	0	0	ptg001137l	63669	63700	-115560	+	(TCTGTT)n	Simple_repeat	1	32	0	31
232	28.2	4.3	6	ptg001137l	66492	66608	-112652	+	IS3EU-1_DR	DNA/IS3EU	6671	6785	-1919	32
28	0	3.3	0	ptg001137l	73255	73284	-105976	+	(CTCC)n	Simple_repeat	1	31	0	33
12	9.7	0	0	ptg001137l	79350	79371	-99889	+	(GAAA)n	Simple_repeat	1	22	0	34
13	26.3	0	2.2	ptg001137l	84286	84332	-94928	+	A-rich	Low_complexity	1	46	0	35
234	33.6	2.7	0	ptg001137l	86441	86550	-92710	C	IS3EU-1_DR	DNA/IS3EU	-1955	6749	6637	36 *
284	28.1	2.1	2.8	ptg001137l	86455	86597	-92663	+	DNA8-25_DR	DNA	686	827	-3140	37 *
447	24.8	0	1.6	ptg001137l	86459	86581	-92679	+	Polinton-1_DR	DNA/Maverick	17593	17713	-772	38
291	24.7	0	5.1	ptg001137l	86500	86597	-92663	+	IS3EU-4_DR	DNA/IS3EU	14062	14154	-875	39 *
271	35.2	3	0	ptg001137l	86582	86615	-92645	+	hAT-N131_DR	DNA/hAT-Ac	187	348	-1716	40 *
11	30.7	1.8	1.8	ptg001137l	88596	88650	-90610	+	(ACACGC)n	Simple_repeat	1	55	0	41
14	18.3	2.6	2.6	ptg001137l	90771	90809	-88451	+	(AAT)n	Simple_repeat	1	39	0	42
15	18.3	0	2.6	ptg001137l	90848	90886	-88374	+	A-rich	Low_complexity	1	38	0	43
14	23.4	0	2.4	ptg001137l	90912	90953	-88307	+	(ATA)n	Simple_repeat	1	41	0	44
15	18.3	0	2.6	ptg001137l	90991	91029	-88231	+	A-rich	Low_complexity	1	38	0	45
12	16.1	10.2	3.2	ptg001137l	91603	91661	-87599	+	(TATA)n	Simple_repeat	1	63	0	46
16	10.8	0	3.2	ptg001137l	91961	91992	-87268	+	(TGTC)n	Simple_repeat	1	31	0	47
277	10.4	0	0	ptg001137l	93816	93863	-85397	+	IS3EU-1_DR	DNA/IS3EU	6665	6712	-1992	48
256	14.3	1.8	0	ptg001137l	93827	93882	-85378	+	EnSpm-9_DR	DNA/CMC-EnSpm	931	987	-7633	49 *
15	16.1	0	0	ptg001137l	106088	106116	-73144	+	(GAC)n	Simple_repeat	1	29	0	50
16	0	0	0	ptg001137l	109415	109432	-69828	+	(A)n	Simple_repeat	1	18	0	51
70	26.9	2.3	3.4	ptg001137l	110985	111249	-68011	+	(TTC)n	Simple_repeat	1	262	0	52
29	0	0	0	ptg001137l	111288	111314	-67946	+	(TTC)n	Simple_repeat	1	27	0	52
13	16.6	0	0	ptg001137l	111372	111398	-67862	+	(TTC)n	Simple_repeat	1	27	0	52
14	7.4	3	6.2	ptg001137l	114996	115028	-64232	+	GA-rich	Low_complexity	1	32	0	53
12	15.8	0	3.5	ptg001137l	128408	128437	-50823	+	(CCG)n	Simple_repeat	1	29	0	54
31	3.3	0	0	ptg001137l	132038	132068	-47192	+	(CA)n	Simple_repeat	1	31	0	55
15	8.8	0	0	ptg001137l	133680	133703	-45557	+	(ACA)n	Simple_repeat	1	24	0	56
13	9.3	0	0	ptg001137l	142895	142917	-36343	+	(AAAT)n	Simple_repeat	1	23	0	57
19	4.3	0	0	ptg001137l	145420	145443	-33817	+	(TG)n	Simple_repeat	1	24	0	58
13	15.8	2.7	2.7	ptg001137l	145463	145499	-33761	+	(TCTGGA)n	Simple_repeat	1	37	0	59
14	15.9	0	0	ptg001137l	145507	145534	-33726	+	GA-rich	Low_complexity	1	28	0	60
15	5.5	0	0	ptg001137l	145655	145673	-33587	+	(TG)n	Simple_repeat	1	19	0	61
12	13.7	0	0	ptg001137l	147910	147933	-31327	+	(GAGC)n	Simple_repeat	1	24	0	62
13	16.9	0	0	ptg001137l	150543	150569	-28691	+	GA-rich	Low_complexity	1	27	0	63
12	20	6.1	6.1	ptg001137l	151695	151760	-27500	+	GA-rich	Low_complexity	1	66	0	64
46	15.9	2.6	5.3	ptg001137l	152952	153069	-26191	+	GA-rich	Low_complexity	1	114	0	65
42	11.6	2.1	6.6	ptg001137l	153168	153262	-25998	+	GA-rich	Low_complexity	1	91	0	66
47	12.5	3.9	3.9	ptg001137l	153361	153463	-25797	+	GA-rich	Low_complexity	1	103	0	67
46	11.1	2	6.3	ptg001137l	153547	153645	-25615	+	GA-rich	Low_complexity	1	95	0	68
41	11.9	2.1	6.7	ptg001137l	153729	153821	-25439	+	GA-rich	Low_complexity	1	89	0	69
44	10.8	2.9	7.1	ptg001137l	153905	154007	-25253	+	GA-rich	Low_complexity	1	99	0	70
42	12.3	1.1	5.9	ptg001137l	154091	154179	-25081	+	GA-rich	Low_complexity	1	85	0	71
44	10.8	2.9	7.1	ptg001137l	154263	154365	-24895	+	GA-rich	Low_complexity	1	99	0	72
48	10.8	2	6.2	ptg001137l	154449	154549	-24711	+	GA-rich	Low_complexity	1	97	0	73
46	11.1	2	6.3	ptg001137l	154633	154731	-24529	+	GA-rich	Low_complexity	1	95	0	74
42	12.3	1.1	5.9	ptg001137l	154815	154903	-24357	+	GA-rich	Low_complexity	1	85	0	75
42	12.3	1.1	5.9	ptg001137l	155000	155088	-24172	+	GA-rich	Low_complexity	1	85	0	76
42	12.3	1.1	5.9	ptg001137l	155172	155260	-24000	+	GA-rich	Low_complexity	1	85	0	77
44	10.8	2.9	7.1	ptg001137l	155344	155446	-23814	+	GA-rich	Low_complexity	1	99	0	78
48	10.8	2	6.2	ptg001137l	155530	155630	-23630	+	GA-rich	Low_complexity	1	97	0	79
46	11.1	2	6.3	ptg001137l	155714	155812	-23448	+	GA-rich	Low_complexity	1	95	0	80
42	12.3	1.1	5.9	ptg001137l	155896	155984	-23276	+	GA-rich	Low_complexity	1	85	0	81
42	12.3	1.1	5.9	ptg001137l	156081	156169	-23091	+	GA-rich	Low_complexity	1	85	0	82
46	11.1	2	6.3	ptg001137l	156266	156364	-22896	+	GA-rich	Low_complexity	1	95	0	83
12	21.6	0	0	ptg001137l	164338	164369	-14891	+	(TTTAT)n	Simple_repeat	1	32	0	84
19	24.1	5.1	0	ptg001137l	165596	165654	-13606	+	(AT)n	Simple_repeat	1	62	0	85
17	21.1	0	2.6	ptg001137l	169272	169311	-9949	+	(TC)n	Simple_repeat	1	39	0	86
239	21.7	0	0	ptg001137l	170517	170562	-8698	C	X2_LINE	LINE/CR1	0	1408	1363	87
1392	34.1	6.7	4	ptg001137l	170683	171727	-7533	C	X2_LINE	LINE/CR1	-208	1200	126	88
464	25.5	2.5	2.4	ptg001137l	171942	172126	-7134	C	RTEX-1_DR	LINE/RTE-X	-1647	3085	2945	89
15	8.9	10.5	2.4	ptg001137l	177731	177768	-1492	+	(CT)n	Simple_repeat	1	41	0	90
42	0	0	0	ptg001137l	178013	178048	-1212	+	(CT)n	Simple_repeat	1	36	0	91
39	2.7	0	0	ptg001137l	178401	178438	-822	+	(CT)n	Simple_repeat	1	38	0	92
34	3	0	0	ptg001137l	178611	178644	-616	+	(CT)n	Simple_repeat	1	34	0	93
66	0	0	0	ptg001137l	178999	179054	-206	+	(CT)n	Simple_repeat	1	56	0	94

## Sheet: ptg001612l
SW	perc	perc	perc	query	positi	on in q	uery		matching	repeat	posi	tion in	repeat
score	div.	del.	ins.	sequence	begin	end	(left)		repeat	class/family	begin	end	(left)	ID
3055	10.7	0.6	1.9	ptg001612l	1	5464	-120820	+	(GGGTTA)n	Simple_repeat	1	5392	0	1
16	25.5	0	7.2	ptg001612l	7542	7615	-118669	+	A-rich	Low_complexity	1	69	0	2
18	12	0	0	ptg001612l	9550	9576	-116708	+	(GA)n	Simple_repeat	1	27	0	3
22	25.7	5.4	2.6	ptg001612l	10982	11092	-115192	+	(ATTATT)n	Simple_repeat	1	114	0	4
13	15.2	0	3.3	ptg001612l	15902	15932	-110352	+	(GACA)n	Simple_repeat	1	30	0	5
18	12	0	0	ptg001612l	16963	16989	-109295	+	(GA)n	Simple_repeat	1	27	0	6
16	13.1	0	0	ptg001612l	17199	17223	-109061	+	(GA)n	Simple_repeat	1	25	0	7
13	15.2	0	3.3	ptg001612l	18573	18603	-107681	+	(GACA)n	Simple_repeat	1	30	0	8
16	13.1	0	0	ptg001612l	19635	19659	-106625	+	(GA)n	Simple_repeat	1	25	0	9
16	13.1	0	0	ptg001612l	19869	19893	-106391	+	(GA)n	Simple_repeat	1	25	0	10
80	0	0	0	ptg001612l	20440	20507	-105777	+	(AG)n	Simple_repeat	1	68	0	11
30	3.4	0	0	ptg001612l	20901	20930	-105354	+	(AG)n	Simple_repeat	1	30	0	12
47	0	0	0	ptg001612l	21102	21141	-105143	+	(AG)n	Simple_repeat	1	40	0	13
18	5.9	7.8	3.8	ptg001612l	21385	21423	-104861	+	GA-rich	Low_complexity	1	40	0	14
12	19.8	0	9.1	ptg001612l	23418	23465	-102819	+	A-rich	Low_complexity	1	44	0	15
464	25.5	2.5	2.4	ptg001612l	27028	27212	-99072	+	RTEX-1_DR	LINE/RTE-X	2945	3085	-1647	16
1094	30.8	5.3	3	ptg001612l	27427	28495	-97789	+	X2_LINE	LINE/CR1	5	1004	-315	17
239	21.7	0	0	ptg001612l	28592	28637	-97647	+	X2_LINE	LINE/CR1	1363	1408	0	18
17	21.1	0	2.6	ptg001612l	29843	29882	-96402	+	GA-rich	Low_complexity	1	39	0	19
13	17.5	0	3	ptg001612l	32737	32770	-93514	+	(TCTGTG)n	Simple_repeat	1	33	0	20
17	24.7	1.4	5.6	ptg001612l	33444	33517	-92767	+	A-rich	Low_complexity	1	71	0	21 *
19	24.4	5.1	0	ptg001612l	33505	33563	-92721	+	(AT)n	Simple_repeat	1	62	0	22
46	11.1	2	6.3	ptg001612l	42795	42893	-83391	+	(CT)n	Simple_repeat	1	95	0	23
46	11.1	2	6.3	ptg001612l	42977	43075	-83209	+	(CT)n	Simple_repeat	1	95	0	24
48	10.8	2	6.2	ptg001612l	43527	43627	-82657	+	(CT)n	Simple_repeat	1	97	0	25
46	11.1	2	6.3	ptg001612l	43711	43809	-82475	+	(CT)n	Simple_repeat	1	95	0	26
45	12.1	3	5.2	ptg001612l	43893	43991	-82293	+	(CT)n	Simple_repeat	1	97	0	27
50	11.3	2.9	4.8	ptg001612l	44075	44179	-82105	+	(CT)n	Simple_repeat	1	103	0	28
45	12.1	3	5.2	ptg001612l	44263	44361	-81923	+	(CT)n	Simple_repeat	1	97	0	29
14	17.9	6.1	6.1	ptg001612l	45523	45588	-80696	+	(TCTCT)n	Simple_repeat	1	66	0	30
13	16.9	0	0	ptg001612l	46714	46740	-79544	+	(CTT)n	Simple_repeat	1	27	0	31
12	13.7	0	0	ptg001612l	49350	49373	-76911	+	(GCTC)n	Simple_repeat	1	24	0	32
15	5.5	0	0	ptg001612l	51610	51628	-74656	+	(AC)n	Simple_repeat	1	19	0	33
14	15.9	0	0	ptg001612l	51749	51776	-74508	+	(TCT)n	Simple_repeat	1	28	0	34
13	15.8	2.7	2.7	ptg001612l	51784	51820	-74464	+	(ATCCAG)n	Simple_repeat	1	37	0	35
19	4.3	0	0	ptg001612l	51840	51863	-74421	+	(CA)n	Simple_repeat	1	24	0	36
11	19.9	6.2	7.6	ptg001612l	54162	54241	-72043	+	(TCGTCT)n	Simple_repeat	1	79	0	37
13	9.3	0	0	ptg001612l	54366	54388	-71896	+	(TTTA)n	Simple_repeat	1	23	0	38
15	8.8	0	0	ptg001612l	63580	63603	-62681	+	(TGT)n	Simple_repeat	1	24	0	39
33	3.1	0	0	ptg001612l	65215	65247	-61037	+	(GT)n	Simple_repeat	1	33	0	40
14	7.4	3	6.2	ptg001612l	82257	82289	-43995	+	(CTT)n	Simple_repeat	1	32	0	41
13	16.6	0	0	ptg001612l	85887	85913	-40371	+	GA-rich	Low_complexity	1	27	0	42
29	0	0	0	ptg001612l	85971	85997	-40287	+	(GAA)n	Simple_repeat	1	27	0	43
73	27	2.1	3.6	ptg001612l	86036	86315	-39969	+	GA-rich	Low_complexity	1	276	0	44
17	0	0	0	ptg001612l	87856	87874	-38410	+	(T)n	Simple_repeat	1	19	0	45
15	16.1	0	0	ptg001612l	91173	91201	-35083	+	(TCG)n	Simple_repeat	1	29	0	46
244	14.6	0	1.8	ptg001612l	103407	103462	-22822	C	DNA-8-5_DR	DNA/hAT-Ac	-455	1685	1631	47 *
274	10.4	0	0	ptg001612l	103426	103473	-22811	C	IS3EU-1_DR	DNA/IS3EU	-1992	6712	6665	48
16	10.8	0	3.2	ptg001612l	105298	105329	-20955	+	(ACAG)n	Simple_repeat	1	31	0	49
18	14.1	2.6	0	ptg001612l	105473	105511	-20773	+	A-rich	Low_complexity	1	40	0	50
12	16.1	10.2	3.2	ptg001612l	105629	105687	-20597	+	(ATAT)n	Simple_repeat	1	63	0	51
14	23.4	0	2.4	ptg001612l	106337	106378	-19906	+	(ATT)n	Simple_repeat	1	41	0	52
14	18.3	2.6	2.6	ptg001612l	106481	106519	-19765	+	(ATT)n	Simple_repeat	1	39	0	53
306	27.8	0	1.9	ptg001612l	110734	110843	-15441	C	Polinton-1_DR	DNA/Maverick	-784	17701	17594	54
244	27.1	1.6	0.8	ptg001612l	110737	110859	-15425	+	L1-82_DR	LINE/L1	5643	5766	-244	55 *
239	26.3	1.5	3	ptg001612l	110738	110874	-15410	+	RLTR17B_Mm	LTR/ERVK	320	454	-348	56 *
12	10.7	6.7	0	ptg001612l	113128	113157	-13127	+	(GTGTTT)n	Simple_repeat	1	32	0	57
12	9.7	0	0	ptg001612l	118089	118110	-8174	+	(TCTT)n	Simple_repeat	1	22	0	58
37	0	4.9	0	ptg001612l	124146	124186	-2098	+	(GAGG)n	Simple_repeat	1	43	0	59
12	18.7	4.3	4.3	ptg001612l	124691	124736	-1548	+	(TATTA)n	Simple_repeat	1	46	0	60

## Sheet: ptg001728l
SW	perc	perc	perc	query	positi	on in q	uery		matching	repeat	position	in	repeat
score	div.	del.	ins.	sequence	begin	end	(left)		repeat	class/family	begin end		(left)	ID
37	0	4.9	0	ptg001728l	5149	5189	-264656	+	(GAGG)n	Simple_repeat	1	43	0	1
12	18.7	4.3	4.3	ptg001728l	5694	5739	-264106	+	(TATTA)n	Simple_repeat	1	46	0	2
16	10.5	3.2	0	ptg001728l	11953	11983	-257862	+	(TTTTA)n	Simple_repeat	1	32	0	3
15	17.6	0	0	ptg001728l	12038	12064	-257781	+	(CA)n	Simple_repeat	1	27	0	4
12	21.6	0	0	ptg001728l	14861	14892	-254953	+	A-rich	Low_complexity	1	32	0	5
14	30.4	0	0	ptg001728l	26949	27000	-242845	+	(ACAGAA)n	Simple_repeat	1	52	0	6
12	13.7	0	0	ptg001728l	31399	31422	-238423	+	(TTC)n	Simple_repeat	1	24	0	7
36	24.1	1.1	1.1	ptg001728l	31463	31557	-238288	+	(TCC)n	Simple_repeat	1	95	0	8
13	18.5	0	0	ptg001728l	33450	33480	-236365	+	(AACAA)n	Simple_repeat	1	31	0	9
13	17	3	0	ptg001728l	33934	33966	-235879	+	A-rich	Low_complexity	1	34	0	10
101	0	0	0	ptg001728l	37210	37295	-232550	+	(CT)n	Simple_repeat	1	86	0	11
14	25.6	0	5.6	ptg001728l	37855	37911	-231934	+	(TATTTT)n	Simple_repeat	1	54	0	12
16	0	0	0	ptg001728l	38547	38564	-231281	+	(CT)n	Simple_repeat	1	18	0	13
20	0	0	0	ptg001728l	39322	39343	-230502	+	(AG)n	Simple_repeat	1	22	0	14
16	13.2	0	0	ptg001728l	39370	39394	-230451	+	(T)n	Simple_repeat	1	25	0	15
19	11.7	0	0	ptg001728l	39563	39590	-230255	+	(T)n	Simple_repeat	1	28	0	16
17	28.7	5.8	0	ptg001728l	40268	40336	-229509	+	GA-rich	Low_complexity	1	73	0	17
30	0	0	0	ptg001728l	40341	40366	-229479	+	(TG)n	Simple_repeat	1	26	0	18
21	13.8	0	2.4	ptg001728l	41843	41884	-227961	+	(AAT)n	Simple_repeat	1	41	0	19
16	13.2	0	0	ptg001728l	42703	42727	-227118	+	(A)n	Simple_repeat	1	25	0	20
14	15.9	0	0	ptg001728l	45762	45789	-224056	+	GA-rich	Low_complexity	1	28	0	21
18	22.4	0	0	ptg001728l	48832	48873	-220972	+	(ACG)n	Simple_repeat	1	42	0	22
20	8.6	8.1	0	ptg001728l	53707	53743	-216102	+	(AT)n	Simple_repeat	1	40	0	23
2511	0	0	0	ptg001728l	54477	56601	-213244	+	(TAGGGT)n	Simple_repeat	1 21	25	0	24
16	25.3	0	6.2	ptg001728l	58677	58744	-211101	+	A-rich	Low_complexity	1	64	0	25
13	15.2	0	3.3	ptg001728l	61984	62014	-207831	+	(GACA)n	Simple_repeat	1	30	0	26
16	13.1	0	0	ptg001728l	63097	63121	-206724	+	(GA)n	Simple_repeat	1	25	0	27
16	13.1	0	0	ptg001728l	63331	63355	-206490	+	(GA)n	Simple_repeat	1	25	0	28
13	15.2	0	3.3	ptg001728l	64710	64740	-205105	+	(GACA)n	Simple_repeat	1	30	0	29
16	13.1	0	0	ptg001728l	65823	65847	-203998	+	(GA)n	Simple_repeat	1	25	0	30
16	13.1	0	0	ptg001728l	66057	66081	-203764	+	(GA)n	Simple_repeat	1	25	0	31
13	15.2	0	3.3	ptg001728l	67437	67467	-202378	+	(GACA)n	Simple_repeat	1	30	0	32
16	13.1	0	0	ptg001728l	68550	68574	-201271	+	(GA)n	Simple_repeat	1	25	0	33
16	13.1	0	0	ptg001728l	68784	68808	-201037	+	(GA)n	Simple_repeat	1	25	0	34
13	15.2	0	3.3	ptg001728l	70163	70193	-199652	+	(GACA)n	Simple_repeat	1	30	0	35
16	13.1	0	0	ptg001728l	71276	71300	-198545	+	(GA)n	Simple_repeat	1	25	0	36
16	13.1	0	0	ptg001728l	71510	71534	-198311	+	(GA)n	Simple_repeat	1	25	0	37
13	15.2	0	3.3	ptg001728l	73800	73830	-196015	+	(GACA)n	Simple_repeat	1	30	0	38
16	13.1	0	0	ptg001728l	74866	74890	-194955	+	(GA)n	Simple_repeat	1	25	0	39
16	13.1	0	0	ptg001728l	75100	75124	-194721	+	(GA)n	Simple_repeat	1	25	0	40
37	2.8	0	0	ptg001728l	75870	75905	-193940	+	(AG)n	Simple_repeat	1	36	0	41
34	3	0	0	ptg001728l	76390	76423	-193422	+	(AG)n	Simple_repeat	1	34	0	42
22	0	0	0	ptg001728l	76851	76874	-192971	+	(AG)n	Simple_repeat	1	24	0	43
37	0	0	0	ptg001728l	77045	77076	-192769	+	(AG)n	Simple_repeat	1	32	0	44
227	26.8	0	0	ptg001728l	77219	77274	-192571	C	L1-15_DR	LINE/L1-Tx1	-5467	57	2	45
227	26.8	0	0	ptg001728l	77418	77473	-192372	C	L1-15_DR	LINE/L1-Tx1	-5467	57	2	45
85	0	0	0	ptg001728l	77828	77899	-191946	+	(AG)n	Simple_repeat	1	72	0	46
47	0	0	0	ptg001728l	78197	78236	-191609	+	(AG)n	Simple_repeat	1	40	0	47
227	26.8	0	0	ptg001728l	78379	78434	-191411	C	L1-15_DR	LINE/L1-Tx1	-5467	57	2	45
78	0	0	0	ptg001728l	78789	78854	-190991	+	(AG)n	Simple_repeat	1	66	0	48
47	0	0	0	ptg001728l	79209	79248	-190597	+	(AG)n	Simple_repeat	1	40	0	49
227	26.8	0	0	ptg001728l	79391	79446	-190399	C	L1-15_DR	LINE/L1-Tx1	-5467	57	2	45
80	0	0	0	ptg001728l	79801	79868	-189977	+	(AG)n	Simple_repeat	1	68	0	50
37	2.8	0	0	ptg001728l	80223	80258	-189587	+	(AG)n	Simple_repeat	1	36	0	51
39	2.7	0	0	ptg001728l	80431	80468	-189377	+	(AG)n	Simple_repeat	1	38	0	52
40	0	0	0	ptg001728l	80821	80854	-188991	+	(AG)n	Simple_repeat	1	34	0	53
15	9	7.8	3.8	ptg001728l	81098	81136	-188709	+	GA-rich	Low_complexity	1	40	0	54
12	19.8	0	9.1	ptg001728l	83131	83178	-186667	+	A-rich	Low_complexity	1	44	0	55
474	29.6	1.7	1.7	ptg001728l	86741	86915	-182930	+	RTEX-1_DR	LINE/RTE-X	2945 31	19	-1613	56
1081	30.9	5.3	3	ptg001728l	87140	88208	-181637	+	X2_LINE	LINE/CR1	5 10	4	-315	57
237	21.7	0	0	ptg001728l	88305	88350	-181495	+	X2_LINE	LINE/CR1	1363 14	8	0	58
17	21.1	0	2.6	ptg001728l	89556	89595	-180250	+	GA-rich	Low_complexity	1	39	0	59
13	17.5	0	3	ptg001728l	92445	92478	-177367	+	(TCTGTG)n	Simple_repeat	1	33	0	60
17	24.7	1.4	5.6	ptg001728l	93152	93225	-176620	+	A-rich	Low_complexity	1	71	0	61 *
19	24.4	5.1	0	ptg001728l	93213	93271	-176574	+	(AT)n	Simple_repeat	1	62	0	62
13	15.4	9.6	1.8	ptg001728l	93923	93974	-175871	+	(AATGTC)n	Simple_repeat	1	56	0	63
46	11.1	2	6.3	ptg001728l	102507	102605	-167240	+	(CT)n	Simple_repeat	1	95	0	64
46	11.1	2	6.3	ptg001728l	102702	102800	-167045	+	(CT)n	Simple_repeat	1	95	0	65
48	10.8	2	6.2	ptg001728l	102884	102984	-166861	+	(CT)n	Simple_repeat	1	97	0	66
46	11.1	2	6.3	ptg001728l	103068	103166	-166679	+	(CT)n	Simple_repeat	1	95	0	67
46	11.1	2	6.3	ptg001728l	103250	103348	-166497	+	(CT)n	Simple_repeat	1	95	0	68
48	10.8	2	6.2	ptg001728l	103432	103532	-166313	+	(CT)n	Simple_repeat	1	97	0	69
41	11.9	2.1	6.7	ptg001728l	103616	103708	-166137	+	(CT)n	Simple_repeat	1	89	0	70
41	11.9	2.1	6.7	ptg001728l	103792	103884	-165961	+	(CT)n	Simple_repeat	1	89	0	71
46	11.1	2	6.3	ptg001728l	104336	104434	-165411	+	(CT)n	Simple_repeat	1	95	0	72
46	15.9	2.6	5.3	ptg001728l	104533	104648	-165197	+	(CT)n	Simple_repeat	1 1	13	0	73
12	20	6.1	6.1	ptg001728l	105843	105908	-163937	+	(TCTCT)n	Simple_repeat	1	66	0	74
13	16.9	0	0	ptg001728l	107034	107060	-162785	+	(CTT)n	Simple_repeat	1	27	0	75
12	13.7	0	0	ptg001728l	109670	109693	-160152	+	(GCTC)n	Simple_repeat	1	24	0	76
15	5.5	0	0	ptg001728l	111930	111948	-157897	+	(AC)n	Simple_repeat	1	19	0	77
14	15.9	0	0	ptg001728l	112069	112096	-157749	+	(TCT)n	Simple_repeat	1	28	0	78
13	15.8	2.7	2.7	ptg001728l	112104	112140	-157705	+	(ATCCAG)n	Simple_repeat	1	37	0	79
19	4.3	0	0	ptg001728l	112160	112183	-157662	+	(CA)n	Simple_repeat	1	24	0	80
11	19.9	6.2	7.6	ptg001728l	114482	114561	-155284	+	(TCGTCT)n	Simple_repeat	1	79	0	81
13	9.3	0	0	ptg001728l	114686	114708	-155137	+	(TTTA)n	Simple_repeat	1	23	0	82
15	8.8	0	0	ptg001728l	123900	123923	-145922	+	(TGT)n	Simple_repeat	1	24	0	83
33	3.1	0	0	ptg001728l	125535	125567	-144278	+	(GT)n	Simple_repeat	1	33	0	84
14	7.4	3	6.2	ptg001728l	142576	142608	-127237	+	(CTT)n	Simple_repeat	1	32	0	85
13	16.6	0	0	ptg001728l	146206	146232	-123613	+	GA-rich	Low_complexity	1	27	0	86
29	0	0	0	ptg001728l	146290	146316	-123529	+	(GAA)n	Simple_repeat	1	27	0	87
57	26.5	1.9	3.8	ptg001728l	146415	146628	-123217	+	GA-rich	Low_complexity	1 2	10	0	88
17	0	0	0	ptg001728l	148169	148187	-121658	+	(T)n	Simple_repeat	1	19	0	89
15	16.1	0	0	ptg001728l	151486	151514	-118331	+	(TCG)n	Simple_repeat	1	29	0	90
253	14.6	0	1.8	ptg001728l	163721	163776	-106069	C	DNA-8-5_DR	DNA/hAT-Ac	(455) 16	85	1631	91
225	17.5	0	0	ptg001728l	163727	163783	-106062	C	Dada-tL_DR	DNA/Dada	(1286) 91	21	9065	92 *
277	10.4	0	0	ptg001728l	163740	163787	-106058	C	IS3EU-1_DR	DNA/IS3EU	(1992) 67	12	6665	93
16	10.8	0	3.2	ptg001728l	165611	165642	-104203	+	(ACAG)n	Simple_repeat	1	31	0	94
18	11.3	2.5	2.5	ptg001728l	165786	165825	-104020	+	A-rich	Low_complexity	1	40	0	95
12	16.1	10.2	3.2	ptg001728l	165943	166001	-103844	+	(ATAT)n	Simple_repeat	1	63	0	96
14	23.4	0	2.4	ptg001728l	166651	166692	-103153	+	(ATT)n	Simple_repeat	1	41	0	97
14	18.3	2.6	2.6	ptg001728l	166795	166833	-103012	+	(ATT)n	Simple_repeat	1	39	0	98
226	30	1.2	1.2	ptg001728l	171013	171029	-98816	+	L1-82_DR	LINE/L1	5605 56	81	-329	99
286	27.7	0	5.2	ptg001728l	171030	171151	-98694	C	Gypsy-31-LTR_DR	LTR/Gypsy	(784) 1	70	55	100 *
312	27.8	0	1.9	ptg001728l	171049	171158	-98687	C	Polinton-1_DR	DNA/Maverick	(784) 177	1	17594	101
245	26.3	1.5	3	ptg001728l	171053	171189	-98656	+	RLTR17B_Mm	LTR/ERVK	320 4	54	-348	102 *
226	30	1.2	1.2	ptg001728l	171159	171174	-98671	+	L1-82_DR	LINE/L1	5682 57	66	-244	99 *
12	10.7	6.7	0	ptg001728l	173443	173472	-96373	+	(GTGTTT)n	Simple_repeat	1	32	0	103
12	9.7	0	0	ptg001728l	178404	178425	-91420	+	(TCTT)n	Simple_repeat	1	22	0	104
37	0	4.9	0	ptg001728l	184461	184501	-85344	+	(GAGG)n	Simple_repeat	1	43	0	105
12	18.7	4.3	4.3	ptg001728l	185006	185051	-84794	+	(TATTA)n	Simple_repeat	1	46	0	106
16	10.5	3.2	0	ptg001728l	191265	191295	-78550	+	(TTTTA)n	Simple_repeat	1	32	0	107
15	17.6	0	0	ptg001728l	191350	191376	-78469	+	(CA)n	Simple_repeat	1	27	0	108
12	21.6	0	0	ptg001728l	194173	194204	-75641	+	A-rich	Low_complexity	1	32	0	109
14	30.4	0	0	ptg001728l	206261	206312	-63533	+	(ACAGAA)n	Simple_repeat	1	52	0	110
12	13.7	0	0	ptg001728l	210711	210734	-59111	+	(TTC)n	Simple_repeat	1	24	0	111
36	24.1	1.1	1.1	ptg001728l	210775	210869	-58976	+	(TCC)n	Simple_repeat	1	95	0	112
13	18.5	0	0	ptg001728l	212762	212792	-57053	+	(AACAA)n	Simple_repeat	1	31	0	113
13	17	3	0	ptg001728l	213246	213278	-56567	+	A-rich	Low_complexity	1	34	0	114
99	0	0	0	ptg001728l	216496	216579	-53266	+	(CT)n	Simple_repeat	1	84	0	115
14	25.6	0	5.6	ptg001728l	217139	217195	-52650	+	(TATTTT)n	Simple_repeat	1	54	0	116
16	0	0	0	ptg001728l	217831	217848	-51997	+	(CT)n	Simple_repeat	1	18	0	117
20	0	0	0	ptg001728l	218606	218627	-51218	+	(AG)n	Simple_repeat	1	22	0	118
16	13.2	0	0	ptg001728l	218654	218678	-51167	+	(T)n	Simple_repeat	1	25	0	119
19	11.7	0	0	ptg001728l	218847	218874	-50971	+	(T)n	Simple_repeat	1	28	0	120
225	20.3	1.7	0	ptg001728l	219643	219701	-50144	+	LOOPERN2_DR	DNA/Kolobok-T2	846 9	5	-470	121
21	13.8	0	2.4	ptg001728l	221149	221190	-48655	+	(AAT)n	Simple_repeat	1	41	0	122
18	12.2	0	0	ptg001728l	222009	222035	-47810	+	(A)n	Simple_repeat	1	27	0	123
14	15.9	0	0	ptg001728l	225070	225097	-44748	+	GA-rich	Low_complexity	1	28	0	124
17	19.2	0	0	ptg001728l	228140	228175	-41670	+	(ACG)n	Simple_repeat	1	36	0	125
20	8.6	8.1	0	ptg001728l	233015	233051	-36794	+	(AT)n	Simple_repeat	1	40	0	126
6058	0	0	0	ptg001728l	233785	238908	-30937	+	(TAGGGT)n	Simple_repeat	1 51	24	0	127
13	15.2	0	3.3	ptg001728l	242210	242240	-27605	+	(GACA)n	Simple_repeat	1	30	0	128
16	13.1	0	0	ptg001728l	243065	243089	-26756	+	(GA)n	Simple_repeat	1	25	0	129
13	15.2	0	3.3	ptg001728l	244670	244700	-25145	+	(GACA)n	Simple_repeat	1	30	0	130
16	13.1	0	0	ptg001728l	245525	245549	-24296	+	(GA)n	Simple_repeat	1	25	0	131
13	15.2	0	3.3	ptg001728l	247131	247161	-22684	+	(GACA)n	Simple_repeat	1	30	0	132
16	13.1	0	0	ptg001728l	247986	248010	-21835	+	(GA)n	Simple_repeat	1	25	0	133
13	15.2	0	3.3	ptg001728l	249592	249622	-20223	+	(GACA)n	Simple_repeat	1	30	0	134
16	13.1	0	0	ptg001728l	250447	250471	-19374	+	(GA)n	Simple_repeat	1	25	0	135
13	15.2	0	3.3	ptg001728l	252120	252150	-17695	+	(GACA)n	Simple_repeat	1	30	0	136
16	13.1	0	0	ptg001728l	252978	253002	-16843	+	(GA)n	Simple_repeat	1	25	0	137
16	13.1	0	0	ptg001728l	253212	253236	-16609	+	(GA)n	Simple_repeat	1	25	0	138
15	0	0	0	ptg001728l	253415	253431	-16414	+	(GA)n	Simple_repeat	1	17	0	139
41	2.5	0	0	ptg001728l	253984	254023	-15822	+	(AG)n	Simple_repeat	1	40	0	140
34	3	0	0	ptg001728l	254508	254541	-15304	+	(AG)n	Simple_repeat	1	34	0	141
30	0	0	0	ptg001728l	254899	254924	-14921	+	(AG)n	Simple_repeat	1	26	0	142
42	0	0	0	ptg001728l	255095	255130	-14715	+	(AG)n	Simple_repeat	1	36	0	143
236	26.8	0	0	ptg001728l	255273	255328	-14517	C	L1-15_DR	LINE/L1-Tx1	-5467	57	2	144
73	0	0	0	ptg001728l	255683	255744	-14101	+	(AG)n	Simple_repeat	1	62	0	145
37	0	0	0	ptg001728l	256042	256073	-13772	+	(AG)n	Simple_repeat	1	32	0	146
35	0	0	0	ptg001728l	256244	256273	-13572	+	(AG)n	Simple_repeat	1	30	0	147
236	26.8	0	0	ptg001728l	256416	256471	-13374	C	L1-15_DR	LINE/L1-Tx1	-5467	57	2	144
42	0	0	0	ptg001728l	256826	256861	-12984	+	(AG)n	Simple_repeat	1	36	0	148
49	0	0	0	ptg001728l	257032	257073	-12772	+	(AG)n	Simple_repeat	1	42	0	149
236	26.8	0	0	ptg001728l	257216	257271	-12574	C	L1-15_DR	LINE/L1-Tx1	-5467	57	2	144
78	0	0	0	ptg001728l	257626	257691	-12154	+	(AG)n	Simple_repeat	1	66	0	150
236	26.8	0	0	ptg001728l	257834	257889	-11956	C	L1-15_DR	LINE/L1-Tx1	-5467	57	2	144
75	0	0	0	ptg001728l	258244	258307	-11538	+	(AG)n	Simple_repeat	1	64	0	151
39	2.7	0	0	ptg001728l	258478	258515	-11330	+	(AG)n	Simple_repeat	1	38	0	152
227	28.1	0	0	ptg001728l	258842	258898	-10947	C	L1-15_DR	LINE/L1-Tx1	-5467	57	1	144
30	0	0	0	ptg001728l	259329	259354	-10491	+	(AG)n	Simple_repeat	1	26	0	153
49	0	0	0	ptg001728l	259525	259566	-10279	+	(AG)n	Simple_repeat	1	42	0	154
236	26.8	0	0	ptg001728l	259709	259764	-10081	C	L1-15_DR	LINE/L1-Tx1	-5467	57	2	144
66	0	0	0	ptg001728l	260119	260174	-9671	+	(AG)n	Simple_repeat	1	56	0	155
37	2.8	0	0	ptg001728l	260529	260564	-9281	+	(AG)n	Simple_repeat	1	36	0	156
39	2.7	0	0	ptg001728l	260737	260774	-9071	+	(AG)n	Simple_repeat	1	38	0	157
40	0	0	0	ptg001728l	261127	261160	-8685	+	(AG)n	Simple_repeat	1	34	0	158
15	9	7.8	3.8	ptg001728l	261404	261442	-8403	+	GA-rich	Low_complexity	1	40	0	159
12	19.8	0	9.1	ptg001728l	263437	263484	-6361	+	A-rich	Low_complexity	1	44	0	160
482	31.2	1.1	1.1	ptg001728l	267047	267221	-2624	+	RTEX-1_DR	LINE/RTE-X	2945 31	19	-1613	161
1400	33.9	5.5	2.7	ptg001728l	267446	268532	-1313	+	X2_LINE	LINE/CR1	126 12	42	-166	162
231	21.7	0	0	ptg001728l	268611	268656	-1189	+	X2_LINE	LINE/CR1	1363 14	8	0	163

## Sheet: ptg001881l
SW	perc	perc	perc	query	positi	on in q	uery		matching	repeat	posi	tion in	repeat
score	div.	del.	ins.	sequence	begin	end	(left)		repeat	class/family	begin	end	(left)	ID
286	21.2	9.6	1.2	ptg001881l	1548	1633	-225210	+	L2-7_DRe	LINE/L2	1197	1290	-1391	1
19	19.4	3.6	1.8	ptg001881l	1682	1737	-225106	+	(TGTGTTG)n	Simple_repeat	1	57	0	2
15	27.6	2.3	0	ptg001881l	1986	2036	-224807	+	GA-rich	Low_complexity	1	52	0	3
80	0	0	0	ptg001881l	2319	2386	-224457	+	(TA)n	Simple_repeat	1	68	0	4
381	33.7	2.7	2.2	ptg001881l	2392	2615	-224228	+	L2-17_DRe	LINE/L2	2173	2378	-1138	5
49	0	0	0	ptg001881l	3428	3471	-223372	+	(TAA)n	Simple_repeat	1	44	0	6
250	19.6	0	0	ptg001881l	3929	3974	-222869	C	X2_LINE	LINE/CR1	0	1408	1363	7
1754	34.5	3.7	3.3	ptg001881l	4053	5463	-221380	C	X2_LINE	LINE/CR1	-226	1182	16	8
287	17.5	8.1	5.9	ptg001881l	5415	5499	-221344	C	L1-67_DR	LINE/L1	-2702	2666	2580	9	*
321	31.6	5.4	3.7	ptg001881l	6426	6750	-220093	C	CR1-3_Croc	LINE/CR1	-3033	572	242	10
416	33.5	6	5.7	ptg001881l	6802	7332	-219511	C	CR1-L3A_Croc	LINE/CR1	-2942	1346	814	11
16	10	0	0	ptg001881l	7778	7799	-219044	+	(T)n	Simple_repeat	1	22	0	12
250	19.6	0	0	ptg001881l	8399	8444	-218399	C	X2_LINE	LINE/CR1	0	1408	1363	13
16	0	0	0	ptg001881l	9535	9551	-217292	+	(G)n	Simple_repeat	1	17	0	14
3636	29.5	2.5	4.1	ptg001881l	10006	11603	-215240	C	Tc1-4_DR	DNA/TcMar-Tc1	0	1572	1	15
16	0	0	0	ptg001881l	12002	12018	-214825	+	(C)n	Simple_repeat	1	17	0	16
293	15.9	0	0	ptg001881l	13501	13544	-213299	C	Charlie2a	DNA/hAT-Charlie	-2816	45	2	17
405	18.7	2.9	2.9	ptg001881l	14734	14871	-211972	C	hAT-13_DR	DNA/hAT-Tip100	-275	2527	2390	18	*
465	10.9	4.2	0.7	ptg001881l	14764	14902	-211941	C	hAT-N145_DR	DNA/hAT-Ac	-145	1446	1303	19	*
1218	16.9	1.8	5.3	ptg001881l	14784	15238	-211605	+	Kolobok-4_DR	DNA/Kolobok-T2	4946	5384	-1247	20
868	27.3	1.5	2	ptg001881l	14853	15708	-211135	C	Kolobok-4_DR	DNA/Kolobok-T2	-1247	5384	4948	20	*
296	22.3	8.7	7.2	ptg001881l	14894	15031	-211812	C	SAT-12_DR	Satellite	-3	1306	957	21	*
261	30.1	2.9	0	ptg001881l	14903	14929	-211914	+	hAT-N131_DR	DNA/hAT-Ac	163	333	-1731	22	*
237	17.1	8.1	6.2	ptg001881l	14930	14950	-211893	C	piggyBac-N5_DR	DNA/PiggyBac	-787	1313	1153	23
977	16	0.8	0.8	ptg001881l	15032	15270	-211573	+	Penelope-1_DR	LINE/Penelope	3906	4144	-302	24
865	19.4	0.7	0.4	ptg001881l	15074	15342	-211501	+	DNA-2-24_DR	DNA/CMC-EnSpm	545	814	-438	25	*
594	20.1	0	2.8	ptg001881l	15209	15387	-211456	+	hAT-2n1_DR	DNA/hAT-Charlie	965	1138	-72	26	*
830	16.4	1.2	2.9	ptg001881l	15271	15514	-211329	+	Penelope-1_DR	LINE/Penelope	3905	4144	-302	27
650	21.2	0	3.1	ptg001881l	15354	15582	-211261	C	DNA8-25_DR	DNA	-3117	850	629	28	*
963	22.6	2.1	1.7	ptg001881l	15428	15845	-210998	+	Kolobok-4_DR	DNA/Kolobok-T2	4966	5385	-1246	29
296	22.3	8.7	7.2	ptg001881l	15583	15808	-211035	C	SAT-12_DR	Satellite	-3	956	377	21	*
478	17.2	6.7	2.3	ptg001881l	15664	15877	-210966	+	Penelope-1_DR	LINE/Penelope	39	262	-4184	30	*
552	18.8	1.1	1.7	ptg001881l	15704	15882	-210961	C	EnSpm-N13_DR	DNA/CMC-EnSpm	-4408	17741	17564	31
346	17.9	0.7	7.9	ptg001881l	15770	15933	-210910	C	piggyBac-N5_DR	DNA/PiggyBac	-881	1255	1104	32	*
769	4.5	0.9	5.8	ptg001881l	15994	17193	-209650	+	(AGGGTT)n	Simple_repeat	1	1145	0	33
315	31.5	0	0	ptg001881l	18994	19123	-207720	C	Penelope-2_DR	LINE/Penelope	-1739	1989	1860	34
21	21.3	2.6	3.5	ptg001881l	20118	20192	-206651	+	G-rich	Low_complexity	1	74	0	35
2748	8	1.2	2.1	ptg001881l	20199	24501	-202342	+	(GGTTAG)n	Simple_repeat	1	4264	0	36
16	25.5	0	7.2	ptg001881l	26578	26651	-200192	+	A-rich	Low_complexity	1	69	0	37
13	15.2	0	3.3	ptg001881l	28626	28656	-198187	+	(GACA)n	Simple_repeat	1	30	0	38
16	13.1	0	0	ptg001881l	29690	29714	-197129	+	(GA)n	Simple_repeat	1	25	0	39
16	13.1	0	0	ptg001881l	29924	29948	-196895	+	(GA)n	Simple_repeat	1	25	0	40
13	15.2	0	3.3	ptg001881l	31299	31329	-195514	+	(GACA)n	Simple_repeat	1	30	0	41
16	9.3	0	0	ptg001881l	32127	32149	-194694	+	(T)n	Simple_repeat	1	23	0	42
16	13.1	0	0	ptg001881l	32355	32379	-194464	+	(GA)n	Simple_repeat	1	25	0	43
19	11.1	0	0	ptg001881l	32484	32512	-194331	+	(GA)n	Simple_repeat	1	29	0	44
32	3.2	0	0	ptg001881l	33059	33090	-193753	+	(AG)n	Simple_repeat	1	32	0	45
23	3.7	0	0	ptg001881l	33263	33290	-193553	+	(AG)n	Simple_repeat	1	28	0	46
30	0	0	0	ptg001881l	33899	33924	-192919	+	(AG)n	Simple_repeat	1	26	0	47
15	9	7.8	3.8	ptg001881l	34168	34206	-192637	+	GA-rich	Low_complexity	1	40	0	48
12	19.8	0	9.1	ptg001881l	36201	36248	-190595	+	A-rich	Low_complexity	1	44	0	49
464	25.5	2.5	2.4	ptg001881l	39811	39995	-186848	+	RTEX-1_DR	LINE/RTE-X	2945	3085	-1647	50
1392	34.1	6.7	4	ptg001881l	40210	41254	-185589	+	X2_LINE	LINE/CR1	126	1200	-208	51
239	21.7	0	0	ptg001881l	41375	41420	-185423	+	X2_LINE	LINE/CR1	1363	1408	0	52
17	21.1	0	2.6	ptg001881l	42626	42665	-184178	+	GA-rich	Low_complexity	1	39	0	53
13	17.5	0	3	ptg001881l	45515	45548	-181295	+	(TCTGTG)n	Simple_repeat	1	33	0	54
17	24.7	1.4	5.6	ptg001881l	46222	46295	-180548	+	A-rich	Low_complexity	1	71	0	55	*
19	24.4	5.1	0	ptg001881l	46283	46341	-180502	+	(AT)n	Simple_repeat	1	62	0	56
46	11.1	2	6.3	ptg001881l	55564	55662	-171181	+	(CT)n	Simple_repeat	1	95	0	57
48	10.8	2	6.2	ptg001881l	55759	55859	-170984	+	(CT)n	Simple_repeat	1	97	0	58
46	11.1	2	6.3	ptg001881l	55943	56041	-170802	+	(CT)n	Simple_repeat	1	95	0	59
46	11.1	2	6.3	ptg001881l	56125	56223	-170620	+	(CT)n	Simple_repeat	1	95	0	60
46	11.1	2	6.3	ptg001881l	56307	56405	-170438	+	(CT)n	Simple_repeat	1	95	0	61
41	11.9	2.1	6.7	ptg001881l	56489	56581	-170262	+	(CT)n	Simple_repeat	1	89	0	62
48	10.8	2	6.2	ptg001881l	56665	56765	-170078	+	(CT)n	Simple_repeat	1	97	0	63
42	11.6	3.2	5.5	ptg001881l	56849	56941	-169902	+	(CT)n	Simple_repeat	1	91	0	64
46	11.1	2	6.3	ptg001881l	57025	57123	-169720	+	(CT)n	Simple_repeat	1	95	0	65
50	11.3	2.9	4.8	ptg001881l	57207	57311	-169532	+	(CT)n	Simple_repeat	1	103	0	66
46	11.1	2	6.3	ptg001881l	57410	57508	-169335	+	(CT)n	Simple_repeat	1	95	0	67
46	15.9	2.6	5.3	ptg001881l	57607	57722	-169121	+	(CT)n	Simple_repeat	1	113	0	68
14	17.9	6.1	6.1	ptg001881l	58916	58981	-167862	+	(TCTCT)n	Simple_repeat	1	66	0	69
13	16.9	0	0	ptg001881l	60107	60133	-166710	+	(CTT)n	Simple_repeat	1	27	0	70
16	5.2	0	0	ptg001881l	61520	61539	-165304	+	(AC)n	Simple_repeat	1	20	0	71
12	13.7	0	0	ptg001881l	62742	62765	-164078	+	(GCTC)n	Simple_repeat	1	24	0	72
15	5.5	0	0	ptg001881l	65002	65020	-161823	+	(AC)n	Simple_repeat	1	19	0	73
14	15.9	0	0	ptg001881l	65141	65168	-161675	+	(TCT)n	Simple_repeat	1	28	0	74
13	15.8	2.7	2.7	ptg001881l	65176	65212	-161631	+	(ATCCAG)n	Simple_repeat	1	37	0	75
21	4	0	0	ptg001881l	65232	65257	-161586	+	(CA)n	Simple_repeat	1	26	0	76
11	19.9	6.2	7.6	ptg001881l	67556	67635	-159208	+	(TCGTCT)n	Simple_repeat	1	79	0	77
13	9.3	0	0	ptg001881l	67760	67782	-159061	+	(TTTA)n	Simple_repeat	1	23	0	78
15	8.8	0	0	ptg001881l	76974	76997	-149846	+	(TGT)n	Simple_repeat	1	24	0	79
228	21.2	4.3	0	ptg001881l	78569	78634	-148209	C	Polinton-1_DR	DNA/Maverick	-720	17765	17697	80
14	7.4	3	6.2	ptg001881l	95642	95674	-131169	+	(CTT)n	Simple_repeat	1	32	0	81
13	16.6	0	0	ptg001881l	99272	99298	-127545	+	GA-rich	Low_complexity	1	27	0	82
29	0	0	0	ptg001881l	99356	99382	-127461	+	(GAA)n	Simple_repeat	1	27	0	83
73	27	2.1	3.6	ptg001881l	99421	99700	-127143	+	GA-rich	Low_complexity	1	276	0	84
17	0	0	0	ptg001881l	101241	101259	-125584	+	(T)n	Simple_repeat	1	19	0	85
256	14.3	1.8	0	ptg001881l	116793	116848	-109995	C	EnSpm-9_DR	DNA/CMC-EnSpm	-7633	987	931	86	*
277	10.4	0	0	ptg001881l	116812	116859	-109984	C	IS3EU-1_DR	DNA/IS3EU	-1992	6712	6665	87
16	10.8	0	3.2	ptg001881l	118683	118714	-108129	+	(ACAG)n	Simple_repeat	1	31	0	88
18	14.1	2.6	0	ptg001881l	118858	118896	-107947	+	A-rich	Low_complexity	1	40	0	89
12	16.1	10.2	3.2	ptg001881l	119014	119072	-107771	+	(ATAT)n	Simple_repeat	1	63	0	90
14	23.4	0	2.4	ptg001881l	119722	119763	-107080	+	(ATT)n	Simple_repeat	1	41	0	91
14	18.3	2.6	2.6	ptg001881l	119866	119904	-106939	+	(ATT)n	Simple_repeat	1	39	0	92
230	31.9	7.5	0	ptg001881l	124087	124221	-102622	C	ERV1-N3-I_DR	LTR/ERV1	-792	3799	3654	93	*
284	24.6	3.3	0	ptg001881l	124116	124233	-102610	+	Penelope-1_DR	LINE/Penelope	3965	4086	-360	94
12	10.7	6.7	0	ptg001881l	126508	126537	-100306	+	(GTGTTT)n	Simple_repeat	1	32	0	95
12	9.7	0	0	ptg001881l	131469	131490	-95353	+	(TCTT)n	Simple_repeat	1	22	0	96
37	0	4.9	0	ptg001881l	137606	137646	-89197	+	(GAGG)n	Simple_repeat	1	43	0	97
12	18.7	4.3	4.3	ptg001881l	138151	138196	-88647	+	(TATTA)n	Simple_repeat	1	46	0	98
16	10.5	3.2	0	ptg001881l	144307	144337	-82506	+	(TTTTA)n	Simple_repeat	1	32	0	99
15	17.6	0	0	ptg001881l	144392	144418	-82425	+	(CA)n	Simple_repeat	1	27	0	100
12	21.6	0	0	ptg001881l	147215	147246	-79597	+	A-rich	Low_complexity	1	32	0	101
14	30.4	0	0	ptg001881l	159303	159354	-67489	+	(ACAGAA)n	Simple_repeat	1	52	0	102
12	13.7	0	0	ptg001881l	163753	163776	-63067	+	(TTC)n	Simple_repeat	1	24	0	103
36	24.1	1.1	1.1	ptg001881l	163817	163911	-62932	+	(TCC)n	Simple_repeat	1	95	0	104
13	18.5	0	0	ptg001881l	165804	165834	-61009	+	(AACAA)n	Simple_repeat	1	31	0	105
13	17	3	0	ptg001881l	166288	166320	-60523	+	A-rich	Low_complexity	1	34	0	106
17	4.3	0	0	ptg001881l	169187	169210	-57633	+	(TTC)n	Simple_repeat	1	24	0	107
53	2	0	0	ptg001881l	169600	169649	-57194	+	(CT)n	Simple_repeat	1	50	0	108
14	25.6	0	5.6	ptg001881l	170209	170265	-56578	+	(TATTTT)n	Simple_repeat	1	54	0	109
16	5.3	0	0	ptg001881l	170901	170920	-55923	+	(CT)n	Simple_repeat	1	20	0	110
22	0	0	0	ptg001881l	171678	171701	-55142	+	(AG)n	Simple_repeat	1	24	0	111
15	13.9	0	0	ptg001881l	171728	171751	-55092	+	(T)n	Simple_repeat	1	24	0	112
17	28.7	5.8	0	ptg001881l	172649	172717	-54126	+	GA-rich	Low_complexity	1	73	0	113
225	19.2	0	0	ptg001881l	172722	172773	-54070	+	LOOPERN2_DR	DNA/Kolobok-T2	854	905	-470	114
21	13.8	0	2.4	ptg001881l	174299	174340	-52503	+	(AAT)n	Simple_repeat	1	41	0	115
18	8.5	0	0	ptg001881l	175159	175183	-51660	+	(A)n	Simple_repeat	1	25	0	116
14	15.9	0	0	ptg001881l	178218	178245	-48598	+	GA-rich	Low_complexity	1	28	0	117
18	22.4	0	0	ptg001881l	181288	181329	-45514	+	(ACG)n	Simple_repeat	1	42	0	118
20	8.6	8.1	0	ptg001881l	186163	186199	-40644	+	(AT)n	Simple_repeat	1	40	0	119
29473	8.5	0.3	0.2	ptg001881l	186926	226840	-3	+	(TAGGGT)n	Simple_repeat	1	39936	0	120

## Sheet: ptg003006l
SW	perc	perc	perc	query	positi	on in q	uery		matching	repeat	posi	tion in	repeat
score	div.	del.	ins.	sequence	begin	end	(left)		repeat	class/family	begin	end	(left)	ID
30	8.6	9.4	1.4	30061	1405	1469	-238780	+	(CT)n	Simple_repeat	1	70	0	1
320	14.9	0	10.2	30061	1568	1757	-238492	C	Polinton-1_DR	DNA/Maverick	-732	17753	17601	2
245	19.2	6.5	11.3	30061	1613	1841	-238408	C	EnSpm-N18_DR	DNA/CMC-EnSpm	-2147	3328	3112	3	*
299	21.7	0.7	5.6	30061	1815	1975	-238274	C	Polinton-1_DR	DNA/Maverick	-732	17753	17601	4
264	15.6	0	9.4	30061	1875	2065	-238184	C	ERV1-N3-I_DR	LTR/ERV1	-825	3766	3594	5	*
331	16.7	1.5	2.9	30061	1915	2050	-238199	C	Gypsy-31-LTR_DR	LTR/Gypsy	-799	155	22	6
280	24.3	7	1.1	30061	2051	2089	-238160	C	EnSpm-N18_DR	DNA/CMC-EnSpm	-2147	3328	3143	7
18	10.4	3	3	30061	2616	2648	-237601	+	GA-rich	Low_complexity	1	33	0	8	*
396	10.3	6.9	0	30061	2648	3382	-236867	+	(ACCCCA)n	Simple_repeat	1	786	0	9
287	11.6	0	0	30061	3383	3451	-236798	+	IMPB_01	Satellite	10	78	-2470	10	*
638	13.2	0	1.1	30061	3396	3579	-236670	+	ERV1-N3-I_DR	LTR/ERV1	3583	3764	-827	11
325	17.8	18.4	3.2	30061	3580	3623	-236626	C	EnSpm-7_DR	DNA/CMC-EnSpm	-3884	7148	7067	12
309	28.6	5.7	8.3	30061	3947	4370	-235879	C	DNA-10-1_DR	DNA	-897	2599	2252	13
239	35	0.5	0.5	30061	5712	5906	-234343	+	L2-2_DRe	LINE/L2	3556	3750	-488	14
12	17.3	7.7	0	30061	6394	6432	-233817	+	(TATTG)n	Simple_repeat	1	42	0	15
247	13.9	0	0	30061	6455	6490	-233759	+	SINE_DR1	SINE	201	236	-21	16
29	0	0	0	30061	6497	6523	-233726	+	(AAT)n	Simple_repeat	1	27	0	17
251	19.6	0	0	30061	7048	7093	-233156	C	X2_LINE	LINE/CR1	0	1408	1363	18
1511	34.5	3.6	3	30061	7172	8252	-231997	C	X2_LINE	LINE/CR1	-226	1182	61	19
42	0	0	0	30061	8468	8505	-231744	+	(TAT)n	Simple_repeat	1	38	0	20
18	30.6	1.4	1.4	30061	8510	8592	-231657	+	(TAT)n	Simple_repeat	1	83	0	20
17	22.1	0	0	30061	9636	9677	-230572	+	(ACGC)n	Simple_repeat	1	42	0	21
105	7.5	4.8	1	30061	9955	10142	-230107	+	(CT)n	Simple_repeat	1	195	0	22
19	23.9	0	0	30061	11464	11507	-228742	+	(TC)n	Simple_repeat	1	44	0	23
24	15.9	0	0	30061	12967	13008	-227241	+	(TG)n	Simple_repeat	1	42	0	24
22	21.8	2.4	5	30061	14909	14990	-225259	+	(GCTGT)n	Simple_repeat	1	80	0	25
30	3.4	0	0	30061	15089	15118	-225131	+	(GA)n	Simple_repeat	1	30	0	26
61	3.8	4.9	0	30061	16503	16584	-223665	+	(ACGC)n	Simple_repeat	1	86	0	27
19	22.4	1.9	0	30061	16997	17054	-223195	+	(CTCTCT)n	Simple_repeat	1	59	0	28
90	12.7	6.2	2.8	30061	17155	17363	-222886	+	GA-rich	Low_complexity	1	216	0	29
248	8.3	5.3	0	30061	17373	17444	-222805	C	Gypsy152B-LTR_DR	LTR/Gypsy	-804	119	44	30
230	1.9	0	0	30061	17485	17538	-222711	+	DNA-8-5_DR	DNA/hAT-Ac	1473	1526	-614	31
66	16.9	6.9	4	30061	17583	17798	-222451	+	GA-rich	Low_complexity	1	222	0	32
34	3	0	0	30061	17859	17892	-222357	+	(GT)n	Simple_repeat	1	34	0	33
50	0	0	0	30061	17952	17994	-222255	+	(TG)n	Simple_repeat	1	43	0	34
36	0	2.9	0	30061	18052	18085	-222164	+	(TG)n	Simple_repeat	1	35	0	34
41	0	0	0	30061	18149	18183	-222066	+	(TG)n	Simple_repeat	1	35	0	34
229	10.2	2	3.9	30061	20263	20313	-219936	C	EnSpm-9_DR	DNA/CMC-EnSpm	-7588	1032	983	35
34	3	0	0	30061	20317	20350	-219899	+	(CT)n	Simple_repeat	1	34	0	36
225	13.2	5	0	30061	20569	20606	-219643	+	LTR40A1	LTR/ERVL	257	296	-288	37
225	13.2	5	0	30061	20690	20727	-219522	+	LTR40A1	LTR/ERVL	257	296	-288	37
16	5.2	0	0	30061	20756	20775	-219474	+	(CT)n	Simple_repeat	1	20	0	38
225	13.2	5	0	30061	21001	21038	-219211	+	LTR40A1	LTR/ERVL	257	296	-288	37
225	13.2	5	0	30061	22075	22112	-218137	+	LTR40A1	LTR/ERVL	257	296	-288	37
15	5.5	0	0	30061	22139	22157	-218092	+	(TC)n	Simple_repeat	1	19	0	39
225	13.2	5	0	30061	22264	22301	-217948	+	LTR40A1	LTR/ERVL	257	296	-288	37
22	3.8	0	0	30061	22328	22354	-217895	+	(TC)n	Simple_repeat	1	27	0	40
19	0	0	0	30061	22462	22482	-217767	+	(TC)n	Simple_repeat	1	21	0	41
35	2.8	0	0	30061	22529	22565	-217684	+	(TCTCTGTC)n	Simple_repeat	1	37	0	42
19	0	0	0	30061	22673	22693	-217556	+	(TC)n	Simple_repeat	1	21	0	43
19	0	0	0	30061	22740	22760	-217489	+	(TC)n	Simple_repeat	1	21	0	43
16	5.2	0	0	30061	23849	23868	-216381	+	(TC)n	Simple_repeat	1	20	0	44
17	20.2	0	0	30061	24160	24193	-216056	+	(GT)n	Simple_repeat	1	34	0	45
17	20.2	0	0	30061	24340	24373	-215876	+	(GT)n	Simple_repeat	1	34	0	46
14	12.8	5.9	0	30061	24612	24645	-215604	+	(TGTGTC)n	Simple_repeat	1	36	0	47
12	13.9	0	0	30061	25509	25532	-214717	+	(GTGT)n	Simple_repeat	1	24	0	48
15	24.3	0	0	30061	26045	26078	-214171	+	(GT)n	Simple_repeat	1	34	0	49
15	24.3	0	0	30061	26134	26167	-214082	+	(GT)n	Simple_repeat	1	34	0	49
11	16.4	5.9	0	30061	26305	26338	-213911	+	(TGTGTC)n	Simple_repeat	1	36	0	50
15	21.7	0	0	30061	26488	26519	-213730	+	(GT)n	Simple_repeat	1	32	0	51
17	20.2	0	0	30061	26848	26881	-213368	+	(GT)n	Simple_repeat	1	34	0	52
17	20.2	0	0	30061	27202	27235	-213014	+	(GT)n	Simple_repeat	1	34	0	53
14	12.8	5.9	0	30061	27541	27574	-212675	+	(TGTGTC)n	Simple_repeat	1	36	0	54
15	21.7	0	0	30061	28584	28615	-211634	+	(GT)n	Simple_repeat	1	32	0	55
15	24.3	0	0	30061	28845	28878	-211371	+	(GT)n	Simple_repeat	1	34	0	56
14	12.8	5.9	0	30061	29289	29322	-210927	+	(TGTGTC)n	Simple_repeat	1	36	0	57
17	20.2	0	0	30061	29465	29498	-210751	+	(GT)n	Simple_repeat	1	34	0	58
14	12.8	5.9	0	30061	29729	29762	-210487	+	(TGTGTC)n	Simple_repeat	1	36	0	59
17	20.2	0	0	30061	30438	30471	-209778	+	(GT)n	Simple_repeat	1	34	0	60
15	21.7	0	0	30061	30697	30728	-209521	+	(GT)n	Simple_repeat	1	32	0	61
15	24.3	0	0	30061	30958	30991	-209258	+	(GT)n	Simple_repeat	1	34	0	62
15	24.3	0	0	30061	31668	31701	-208548	+	(GT)n	Simple_repeat	1	34	0	63
11	16.4	5.9	0	30061	32023	32056	-208193	+	(TGTGTC)n	Simple_repeat	1	36	0	64
14	12.8	5.9	0	30061	33252	33285	-206964	+	(TGTGTC)n	Simple_repeat	1	36	0	65
19	16.4	0	0	30061	33750	33783	-206466	+	(GT)n	Simple_repeat	1	34	0	66
19	3.9	0	0	30061	33906	33932	-206317	+	(TCTT)n	Simple_repeat	1	27	0	67
55	0	0	0	30061	35093	35141	-205108	+	(CAACCC)n	Simple_repeat	1	49	0	68
19	10.4	2.1	6.7	30061	36588	36634	-203615	+	GA-rich	Low_complexity	1	45	0	69
33	0	0	0	30061	36656	36683	-203566	+	(AG)n	Simple_repeat	1	28	0	70
255	17.6	3.8	0	30061	38270	38320	-201929	C	IS3EU-5_DR	DNA/IS3EU	-2473	5815	5763	71
30	3.1	0	0	30061	38436	38468	-201781	+	(TGTC)n	Simple_repeat	1	33	0	72
341	18.1	0	0	30061	39149	39771	-200478	+	(TCAC)n	Simple_repeat	1	623	0	73
65	6.7	0	0	30061	40736	40813	-199436	+	(TG)n	Simple_repeat	1	78	0	74
25	14	0	2.1	30061	40814	40862	-199387	+	GA-rich	Low_complexity	1	48	0	75
12	7	10	0	30061	40860	40889	-199360	+	G-rich	Low_complexity	1	33	0	76	*
260	31.2	2.5	0.7	30061	42652	42806	-197443	C	Penelope-2_DR	LINE/Penelope	-1739	1989	1832	77
13	18.5	0	0	30061	43769	43799	-196450	+	A-rich	Low_complexity	1	31	0	78
290	25.3	8.8	0	30061	44104	44186	-196063	C	Polinton-1_DR	DNA/Maverick	-1272	17213	17123	79
249	25	0	1.5	30061	44136	44200	-196049	C	hAT-N53_DR	DNA/hAT-Ac	-3001	2818	2755	80	*
1238	29.3	5.9	4.4	30061	44185	45331	-194918	C	Mariner-10_DR	DNA/TcMar-Tc1	-160	1453	14	81
139	0	0	0	30061	45777	45894	-194355	+	(TA)n	Simple_repeat	1	118	0	82
18	8.5	0	0	30061	48660	48684	-191565	+	(A)n	Simple_repeat	1	25	0	83
773	29	5.4	5.9	30061	49902	50477	-189772	+	Mariner-8_DR	DNA/TcMar-Tc1	829	1401	-224	84
16	5.2	0	0	30061	50723	50742	-189507	+	(G)n	Simple_repeat	1	20	0	85
47	0	0	0	30061	53286	53325	-186924	+	(GT)n	Simple_repeat	1	40	0	86
30	4.5	6.5	0	30061	53326	53371	-186878	+	(AT)n	Simple_repeat	1	49	0	87
16	27.1	0	1.9	30061	54122	54176	-186073	+	(CCCTTGA)n	Simple_repeat	1	54	0	88
13	18.4	4.3	4.3	30061	54350	54398	-185851	+	(TACAA)n	Simple_repeat	1	49	0	89
12	12	0	14.3	30061	55680	55727	-184522	+	(GTGT)n	Simple_repeat	1	42	0	90
247	32.3	0	0	30061	56552	56681	-183568	C	Penelope-2_DR	LINE/Penelope	-1739	1989	1860	91
42	2.4	0	0	30061	57064	57106	-183143	+	(TGGGGT)n	Simple_repeat	1	43	0	92
235	15.8	0	18.3	30061	57115	57207	-183042	+	DNA8-12_DR	DNA	1	76	-250	93
61	0	0	3.3	30061	58655	58717	-181532	+	(ATT)n	Simple_repeat	1	61	0	94
273	10.3	0	0	30061	59043	59081	-181168	+	DNA8-12_DR	DNA	288	326	0	95
16	9.3	0	0	30061	61117	61139	-179110	+	(T)n	Simple_repeat	1	23	0	96
16	23.5	0	0	30061	61455	61489	-178760	+	(T)n	Simple_repeat	1	35	0	97
265	31.2	0	0	30061	63110	63234	-177015	C	Penelope-2_DR	LINE/Penelope	-1739	1989	1865	98
13	18.5	0	0	30061	64230	64260	-175989	+	A-rich	Low_complexity	1	31	0	99
86	0	0	0	30061	64596	64668	-175581	+	(TG)n	Simple_repeat	1	73	0	100
14	15.5	0	0	30061	64670	64685	-175564	+	(TATG)n	Simple_repeat	1	16	0	101
114	1	0.9	0	30061	64686	64790	-175459	+	(TA)n	Simple_repeat	1	106	0	102
14	15.5	0	0	30061	64791	64804	-175445	+	(TATG)n	Simple_repeat	1	14	0	103
961	31.3	4.8	4.2	30061	64806	65961	-174288	C	Mariner-10_DR	DNA/TcMar-Tc1	-160	1453	16	104
140	0	0	0	30061	66418	66536	-173713	+	(AT)n	Simple_repeat	1	119	0	105
16	15.1	6.8	0	30061	67203	67246	-173003	+	(TTTTTAA)n	Simple_repeat	1	47	0	106
57	0	0	0	30061	68046	68096	-172153	+	(TGAGGGT)n	Simple_repeat	1	51	0	107
22	0	0	0	30061	68224	68247	-172002	+	(A)n	Simple_repeat	1	24	0	108
16	0	0	0	30061	70270	70287	-169962	+	(C)n	Simple_repeat	1	18	0	109
389	18.1	0.8	1.7	30061	71451	72236	-168013	+	G-rich	Low_complexity	1	779	0	110
152	2.8	0	0	30061	73609	73757	-166492	+	(TAGGGC)n	Simple_repeat	1	149	0	111
46	9.4	0	0	30061	73758	73824	-166425	+	(AGGGTC)n	Simple_repeat	4	70	0	112
82	5.2	2	0	30061	73826	73927	-166322	+	(GGGCTG)n	Simple_repeat	1	104	0	113
636	22.9	3.8	0.1	30061	75298	76969	-163280	+	G-rich	Low_complexity	1	1733	0	114
13	15.2	0	3.3	30061	81086	81116	-159133	+	(GACA)n	Simple_repeat	1	30	0	115
16	13.1	0	0	30061	82150	82174	-158075	+	(GA)n	Simple_repeat	1	25	0	116
16	13.1	0	0	30061	82384	82408	-157841	+	(GA)n	Simple_repeat	1	25	0	117
13	15.2	0	3.3	30061	84672	84702	-155547	+	(GACA)n	Simple_repeat	1	30	0	118
18	12	0	0	30061	85738	85764	-154485	+	(GA)n	Simple_repeat	1	27	0	119
18	12	0	0	30061	85974	86000	-154249	+	(GA)n	Simple_repeat	1	27	0	120
37	2.8	0	0	30061	86746	86781	-153468	+	(AG)n	Simple_repeat	1	36	0	121
39	2.7	0	0	30061	87266	87303	-152946	+	(AG)n	Simple_repeat	1	38	0	122
33	0	0	0	30061	87731	87758	-152491	+	(AG)n	Simple_repeat	1	28	0	123
42	0	0	0	30061	87929	87964	-152285	+	(AG)n	Simple_repeat	1	36	0	124
23	3.7	0	0	30061	88135	88162	-152087	+	(AG)n	Simple_repeat	1	28	0	125
99	0	0	0	30061	88517	88600	-151649	+	(AG)n	Simple_repeat	1	84	0	126
40	0	0	0	30061	88898	88931	-151318	+	(AG)n	Simple_repeat	1	34	0	127
39	2.7	0	0	30061	89554	89591	-150658	+	(AG)n	Simple_repeat	1	38	0	128
39	2.7	0	0	30061	90076	90113	-150136	+	(AG)n	Simple_repeat	1	38	0	129
33	0	0	0	30061	90541	90568	-149681	+	(AG)n	Simple_repeat	1	28	0	130
42	0	0	0	30061	90739	90774	-149475	+	(AG)n	Simple_repeat	1	36	0	131
23	3.7	0	0	30061	90945	90972	-149277	+	(AG)n	Simple_repeat	1	28	0	132
80	0	0	0	30061	91326	91393	-148856	+	(AG)n	Simple_repeat	1	68	0	133
40	0	0	0	30061	91692	91725	-148524	+	(AG)n	Simple_repeat	1	34	0	134
250	16.4	0	0	30061	92334	92388	-147861	C	DNA2-5_DR	DNA/hAT-Ac	-172	1650	1596	135
40	0	0	2.6	30061	92871	92909	-147340	+	(AG)n	Simple_repeat	1	38	0	136
30	0	0	0	30061	93337	93362	-146887	+	(AG)n	Simple_repeat	1	26	0	137
51	0	2.1	0	30061	93533	93579	-146670	+	(AG)n	Simple_repeat	1	48	0	138
23	3.7	0	0	30061	93748	93775	-146474	+	(AG)n	Simple_repeat	1	28	0	139
39	2.7	0	0	30061	94129	94166	-146083	+	(AG)n	Simple_repeat	1	38	0	140
33	0	0	0	30061	94592	94619	-145630	+	(AG)n	Simple_repeat	1	28	0	141
42	0	0	0	30061	94791	94826	-145423	+	(AG)n	Simple_repeat	1	36	0	142
23	3.7	0	0	30061	94995	95022	-145227	+	(AG)n	Simple_repeat	1	28	0	143
40	0	0	0	30061	95319	95352	-144897	+	(AG)n	Simple_repeat	1	34	0	144
250	16.4	0	0	30061	95960	96014	-144235	C	DNA2-5_DR	DNA/hAT-Ac	-172	1650	1596	135
44	0	0	0	30061	96497	96534	-143715	+	(AG)n	Simple_repeat	1	38	0	145
30	0	0	0	30061	96962	96987	-143262	+	(AG)n	Simple_repeat	1	26	0	146
49	0	0	0	30061	97158	97199	-143050	+	(AG)n	Simple_repeat	1	42	0	147
23	3.7	0	0	30061	97370	97397	-142852	+	(AG)n	Simple_repeat	1	28	0	148
39	2.7	0	0	30061	97752	97789	-142460	+	(AG)n	Simple_repeat	1	38	0	149
33	0	0	0	30061	98217	98244	-142005	+	(AG)n	Simple_repeat	1	28	0	150
42	0	0	0	30061	98415	98450	-141799	+	(AG)n	Simple_repeat	1	36	0	151
23	3.7	0	0	30061	98621	98648	-141601	+	(AG)n	Simple_repeat	1	28	0	152
96	0	0	0	30061	99003	99084	-141165	+	(AG)n	Simple_repeat	1	82	0	153
42	0	0	0	30061	99381	99416	-140833	+	(AG)n	Simple_repeat	1	36	0	154
260	16.4	0	0	30061	100024	100078	-140171	C	DNA2-5_DR	DNA/hAT-Ac	-172	1650	1596	135
37	2.8	0	0	30061	100561	100596	-139653	+	(AG)n	Simple_repeat	1	36	0	155
30	0	0	0	30061	101024	101049	-139200	+	(AG)n	Simple_repeat	1	26	0	156
37	0	0	0	30061	101220	101251	-138998	+	(AG)n	Simple_repeat	1	32	0	157
23	3.7	0	0	30061	101422	101449	-138800	+	(AG)n	Simple_repeat	1	28	0	158
34	3	0	0	30061	101805	101838	-138411	+	(AG)n	Simple_repeat	1	34	0	159
30	0	0	0	30061	102266	102291	-137958	+	(AG)n	Simple_repeat	1	26	0	160
42	0	0	0	30061	102462	102497	-137752	+	(AG)n	Simple_repeat	1	36	0	161
23	3.7	0	0	30061	102668	102695	-137554	+	(AG)n	Simple_repeat	1	28	0	162
82	0	0	0	30061	103050	103119	-137130	+	(AG)n	Simple_repeat	1	70	0	163
44	0	0	0	30061	103417	103454	-136795	+	(AG)n	Simple_repeat	1	38	0	164
39	2.7	0	0	30061	104077	104114	-136135	+	(AG)n	Simple_repeat	1	38	0	165
39	2.7	0	0	30061	104599	104636	-135613	+	(AG)n	Simple_repeat	1	38	0	166
30	0	0	0	30061	105064	105089	-135160	+	(AG)n	Simple_repeat	1	26	0	167
44	0	0	0	30061	105260	105297	-134952	+	(AG)n	Simple_repeat	1	38	0	168
23	3.7	0	0	30061	105468	105495	-134754	+	(AG)n	Simple_repeat	1	28	0	169
32	3.2	0	0	30061	105850	105881	-134368	+	(AG)n	Simple_repeat	1	32	0	170
30	0	0	0	30061	106309	106334	-133915	+	(AG)n	Simple_repeat	1	26	0	171
42	0	0	0	30061	106505	106540	-133709	+	(AG)n	Simple_repeat	1	36	0	172
23	3.7	0	0	30061	106711	106738	-133511	+	(AG)n	Simple_repeat	1	28	0	173
39	2.7	0	0	30061	107093	107130	-133119	+	(AG)n	Simple_repeat	1	38	0	174
30	0	0	0	30061	107558	107583	-132666	+	(AG)n	Simple_repeat	1	26	0	175
44	0	0	0	30061	107754	107791	-132458	+	(AG)n	Simple_repeat	1	38	0	176
23	3.7	0	0	30061	107962	107989	-132260	+	(AG)n	Simple_repeat	1	28	0	177
39	2.7	0	0	30061	108344	108381	-131868	+	(AG)n	Simple_repeat	1	38	0	178
34	3	0	0	30061	108866	108899	-131350	+	(AG)n	Simple_repeat	1	34	0	179
32	3.2	0	0	30061	109072	109103	-131146	+	(AG)n	Simple_repeat	1	32	0	180
37	0	0	0	30061	109456	109487	-130762	+	(AG)n	Simple_repeat	1	32	0	181
15	9	7.8	3.8	30061	109731	109769	-130480	+	GA-rich	Low_complexity	1	40	0	182
12	19.8	0	9.1	30061	111764	111811	-128438	+	A-rich	Low_complexity	1	44	0	183
464	25.5	2.5	2.4	30061	115374	115558	-124691	+	RTEX-1_DR	LINE/RTE-X	2945	3085	-1647	184
1397	34.2	6.7	4	30061	115773	116817	-123432	+	X2_LINE	LINE/CR1	126	1200	-208	185
239	21.7	0	0	30061	116938	116983	-123266	+	X2_LINE	LINE/CR1	1363	1408	0	186
17	21.1	0	2.6	30061	118189	118228	-122021	+	GA-rich	Low_complexity	1	39	0	187
13	17.5	0	3	30061	121078	121111	-119138	+	(TCTGTG)n	Simple_repeat	1	33	0	188
13	23.4	6	0	30061	121785	121834	-118415	+	A-rich	Low_complexity	1	53	0	189
19	24.4	5.1	0	30061	121847	121905	-118344	+	(AT)n	Simple_repeat	1	62	0	190
46	11.1	2	6.3	30061	131502	131600	-108649	+	(CT)n	Simple_repeat	1	95	0	191
41	11.9	2.1	6.7	30061	131684	131776	-108473	+	(CT)n	Simple_repeat	1	89	0	192
46	11.1	2	6.3	30061	131860	131958	-108291	+	(CT)n	Simple_repeat	1	95	0	193
46	11.1	2	6.3	30061	132042	132140	-108109	+	(CT)n	Simple_repeat	1	95	0	194
42	11.6	3.2	5.5	30061	132224	132316	-107933	+	(CT)n	Simple_repeat	1	91	0	195
46	11.1	2	6.3	30061	132400	132498	-107751	+	(CT)n	Simple_repeat	1	95	0	196
42	11.6	3.2	5.5	30061	132582	132674	-107575	+	(CT)n	Simple_repeat	1	91	0	197
46	11.1	2	6.3	30061	132758	132856	-107393	+	(CT)n	Simple_repeat	1	95	0	198
44	12.9	2.9	5.9	30061	132940	133043	-107206	+	(CT)n	Simple_repeat	1	101	0	199
12	20	6.1	6.1	30061	134237	134302	-105947	+	(TCTCT)n	Simple_repeat	1	66	0	200
13	16.9	0	0	30061	135428	135454	-104795	+	(CTT)n	Simple_repeat	1	27	0	201
12	13.7	0	0	30061	138064	138087	-102162	+	(GCTC)n	Simple_repeat	1	24	0	202
15	5.5	0	0	30061	140324	140342	-99907	+	(AC)n	Simple_repeat	1	19	0	203
14	15.9	0	0	30061	140463	140490	-99759	+	(TCT)n	Simple_repeat	1	28	0	204
13	15.8	2.7	2.7	30061	140498	140534	-99715	+	(ATCCAG)n	Simple_repeat	1	37	0	205
19	4.3	0	0	30061	140554	140577	-99672	+	(CA)n	Simple_repeat	1	24	0	206
11	19.9	6.2	7.6	30061	142876	142955	-97294	+	(TCGTCT)n	Simple_repeat	1	79	0	207
13	9.3	0	0	30061	143080	143102	-97147	+	(TTTA)n	Simple_repeat	1	23	0	208
15	8.8	0	0	30061	152294	152317	-87932	+	(TGT)n	Simple_repeat	1	24	0	209
33	3.1	0	0	30061	153929	153961	-86288	+	(GT)n	Simple_repeat	1	33	0	210
14	7.4	3	6.2	30061	170972	171004	-69245	+	(CTT)n	Simple_repeat	1	32	0	211
13	16.6	0	0	30061	174601	174627	-65622	+	GA-rich	Low_complexity	1	27	0	212
29	0	0	0	30061	174685	174711	-65538	+	(GAA)n	Simple_repeat	1	27	0	213
71	27.6	1.8	3.7	30061	174750	175024	-65225	+	GA-rich	Low_complexity	1	270	0	214
17	0	0	0	30061	176565	176583	-63666	+	(T)n	Simple_repeat	1	19	0	215
15	16.1	0	0	30061	179882	179910	-60339	+	(TCG)n	Simple_repeat	1	29	0	216
250	14.3	1.8	0	30061	192115	192170	-48079	C	EnSpm-9_DR	DNA/CMC-EnSpm	-7633	987	931	217	*
273	10.4	0	0	30061	192134	192181	-48068	C	IS3EU-1_DR	DNA/IS3EU	-1992	6712	6665	218
16	10.8	0	3.2	30061	194005	194036	-46213	+	(ACAG)n	Simple_repeat	1	31	0	219
12	16.1	10.2	3.2	30061	194336	194394	-45855	+	(ATAT)n	Simple_repeat	1	63	0	220
14	23.4	0	2.4	30061	195044	195085	-45164	+	(ATT)n	Simple_repeat	1	41	0	221
14	18.3	2.6	2.6	30061	195188	195226	-45023	+	(ATT)n	Simple_repeat	1	39	0	222
13	0	9.1	0	30061	198738	198759	-41490	+	(TAT)n	Simple_repeat	1	24	0	223
309	30.5	0.8	0	30061	199388	199505	-40744	C	hAT-N131_DR	DNA/hAT-Ac	-1716	348	230	224
245	23.7	2.2	6.9	30061	199406	199421	-40828	C	DNA8-25_DR	DNA	-3142	825	692	225	*
469	23.1	0	3.2	30061	199422	199546	-40703	C	Polinton-1_DR	DNA/Maverick	-772	17713	17593	226
12	10.7	6.7	0	30061	201670	201699	-38550	+	(GTGTTT)n	Simple_repeat	1	32	0	227
12	9.7	0	0	30061	206631	206652	-33597	+	(TCTT)n	Simple_repeat	1	22	0	228
37	0	4.9	0	30061	212688	212728	-27521	+	(GAGG)n	Simple_repeat	1	43	0	229
12	18.7	4.3	4.3	30061	213233	213278	-26971	+	(TATTA)n	Simple_repeat	1	46	0	230
16	10.5	3.2	0	30061	219492	219522	-20727	+	(TTTTA)n	Simple_repeat	1	32	0	231
15	17.6	0	0	30061	219577	219603	-20646	+	(CA)n	Simple_repeat	1	27	0	232
12	21.6	0	0	30061	222400	222431	-17818	+	A-rich	Low_complexity	1	32	0	233
14	30.4	0	0	30061	234489	234540	-5709	+	(ACAGAA)n	Simple_repeat	1	52	0	234
12	13.7	0	0	30061	238931	238954	-1295	+	(TTC)n	Simple_repeat	1	24	0	235
36	24.1	1.1	1.1	30061	238995	239089	-1160	+	(TCC)n	Simple_repeat	1	95	0	236

## Sheet: ptg004795l
SW	perc	perc	perc	query	positio	n in que	ry		matching	repeat	pos	ition i	n repeat
score	div.	del.	ins.	sequence	begin	end	(left)		repeat	class/family	begin	end	(left)	ID
93	2.2	0	1.1	ptg004795l	860	952	-2965447	+	(TA)n	Simple_repeat	1	92	0	1
91	1.2	1.2	0	ptg004795l	1101	1185	-2965214	+	(TA)n	Simple_repeat	1	86	0	2
331	14	0.7	0.7	ptg004795l	2106	2242	-2964157	+	DNA8-5_DR	DNA/hAT-Ac	1303	1439	-594	3
67	14.2	6.1	0	ptg004795l	2243	2389	-2964010	+	G-rich	Low_complexity	1	156	0	4
55	1.9	1.8	0	ptg004795l	2845	2899	-2963500	+	(AT)n	Simple_repeat	1	56	0	5
40	0	0	0	ptg004795l	3745	3778	-2962621	+	(TG)n	Simple_repeat	1	34	0	6
62	4.8	0	0	ptg004795l	3784	3849	-2962550	+	(CT)n	Simple_repeat	1	66	0	7
55	0	0	0	ptg004795l	4130	4178	-2962221	+	(TAA)n	Simple_repeat	1	49	0	8
47	0	0	0	ptg004795l	4259	4300	-2962099	+	(TAT)n	Simple_repeat	1	42	0	9
17	0	0	0	ptg004795l	4521	4539	-2961860	+	(AC)n	Simple_repeat	1	19	0	10
253	14.1	0	1.4	ptg004795l	4905	4976	-2961423	C	hAT-N39_DR	DNA/hAT-Tip100	-1228	366	296	11
249	15.6	8.6	0	ptg004795l	4921	4984	-2961415	C	Penelope-1_DR	LINE/Penelope	-4336	110	41	12 *
14	14.8	2.4	5	ptg004795l	6487	6527	-2959872	+	A-rich	Low_complexity	1	40	0	13
12	31.9	0	3.3	ptg004795l	6551	6612	-2959787	+	A-rich	Low_complexity	1	60	0	13
15	18.2	0	2.6	ptg004795l	6933	6971	-2959428	+	A-rich	Low_complexity	1	38	0	14
349	26.6	0	0	ptg004795l	8316	8424	-2957975	C	Tc1-5_DR	DNA/TcMar-Tc1	-953	281	173	15
412	30.2	1.6	1.6	ptg004795l	9575	9695	-2956704	+	MIR1_Amn	SINE/MIR	4	124	-106	16
36	2.9	0	0	ptg004795l	10969	11003	-2955396	+	(TC)n	Simple_repeat	1	35	0	17
13	8.1	0	7.1	ptg004795l	14849	14878	-2951521	+	(GTTTT)n	Simple_repeat	1	28	0	18
826	34	4.3	4	ptg004795l	16398	17115	-2949284	+	Gypsy139-I_DR	LTR/Gypsy	1652	2371	-1856	19
1377	36	4.5	3.6	ptg004795l	17459	18795	-2947604	+	Gypsy139-I_DR	LTR/Gypsy	2734	4344	-66	19
13	8.1	0	7.1	ptg004795l	19237	19266	-2947133	+	(GTTTT)n	Simple_repeat	1	28	0	20
16	23.7	3.6	1.8	ptg004795l	20789	20844	-2945555	+	(ATA)n	Simple_repeat	1	57	0	21
18	4.7	0	0	ptg004795l	22052	22073	-2944326	+	(T)n	Simple_repeat	1	22	0	22
321	33.7	2	2	ptg004795l	22523	22722	-2943677	+	Merrow_Cpb	DNA/CMC-Chapaev	-3 1597	1796	-754	23
68	0	0	0	ptg004795l	23780	23839	-2942560	+	(TTA)n	Simple_repeat	1	60	0	24
302	29.3	0.6	0.6	ptg004795l	24399	24556	-2941843	+	L2-2_DRe	LINE/L2	3148	3305	-933	25
276	14.3	0	0	ptg004795l	24693	24734	-2941665	C	IS3EU-5_DR	DNA/IS3EU	-2484	5804	5763	26
246	20.8	0	3.6	ptg004795l	24735	24747	-2941652	C	DNA-2-1_DR	DNA/CMC-EnSpm	-985	1565	1513	27
228	31.8	1.1	0	ptg004795l	24834	24942	-2941457	+	L2-2_DRe	LINE/L2	3556	3746	-492	25
246	27.5	0	0	ptg004795l	24943	25022	-2941377	+	CryptonV-1_DR	DNA/Crypton-V	14078	14157	-3716	28
37	0	2.6	0	ptg004795l	25692	25729	-2940670	+	(TAAA)n	Simple_repeat	1	39	0	29
241	17.3	7.1	0	ptg004795l	26599	26650	-2939749	+	L2-2_DRe	LINE/L2	4169	4224	-14	30
238	17.6	7.4	13.8	ptg004795l	26936	27080	-2939319	C	DNA8-10_DR	DNA/hAT-Ac	-8	4010	3876	31
21	26.1	3.1	4.1	ptg004795l	27248	27345	-2939054	+	(TCGAG)n	Simple_repeat	1	97	0	32
69	0	0	0	ptg004795l	29448	29506	-2936893	+	(AT)n	Simple_repeat	1	59	0	33
2567	28.8	2.3	0.7	ptg004795l	29517	30472	-2935927	C	TC1DR3	DNA/TcMar-Tc1	-17	1208	238	34
80	0	0	0	ptg004795l	30747	30814	-2935585	+	(TA)n	Simple_repeat	1	68	0	35
17	5	0	0	ptg004795l	32799	32819	-2933580	+	(A)n	Simple_repeat	1	21	0	36
21	4	0	0	ptg004795l	34544	34569	-2931830	+	(AG)n	Simple_repeat	1	26	0	37
20	3.2	2.9	2.9	ptg004795l	36037	36070	-2930329	+	(AACAA)n	Simple_repeat	1	34	0	38
12	19.5	2.9	0	ptg004795l	40801	40835	-2925564	+	A-rich	Low_complexity	1	36	0	39
28	17.8	1.7	1.7	ptg004795l	41876	41934	-2924465	+	(TA)n	Simple_repeat	1	59	0	40
20	0	0	0	ptg004795l	43682	43703	-2922696	+	(A)n	Simple_repeat	1	22	0	41
237	15.9	0	6.4	ptg004795l	44053	44099	-2922300	+	SINE_DR1	SINE	201	244	-13	42
18	14.9	2.7	0	ptg004795l	44250	44286	-2922113	+	(TAA)n	Simple_repeat	1	38	0	43
272	3.9	0	1.9	ptg004795l	44513	44564	-2921835	+	hAT-N131_DR	DNA/hAT-Ac	234	284	-1780	44
291	25.9	0.8	0.8	ptg004795l	44713	44829	-2921570	C	Tx1-28_DR	LINE/L1-Tx1	-293	3565	3449	45
15	5.5	0	0	ptg004795l	46142	46160	-2920239	+	(T)n	Simple_repeat	1	19	0	46
18	14.1	2.6	0	ptg004795l	46664	46702	-2919697	+	A-rich	Low_complexity	1	40	0	47
16	0	0	0	ptg004795l	47635	47652	-2918747	+	(T)n	Simple_repeat	1	18	0	48
46	4.3	0	0	ptg004795l	49053	49100	-2917299	+	(TA)n	Simple_repeat	1	48	0	49
17	18.6	0	0	ptg004795l	49361	49397	-2917002	+	A-rich	Low_complexity	1	37	0	50
16	9.3	0	0	ptg004795l	52203	52225	-2914174	+	(AC)n	Simple_repeat	1	23	0	51
17	0	0	0	ptg004795l	52413	52433	-2913966	+	(AAC)n	Simple_repeat	1	21	0	52
38	0	0	0	ptg004795l	52434	52468	-2913931	+	(AAT)n	Simple_repeat	1	35	0	53
31	0	0	0	ptg004795l	52847	52875	-2913524	+	(AAT)n	Simple_repeat	1	29	0	54
17	0	0	0	ptg004795l	53169	53187	-2913212	+	(CA)n	Simple_repeat	1	19	0	55
55	0	0	0	ptg004795l	53222	53268	-2913131	+	(AC)n	Simple_repeat	1	47	0	56
50	2.2	0	0	ptg004795l	53304	53350	-2913049	+	(AC)n	Simple_repeat	1	47	0	56
16	5.2	0	0	ptg004795l	53388	53407	-2912992	+	(AC)n	Simple_repeat	1	20	0	56
30	0	0	0	ptg004795l	53442	53467	-2912932	+	(AC)n	Simple_repeat	1	26	0	56
18	4.8	0	0	ptg004795l	53496	53517	-2912882	+	(AC)n	Simple_repeat	1	22	0	56
29	0	0	0	ptg004795l	53552	53576	-2912823	+	(AC)n	Simple_repeat	1	25	0	56
18	0	0	0	ptg004795l	53606	53625	-2912774	+	(AC)n	Simple_repeat	1	20	0	56
46	0	0	0	ptg004795l	53660	53698	-2912701	+	(AC)n	Simple_repeat	1	39	0	56
20	0	0	0	ptg004795l	53736	53757	-2912642	+	(AC)n	Simple_repeat	1	22	0	56
34	0	0	0	ptg004795l	53786	53814	-2912585	+	(AC)n	Simple_repeat	1	29	0	56
25	21.4	0	5.9	ptg004795l	53852	53923	-2912476	+	(AC)n	Simple_repeat	1	68	0	56
34	0	0	0	ptg004795l	53958	53986	-2912413	+	(AC)n	Simple_repeat	1	29	0	56
47	0	0	0	ptg004795l	54024	54063	-2912336	+	(AC)n	Simple_repeat	1	40	0	56
31	0	0	0	ptg004795l	54098	54124	-2912275	+	(AC)n	Simple_repeat	1	27	0	56
44	0	0	0	ptg004795l	54162	54199	-2912200	+	(AC)n	Simple_repeat	1	38	0	56
48	0	0	0	ptg004795l	54234	54274	-2912125	+	(AC)n	Simple_repeat	1	41	0	56
232	25.3	2.2	1.1	ptg004795l	54302	54389	-2912010	C	LOOPERN2_DR	DNA/Kolobok-T2	-492	883	795	57
15	5.6	0	0	ptg004795l	55313	55331	-2911068	+	(T)n	Simple_repeat	1	19	0	58
18	4.8	0	0	ptg004795l	56347	56368	-2910031	+	(G)n	Simple_repeat	1	22	0	59
15	16	6.5	4.3	ptg004795l	62793	62838	-2903561	+	(AC)n	Simple_repeat	1	47	0	60
15	7.2	6.9	0	ptg004795l	65164	65192	-2901207	+	(AAT)n	Simple_repeat	1	31	0	61
394	26.2	12.8	5.3	ptg004795l	65650	65986	-2900413	+	X2_LINE	LINE/CR1	131	285	-1123	62
15	26.1	1.5	4.8	ptg004795l	66471	66535	-2899864	+	(TATT)n	Simple_repeat	1	63	0	63
12	18.7	4.3	4.3	ptg004795l	66817	66862	-2899537	+	(TTTGT)n	Simple_repeat	1	46	0	64
19	26.7	1.5	1.5	ptg004795l	67237	67301	-2899098	+	(TGTT)n	Simple_repeat	1	65	0	65
1838	28.5	2.9	1	ptg004795l	67679	68283	-2898116	C	Mariner-12_DR	DNA/TcMar-Tc1	-156	1458	842	66
28	9.4	2.1	2.1	ptg004795l	69226	69285	-2897114	+	(AT)n	Simple_repeat	1	60	0	67
32	3	0	0	ptg004795l	70222	70255	-2896144	+	(TAT)n	Simple_repeat	1	34	0	68
480	22.3	2	1.3	ptg004795l	70310	70459	-2895940	+	TZF28B	DNA/TcMar-Tc1	1347	1497	-117	69
19	4.5	0	0	ptg004795l	70887	70909	-2895490	+	(A)n	Simple_repeat	1	23	0	70
525	31.1	0.1	0.6	ptg004795l	71810	72128	-2894271	+	L2-54_DR	LINE/L2	833	1002	-408	71
18	21.1	1.6	5.1	ptg004795l	72338	72398	-2894001	+	(TATT)n	Simple_repeat	1	59	0	72
37	0	0	0	ptg004795l	73060	73093	-2893306	+	(ATAA)n	Simple_repeat	1	34	0	73
17	4.9	0	0	ptg004795l	73107	73127	-2893272	+	(G)n	Simple_repeat	1	21	0	74
12	13.7	0	0	ptg004795l	74004	74027	-2892372	+	(GTT)n	Simple_repeat	1	24	0	75
55	0	0	0	ptg004795l	74536	74584	-2891815	+	(AAT)n	Simple_repeat	1	49	0	76
14	26.4	4.2	2.8	ptg004795l	74656	74726	-2891673	+	(AGTAT)n	Simple_repeat	1	72	0	77
16	4.5	4.3	0	ptg004795l	75682	75704	-2890695	+	(CA)n	Simple_repeat	1	24	0	78
31	16.5	0	0	ptg004795l	76277	76330	-2890069	+	(T)n	Simple_repeat	1	54	0	79
14	18.5	0	0	ptg004795l	76478	76508	-2889891	+	A-rich	Low_complexity	1	31	0	80
15	20	0	0	ptg004795l	76956	76984	-2889415	+	(T)n	Simple_repeat	1	29	0	81
14	8.5	0	3.9	ptg004795l	78259	78285	-2888114	+	(TATT)n	Simple_repeat	1	26	0	82
58	4.7	0	0	ptg004795l	86545	86610	-2879789	+	(TTAT)n	Simple_repeat	1	66	0	83
17	5	0	0	ptg004795l	87701	87721	-2878678	+	(TA)n	Simple_repeat	1	21	0	84
14	0	4	4	ptg004795l	88855	88894	-2877505	+	(AAAC)n	Simple_repeat	1	40	0	85
28	3.3	0	0	ptg004795l	90977	91007	-2875392	+	(ACAT)n	Simple_repeat	1	31	0	86
19	8.1	0	0	ptg004795l	92270	92295	-2874104	+	(T)n	Simple_repeat	1	26	0	87
12	18.1	0	3.1	ptg004795l	93094	93126	-2873273	+	(GTTGAT)n	Simple_repeat	1	32	0	88
20	16.9	0	0	ptg004795l	95904	95944	-2870455	+	(ACACACA)n	Simple_repeat	1	41	0	89
15	5.6	0	0	ptg004795l	98273	98291	-2868108	+	(T)n	Simple_repeat	1	19	0	90
20	16.9	0	0	ptg004795l	98902	98942	-2867457	+	(ACACACA)n	Simple_repeat	1	41	0	91
12	5	0	4.5	ptg004795l	99920	99942	-2866457	+	(TAAA)n	Simple_repeat	1	22	0	92
233	13.9	0	0	ptg004795l	101518	101553	-2864846	+	SINE_DR1	SINE	201	236	-21	93
59	0	0	1.8	ptg004795l	101560	101616	-2864783	+	(AAT)n	Simple_repeat	1	56	0	94
12	11.9	0	6.9	ptg004795l	102815	102845	-2863554	+	(TACA)n	Simple_repeat	1	29	0	95
3604	27.1	3.5	4.1	ptg004795l	106465	108062	-2858337	C	TZF28B	DNA/TcMar-Tc1	-13	1601	14	96
113	1	0	1	ptg004795l	108076	108180	-2858219	+	(TA)n	Simple_repeat	1	104	0	97
288	20.7	1.1	4.4	ptg004795l	108793	108883	-2857516	+	hAT-17_DR	DNA/hAT-Ac	1987	2074	-605	98
17	12.5	0	5.4	ptg004795l	109061	109099	-2857300	+	(ATTT)n	Simple_repeat	1	37	0	99
459	20.9	3.7	3.7	ptg004795l	109820	109983	-2856416	+	hAT-N107_DR	DNA/hAT-Ac	845	1008	0	100
88	0	0	0	ptg004795l	111491	111567	-2854832	+	(TAT)n	Simple_repeat	1	77	0	101
16	9.3	0	0	ptg004795l	112561	112583	-2853816	+	(A)n	Simple_repeat	1	23	0	102
725	35.9	1.5	2.5	ptg004795l	114652	115057	-2851342	C	CR1-1_Amn	LINE/CR1	-351	462	61	103
274	17.4	0	0	ptg004795l	115317	115362	-2851037	+	X2_LINE	LINE/CR1	1363	1408	0	104
18	14.1	0	4.9	ptg004795l	117775	117817	-2848582	+	(AATAACT)n	Simple_repeat	1	41	0	105
35	5.3	0	0	ptg004795l	118898	118936	-2847463	+	(AT)n	Simple_repeat	1	39	0	106
18	3.7	3.6	0	ptg004795l	119598	119626	-2846773	+	(AAAC)n	Simple_repeat	1	30	0	107
251	19.6	0	0	ptg004795l	120031	120076	-2846323	C	X2_LINE	LINE/CR1	0	1408	1363	108
1678	33.2	6.1	5.8	ptg004795l	120158	121570	-2844829	C	X2_LINE	LINE/CR1	-208	1200	16	109
288	17.5	8.1	5.9	ptg004795l	121515	121599	-2844800	C	L1-67_DR	LINE/L1	-2702	2666	2580	110 *
279	18	0	2	ptg004795l	122797	122847	-2843552	+	L2-2_DRe	LINE/L2	4173	4222	-16	111
16	8.5	0	0	ptg004795l	122849	122873	-2843526	+	(AAT)n	Simple_repeat	1	25	0	112
19	9.1	0	5.4	ptg004795l	124709	124747	-2841652	+	(ATTT)n	Simple_repeat	1	37	0	113
254	19.8	9	11.2	ptg004795l	125752	125876	-2840523	C	Nimb-3_DR	LINE/I	-2437	2820	2699	114
19	19.2	0	0	ptg004795l	125974	126016	-2840383	+	(T)n	Simple_repeat	1	43	0	115
34	0	0	0	ptg004795l	126573	126603	-2839796	+	(TAT)n	Simple_repeat	1	31	0	116
234	20.4	0	5.8	ptg004795l	126790	126841	-2839558	C	IS3EU-5_DR	DNA/IS3EU	-2483	5805	5757	117 *
241	7.4	5.3	3.6	ptg004795l	126840	126875	-2839524	C	L2-56_DR	LINE/L2	0	1252	1217	118
64	0	0	0	ptg004795l	126876	126932	-2839467	+	(ATT)n	Simple_repeat	1	57	0	119
241	7.4	5.3	3.6	ptg004795l	126933	126951	-2839448	C	L2-56_DR	LINE/L2	-36	1216	1196	118
269	15.6	2.2	0	ptg004795l	128634	128678	-2837721	+	SINE_DR1	SINE	201	246	-11	120
251	18.6	9.2	0	ptg004795l	128679	128692	-2837707	C	DNA-2-1_DR	DNA/CMC-EnSpm	-981	1569	1505	121
2130	35.6	3	3	ptg004795l	129014	130197	-2836202	+	Gypsy139-I_DR	LTR/Gypsy	2934	4118	-113	122
12	11.5	3.3	3.3	ptg004795l	130551	130580	-2835819	+	(GTGTT)n	Simple_repeat	1	30	0	123
21	17.7	0	0	ptg004795l	133209	133246	-2833153	+	(C)n	Simple_repeat	1	38	0	124
2816	34.8	4.5	4	ptg004795l	135530	139238	-2827161	C	L1PB	LINE/L1	-822	5188	1492	125
15	15.3	2	6.4	ptg004795l	139307	139355	-2827044	+	(AGCAGAG)n	Simple_repeat	1	47	0	126
51	0	0	2	ptg004795l	139627	139677	-2826722	+	(AATA)n	Simple_repeat	1	50	0	127
15	8.5	0	0	ptg004795l	139695	139719	-2826680	+	(AAAT)n	Simple_repeat	1	25	0	128
21	4.2	0	0	ptg004795l	139795	139819	-2826580	+	(A)n	Simple_repeat	1	25	0	129
16	30.2	0	0	ptg004795l	140115	140159	-2826240	+	GA-rich	Low_complexity	1	45	0	130
226	26.1	1.5	0	ptg004795l	140281	140345	-2826054	C	L1-17_DR	LINE/L1	-4667	926	861	131
505	23.1	2.3	1.6	ptg004795l	142222	142361	-2824038	+	MIRc	SINE/MIR	2	145	-63	132
91	0	0	0	ptg004795l	142435	142511	-2823888	+	(AT)n	Simple_repeat	1	77	0	133
15	5.6	0	0	ptg004795l	143122	143140	-2823259	+	(T)n	Simple_repeat	1	19	0	134
262	12.5	0	2.7	ptg004795l	143701	143733	-2822666	+	DNA-TA-4_DR	DNA/TcMar	6047	6118	-3677	135
271	20	0	4.4	ptg004795l	143734	143774	-2822625	C	DNA-X-12_DR	DNA	-4059	12625	12586	136
54	0	0	0	ptg004795l	143775	143822	-2822577	+	(TAA)n	Simple_repeat	1	48	0	137
271	20	0	4.4	ptg004795l	143823	143848	-2822551	C	DNA-X-12_DR	DNA	-4099	12585	12561	136
246	20	0	0	ptg004795l	144075	144119	-2822280	C	DIRS-12_DR	LTR/DIRS	-273	5587	5543	138
883	30.9	6.9	6.3	ptg004795l	144403	146210	-2820189	C	DIRS1_DR	LTR/DIRS	-467	5265	3065	139
922	34.1	2.4	2.5	ptg004795l	146408	147079	-2819320	C	DIRS1_DR	LTR/DIRS	-2692	3040	2233	139
17	0	0	0	ptg004795l	149399	149417	-2816982	+	(T)n	Simple_repeat	1	19	0	140
23	15.1	7.6	3.7	ptg004795l	149644	149722	-2816677	+	(AATAT)n	Simple_repeat	1	82	0	141
20	19.9	0	2.1	ptg004795l	149684	149731	-2816668	+	(AAT)n	Simple_repeat	1	47	0	142 *
26	6.3	0	0	ptg004795l	150176	150209	-2816190	+	(ACACGC)n	Simple_repeat	1	34	0	143
28	0	0	0	ptg004795l	150475	150504	-2815895	+	(A)n	Simple_repeat	1	30	0	144
20	18.6	0	0	ptg004795l	150581	150617	-2815782	+	A-rich	Low_complexity	1	37	0	145
57	0	0	0	ptg004795l	150639	150689	-2815710	+	(TAT)n	Simple_repeat	1	51	0	146
448	23.9	0.9	0.9	ptg004795l	150690	150799	-2815600	+	MIR_Testu	SINE/MIR	15	124	-140	147
230	12.1	0	0	ptg004795l	150868	150900	-2815499	C	IS3EU-5_DR	DNA/IS3EU	-2482	5806	5774	148
58	0	0	0	ptg004795l	150901	150952	-2815447	+	(AAT)n	Simple_repeat	1	52	0	149
16	12	2.5	5.1	ptg004795l	152062	152101	-2814298	+	(ATA)n	Simple_repeat	1	39	0	150
19	14.4	0	0	ptg004795l	152187	152217	-2814182	+	(T)n	Simple_repeat	1	31	0	151
55	0	0	0	ptg004795l	153427	153475	-2812924	+	(TAT)n	Simple_repeat	1	49	0	152
12	11.3	6.9	0	ptg004795l	154324	154352	-2812047	+	(TTTC)n	Simple_repeat	1	31	0	153
23	23.2	3.6	2.4	ptg004795l	155600	155683	-2810716	+	(ATTTATA)n	Simple_repeat	1	85	0	154
15	5.5	0	0	ptg004795l	155859	155877	-2810522	+	(T)n	Simple_repeat	1	19	0	155
19	0	0	0	ptg004795l	155961	155981	-2810418	+	(T)n	Simple_repeat	1	21	0	156
16	5.3	0	0	ptg004795l	156161	156180	-2810219	+	(C)n	Simple_repeat	1	20	0	157
21	12	0	5.3	ptg004795l	156369	156408	-2809991	+	(AT)n	Simple_repeat	1	38	0	158
16	22.7	4.2	3.3	ptg004795l	157812	157900	-2808499	+	A-rich	Low_complexity	1	89	0	159
15	0	0	0	ptg004795l	157972	157988	-2808411	+	(GT)n	Simple_repeat	1	17	0	160
33	0	0	0	ptg004795l	158714	158744	-2807655	+	(AAAT)n	Simple_repeat	1	31	0	161
17	13.2	2.1	6.7	ptg004795l	160676	160741	-2805658	+	(ATT)n	Simple_repeat	1	63	0	162
17	0	0	0	ptg004795l	162513	162531	-2803868	+	(A)n	Simple_repeat	1	19	0	163
80	0	0	0	ptg004795l	164610	164677	-2801722	+	(TA)n	Simple_repeat	1	68	0	164
500	27.5	5.5	9.1	ptg004795l	164840	165126	-2801273	+	CR1-1_Amn	LINE/CR1	61	204	-609	165
231	19.2	0	8.8	ptg004795l	165368	165424	-2800975	C	SINE_DR1	SINE	-5	252	201	166
15	5.5	0	0	ptg004795l	166838	166856	-2799543	+	(T)n	Simple_repeat	1	19	0	167
437	35.7	2.9	2.9	ptg004795l	167185	167798	-2798601	+	Merrow_Cpb	DNA/CMC-Chapaev	-3 1456	2069	-481	168
324	11.8	5.5	0	ptg004795l	169113	169163	-2797236	+	DNA8-20_DR	DNA/hAT	12700	12753	-8035	169
495	25.2	1.6	1.6	ptg004795l	169222	169350	-2797049	C	MIRc	SINE/MIR	-136	132	4	170
75	0	0	0	ptg004795l	170426	170489	-2795910	+	(TA)n	Simple_repeat	1	64	0	171
243	22.7	0	0	ptg004795l	171349	171392	-2795007	+	SINE_DR1	SINE	201	244	-13	172
22	10	0	0	ptg004795l	171593	171624	-2794775	+	(T)n	Simple_repeat	1	32	0	173
13	10.8	6.7	0	ptg004795l	172381	172410	-2793989	+	(TGTT)n	Simple_repeat	1	32	0	174
18	0	0	4	ptg004795l	174192	174217	-2792182	+	(AAT)n	Simple_repeat	1	25	0	175
21	0	0	0	ptg004795l	175239	175261	-2791138	+	(A)n	Simple_repeat	1	23	0	176
714	37.8	2	1.2	ptg004795l	176416	176814	-2789585	C	X2_LINE	LINE/CR1	-166	1242	841	177
233	29.9	6	6.3	ptg004795l	177407	177724	-2788675	C	L3	LINE/CR1	-547	3552	3236	178
3666	28.4	4.3	3.3	ptg004795l	178077	179672	-2786727	C	TZF28B	DNA/TcMar-Tc1	0	1614	1	179
15	5.5	0	0	ptg004795l	182028	182046	-2784353	+	(T)n	Simple_repeat	1	19	0	180
16	16.8	0	0	ptg004795l	182976	183002	-2783397	+	A-rich	Low_complexity	1	27	0	181
45	0	0	0	ptg004795l	183683	183723	-2782676	+	(TTA)n	Simple_repeat	1	41	0	182
12	9	7.7	5	ptg004795l	183789	183827	-2782572	+	(TACAAT)n	Simple_repeat	1	40	0	183
507	32.6	3.1	3.4	ptg004795l	184868	185404	-2780995	C	TE-X-10_DR	DNA/TcMar-Tc1	-369	1258	185	184
63	0	0	0	ptg004795l	186126	186179	-2780220	+	(TA)n	Simple_repeat	1	54	0	185
14	16.9	0	2.9	ptg004795l	186472	186506	-2779893	+	GA-rich	Low_complexity	1	34	0	186
258	19.7	6.2	3.5	ptg004795l	188058	188144	-2778255	C	L1-65_DR	LINE/L1	-1596	146	79	187
425	26.2	5.5	1.6	ptg004795l	188826	189019	-2777380	C	L1-43_DR	LINE/L1	-1757	3622	3421	188
257	25.8	5.5	3.6	ptg004795l	189096	189233	-2777166	C	L1-46_DR	LINE/L1	-1945	3647	3463	189
260	29.1	4.3	1.8	ptg004795l	190122	190233	-2776166	C	L1-61_DR	LINE/L1	-2927	2292	2178	190
16	9.3	0	0	ptg004795l	190319	190341	-2776058	+	(C)n	Simple_repeat	1	23	0	191
505	28.4	3.9	2.6	ptg004795l	190412	190724	-2775675	C	L1-83_DR	LINE/L1	-3786	1825	1605	192
33	2.9	0	0	ptg004795l	190866	190900	-2775499	+	(CTCTCC)n	Simple_repeat	1	35	0	193
24	3.5	0	0	ptg004795l	190901	190924	-2775475	+	(TG)n	Simple_repeat	1	24	0	194
46	6.9	1.6	0	ptg004795l	190925	190985	-2775414	+	(TA)n	Simple_repeat	1	62	0	195
16	15.4	4.4	2.2	ptg004795l	191109	191153	-2775246	+	A-rich	Low_complexity	1	46	0	196
228	12.8	2.5	0	ptg004795l	193085	193123	-2773276	C	DNA2-10_DR	DNA	-3311	210	171	197
225	11.9	1.7	3.3	ptg004795l	195616	195646	-2770753	+	hAT-N71_DR	DNA/Zisupton	1416	1446	-1868	198
38	2.8	0	0	ptg004795l	195647	195683	-2770716	+	(TA)n	Simple_repeat	1	37	0	199
225	11.9	1.7	3.3	ptg004795l	195684	195712	-2770687	+	hAT-N71_DR	DNA/Zisupton	1447	1475	-1839	198
22	0	0	0	ptg004795l	197185	197208	-2769191	+	(T)n	Simple_repeat	1	24	0	200
246	13.9	0	0	ptg004795l	198885	198920	-2767479	+	SINE_DR1	SINE	201	236	-21	201
35	0	0	0	ptg004795l	198927	198958	-2767441	+	(AAT)n	Simple_repeat	1	32	0	202
17	8.2	3.9	0	ptg004795l	199631	199656	-2766743	+	(AT)n	Simple_repeat	1	27	0	203
10037	15.3	0.3	1.1	ptg004795l	199657	201262	-2765137	+	Mariner-8_DR	DNA/TcMar-Tc1	1	1594	0	204
73	0	0	0	ptg004795l	201263	201324	-2765075	+	(TA)n	Simple_repeat	1	62	0	205
43	0	0	0	ptg004795l	203447	203483	-2762916	+	(TC)n	Simple_repeat	1	37	0	206
238	16.4	0	19.1	ptg004795l	203487	203521	-2762878	+	Dada-U6_DR	DNA/Dada	794	823	-8140	207
53	0	2	0	ptg004795l	203522	203570	-2762829	+	(TA)n	Simple_repeat	1	50	0	208
30	0	0	0	ptg004795l	203573	203598	-2762801	+	(GT)n	Simple_repeat	1	26	0	209
238	16.4	0	19.1	ptg004795l	203599	203639	-2762760	+	Dada-U6_DR	DNA/Dada	824	861	-8102	210
37	0	2.9	0	ptg004795l	203640	203674	-2762725	+	(TA)n	Simple_repeat	1	36	0	211
283	17.3	3.7	1.9	ptg004795l	203675	203699	-2762700	C	DNA8-25_DR	DNA	-3206	761	737	212
238	16.4	0	19.1	ptg004795l	203700	203729	-2762670	+	Dada-U6_DR	DNA/Dada	862	903	-8060	210
29	0	3.2	0	ptg004795l	205424	205454	-2760945	+	(TTTA)n	Simple_repeat	1	32	0	213
896	32	5.2	4.8	ptg004795l	207059	207854	-2758545	+	Mariner-12_DR	DNA/TcMar-Tc1	611	1399	-215	214
107	0	0	0	ptg004795l	208085	208175	-2758224	+	(AT)n	Simple_repeat	1	91	0	215
18	0	0	0	ptg004795l	208939	208958	-2757441	+	(C)n	Simple_repeat	1	20	0	216
18	4	0	0	ptg004795l	208969	208994	-2757405	+	(TAGA)n	Simple_repeat	1	26	0	217
17	12.1	2.6	2.6	ptg004795l	209974	210011	-2756388	+	(GTTT)n	Simple_repeat	1	38	0	218
18	10.7	3.3	0	ptg004795l	210012	210024	-2756375	+	(TG)n	Simple_repeat	4	55	0	219
16	0	0	0	ptg004795l	210146	210165	-2756234	+	(GTT)n	Simple_repeat	1	20	0	220
19	21.3	1.5	4.8	ptg004795l	215400	215421	-2750978	+	A-rich	Low_complexity	1	34	-29	221
12	4.7	0	8.3	ptg004795l	215422	215447	-2750952	+	(TAA)n	Simple_repeat	1	24	0	222
19	21.3	1.5	4.8	ptg004795l	215448	215464	-2750935	+	A-rich	Low_complexity	35	63	0	221
20	0	0	0	ptg004795l	215640	215661	-2750738	+	(T)n	Simple_repeat	1	22	0	223
30	0	0	0	ptg004795l	217060	217087	-2749312	+	(T)n	Simple_repeat	1	28	0	224
72	0	1.5	0	ptg004795l	217460	217524	-2748875	+	(AT)n	Simple_repeat	1	66	0	225
51	0	0	0	ptg004795l	217807	217850	-2748549	+	(CA)n	Simple_repeat	1	44	0	226
17	12.9	4.3	4.3	ptg004795l	218439	218484	-2747915	+	(AAC)n	Simple_repeat	1	46	0	227
14	4.8	0	4.3	ptg004795l	219679	219702	-2746697	+	(TGC)n	Simple_repeat	1	23	0	228
76	0	0	0	ptg004795l	220259	220323	-2746076	+	(AT)n	Simple_repeat	1	65	0	229
17	0	0	0	ptg004795l	220325	220346	-2746053	+	(TATT)n	Simple_repeat	1	22	0	230
15	13.7	0	0	ptg004795l	221522	221545	-2744854	+	(T)n	Simple_repeat	1	24	0	231
20	18.6	0	0	ptg004795l	222058	222094	-2744305	+	A-rich	Low_complexity	1	37	0	232
237	22.2	0	0	ptg004795l	223367	223411	-2742988	+	hAT-N53_DR	DNA/hAT-Ac	2751	2795	-3024	233 *
278	14	0	0	ptg004795l	223375	223424	-2742975	C	Dada-U6_DR	DNA/Dada	-8137	826	777	234
68	0	0	0	ptg004795l	223813	223872	-2742527	+	(AAT)n	Simple_repeat	1	60	0	235
67	0	0	0	ptg004795l	223914	223970	-2742429	+	(AT)n	Simple_repeat	1	57	0	236
12	29.5	1.6	3.3	ptg004795l	223980	224040	-2742359	+	(TTAA)n	Simple_repeat	1	60	0	237
13	17.6	0	0	ptg004795l	224172	224198	-2742201	+	(ACC)n	Simple_repeat	1	27	0	238
86	0	0	0	ptg004795l	224199	224273	-2742126	+	(AAT)n	Simple_repeat	1	75	0	239
88	0	0	0	ptg004795l	224782	224856	-2741543	+	(AT)n	Simple_repeat	1	75	0	240
55	0	0	0	ptg004795l	226076	226124	-2740275	+	(AAT)n	Simple_repeat	1	49	0	241
316	27.7	7.2	7.3	ptg004795l	226579	226794	-2739605	+	Kolobok-4_DR	DNA/Kolobok-T2	4944	5079	-1552	242
334	22.5	11.2	3.6	ptg004795l	226795	227015	-2739384	+	Penelope-1_DR	LINE/Penelope	3896	4135	-311	243
316	27.7	7.2	7.3	ptg004795l	227016	227496	-2738903	+	Kolobok-4_DR	DNA/Kolobok-T2	5080	5382	-1249	242
24	23	0	8	ptg004795l	232336	232430	-2733969	+	(TTGTTA)n	Simple_repeat	1	88	0	244
12	29.2	2	0	ptg004795l	232397	232446	-2733953	+	(TTACTGT)n	Simple_repeat	1	51	0	245 *
56	0	0	0	ptg004795l	233278	233327	-2733072	+	(ATT)n	Simple_repeat	1	50	0	246
271	10.5	0	0	ptg004795l	234435	234472	-2731927	C	IS3EU-5_DR	DNA/IS3EU	-2482	5806	5769	247
39	0	0	0	ptg004795l	234476	234511	-2731888	+	(AAT)n	Simple_repeat	1	36	0	248
24	12	0	0	ptg004795l	234973	235008	-2731391	+	(A)n	Simple_repeat	1	36	0	249
95	0	0	0	ptg004795l	235031	235111	-2731288	+	(AC)n	Simple_repeat	1	81	0	250
13	18.2	0	0	ptg004795l	235183	235213	-2731186	+	(ATCAA)n	Simple_repeat	1	31	0	251
17	0	0	0	ptg004795l	235602	235622	-2730777	+	(TAC)n	Simple_repeat	1	21	0	252
74	0	0	0	ptg004795l	235623	235687	-2730712	+	(ATA)n	Simple_repeat	1	65	0	253
13	9.8	0	0	ptg004795l	235708	235729	-2730670	+	(AAT)n	Simple_repeat	1	22	0	254
13535	4	1.2	0.3	ptg004795l	238424	240121	-2726278	+	Charlie8	DNA/hAT-Charlie	1	1712	-745	255
17	18.6	0	10	ptg004795l	242356	242421	-2723978	+	A-rich	Low_complexity	1	60	0	256
78	0	0	0	ptg004795l	242809	242874	-2723525	+	(AT)n	Simple_repeat	1	66	0	257
225	17.7	1.6	0	ptg004795l	243208	243269	-2723130	C	Harbinger-N16_DR	DNA/PIF-Harbing	er (458)	2948	2886	258 *
263	15.2	0	0	ptg004795l	243224	243282	-2723117	+	Mariner-N3_DR	DNA/CMC-EnSpm	4712	4770	-737	259
85	1.3	0	0	ptg004795l	243313	243389	-2723010	+	(AT)n	Simple_repeat	1	77	0	260
17	0	0	0	ptg004795l	243923	243943	-2722456	+	(ATT)n	Simple_repeat	1	21	0	261
57	0	0	0	ptg004795l	243944	243994	-2722405	+	(ATTA)n	Simple_repeat	1	51	0	262
53	2	0	0	ptg004795l	246041	246092	-2720307	+	(AAT)n	Simple_repeat	1	52	0	263
370	29.8	0	0	ptg004795l	246691	246804	-2719595	+	L1-17_DR	LINE/L1	495	608	-4985	264
295	16.3	0	0	ptg004795l	247138	247180	-2719219	C	TDR19	DNA/hAT-Charlie	-96	296	254	265
1064	32.9	2.6	3.7	ptg004795l	247543	248402	-2717997	C	L3	LINE/CR1	-349	3750	3108	266
17	8.8	0	0	ptg004795l	248586	248609	-2717790	+	(G)n	Simple_repeat	1	24	0	267
252	18.8	0	0	ptg004795l	250656	250703	-2715696	C	AmnSINE1	SINE/5S-Deu-L2	-19	556	509	268
341	26.9	3.5	3	ptg004795l	251260	251458	-2714941	C	L2-1_DR	LINE/L2	-2010	2975	2776	269
16	10	0	0	ptg004795l	252069	252090	-2714309	+	(A)n	Simple_repeat	1	22	0	270
14	15.4	2.5	5.1	ptg004795l	258060	258099	-2708300	+	(TAT)n	Simple_repeat	1	39	0	271
882	32.4	3.9	3.9	ptg004795l	259014	259905	-2706494	+	X2_LINE	LINE/CR1	125	631	-777	272
730	34.3	2.3	1.9	ptg004795l	260094	260566	-2705833	+	X2_LINE	LINE/CR1	768	1137	-271	272
18	8.7	0	0	ptg004795l	260789	260813	-2705586	+	(TG)n	Simple_repeat	1	25	0	273
48	0	0	0	ptg004795l	260840	260882	-2705517	+	(ATA)n	Simple_repeat	1	43	0	274
15	13.7	3.1	0	ptg004795l	260885	260916	-2705483	+	(TTA)n	Simple_repeat	1	33	0	275
13	0	0	0	ptg004795l	264695	264711	-2701688	+	(TTA)n	Simple_repeat	1	17	0	276
227	16.7	2.3	0	ptg004795l	264712	264753	-2701646	+	IS3EU-5_DR	DNA/IS3EU	5763	5805	-2483	277
12	17.5	7.7	0	ptg004795l	264779	264817	-2701582	+	(TACAA)n	Simple_repeat	1	42	0	278
371	30	4.9	4.2	ptg004795l	265168	266006	-2700393	C	L2	LINE/L2	-378	3041	2197	279
21	16.3	0	0	ptg004795l	266309	266349	-2700050	+	(ATTG)n	Simple_repeat	1	41	0	280
37	0	0	0	ptg004795l	266485	266518	-2699881	+	(AGAA)n	Simple_repeat	1	34	0	281
573	34	8	1.7	ptg004795l	266702	267517	-2698882	+	Gypsy-29-I_DR	LTR/Gypsy	4042	4913	-260	282
12	28.1	3.9	0	ptg004795l	268274	268288	-2698111	+	(GGTG)n	Simple_repeat	1	22	-32	283
16	0	0	0	ptg004795l	268289	268305	-2698094	+	(G)n	Simple_repeat	1	17	0	284
12	28.1	3.9	0	ptg004795l	268306	268325	-2698074	+	(GGTG)n	Simple_repeat	23	54	0	283
13	19.1	3.8	5.8	ptg004795l	269228	269280	-2697119	+	(ATA)n	Simple_repeat	1	52	0	285
137	2.3	0	0.8	ptg004795l	270823	270956	-2695443	+	(TA)n	Simple_repeat	1	133	0	286
106	0	0	0	ptg004795l	271596	271685	-2694714	+	(AT)n	Simple_repeat	1	90	0	287
73	1.4	0	1.4	ptg004795l	273104	273177	-2693222	+	(TCTA)n	Simple_repeat	1	73	0	288
65	1.7	0	0	ptg004795l	273179	273238	-2693161	+	(CA)n	Simple_repeat	1	60	0	289
19	13.9	6.8	3.3	ptg004795l	273353	273366	-2693033	+	(ATTTTT)n	Simple_repeat	1	41	-27	290
13	26.8	2.2	0	ptg004795l	273367	273411	-2692988	+	(TATT)n	Simple_repeat	1	46	0	291
19	13.9	6.8	3.3	ptg004795l	273412	273418	-2692981	+	(ATTTTT)n	Simple_repeat	42	68	0	290
54	0	0	0	ptg004795l	274554	274601	-2691798	+	(ATA)n	Simple_repeat	1	48	0	292
83	0	0	0	ptg004795l	275827	275899	-2690500	+	(TCTA)n	Simple_repeat	1	73	0	293
45	0	0	0	ptg004795l	277293	277333	-2689066	+	(AAAT)n	Simple_repeat	1	41	0	294
49	0	0	0	ptg004795l	279081	279122	-2687277	+	(TA)n	Simple_repeat	1	42	0	295
18	0	0	0	ptg004795l	279163	279184	-2687215	+	(AAT)n	Simple_repeat	1	22	0	296
227	4.2	0	12.7	ptg004795l	279241	279259	-2687140	+	Dada-U6_DR	DNA/Dada	785	801	-8162	297
80	0	0	0	ptg004795l	279260	279327	-2687072	+	(AT)n	Simple_repeat	1	68	0	298
65	0	0	0	ptg004795l	279331	279385	-2687014	+	(TC)n	Simple_repeat	1	55	0	299
227	4.2	0	12.7	ptg004795l	279386	279416	-2686983	+	Dada-U6_DR	DNA/Dada	802	832	-8131	297
70	6.4	0	0	ptg004795l	280799	280880	-2685519	+	(GT)n	Simple_repeat	1	82	0	300
15	18.1	0	0	ptg004795l	281577	281608	-2684791	+	(CTCT)n	Simple_repeat	1	32	0	301
68	0	0	0	ptg004795l	282355	282414	-2683985	+	(ATT)n	Simple_repeat	1	60	0	302
12	4.3	8.3	0	ptg004795l	282610	282633	-2683766	+	(TAT)n	Simple_repeat	1	26	0	303
51	0	1.9	1.9	ptg004795l	283766	283819	-2682580	+	(AAT)n	Simple_repeat	1	54	0	304
33	0	0	0	ptg004795l	283996	284026	-2682373	+	(AAACAA)n	Simple_repeat	1	31	0	305
367	25.1	2.5	7.6	ptg004795l	284088	284099	-2682300	C	EnSpm-N18_DR	DNA/CMC-EnSpm	-2131	3344	3309	306
540	20.9	0	1.2	ptg004795l	284100	284259	-2682140	C	Polinton-1_DR	DNA/Maverick	-727	17758	17601	307
435	20	0	0	ptg004795l	284184	284303	-2682096	C	Gypsy-31-LTR_DR	LTR/Gypsy	-798	156	37	308 *
610	22	0.4	1.1	ptg004795l	284213	284402	-2681997	C	ERV1-N3-I_DR	LTR/ERV1	-825	3766	3593	309
269	27.4	7.5	1.5	ptg004795l	284267	284403	-2681996	+	DNA-8-5_DR	DNA/hAT-Ac	1529	1674	-466	310 *
367	25.1	2.5	7.6	ptg004795l	284304	284376	-2682023	C	EnSpm-N18_DR	DNA/CMC-EnSpm	-2131	3308	3071	306
22	17.6	0	0	ptg004795l	284972	285010	-2681389	+	A-rich	Low_complexity	1	39	0	311
20	4.3	0	0	ptg004795l	285437	285460	-2680939	+	(C)n	Simple_repeat	1	24	0	312
22	12.8	0	0	ptg004795l	285998	286031	-2680368	+	(A)n	Simple_repeat	1	34	0	313
82	0	0	0	ptg004795l	286907	286978	-2679421	+	(AGAA)n	Simple_repeat	1	72	0	314
15	4.8	0	0	ptg004795l	287888	287909	-2678490	+	(TCAT)n	Simple_repeat	1	22	0	315
105	9.3	2.8	2.8	ptg004795l	288096	288313	-2678086	+	(AT)n	Simple_repeat	1	218	0	316
15	4.5	0	4.2	ptg004795l	288531	288555	-2677844	+	(AAT)n	Simple_repeat	1	24	0	317
15	22.6	0	7.3	ptg004795l	288711	288769	-2677630	+	(TTTGTA)n	Simple_repeat	1	55	0	318
74	0	0	0	ptg004795l	288821	288883	-2677516	+	(AT)n	Simple_repeat	1	63	0	319
48	0	0	0	ptg004795l	289004	289046	-2677353	+	(AAT)n	Simple_repeat	1	43	0	320
63	0	0	0	ptg004795l	289186	289241	-2677158	+	(CTAT)n	Simple_repeat	1	56	0	321
44	0	0	0	ptg004795l	291041	291078	-2675321	+	(CT)n	Simple_repeat	1	38	0	322
51	3.9	0	0	ptg004795l	291091	291143	-2675256	+	(AG)n	Simple_repeat	1	53	0	323
21	4	0	0	ptg004795l	291202	291227	-2675172	+	(AC)n	Simple_repeat	1	26	0	324
16	5.2	0	0	ptg004795l	293245	293264	-2673135	+	(T)n	Simple_repeat	1	20	0	325
383	31.9	2.8	1.6	ptg004795l	294548	295013	-2671386	+	Mariner-8_DR	DNA/TcMar-Tc1	923	1381	-232	326
67	0	0	0	ptg004795l	295317	295373	-2671026	+	(TA)n	Simple_repeat	1	57	0	327
29	0	0	0	ptg004795l	295563	295587	-2670812	+	(AT)n	Simple_repeat	1	25	0	328
18	27.8	2.4	3.7	ptg004795l	295945	295965	-2670434	+	(ATA)n	Simple_repeat	1	81	0	329
23	16.3	1.6	5.1	ptg004795l	295966	296026	-2670373	+	A-rich	Low_complexity	1	59	0	330
449	25.8	0	0	ptg004795l	296157	296276	-2670123	+	MIRc	SINE/MIR	3	122	-146	331
260	15	0	0	ptg004795l	296347	296386	-2670013	C	IS3EU-5_DR	DNA/IS3EU	-2484	5804	5765	332
239	23.3	0	0	ptg004795l	296387	296406	-2669993	+	CryptonV-1_DR	DNA/Crypton-V	14573	14632	-3241	333
33	7.5	0	0	ptg004795l	296557	296598	-2669801	+	(TC)n	Simple_repeat	1	42	0	334
20	18.3	1.6	5.1	ptg004795l	296827	296887	-2669512	+	A-rich	Low_complexity	1	59	0	335
17	0	0	0	ptg004795l	297420	297441	-2668958	+	(AGGG)n	Simple_repeat	1	22	0	336
94	0	0	0	ptg004795l	297490	297569	-2668830	+	(TA)n	Simple_repeat	1	80	0	337
16	0	0	0	ptg004795l	298329	298345	-2668054	+	(A)n	Simple_repeat	1	17	0	338
12	3.5	13.8	0	ptg004795l	300822	300850	-2665549	+	A-rich	Low_complexity	1	33	0	339
17	8.2	0	0	ptg004795l	301001	301026	-2665373	+	(AAT)n	Simple_repeat	1	26	0	340
16	14.8	0	5.1	ptg004795l	302859	302899	-2663500	+	(CTGTGT)n	Simple_repeat	1	39	0	341
30	0	0	0	ptg004795l	302900	302925	-2663474	+	(TA)n	Simple_repeat	1	26	0	342
12	8.9	4.2	0	ptg004795l	303101	303124	-2663275	+	(ATT)n	Simple_repeat	1	25	0	343
16	16.2	2.3	2.3	ptg004795l	304669	304711	-2661688	+	(TCTCCTC)n	Simple_repeat	1	43	0	344
66	0	1.7	0	ptg004795l	304914	304973	-2661426	+	(AT)n	Simple_repeat	1	61	0	345
18	23.5	0	0	ptg004795l	305157	305196	-2661203	+	A-rich	Low_complexity	1	40	0	346
14	4.5	4.3	0	ptg004795l	311439	311461	-2654938	+	(CCT)n	Simple_repeat	1	24	0	347
234	31.9	2.7	1.1	ptg004795l	311723	311906	-2654493	C	HERO-2_DR	LINE/R2-Hero	-1263	2376	2190	348
13	15.7	2.6	5.3	ptg004795l	314691	314732	-2651667	+	(AAT)n	Simple_repeat	1	40	0	349
17	12.7	0	0	ptg004795l	315790	315815	-2650584	+	(T)n	Simple_repeat	1	26	0	350
18	25	3.1	1.5	ptg004795l	316480	316543	-2649856	+	(TGTT)n	Simple_repeat	1	65	0	351
248	17.2	0	0	ptg004795l	317231	317294	-2649105	+	ERV1-N6-I_DR	LTR/ERV1	3355	3418	-1085	352
13	18.5	0	0	ptg004795l	320553	320583	-2645816	+	A-rich	Low_complexity	1	31	0	353
465	31.8	3.3	4.7	ptg004795l	321002	321603	-2644796	+	Mariner-N20_DR	DNA/TcMar-Tc1	254	1279	-348	354
69	0	0	0	ptg004795l	322222	322280	-2644119	+	(TA)n	Simple_repeat	1	59	0	355
44	2.4	0	0	ptg004795l	322284	322325	-2644074	+	(TG)n	Simple_repeat	1	42	0	356
56	0	0	0	ptg004795l	323576	323623	-2642776	+	(TA)n	Simple_repeat	1	48	0	357
378	24.5	1.9	1.9	ptg004795l	325102	325209	-2641190	+	MIRc	SINE/MIR	2	109	-159	358
275	14.3	0	0	ptg004795l	325272	325313	-2641086	C	IS3EU-5_DR	DNA/IS3EU	-2484	5804	5763	359
260	21.4	0	0	ptg004795l	325314	325327	-2641072	+	CryptonV-1_DR	DNA/Crypton-V	14573	14628	-3245	360
70	0	0	0	ptg004795l	325443	325504	-2640895	+	(TTA)n	Simple_repeat	1	62	0	361
58	1.8	0	0	ptg004795l	325636	325691	-2640708	+	(TTA)n	Simple_repeat	1	56	0	362
19	17.2	0	0	ptg004795l	327219	327251	-2639148	+	A-rich	Low_complexity	1	33	0	363
68	0	0	0	ptg004795l	327360	327417	-2638982	+	(TA)n	Simple_repeat	1	58	0	364
276	18.4	0	0	ptg004795l	328052	328100	-2638299	+	IS3EU-5_DR	DNA/IS3EU	5763	5811	-2477	365
456	21.9	1.6	1.6	ptg004795l	328164	328284	-2638115	C	MIRc	SINE/MIR	-146	122	2	366
17	0	0	0	ptg004795l	330392	330410	-2635989	+	(C)n	Simple_repeat	1	19	0	367
72	1.5	0	0	ptg004795l	331592	331659	-2634740	+	(AAT)n	Simple_repeat	1	68	0	368
15	0	0	0	ptg004795l	332101	332119	-2634280	+	(ATTT)n	Simple_repeat	1	19	0	369
41	2.4	0	0	ptg004795l	332120	332161	-2634238	+	(TATG)n	Simple_repeat	1	42	0	370
41	0	0	0	ptg004795l	332166	332203	-2634196	+	(AAAT)n	Simple_repeat	1	38	0	371
787	29.9	5.5	5.5	ptg004795l	332899	333479	-2632920	+	L3	LINE/CR1	3172	3752	-347	372
268	11.1	2.2	0	ptg004795l	333809	333853	-2632546	+	X2_LINE	LINE/CR1	1363	1408	0	373
16	9.7	0	0	ptg004795l	334660	334681	-2631718	+	(T)n	Simple_repeat	1	22	0	374
12	29	1.6	3.3	ptg004795l	334682	334717	-2631682	+	(TATTTAT)n	Simple_repeat	5	61	0	375
17	7.5	0	3.5	ptg004795l	340781	340810	-2625589	+	(TTA)n	Simple_repeat	1	29	0	376
13	21.3	3.2	6.7	ptg004795l	345756	345817	-2620582	+	A-rich	Low_complexity	1	60	0	377
74	0	0	0	ptg004795l	346609	346673	-2619726	+	(TTA)n	Simple_repeat	1	65	0	378
237	19	3.3	3.3	ptg004795l	347952	348011	-2618388	+	Gypsy120-I_DR	LTR/Gypsy	2019	2078	-2444	379
1970	37.7	4.6	4.2	ptg004795l	348017	349584	-2616815	+	Gypsy139-I_DR	LTR/Gypsy	1905	3480	-751	380
12	15.8	0	3.5	ptg004795l	349746	349775	-2616624	+	A-rich	Low_complexity	1	29	0	381
584	30.8	4.1	3	ptg004795l	350446	350854	-2615545	+	Gypsy139-I_DR	LTR/Gypsy	3747	4415	-107	380
119	18.2	0	0	ptg004795l	352469	352691	-2613708	+	(GTGCT)n	Simple_repeat	1	223	0	382
13	19.2	0	0	ptg004795l	352774	352803	-2613596	+	(GTGT)n	Simple_repeat	1	30	0	383
16	14.4	2.5	2.5	ptg004795l	354549	354588	-2611811	+	(ATTTATT)n	Simple_repeat	1	40	0	384
18	10.1	6.2	0	ptg004795l	354821	354852	-2611547	+	GA-rich	Low_complexity	1	34	0	385
14	20.5	3.7	3.7	ptg004795l	356978	357031	-2609368	+	A-rich	Low_complexity	1	54	0	386
84	4.5	0	0	ptg004795l	357681	357772	-2608627	+	(TTA)n	Simple_repeat	1	92	0	387
18	14.2	1.9	7.8	ptg004795l	358607	358660	-2607739	+	(CAC)n	Simple_repeat	1	51	0	388
2182	33.8	6.6	6.2	ptg004795l	359796	362232	-2604167	+	Gypsy-169-I_DR	LTR/Gypsy	1836	4284	-54	389
74	0	0	0	ptg004795l	362622	362686	-2603713	+	(TTA)n	Simple_repeat	1	65	0	390
327	27.2	6.6	6.6	ptg004795l	363174	363370	-2603029	+	Tx1-32_DR	LINE/L1-Tx1	212	408	-4894	391
14	16.6	6	1.9	ptg004795l	366789	366804	-2599595	+	(ATAT)n	Simple_repeat	1	15	0	392
26	10	0	0	ptg004795l	366805	366847	-2599552	+	(TATC)n	Simple_repeat	1	43	0	393
14	16.6	6	1.9	ptg004795l	366848	366880	-2599519	+	(ATAT)n	Simple_repeat	4	39	0	394
16	9.3	0	0	ptg004795l	367982	368004	-2598395	+	(T)n	Simple_repeat	1	23	0	395
76	0	0	0	ptg004795l	368675	368739	-2597660	+	(TA)n	Simple_repeat	1	65	0	396
40	0	0	0	ptg004795l	370645	370681	-2595718	+	(AATA)n	Simple_repeat	1	37	0	397
472	23.8	3.8	1.6	ptg004795l	371061	371188	-2595211	+	MIRc	SINE/MIR	2	132	-136	398
254	19.1	10	1.6	ptg004795l	371233	371246	-2595153	C	DNA6-1B_DR	DNA/hAT-hAT5	-645	191	148	399
301	15.9	0	0	ptg004795l	371247	371290	-2595109	C	IS3EU-5_DR	DNA/IS3EU	-2482	5806	5763	400
366	26.8	6.8	0.8	ptg004795l	371467	371590	-2594809	+	Harbinger-4_DR	DNA/PIF-Harbing	er 1532	1663	-1682	401
272	13.3	0	10	ptg004795l	372863	372874	-2593525	C	SINE_DR1	SINE	-12	245	237	402
46	0	0	0	ptg004795l	372875	372916	-2593483	+	(TTAT)n	Simple_repeat	1	42	0	403
272	13.3	0	10	ptg004795l	372917	372953	-2593446	C	SINE_DR1	SINE	-21	236	201	402
16	14.4	0	0	ptg004795l	373785	373815	-2592584	+	(TTGTT)n	Simple_repeat	1	31	0	404
62	0	0	0	ptg004795l	375062	375114	-2591285	+	(TG)n	Simple_repeat	1	53	0	405
41	0	0	0	ptg004795l	375569	375603	-2590796	+	(AT)n	Simple_repeat	1	35	0	406
43	0	0	0	ptg004795l	375865	375903	-2590496	+	(TATG)n	Simple_repeat	1	39	0	407
446	35.3	2.3	2.3	ptg004795l	376296	376768	-2589631	C	Merrow_Cpb	DNA/CMC-Chapaev	-3 (481)	2069	1597	408
284	29.1	0	0	ptg004795l	376799	376884	-2589515	C	Merrow_Cpb	DNA/CMC-Chapaev	-3 (1746)	804	719	409
22	0	0	0	ptg004795l	377575	377598	-2588801	+	(A)n	Simple_repeat	1	24	0	410
52	2	0	0	ptg004795l	377612	377662	-2588737	+	(TTA)n	Simple_repeat	1	51	0	411
36	0	0	0	ptg004795l	377663	377695	-2588704	+	(CAT)n	Simple_repeat	1	33	0	412
50	0	0	0	ptg004795l	378744	378788	-2587611	+	(AAT)n	Simple_repeat	1	45	0	413
24	22.9	0	8	ptg004795l	379333	379427	-2586972	+	(TTGTTA)n	Simple_repeat	1	88	0	414
239	9.8	14.6	0	ptg004795l	379450	379490	-2586909	+	AmnSINE1	SINE/5S-Deu-L2	509	556	-19	415
256	25.2	4.5	5.3	ptg004795l	380503	380615	-2585784	C	DIRS-6_DR	LTR/Ngaro	-6190	336	225	416
1275	35.6	5.2	3.4	ptg004795l	382110	384325	-2582074	C	Gypsy-29-I_DR	LTR/Gypsy	-730	4443	2185	417
31	0	0	0	ptg004795l	384900	384928	-2581471	+	(AAG)n	Simple_repeat	1	29	0	418
296	5.4	1.8	6.7	ptg004795l	389061	389120	-2577279	C	L1-11_DR	LINE/L1	-548	6776	6720	419
49	0	0	0	ptg004795l	389121	389164	-2577235	+	(TAA)n	Simple_repeat	1	44	0	420
17	15	2.7	0	ptg004795l	389876	389912	-2576487	+	(ATGTAA)n	Simple_repeat	1	38	0	421
15	13.7	0	0	ptg004795l	390532	390555	-2575844	+	(AT)n	Simple_repeat	1	24	0	422
13	12.8	5.6	2.7	ptg004795l	391140	391175	-2575224	+	(AAT)n	Simple_repeat	1	37	0	423
19	21.7	0	2	ptg004795l	392365	392414	-2573985	+	(ATTT)n	Simple_repeat	1	49	0	424
82	0	0	0	ptg004795l	393019	393088	-2573311	+	(AT)n	Simple_repeat	1	70	0	425
262	16.9	1.7	6.3	ptg004795l	393256	393289	-2573110	C	IS3EU-5_DR	DNA/IS3EU	-2489	5799	5766	426
68	0	0	0	ptg004795l	393290	393349	-2573050	+	(AAT)n	Simple_repeat	1	60	0	427
262	16.9	1.7	6.3	ptg004795l	393350	393377	-2573022	C	IS3EU-5_DR	DNA/IS3EU	-2523	5765	5741	426
14	16.9	0	2.9	ptg004795l	394177	394211	-2572188	+	(TTTTTA)n	Simple_repeat	1	34	0	428
108	0	0	0	ptg004795l	394292	394383	-2572016	+	(CA)n	Simple_repeat	1	92	0	429
227	13.7	0	0	ptg004795l	395412	395462	-2570937	C	Dada-tA_DR	DNA/Dada	-368	8304	8254	430
48	0	0	0	ptg004795l	395463	395503	-2570896	+	(AC)n	Simple_repeat	1	41	0	431
92	3.3	0	0	ptg004795l	395844	395937	-2570462	+	(TGTGTG)n	Simple_repeat	1	94	0	432
80	0	0	0	ptg004795l	396222	396291	-2570108	+	(TAT)n	Simple_repeat	1	70	0	433
107	0	0	0	ptg004795l	397088	397178	-2569221	+	(AT)n	Simple_repeat	1	91	0	434
63	0	0	0	ptg004795l	398004	398059	-2568340	+	(TAA)n	Simple_repeat	1	56	0	435
55	0	0	0	ptg004795l	398114	398162	-2568237	+	(ATA)n	Simple_repeat	1	49	0	436
27	29.7	0	3.1	ptg004795l	398996	399095	-2567304	+	(ATT)n	Simple_repeat	1	97	0	437
95	0	1.2	0	ptg004795l	399643	399726	-2566673	+	(TA)n	Simple_repeat	1	85	0	438
12	4.3	8.3	0	ptg004795l	400056	400079	-2566320	+	(TTA)n	Simple_repeat	1	26	0	439
150	7.5	0	0	ptg004795l	401119	401304	-2565095	+	(GT)n	Simple_repeat	1	186	0	440
166	0	0	0	ptg004795l	401688	401828	-2564571	+	(TA)n	Simple_repeat	1	141	0	441
13	14.6	0	6.2	ptg004795l	402057	402090	-2564309	+	(AAT)n	Simple_repeat	1	32	0	442
329	30.6	0	0.9	ptg004795l	402431	402542	-2563857	C	MIR_Testu	SINE/MIR	-140	124	14	443
31	3.1	0	0	ptg004795l	403233	403265	-2563134	+	(ATA)n	Simple_repeat	1	33	0	444
14	9.3	2.5	7.9	ptg004795l	403299	403338	-2563061	+	(AAGTAA)n	Simple_repeat	1	38	0	445
31	0	0	0	ptg004795l	404260	404288	-2562111	+	(ATAA)n	Simple_repeat	1	29	0	446
76	0	0	0	ptg004795l	405246	405310	-2561089	+	(AT)n	Simple_repeat	1	65	0	447
64	0	0	0	ptg004795l	405945	406001	-2560398	+	(ATT)n	Simple_repeat	1	57	0	448
21	7.7	0	0	ptg004795l	407501	407528	-2558871	+	(TA)n	Simple_repeat	1	28	0	449
68	0	0	0	ptg004795l	407540	407597	-2558802	+	(TA)n	Simple_repeat	1	58	0	449
27	0	0	0	ptg004795l	408155	408180	-2558219	+	(G)n	Simple_repeat	1	26	0	450
20	4.3	0	0	ptg004795l	408644	408667	-2557732	+	(C)n	Simple_repeat	1	24	0	451
16	16.1	0	0	ptg004795l	409493	409520	-2556879	+	(T)n	Simple_repeat	1	28	0	452
39	17.7	0	0	ptg004795l	410507	410579	-2555820	+	(ATCA)n	Simple_repeat	1	73	0	453
666	34.8	3.1	2.2	ptg004795l	413432	413997	-2552402	+	Gypsy90-I_DR	LTR/Gypsy	2023	2858	-1501	454
563	37.1	3.9	2.7	ptg004795l	414085	414597	-2551802	+	Gypsy90-I_DR	LTR/Gypsy	3534	4052	-179	454
273	13.9	0	0	ptg004795l	416287	416329	-2550070	+	IS3EU-5_DR	DNA/IS3EU	5762	5804	-2484	455
281	27	11.5	1	ptg004795l	416394	416494	-2549905	C	MIR1_Amn	SINE/MIR	-106	124	12	456
17	0	0	0	ptg004795l	417242	417262	-2549137	+	(CCT)n	Simple_repeat	1	21	0	457
15	0	0	0	ptg004795l	420043	420059	-2546340	+	(AT)n	Simple_repeat	1	17	0	458
20	19.7	2.3	8.4	ptg004795l	421000	421087	-2545312	+	(TCTGCCC)n	Simple_repeat	1	83	0	459
16	19.5	7	3.4	ptg004795l	421296	421352	-2545047	+	(TC)n	Simple_repeat	1	59	0	460
26	26.9	3.8	5.3	ptg004795l	421688	421820	-2544579	+	(CT)n	Simple_repeat	1	131	0	461
17	29.4	2.9	4.9	ptg004795l	422037	422140	-2544259	+	(CTC)n	Simple_repeat	1	102	0	462
12	15.8	2.6	5.3	ptg004795l	422715	422753	-2543646	+	(CCTCTCT)n	Simple_repeat	1	38	0	463
14	18.1	3	0	ptg004795l	423146	423232	-2543167	+	(CCT)n	Simple_repeat	1	89	0	464
29	0	0	0	ptg004795l	424208	424234	-2542165	+	(AAT)n	Simple_repeat	1	27	0	465
13	27.8	4.1	2.7	ptg004795l	424383	424455	-2541944	+	(ATGATT)n	Simple_repeat	1	74	0	466 *
18	11.8	0	7.5	ptg004795l	424422	424464	-2541935	+	(TAT)n	Simple_repeat	1	40	0	467
77	0	1.4	0	ptg004795l	425969	426037	-2540362	+	(CT)n	Simple_repeat	1	70	0	468
16	20.2	5.9	0	ptg004795l	426038	426088	-2540311	+	(ATAT)n	Simple_repeat	1	54	0	469
15	21.6	5.1	0	ptg004795l	426755	426793	-2539606	+	(AC)n	Simple_repeat	1	41	0	470
15	21.6	5.1	0	ptg004795l	429153	429191	-2537208	+	(AC)n	Simple_repeat	1	41	0	471
81	0	0	0	ptg004795l	429460	429530	-2536869	+	(AAT)n	Simple_repeat	1	71	0	472
4443	23.8	4.9	1.5	ptg004795l	429915	431225	-2535174	C	Tc1-1_DR	DNA/TcMar-Tc1	0	1625	268	473
260	24.2	0	1.5	ptg004795l	431438	431504	-2534895	+	Tc1-1_DR	DNA/TcMar-Tc1	1560	1625	0	474
70	0	0	0	ptg004795l	431739	431798	-2534601	+	(AT)n	Simple_repeat	1	60	0	475
12	24.1	4.8	3.2	ptg004795l	432201	432228	-2534171	+	(ATTACA)n	Simple_repeat	1	49	-14	476
18	7.5	0	0	ptg004795l	432229	432256	-2534143	+	(ATT)n	Simple_repeat	1	28	0	477
12	24.1	4.8	3.2	ptg004795l	432257	432262	-2534137	+	(ATTACA)n	Simple_repeat	50	63	0	476
60	0	0	0	ptg004795l	432328	432380	-2534019	+	(TAA)n	Simple_repeat	1	53	0	478
54	0	0	0	ptg004795l	432752	432797	-2533602	+	(TA)n	Simple_repeat	1	46	0	479
395	25.1	2.1	3.6	ptg004795l	432807	433000	-2533399	C	Mariner-N12_DR	DNA/TcMar-Tc1	-15	209	19	480
834	32.2	4.3	4.7	ptg004795l	433007	434006	-2532393	C	Tc1-1_DR	DNA/TcMar-Tc1	-224	1401	406	481
22	7.3	0	0	ptg004795l	435864	435892	-2530507	+	(T)n	Simple_repeat	1	29	0	482
15	27.5	0	0	ptg004795l	436163	436210	-2530189	+	(TTTAT)n	Simple_repeat	1	48	0	483
14	24.3	5.6	2.7	ptg004795l	438795	438865	-2527534	+	(CAATA)n	Simple_repeat	1	73	0	484
74	0	0	0	ptg004795l	438949	439011	-2527388	+	(AC)n	Simple_repeat	1	63	0	485
18	0	0	0	ptg004795l	439050	439069	-2527330	+	(T)n	Simple_repeat	1	20	0	486
748	30.2	5.2	3.7	ptg004795l	440386	441028	-2525371	+	Mariner-10_DR	DNA/TcMar-Tc1	444	1231	-383	487
13	0	0	0	ptg004795l	441166	441182	-2525217	+	(TTC)n	Simple_repeat	1	17	0	488
93	0	0	0	ptg004795l	441574	441652	-2524747	+	(TA)n	Simple_repeat	1	79	0	489
14	10.4	3	3	ptg004795l	442009	442041	-2524358	+	(TTTGT)n	Simple_repeat	1	33	0	490
69	0	0	0	ptg004795l	442145	442203	-2524196	+	(AT)n	Simple_repeat	1	59	0	491
254	20.5	0	4.9	ptg004795l	442366	442447	-2523952	+	Crack-3_DR	LINE/L2	3643	3720	0	492
13	22.6	0	0	ptg004795l	443434	443469	-2522930	+	(ATATA)n	Simple_repeat	1	36	0	493
11	3.6	13.8	0	ptg004795l	443464	443492	-2522907	+	(ATGCAA)n	Simple_repeat	1	33	0	494 *
13	4.7	0	4.3	ptg004795l	448957	448980	-2517419	+	(ATAA)n	Simple_repeat	1	23	0	495
137	0.8	0	0.8	ptg004795l	449127	449251	-2517148	+	(TA)n	Simple_repeat	1	124	0	496
41	0	0	2.4	ptg004795l	455110	455151	-2511248	+	(AAAT)n	Simple_repeat	1	41	0	497
60	4.6	0	0	ptg004795l	457436	457502	-2508897	+	(AAT)n	Simple_repeat	1	67	0	498
93	1.2	0	1.1	ptg004795l	460078	460165	-2506234	+	(TA)n	Simple_repeat	1	87	0	499
35	0	0	0	ptg004795l	460772	460801	-2505598	+	(TA)n	Simple_repeat	1	30	0	500
17	0	7.4	0	ptg004795l	461407	461433	-2504966	+	(ACAA)n	Simple_repeat	1	29	0	501
341	33	5.8	5.1	ptg004795l	462288	462814	-2503585	+	CR1-L3A_Croc	LINE/CR1	814	1344	-2944	502
248	17.5	8.1	5.9	ptg004795l	463974	464058	-2502341	+	L1-67_DR	LINE/L1	2580	2666	-2702	503
1435	34.8	2.9	2.9	ptg004795l	464128	465413	-2500986	+	X2_LINE	LINE/CR1	125	1182	-226	504
230	19.6	0	0	ptg004795l	465495	465540	-2500859	+	X2_LINE	LINE/CR1	1363	1408	0	505
16	5.3	0	0	ptg004795l	466727	466746	-2499653	+	(AC)n	Simple_repeat	1	20	0	506
13	13.6	4.3	6.7	ptg004795l	467613	467658	-2498741	+	A-rich	Low_complexity	1	45	0	507
12	14.1	3	3	ptg004795l	474124	474156	-2492243	+	A-rich	Low_complexity	1	33	0	508
13	17.9	0	7.3	ptg004795l	475686	475729	-2490670	+	A-rich	Low_complexity	1	41	0	509
357	30.3	1.6	1.6	ptg004795l	476296	476524	-2489875	+	X2_LINE	LINE/CR1	125	190	-1218	510
281	24.6	0	0	ptg004795l	476559	476627	-2489772	C	L3	LINE/CR1	-858	3241	3173	511
256	23.2	0	0	ptg004795l	476683	476738	-2489661	C	CR1_Amni-1	LINE/CR1	-1258	61	6	512
38	0	0	2.6	ptg004795l	490700	490738	-2475661	+	(TTA)n	Simple_repeat	1	38	0	513
79	0	0	0	ptg004795l	490873	490939	-2475460	+	(AT)n	Simple_repeat	1	67	0	514
262	14.3	0	0	ptg004795l	494762	494803	-2471596	+	IS3EU-5_DR	DNA/IS3EU	5763	5804	-2484	515
427	28.1	0	0	ptg004795l	494874	494994	-2471405	C	MIRc	SINE/MIR	-146	122	2	516
16	9.8	0	0	ptg004795l	495221	495242	-2471157	+	(C)n	Simple_repeat	1	22	0	517
227	20	0	4.3	ptg004795l	495459	495505	-2470894	+	SINE_DR1	SINE	192	236	-21	518
84	0	0	0	ptg004795l	495514	495587	-2470812	+	(TAA)n	Simple_repeat	1	74	0	519
12	14.1	3	3	ptg004795l	502591	502623	-2463776	+	(TGTAT)n	Simple_repeat	1	33	0	520
12	27.7	0	0	ptg004795l	503431	503469	-2462930	+	A-rich	Low_complexity	1	39	0	521
93	1.2	0	0	ptg004795l	505688	505773	-2460626	+	(TTA)n	Simple_repeat	1	86	0	522
12	13.9	0	0	ptg004795l	509129	509152	-2457247	+	(TAA)n	Simple_repeat	1	24	0	523
337	29.7	7.1	4.1	ptg004795l	509676	509798	-2456601	+	MIR1_Amn	SINE/MIR	2	128	-102	524
17	8	0	0	ptg004795l	510676	510702	-2455697	+	(GTGCA)n	Simple_repeat	1	27	0	525
306	22	10.3	7.9	ptg004795l	510705	511115	-2455284	C	DNA-2-15_DR	DNA	-120	1164	863	526
53	16.3	1	0	ptg004795l	511116	511214	-2455185	+	(GTACA)n	Simple_repeat	1	100	0	527
16	0	0	0	ptg004795l	513314	513330	-2453069	+	(A)n	Simple_repeat	1	17	0	528
91	0	0	0	ptg004795l	513761	513837	-2452562	+	(TA)n	Simple_repeat	1	77	0	529
13	18.5	0	0	ptg004795l	514718	514748	-2451651	+	A-rich	Low_complexity	1	31	0	530
480	32.4	3.1	3.4	ptg004795l	515679	516232	-2450167	C	TE-X-10_DR	DNA/TcMar-Tc1	-348	1279	185	531
85	0	0	0	ptg004795l	516952	517023	-2449376	+	(TA)n	Simple_repeat	1	72	0	532
92	0	0	0	ptg004795l	517469	517546	-2448853	+	(TA)n	Simple_repeat	1	78	0	533
12	21.7	0	0	ptg004795l	519728	519759	-2446640	+	GA-rich	Low_complexity	1	32	0	534
15	21.3	1.8	5.7	ptg004795l	521240	521298	-2445101	+	(TTA)n	Simple_repeat	1	56	0	535
31	2.6	0	0	ptg004795l	522089	522127	-2444272	+	(TAT)n	Simple_repeat	1	39	0	536
44	0	0	0	ptg004795l	522128	522167	-2444232	+	(TAA)n	Simple_repeat	1	40	0	537
16	0	0	0	ptg004795l	522649	522665	-2443734	+	(A)n	Simple_repeat	1	17	0	538
259	17.9	5.6	4.3	ptg004795l	522666	522735	-2443664	C	AmnSINE1	SINE/5S-Deu-L2	0	575	505	539
374	18.2	1.3	0	ptg004795l	522801	522877	-2443522	C	MIR_Testu	SINE/MIR	-134	130	53	540
16	16.8	0	0	ptg004795l	523589	523615	-2442784	+	A-rich	Low_complexity	1	27	0	541
232	19.8	11	1.2	ptg004795l	524662	524672	-2441727	C	CryptonV-1_DR	DNA/Crypton-V	-3214	14659	14569	542
238	13.1	0	14.1	ptg004795l	524673	524687	-2441712	+	DNA8-20_DR	DNA/hAT	12695	12755	-8033	543
249	23.6	0	1.8	ptg004795l	524688	524743	-2441656	+	DNA-2-1_DR	DNA/CMC-EnSpm	1515	1569	-981	544
26	0	0	3.5	ptg004795l	525849	525878	-2440521	+	(AAAAC)n	Simple_repeat	1	29	0	545
14	22.6	2.4	0	ptg004795l	526038	526078	-2440321	+	(TTAT)n	Simple_repeat	1	42	0	546
18	0	0	0	ptg004795l	526153	526172	-2440227	+	(G)n	Simple_repeat	1	20	0	547
17	25.5	2	0	ptg004795l	526282	526332	-2440067	+	(TAA)n	Simple_repeat	1	52	0	548
22	0	0	0	ptg004795l	529371	529394	-2437005	+	(A)n	Simple_repeat	1	24	0	549
15	0	0	4.5	ptg004795l	529614	529636	-2436763	+	(TAT)n	Simple_repeat	1	22	0	550
125	0.9	0	0	ptg004795l	531375	531485	-2434914	+	(TA)n	Simple_repeat	1	111	0	551
15	16.6	0	2.9	ptg004795l	531697	531732	-2434667	+	A-rich	Low_complexity	1	35	0	552
53	0	0	0	ptg004795l	531779	531826	-2434573	+	(CAGTCACC)n	Simple_repeat	1	48	0	553
81	0	0	0	ptg004795l	532201	532269	-2434130	+	(TA)n	Simple_repeat	1	69	0	554
15	7	6.7	0	ptg004795l	532616	532645	-2433754	+	(TTTAT)n	Simple_repeat	1	32	0	555
492	25.2	1.6	1.6	ptg004795l	532719	532839	-2433560	+	MIRc	SINE/MIR	2	122	-146	556
235	19	10.8	0	ptg004795l	532894	532909	-2433490	C	DNA6-1B_DR	DNA/hAT-hAT5	-645	191	127	557
277	14.3	0	0	ptg004795l	532910	532951	-2433448	C	IS3EU-5_DR	DNA/IS3EU	-2484	5804	5763	558
307	7.7	0	0	ptg004795l	533348	533733	-2432666	+	(TG)n	Simple_repeat	1	386	0	559
13	14.7	3.3	0	ptg004795l	534098	534127	-2432272	+	(TAAT)n	Simple_repeat	1	31	0	560
81	0	0	0	ptg004795l	534218	534286	-2432113	+	(TA)n	Simple_repeat	1	69	0	561
16	4.5	4.3	0	ptg004795l	534315	534337	-2432062	+	(TA)n	Simple_repeat	1	24	0	561
16	10.8	0	3.2	ptg004795l	534852	534883	-2431516	+	(AAAAAG)n	Simple_repeat	1	31	0	562
871	33.5	4.2	4.2	ptg004795l	535985	536524	-2429875	+	CR1-1_Amn	LINE/CR1	61	540	-273	563
245	19.6	0	0	ptg004795l	536603	536648	-2429751	+	X2_LINE	LINE/CR1	1363	1408	0	564
574	31	4.3	5.4	ptg004795l	537051	537473	-2428926	C	Penelope-3_DR	LINE/Penelope	-449	754	337	565
78	0	0	0	ptg004795l	538161	538226	-2428173	+	(AT)n	Simple_repeat	1	66	0	566
12	18.8	6.7	4.9	ptg004795l	538698	538757	-2427642	+	(ATCAA)n	Simple_repeat	1	61	0	567
36	0	0	0	ptg004795l	539371	539403	-2426996	+	(TAA)n	Simple_repeat	1	33	0	568
432	30.1	3.9	1.6	ptg004795l	539532	539656	-2426743	C	MIR1_Amn	SINE/MIR	-102	128	1	569
15	5.6	0	0	ptg004795l	541021	541039	-2425360	+	(T)n	Simple_repeat	1	19	0	570
13	17.5	0	3	ptg004795l	541806	541839	-2424560	+	(TGTT)n	Simple_repeat	1	33	0	571
18	17.5	2.1	2.1	ptg004795l	546669	546715	-2419684	+	(AATTTAC)n	Simple_repeat	1	47	0	572
18	8.6	5.1	2.5	ptg004795l	549070	549108	-2417291	+	(TATT)n	Simple_repeat	1	40	0	573
70	0	0	0	ptg004795l	549833	549892	-2416507	+	(TA)n	Simple_repeat	1	60	0	574
12	19.7	7.1	3.5	ptg004795l	550401	550456	-2415943	+	(TTTTG)n	Simple_repeat	1	58	0	575
13	0	5	0	ptg004795l	550781	550800	-2415599	+	(AAT)n	Simple_repeat	1	21	0	576
13	12.3	5.4	2.6	ptg004795l	551803	551839	-2414560	+	(ACAAG)n	Simple_repeat	1	38	0	577
14	0	0	4.8	ptg004795l	552323	552344	-2414055	+	(ATT)n	Simple_repeat	1	21	0	578
231	27.6	4.8	3.9	ptg004795l	553226	553432	-2412967	+	Copia-7-I_DR	LTR/Gypsy	2753	2961	-261	579
258	27.8	0	6.7	ptg004795l	556766	556869	-2409530	+	Merrow_Cpb	DNA/CMC-Chapaev	-3 719	815	-1735	580
486	35.5	4.6	3.9	ptg004795l	557083	558100	-2408299	+	Merrow_Cpb	DNA/CMC-Chapaev	-3 1045	2069	-481	581
66	1.6	0	0	ptg004795l	560393	560455	-2405944	+	(ATT)n	Simple_repeat	1	63	0	582
235	16.7	0	0	ptg004795l	560462	560497	-2405902	C	SINE_DR1	SINE	-21	236	201	583
28	0	0	0	ptg004795l	560723	560749	-2405650	+	(G)n	Simple_repeat	1	27	0	584
624	31.6	6.2	6.5	ptg004795l	561899	562417	-2403982	+	Gypsy91-I_DR	LTR/Gypsy	2135	2651	-1608	585
241	16.7	2.3	0	ptg004795l	562831	562872	-2403527	C	IS3EU-5_DR	DNA/IS3EU	-2483	5805	5763	586
14	0	0	0	ptg004795l	562873	562890	-2403509	+	(AAT)n	Simple_repeat	1	18	0	587
20	20.1	1.9	1.9	ptg004795l	563923	563976	-2402423	+	A-rich	Low_complexity	1	54	0	588
14	10.7	0	6.2	ptg004795l	564738	564771	-2401628	+	(TGTGTT)n	Simple_repeat	1	32	0	589
26	0	0	0	ptg004795l	567175	567199	-2399200	+	(ACAA)n	Simple_repeat	1	25	0	590
17	13.1	0	0	ptg004795l	567328	567353	-2399046	+	(A)n	Simple_repeat	1	26	0	591
519	32.5	5.7	5.3	ptg004795l	567801	568329	-2398070	+	CR1-L3A_Croc	LINE/CR1	814	1344	-2944	592
365	32.3	4.5	3.7	ptg004795l	568383	568710	-2397689	+	CR1-3_Croc	LINE/CR1	242	572	-3033	593
256	18.8	8.1	5.9	ptg004795l	569637	569721	-2396678	+	L1-67_DR	LINE/L1	2580	2666	-2702	594 *
1621	34.5	4.4	4.2	ptg004795l	569673	571077	-2395322	+	X2_LINE	LINE/CR1	2	1091	-317	595
271	26.6	2.5	4.8	ptg004795l	571122	571204	-2395195	+	X2_LINE	LINE/CR1	1328	1408	0	595
16	16.6	0	0	ptg004795l	571596	571622	-2394777	+	A-rich	Low_complexity	1	27	0	596
14	0	0	8.7	ptg004795l	572922	572946	-2393453	+	(TAT)n	Simple_repeat	1	23	0	597
255	34.3	3.7	2.8	ptg004795l	573287	573499	-2392900	+	CR1-3_Croc	LINE/CR1	1539	1753	-1852	598 *
257	31	3.3	1.4	ptg004795l	573394	573540	-2392859	+	Nimb-3_DR	LINE/I	2699	2848	-2409	599
989	33.5	4.1	4.1	ptg004795l	573599	574355	-2392044	+	L3	LINE/CR1	2942	3698	-401	600
258	19.6	0	0	ptg004795l	575208	575253	-2391146	+	X2_LINE	LINE/CR1	1363	1408	0	601
251	19.6	0	0	ptg004795l	575732	575777	-2390622	C	X2_LINE	LINE/CR1	0	1408	1363	602
1359	33.5	4.8	4.3	ptg004795l	575856	577129	-2389270	C	L3	LINE/CR1	-469	3630	2672	603
236	17.8	17.3	3	ptg004795l	578031	578163	-2388236	+	DNA8-21_DR	DNA/Merlin	64	219	-13702	604
68	0	0	0	ptg004795l	579150	579209	-2387190	+	(TAT)n	Simple_repeat	1	60	0	605
290	10.5	0	0	ptg004795l	579214	579251	-2387148	+	IS3EU-5_DR	DNA/IS3EU	5769	5806	-2482	606
14	0	0	4.8	ptg004795l	579820	579841	-2386558	+	(ATT)n	Simple_repeat	1	21	0	607
225	16.7	0	0	ptg004795l	579844	579879	-2386520	C	SINE_DR1	SINE	-21	236	201	608
24	11.1	2.6	0	ptg004795l	583826	583864	-2382535	+	(AT)n	Simple_repeat	1	40	0	609
16	4.3	0	4	ptg004795l	584366	584391	-2382008	+	(AAT)n	Simple_repeat	1	25	0	610
12	20.2	2.9	0	ptg004795l	584957	584990	-2381409	+	(CACA)n	Simple_repeat	1	35	0	611
291	19.4	9.5	10.1	ptg004795l	585553	585690	-2380709	C	L2-54_DR	LINE/L2	-5	1405	1269	612
18	4.1	0	0	ptg004795l	586033	586057	-2380342	+	(TAT)n	Simple_repeat	1	25	0	613
12	10.6	0	11.8	ptg004795l	586704	586741	-2379658	+	(AAT)n	Simple_repeat	1	34	0	614
72	0	0	0	ptg004795l	588672	588732	-2377667	+	(AT)n	Simple_repeat	1	61	0	615
13	7.1	0	14.3	ptg004795l	589495	589534	-2376865	+	(TTTG)n	Simple_repeat	1	35	0	616
57	1.7	1.6	1.6	ptg004795l	590006	590066	-2376333	+	(AT)n	Simple_repeat	1	61	0	617
915	34.4	2.4	2.4	ptg004795l	590219	590793	-2375606	C	Tc1-1_DR	DNA/TcMar-Tc1	-229	1396	822	618
16	5.2	0	0	ptg004795l	592613	592632	-2373767	+	(G)n	Simple_repeat	1	20	0	619
254	34.1	8.7	7.2	ptg004795l	593036	593228	-2373171	+	L1-30_DR	LINE/L1	687	882	-4790	620
381	26.7	7.5	8.6	ptg004795l	593611	593865	-2372534	+	hAT-32N1_DR	DNA/hAT-Charlie	194	422	-1978	621
250	28.4	8.8	5.5	ptg004795l	593936	594155	-2372244	+	Charlie1	DNA/hAT-Charlie	1059	1286	-1495	622
722	32.8	1.9	1.8	ptg004795l	595917	596280	-2370119	C	Gypsy157-I_DR	LTR/Gypsy	-4112	6788	6482	623
1366	32.8	7	2	ptg004795l	596475	597315	-2369084	+	hAT-32_DR	DNA/hAT-Charlie	1076	1961	-451	624
323	36.7	0	0	ptg004795l	597745	597883	-2368516	C	GypsyDR1	LTR/Gypsy	-1349	2873	2735	625
577	35.4	2	1.1	ptg004795l	598165	598513	-2367886	C	Gypsy48-I_DR	LTR/Gypsy	-2056	2354	2003	626
465	26.1	1.6	1.6	ptg004795l	600683	600803	-2365596	+	MIRc	SINE/MIR	2	122	-146	627
301	15.9	0	0	ptg004795l	600872	600915	-2365484	C	IS3EU-5_DR	DNA/IS3EU	-2482	5806	5763	628
12	4.7	4.5	0	ptg004795l	603248	603269	-2363130	+	(AAAT)n	Simple_repeat	1	23	0	629
1106	30.9	4.2	3.9	ptg004795l	604134	604852	-2361547	C	Mariner-N6_DR	DNA/TcMar-Tc1	-177	1452	714	630
232	28.9	2	2	ptg004795l	605096	605194	-2361205	C	Mariner-8_DR	DNA/TcMar-Tc1	-1132	462	364	631
1657	22.9	17	3.3	ptg004795l	609280	609980	-2356419	C	TZF28B	DNA/TcMar-Tc1	-43	1571	775	632
1434	28.8	4.5	6	ptg004795l	609997	610786	-2355613	C	TZF28B	DNA/TcMar-Tc1	-823	791	14	633
97	3.8	0	2.7	ptg004795l	610808	610921	-2355478	+	(TA)n	Simple_repeat	1	111	0	634
57	1.8	0	1.8	ptg004795l	612448	612505	-2353894	+	(AT)n	Simple_repeat	1	57	0	635
280	25.7	11.7	3.5	ptg004795l	614252	614392	-2352007	C	Eulor6A	DNA/Crypton	-88	160	7	636
16	10.8	0	3.2	ptg004795l	616655	616686	-2349713	+	(AACACA)n	Simple_repeat	1	31	0	637
277	23.6	0	0	ptg004795l	617477	617531	-2348868	C	X2_LINE	LINE/CR1	0	1408	1354	638
125	0	1.8	0	ptg004795l	618658	618770	-2347629	+	(TA)n	Simple_repeat	1	115	0	639
13	7	6.2	3	ptg004795l	620492	620523	-2345876	+	(ACATC)n	Simple_repeat	1	33	0	640
12	11.6	3.3	3.3	ptg004795l	625642	625671	-2340728	+	A-rich	Low_complexity	1	30	0	641
669	33.1	2.1	1.8	ptg004795l	626181	626509	-2339890	+	HERO-2_DR	LINE/R2-Hero	1138	1467	-2172	642
241	31	7.2	7.2	ptg004795l	626746	626912	-2339487	+	HERO-2_DR	LINE/R2-Hero	1704	1870	-1769	642
268	29.2	3	0	ptg004795l	627317	627412	-2338987	+	HERO-2_DR	LINE/R2-Hero	2278	2376	-1263	642
17	13	0	2.9	ptg004795l	629111	629146	-2337253	+	(ACCCTA)n	Simple_repeat	1	35	0	643
16	4	0	3.6	ptg004795l	629252	629261	-2337138	+	(ATTT)n	Simple_repeat	1	9	0	644
69	0	0	0	ptg004795l	629262	629322	-2337077	+	(TAA)n	Simple_repeat	1	61	0	645
16	4	0	3.6	ptg004795l	629323	629340	-2337059	+	(ATTT)n	Simple_repeat	2	19	0	646
601	32.2	5.2	5.1	ptg004795l	629604	630465	-2335934	C	L2-52_DR	LINE/L2	-508	1271	683	647
82	0	0	0	ptg004795l	633006	633075	-2333324	+	(TA)n	Simple_repeat	1	70	0	648
298	33.5	2.6	2.4	ptg004795l	635383	635707	-2330692	+	CR1-L3B_Croc	LINE/CR1	1815	2020	-1257	649
12	37.7	2.4	1.2	ptg004795l	635870	635954	-2330445	+	A-rich	Low_complexity	1	86	0	650
968	34.3	4.2	2.9	ptg004795l	636321	637407	-2328992	+	L3	LINE/CR1	2942	3750	-349	651
3468	27.2	3.2	3.6	ptg004795l	637561	639067	-2327332	+	TZF28B	DNA/TcMar-Tc1	101	1601	-13	652
16	0	0	0	ptg004795l	639088	639105	-2327294	+	(TA)n	Simple_repeat	1	18	0	653
471	31.6	3.6	4.8	ptg004795l	639353	639953	-2326446	C	TE-X-10_DR	DNA/TcMar-Tc1	-456	1171	218	654
78	0	0	0	ptg004795l	640700	640765	-2325634	+	(TA)n	Simple_repeat	1	66	0	655
16	9.8	0	0	ptg004795l	641433	641454	-2324945	+	(T)n	Simple_repeat	1	22	0	656
227	23.3	1.6	4.8	ptg004795l	648605	648667	-2317732	C	Eulor6C	DNA/Crypton	-102	106	46	657
27	0	0	0	ptg004795l	649913	649938	-2316461	+	(CATGGA)n	Simple_repeat	1	26	0	658
62	0	0	0	ptg004795l	650241	650293	-2316106	+	(TA)n	Simple_repeat	1	53	0	659
17	12.8	2.9	0	ptg004795l	651184	651217	-2315182	+	(TAG)n	Simple_repeat	1	35	0	660
16	0	0	0	ptg004795l	652007	652024	-2314375	+	(GA)n	Simple_repeat	1	18	0	661
19	6.3	0	5.7	ptg004795l	657126	657162	-2309237	+	(ATTTT)n	Simple_repeat	1	35	0	662
13	0	12	0	ptg004795l	658825	658849	-2307550	+	(TAAA)n	Simple_repeat	1	28	0	663
26	0	0	0	ptg004795l	659041	659065	-2307334	+	(TAT)n	Simple_repeat	1	25	0	664
12	17.5	7.7	0	ptg004795l	659130	659168	-2307231	+	(TACAA)n	Simple_repeat	1	42	0	665
433	26.3	0	0	ptg004795l	668540	668653	-2297746	+	MIRc	SINE/MIR	2	115	-153	666
234	16.7	0	0	ptg004795l	668731	668772	-2297627	+	CryptonV-1_DR	DNA/Crypton-V	14573	14614	-3259	667
15	19.7	0	0	ptg004795l	668791	668819	-2297580	+	(T)n	Simple_repeat	1	29	0	668
19	0	0	0	ptg004795l	668932	668955	-2297444	+	(GATT)n	Simple_repeat	1	24	0	669
244	17.4	0	0	ptg004795l	668965	669010	-2297389	C	X2_LINE	LINE/CR1	0	1408	1363	670
1156	34.6	4.6	2.9	ptg004795l	669089	670184	-2296215	C	X2_LINE	LINE/CR1	-226	1182	61	671
16	11.6	0	0	ptg004795l	671023	671050	-2295349	+	(ATTT)n	Simple_repeat	1	28	0	672
26	0	0	0	ptg004795l	671631	671655	-2294744	+	(AAT)n	Simple_repeat	1	25	0	673
298	32	5.2	4.2	ptg004795l	672226	672532	-2293867	+	L2-55_DR	LINE/L2	2995	3304	-162	674
29	0	0	0	ptg004795l	672621	672647	-2293752	+	(TGT)n	Simple_repeat	1	27	0	675
1425	34.7	3.9	3	ptg004795l	674281	675456	-2290943	C	X2_LINE	LINE/CR1	-226	1182	125	676
12	5.5	0	0	ptg004795l	681820	681838	-2284561	+	(TAT)n	Simple_repeat	1	19	0	677
229	13.9	0	0	ptg004795l	683387	683422	-2282977	+	SINE_DR1	SINE	201	236	-21	678
32	18.2	1.5	0	ptg004795l	684281	684348	-2282051	+	A-rich	Low_complexity	1	69	0	679
62	0	0	0	ptg004795l	685512	685564	-2280835	+	(AT)n	Simple_repeat	1	53	0	680
273	24.4	3.5	1.2	ptg004795l	686701	686783	-2279616	C	Eulor9A	DNA	-215	86	2	681
18	13.3	2.2	4.5	ptg004795l	688347	688391	-2278008	+	(ATAA)n	Simple_repeat	1	44	0	682
82	0	0	0	ptg004795l	688459	688528	-2277871	+	(TA)n	Simple_repeat	1	70	0	683
257	20	0	0	ptg004795l	688751	688800	-2277599	C	AmnSINE1	SINE/5S-Deu-L2	-20	555	506	684
12	18.3	0	3.1	ptg004795l	688855	688887	-2277512	+	A-rich	Low_complexity	1	32	0	685
229	28.8	6.8	6.8	ptg004795l	690388	690607	-2275792	+	RTE1_ChrAsi	LINE/RTE-BovB	802	1021	-2215	686
229	29	4.1	3.1	ptg004795l	691477	691572	-2274827	+	CR1-3_Croc	LINE/CR1	1654	1750	-1855	687
11	14.1	10.3	0	ptg004795l	693751	693789	-2272610	+	(TCCATC)n	Simple_repeat	1	43	0	688
318	26	9	7.7	ptg004795l	694748	694943	-2271456	C	HERODr	LINE/R2-Hero	-762	2626	2428	689
668	29.4	5.5	5.4	ptg004795l	695762	697040	-2269359	+	L2	LINE/L2	1713	2992	-427	690
12	21.8	6.6	5.2	ptg004795l	697423	697498	-2268901	+	(ACTTGT)n	Simple_repeat	1	77	0	691
17	4.1	0	3.9	ptg004795l	697524	697550	-2268849	+	(AAT)n	Simple_repeat	1	26	0	692
245	19.6	2.1	0	ptg004795l	698446	698491	-2267908	C	SINE_DR1	SINE	-10	247	201	693
233	26	4.6	1.9	ptg004795l	698562	698667	-2267732	C	MIR	SINE/MIR	-152	110	2	694
231	14.7	0	0	ptg004795l	698709	698742	-2267657	C	IS4EU-2_DR	DNA/PIF-ISL2EU	-627	4739	4706	695
76	2.8	0	0	ptg004795l	700777	700850	-2265549	+	(TC)n	Simple_repeat	1	74	0	696
34	4.4	2	2	ptg004795l	701010	701058	-2265341	+	(TTTA)n	Simple_repeat	1	49	0	697
640	28.6	4.8	4.4	ptg004795l	701153	701650	-2264749	+	KibiDr2	LINE/L1-Tx1	3	707	-3917	698
1599	34.7	5.2	5.5	ptg004795l	702612	705540	-2260859	+	KibiDr2	LINE/L1-Tx1	1360	4336	-1106	698
15	4.8	0	0	ptg004795l	705832	705853	-2260546	+	(GGA)n	Simple_repeat	1	22	0	699
238	32.6	0.7	1.4	ptg004795l	706029	706168	-2260231	+	KibiDr2	LINE/L1-Tx1	4763	4901	-499	698
12	23.1	2	4.2	ptg004795l	706634	706682	-2259717	+	(GTTTT)n	Simple_repeat	1	48	0	700
101	0	0	1.1	ptg004795l	706700	706789	-2259610	+	(TC)n	Simple_repeat	1	89	0	701
20	10.5	0	0	ptg004795l	706790	706813	-2259586	+	(AT)n	Simple_repeat	2	25	0	702
17	0	0	0	ptg004795l	707696	707714	-2258685	+	(T)n	Simple_repeat	1	19	0	703
16	20.6	3.5	8.6	ptg004795l	710225	710309	-2256090	+	(TTAA)n	Simple_repeat	1	81	0	704
21	3.7	0	0	ptg004795l	710882	710909	-2255490	+	(TGT)n	Simple_repeat	1	28	0	705
88	0	0	0	ptg004795l	711260	711336	-2255063	+	(TAT)n	Simple_repeat	1	77	0	706
97	1.2	0	0	ptg004795l	712675	712761	-2253638	+	(AT)n	Simple_repeat	1	87	0	707
225	23.1	0	4.4	ptg004795l	712955	713022	-2253377	+	UCON56	Unknown	8	72	-66	708
36	2.7	0	0	ptg004795l	721303	721340	-2245059	+	(ATA)n	Simple_repeat	1	38	0	709
22	3.8	0	0	ptg004795l	721399	721425	-2244974	+	(C)n	Simple_repeat	1	27	0	710
17	0	0	0	ptg004795l	721478	721496	-2244903	+	(A)n	Simple_repeat	1	19	0	711
57	15	0	1.9	ptg004795l	727490	727597	-2238802	+	(ACAATAC)n	Simple_repeat	1	106	0	712
529	22.8	1.6	3.1	ptg004795l	728534	728660	-2237739	+	MIRc	SINE/MIR	2	126	-142	713
289	22.4	6	4.3	ptg004795l	729749	729911	-2236488	C	L2-54_DR	LINE/L2	-1	1409	1244	714
542	30.8	3.7	2.5	ptg004795l	730517	730904	-2235495	C	L2-45_DR	LINE/L2	-413	483	229	715
294	34.2	0	0	ptg004795l	732096	732269	-2234130	+	L2-2_DRe	LINE/L2	3493	3743	-492	716
295	26	0	0	ptg004795l	732270	732346	-2234053	+	CryptonV-1_DR	DNA/Crypton-V	14078	14154	-3719	717
12	19.1	4.9	6.7	ptg004795l	732819	732879	-2233520	+	(TACTTAC)n	Simple_repeat	1	60	0	718
43	0	0	0	ptg004795l	733077	733115	-2233284	+	(TAA)n	Simple_repeat	1	39	0	719
20	3.4	3.3	0	ptg004795l	733602	733631	-2232768	+	(TAA)n	Simple_repeat	1	31	0	720
41	0	0	0	ptg004795l	734174	734208	-2232191	+	(AC)n	Simple_repeat	1	35	0	721
245	13	16.9	8.5	ptg004795l	740112	740170	-2226229	+	TE-X-4_DR	RC/Helitron	5760	5824	-8148	722 *
287	13.9	0	0	ptg004795l	740127	740169	-2226230	+	DIRS-1E-LTR_DR	LTR/Ngaro	350	392	-298	723
251	21.2	0	2.9	ptg004795l	740170	740194	-2226205	C	DNA-8-9_DR	DNA/hAT-Ac	-1430	2289	2224	724 *
356	24.6	5.4	3.9	ptg004795l	740194	740304	-2226095	+	MER6	DNA/TcMar-Tigge	r 242	356	-509	725
34	0	0	0	ptg004795l	740305	740336	-2226063	+	(GATG)n	Simple_repeat	1	32	0	726
356	24.6	5.4	3.9	ptg004795l	740337	740351	-2226048	+	MER6	DNA/TcMar-Tigge	r 357	370	-495	725
1010	32	5.3	7.8	ptg004795l	740689	741742	-2224657	+	L2-1_DR	LINE/L2	3184	4209	-776	727
15	3.8	0	10	ptg004795l	742578	742610	-2223789	+	(TAAA)n	Simple_repeat	1	30	0	728
14	10.4	0	8.8	ptg004795l	744123	744159	-2222240	+	(ACAAG)n	Simple_repeat	1	34	0	729
13	9.6	7.7	7.7	ptg004795l	745511	745562	-2220837	+	(ACATTAT)n	Simple_repeat	1	52	0	730
16	0	0	0	ptg004795l	745826	745843	-2220556	+	(AT)n	Simple_repeat	1	18	0	731
399	16.7	0	0	ptg004795l	745914	745973	-2220426	+	5S	rRNA	62	121	0	732
16	12.9	9.1	2.1	ptg004795l	760313	760356	-2206043	+	(AT)n	Simple_repeat	1	47	0	733
16	13.1	0	0	ptg004795l	760477	760501	-2205898	+	(A)n	Simple_repeat	1	25	0	734
57	1.8	1.8	0	ptg004795l	762550	762606	-2203793	+	(GT)n	Simple_repeat	1	58	0	735
250	19.6	0	0	ptg004795l	762719	762764	-2203635	C	X2_LINE	LINE/CR1	0	1408	1363	736
1303	29.9	3.1	4.2	ptg004795l	763471	764697	-2201702	+	Mariner-10_DR	DNA/TcMar-Tc1	4	1423	-174	737
11	26.7	4.1	0	ptg004795l	765243	765291	-2201108	+	(ACTTTC)n	Simple_repeat	1	51	0	738
1669	34.7	6.2	6.5	ptg004795l	766223	768228	-2198171	+	X2_LINE	LINE/CR1	13	3786	-313	739
250	19.6	0	0	ptg004795l	768307	768352	-2198047	+	X2_LINE	LINE/CR1	1363	1408	0	740
264	18	8.2	4.3	ptg004795l	768709	768801	-2197598	C	UCON99	RC/Helitron	-266	105	9	741
36	0	0	0	ptg004795l	773394	773426	-2192973	+	(ATT)n	Simple_repeat	1	33	0	742
272	13.3	9.1	0	ptg004795l	773460	773519	-2192880	+	DNA8-20_DR	DNA/hAT	12688	12753	-8035	743 *
315	13.6	0	0	ptg004795l	773476	773519	-2192880	+	IS3EU-5_DR	DNA/IS3EU	5763	5806	-2482	744
270	17.5	10	1.6	ptg004795l	773520	773533	-2192866	+	DNA6-1B_DR	DNA/hAT-hAT5	139	191	-645	745
539	21.9	1.6	1.6	ptg004795l	773588	773708	-2192691	C	MIRc	SINE/MIR	-146	122	2	746
1004	35.1	4.7	4	ptg004795l	773933	774824	-2191575	C	X2_LINE	LINE/CR1	-503	905	16	747
250	20	8.1	5.9	ptg004795l	774887	774971	-2191428	C	L1-67_DR	LINE/L1	-2702	2666	2580	748
3818	26.9	3.8	4.4	ptg004795l	775680	777175	-2189224	+	TZF28B	DNA/TcMar-Tc1	116	1601	-13	749
82	0	0	0	ptg004795l	777189	777258	-2189141	+	(TA)n	Simple_repeat	1	70	0	750
376	26.2	2.9	2.6	ptg004795l	778102	778274	-2188125	+	Tc1-1_DR	DNA/TcMar-Tc1	1247	1423	-174	751 *
527	23.5	2.9	4.3	ptg004795l	778241	778449	-2187950	+	Mariner-N12_DR	DNA/TcMar-Tc1	19	224	0	752
43	0	0	0	ptg004795l	778450	778486	-2187913	+	(TA)n	Simple_repeat	1	37	0	753
851	6.5	4.2	4.5	ptg004795l	778924	780736	-2185663	+	(TA)n	Simple_repeat	1	1809	0	754
18	18.9	4.2	0	ptg004795l	780824	780871	-2185528	+	(AACAA)n	Simple_repeat	1	50	0	755
18	20	1.8	3.7	ptg004795l	781123	781177	-2185222	+	(TTTA)n	Simple_repeat	1	54	0	756
78	0	0	0	ptg004795l	783335	783400	-2182999	+	(AT)n	Simple_repeat	1	66	0	757
12	9.4	5	7.7	ptg004795l	783966	784005	-2182394	+	(GTTACT)n	Simple_repeat	1	39	0	758
16	17.2	2.4	2.4	ptg004795l	786144	786184	-2180215	+	GA-rich	Low_complexity	1	41	0	759
28	3.3	0	0	ptg004795l	786563	786593	-2179806	+	(ACTATT)n	Simple_repeat	1	31	0	760
12	22.5	0	6.7	ptg004795l	788543	788590	-2177809	+	(CCTTCC)n	Simple_repeat	1	45	0	761
35	16.7	0	0	ptg004795l	789025	789085	-2177314	+	(T)n	Simple_repeat	1	61	0	762
32	5.4	0	0	ptg004795l	789374	789412	-2176987	+	(TAT)n	Simple_repeat	1	39	0	763
16	24.9	4.4	0	ptg004795l	789696	789746	-2176653	+	(AC)n	Simple_repeat	1	53	0	764
397	25.1	4.2	1.9	ptg004795l	789795	790034	-2176365	C	L2	LINE/L2	-972	2447	2226	765
43	26.6	3.3	6	ptg004795l	791310	791549	-2174850	+	(GGTTAG)n	Simple_repeat	1	234	0	766
30	3.1	0	0	ptg004795l	791911	791943	-2174456	+	(AACCCT)n	Simple_repeat	1	33	0	767
13	7.4	6.5	3.1	ptg004795l	793599	793629	-2172770	+	A-rich	Low_complexity	1	32	0	768
504	26.7	2.4	2.4	ptg004795l	793767	793931	-2172468	C	Eulor12	DNA	-12	172	8	769
241	19.6	3.8	0	ptg004795l	794991	795041	-2171358	C	IS3EU-5_DR	DNA/IS3EU	-2473	5815	5763	770
16	0	0	0	ptg004795l	795042	795061	-2171338	+	(AAT)n	Simple_repeat	1	20	0	771
76	0	0	0	ptg004795l	799221	799285	-2167114	+	(AT)n	Simple_repeat	1	65	0	772
14	9.3	5.6	2.7	ptg004795l	802572	802607	-2163792	+	(AATTAGC)n	Simple_repeat	1	37	0	773
27	27.3	4.1	4.1	ptg004795l	811592	811738	-2154661	+	G-rich	Low_complexity	1	147	0	774
230	19.6	0	0	ptg004795l	814176	814221	-2152178	C	X2_LINE	LINE/CR1	0	1408	1363	775
1465	32.9	4.8	5	ptg004795l	814347	815704	-2150695	C	X2_LINE	LINE/CR1	-885	2720	5	776
248	17.5	8.1	5.9	ptg004795l	815661	815745	-2150654	C	L1-67_DR	LINE/L1	-2702	2666	2580	777 *
263	32.6	3.7	3.3	ptg004795l	816670	816997	-2149402	C	X2_LINE	LINE/CR1	-2677	600	242	776
293	33.9	5.5	5.1	ptg004795l	817051	817579	-2148820	C	CR1-L3A_Croc	LINE/CR1	-2944	1344	814	778
31	0	0	0	ptg004795l	818912	818940	-2147459	+	(AAAT)n	Simple_repeat	1	29	0	779
18	23.8	4.9	1.6	ptg004795l	819433	819493	-2146906	+	(CA)n	Simple_repeat	1	63	0	780
35	0	0	0	ptg004795l	820634	820665	-2145734	+	(TAACCC)n	Simple_repeat	1	32	0	781
37	2.6	0	0	ptg004795l	820828	820866	-2145533	+	(TCTT)n	Simple_repeat	1	39	0	782
13	8.5	4	0	ptg004795l	821383	821407	-2144992	+	(TTTGC)n	Simple_repeat	1	26	0	783
14	21.1	0	2.6	ptg004795l	822310	822349	-2144050	+	(TTTTA)n	Simple_repeat	1	39	0	784
14	12.7	0	0	ptg004795l	822639	822664	-2143735	+	(ATTT)n	Simple_repeat	1	26	0	785
621	27	4.4	4	ptg004795l	823190	823634	-2142765	+	L2-5_DRe	LINE/L2	478	679	-1548	786
489	33.3	2.4	4.3	ptg004795l	823202	823835	-2142564	+	L2-16_DRe	LINE/Rex-Babar	2895	3516	-773	787 *
230	20	0	0	ptg004795l	823920	823964	-2142435	+	X2_LINE	LINE/CR1	1364	1408	0	788
595	31.5	1.8	2.1	ptg004795l	823994	824395	-2142004	+	L2-54_DR	LINE/L2	516	1005	-405	789
22	15.8	2	2	ptg004795l	824657	824707	-2141692	+	A-rich	Low_complexity	1	51	0	790
61	0	0	0	ptg004795l	828524	828578	-2137821	+	(AATT)n	Simple_repeat	1	55	0	791
64	4	1.3	1.3	ptg004795l	828580	828658	-2137741	+	(CATA)n	Simple_repeat	1	79	0	792
16	0	0	0	ptg004795l	829412	829428	-2136971	+	(A)n	Simple_repeat	1	17	0	793
69	0	0	0	ptg004795l	831191	831251	-2135148	+	(ATA)n	Simple_repeat	1	61	0	794
231	15.7	11.7	10.8	ptg004795l	833446	833538	-2132861	+	L2-54_DR	LINE/L2	1315	1408	-2	795
35	0	0	0	ptg004795l	833539	833570	-2132829	+	(ATA)n	Simple_repeat	1	32	0	796
502	33	1.8	1.8	ptg004795l	834781	835221	-2131178	C	Gypsy-29-I_DR	LTR/Gypsy	-2557	2616	2176	797
16	9.1	8.3	0	ptg004795l	838178	838213	-2128186	+	(ACAAG)n	Simple_repeat	1	39	0	798
3828	25.3	4.7	1.8	ptg004795l	839541	840939	-2125460	+	Mariner-12_DR	DNA/TcMar-Tc1	1	1410	-204	799
275	14.3	0	0	ptg004795l	840927	840968	-2125431	+	IS3EU-5_DR	DNA/IS3EU	5763	5804	-2484	800 *
478	22.7	1.6	1.6	ptg004795l	841037	841157	-2125242	C	MIRc	SINE/MIR	-146	122	2	801
13	0	0	5	ptg004795l	842827	842847	-2123552	+	(TAT)n	Simple_repeat	1	20	0	802
75	0	0	0	ptg004795l	843168	843231	-2123168	+	(TA)n	Simple_repeat	1	64	0	803
21	0	0	0	ptg004795l	843276	843298	-2123101	+	(T)n	Simple_repeat	1	23	0	804
77	0	0	0	ptg004795l	844250	844317	-2122082	+	(ATA)n	Simple_repeat	1	68	0	805
33	0	0	0	ptg004795l	844510	844537	-2121862	+	(TA)n	Simple_repeat	1	28	0	806
20	6.7	0	3	ptg004795l	846885	846918	-2119481	+	(TATT)n	Simple_repeat	1	33	0	807
12	13.7	6.2	0	ptg004795l	848045	848076	-2118323	+	(CCTC)n	Simple_repeat	1	34	0	808
81	0	0	0	ptg004795l	848994	849062	-2117337	+	(AT)n	Simple_repeat	1	69	0	809
74	0	0	1.4	ptg004795l	849170	849239	-2117160	+	(TAA)n	Simple_repeat	1	69	0	810
54	0	0	0	ptg004795l	849313	849360	-2117039	+	(TAT)n	Simple_repeat	1	48	0	811
14	17.6	0	0	ptg004795l	849362	849393	-2117006	+	(GTAGTA)n	Simple_repeat	1	32	0	812
16	9.8	2.9	2.9	ptg004795l	849665	849699	-2116700	+	A-rich	Low_complexity	1	35	0	813
71	0	0	0	ptg004795l	853526	853588	-2112811	+	(ATT)n	Simple_repeat	1	63	0	814
79	0	0	0	ptg004795l	855784	855850	-2110549	+	(AT)n	Simple_repeat	1	67	0	815
19	0	0	3.9	ptg004795l	857079	857105	-2109294	+	(AAT)n	Simple_repeat	1	26	0	816
55	0	0	0	ptg004795l	857374	857420	-2108979	+	(AT)n	Simple_repeat	1	47	0	817
16	12.5	2.7	2.7	ptg004795l	857425	857461	-2108938	+	(GTATAA)n	Simple_repeat	1	37	0	818
254	23.1	0	3.7	ptg004795l	857579	857617	-2108782	C	CryptonV-1_DR	DNA/Crypton-V	-3223	14650	14573	819
275	14.3	0	0	ptg004795l	857618	857659	-2108740	+	IS3EU-5_DR	DNA/IS3EU	5763	5804	-2484	820
517	20.2	1.6	1.6	ptg004795l	857730	857850	-2108549	C	MIRc	SINE/MIR	-146	122	2	821
13	26.4	2.2	0	ptg004795l	858510	858554	-2107845	+	(ATATT)n	Simple_repeat	1	46	0	822
68	0	0	0	ptg004795l	859909	859968	-2106431	+	(ATA)n	Simple_repeat	1	60	0	823
83	0	0	0	ptg004795l	860425	860497	-2105902	+	(AGAT)n	Simple_repeat	1	73	0	824
243	16.7	0	0	ptg004795l	860790	860837	-2105562	C	KibiDr1	LINE/L1-Tx1	-285	5256	5209	825
34	0	0	0	ptg004795l	860943	860974	-2105425	+	(TAGA)n	Simple_repeat	1	32	0	826
26	0	0	0	ptg004795l	861802	861826	-2104573	+	(ATTG)n	Simple_repeat	1	25	0	827
16	5.3	0	0	ptg004795l	862805	862824	-2103575	+	(T)n	Simple_repeat	1	20	0	828
15	9	4.9	4.9	ptg004795l	863379	863396	-2103003	+	(TA)n	Simple_repeat	1	18	0	829
86	0	0	0	ptg004795l	863397	863469	-2102930	+	(TG)n	Simple_repeat	1	73	0	830
15	9	4.9	4.9	ptg004795l	863470	863483	-2102916	+	(TA)n	Simple_repeat	1	14	0	831
73	2.8	0	0	ptg004795l	863484	863557	-2102842	+	(TAGA)n	Simple_repeat	1	74	0	832
124	0.9	0	0	ptg004795l	864944	865053	-2101346	+	(AC)n	Simple_repeat	1	110	0	833
18	17.5	2.1	2.1	ptg004795l	865537	865583	-2100816	+	(GTTT)n	Simple_repeat	1	47	0	834
22	0	3.7	0	ptg004795l	866011	866037	-2100362	+	(GA)n	Simple_repeat	1	28	0	835
30	0	0	0	ptg004795l	866162	866194	-2100205	+	(A)n	Simple_repeat	1	33	0	836
225	17.5	1.7	0	ptg004795l	866370	866426	-2099973	+	Penelope-1_DR	LINE/Penelope	4013	4070	-376	837
61	0	0	0	ptg004795l	866487	866538	-2099861	+	(TA)n	Simple_repeat	1	52	0	838
54	0	0	0	ptg004795l	866589	866636	-2099763	+	(TAA)n	Simple_repeat	1	48	0	839
16	8	0	3.6	ptg004795l	866680	866708	-2099691	+	(ATA)n	Simple_repeat	1	28	0	840
13	9.8	0	0	ptg004795l	866708	866729	-2099670	+	(AGT)n	Simple_repeat	1	22	0	841 *
19	15.3	0	0	ptg004795l	866839	866875	-2099524	+	(TGTG)n	Simple_repeat	1	37	0	842
23	13	0	0	ptg004795l	869359	869393	-2097006	+	(TA)n	Simple_repeat	1	35	0	843
16	17.7	6.5	0	ptg004795l	869394	869404	-2096995	+	(TATG)n	Simple_repeat	1	49	0	844
21	11.2	2.6	0	ptg004795l	870551	870589	-2095810	+	(ATAC)n	Simple_repeat	1	40	0	845
233	3	0	0	ptg004795l	870902	870934	-2095465	C	L1-11_DR	LINE/L1	-834	6490	6458	846
63	0	0	0	ptg004795l	870935	870990	-2095409	+	(TAA)n	Simple_repeat	1	56	0	847
16	16.1	0	0	ptg004795l	871255	871282	-2095117	+	A-rich	Low_complexity	1	28	0	848
17	16.9	0	4.8	ptg004795l	872403	872446	-2093953	+	(TTAT)n	Simple_repeat	1	42	0	849
18	0	0	0	ptg004795l	874943	874962	-2091437	+	(G)n	Simple_repeat	1	20	0	850
249	27.1	2.3	11.6	ptg004795l	876290	876435	-2089964	+	Mariner-N11_DR	DNA/TcMar-Fot1	1	132	-739	851
15	17.4	1.4	1.4	ptg004795l	877665	877711	-2088688	+	A-rich	Low_complexity	1	46	0	852
13	12	8.3	0	ptg004795l	878208	878243	-2088156	+	(TCTTGCA)n	Simple_repeat	1	39	0	853
61	0	0	0	ptg004795l	878878	878929	-2087470	+	(TA)n	Simple_repeat	1	52	0	854
18	14.1	8.8	1.6	ptg004795l	880943	880999	-2085400	+	(TGTGTTG)n	Simple_repeat	1	61	0	855
31	0	0	0	ptg004795l	888215	888243	-2078156	+	(TATT)n	Simple_repeat	1	29	0	856
13	19.9	2.3	4.7	ptg004795l	888818	888861	-2077538	+	(TAA)n	Simple_repeat	1	43	0	857
53	0	0	0	ptg004795l	889192	889236	-2077163	+	(TA)n	Simple_repeat	1	45	0	858
63	0	0	0	ptg004795l	889258	889313	-2077086	+	(TAAA)n	Simple_repeat	1	56	0	859
16	0	0	0	ptg004795l	889444	889461	-2076938	+	(TA)n	Simple_repeat	1	18	0	860
13	8.5	4	0	ptg004795l	892584	892608	-2073791	+	(TTGC)n	Simple_repeat	1	26	0	861
26	0	0	0	ptg004795l	894785	894809	-2071590	+	(TCA)n	Simple_repeat	1	25	0	862
1418	34.2	3	3	ptg004795l	898562	899850	-2066549	C	X2_LINE	LINE/CR1	-320	1088	61	863
248	17.5	8.1	5.9	ptg004795l	899922	900006	-2066393	C	L1-67_DR	LINE/L1	-2702	2666	2580	864
16	13.2	0	0	ptg004795l	900670	900694	-2065705	+	(A)n	Simple_repeat	1	25	0	865
256	19.4	3.1	3.1	ptg004795l	900731	900794	-2065605	C	DNA-2-1_DR	DNA/CMC-EnSpm	-981	1569	1506	866
237	35.5	3.1	2.9	ptg004795l	900881	901678	-2064721	+	Merrow_Cpb	DNA/CMC-Chapaev	-3 1270	2069	-481	867
16	5.2	0	0	ptg004795l	902046	902065	-2064334	+	(A)n	Simple_repeat	1	20	0	868
20	4.3	0	0	ptg004795l	904177	904200	-2062199	+	(T)n	Simple_repeat	1	24	0	869
14	8.8	0	0	ptg004795l	906132	906155	-2060244	+	(TATA)n	Simple_repeat	1	24	0	870
242	20.4	0	0	ptg004795l	906722	906770	-2059629	C	AmnSINE1	SINE/5S-Deu-L2	-16	559	511	871
405	32.3	3	2.7	ptg004795l	907023	907321	-2059078	C	L2-16_DRe	LINE/Rex-Babar	-566	3723	3424	872 *
454	30.3	5.2	3.8	ptg004795l	907026	907479	-2058920	C	L2-1_DR	LINE/L2	-992	3993	3737	873
61	0	0	0	ptg004795l	907989	908042	-2058357	+	(TTA)n	Simple_repeat	1	54	0	874
275	19.5	1.3	7.2	ptg004795l	908374	908456	-2057943	+	IS3EU-5_DR	DNA/IS3EU	5744	5821	-2467	875
16	0	0	0	ptg004795l	909054	909071	-2057328	+	(A)n	Simple_repeat	1	18	0	876
23	12.6	0	0	ptg004795l	909578	909612	-2056787	+	(A)n	Simple_repeat	1	35	0	877
12	35	0	0	ptg004795l	910083	910136	-2056263	+	(TTC)n	Simple_repeat	1	54	0	878
37	0	0	0	ptg004795l	910711	910742	-2055657	+	(TA)n	Simple_repeat	1	32	0	879
30	0	0	0	ptg004795l	910751	910776	-2055623	+	(TG)n	Simple_repeat	1	26	0	880
16	8.5	0	0	ptg004795l	912369	912393	-2054006	+	(TAT)n	Simple_repeat	1	25	0	881
438	26.1	3.8	8.6	ptg004795l	912661	912995	-2053404	+	CR1-3_Croc	LINE/CR1	2106	2290	-1315	882
38	0	0	0	ptg004795l	913153	913187	-2053212	+	(TATC)n	Simple_repeat	1	35	0	883
331	11.4	0	0	ptg004795l	914967	915010	-2051389	+	IS3EU-5_DR	DNA/IS3EU	5763	5806	-2482	884
518	21.4	1.8	1.8	ptg004795l	915086	915199	-2051200	C	MIRc	SINE/MIR	-153	115	2	885
38	0	0	0	ptg004795l	916554	916588	-2049811	+	(TAT)n	Simple_repeat	1	35	0	886
31	9.6	0	0	ptg004795l	916693	916737	-2049662	+	(CA)n	Simple_repeat	1	45	0	887
13	7	2.8	8.8	ptg004795l	921764	921799	-2044600	+	(CATTA)n	Simple_repeat	1	34	0	888
12	5	0	4.5	ptg004795l	922569	922591	-2043808	+	(AGTA)n	Simple_repeat	1	22	0	889
14	9.3	0	0	ptg004795l	923131	923153	-2043246	+	(TTA)n	Simple_repeat	1	23	0	890
235	20.5	4.9	3.7	ptg004795l	925369	925449	-2040950	+	DNA8-20_DR	DNA/hAT	12672	12753	-8035	891 *
288	19	1.7	4.9	ptg004795l	925406	925466	-2040933	+	IS3EU-5_DR	DNA/IS3EU	5763	5821	-2467	892
341	19.7	0	0	ptg004795l	925516	925576	-2040823	C	MIRc	SINE/MIR	-153	115	55	893
235	30.1	0	2.7	ptg004795l	925692	925766	-2040633	+	L2-36_DRe	LINE/L2	304	376	-1403	894
278	20.3	2.6	2.6	ptg004795l	925866	925941	-2040458	+	L2-16_DRe	LINE/Rex-Babar	2898	2973	-1316	895 *
316	31	4.6	5.9	ptg004795l	925888	926230	-2040169	+	L2-50_DR	LINE/L2	284	694	-1533	896
41	0	0	0	ptg004795l	927043	927079	-2039320	+	(AAT)n	Simple_repeat	1	37	0	897
233	27.3	2.6	9.3	ptg004795l	929709	930075	-2036324	+	TguLTRL1a6-L_fAlb	LTR/ERVL	704	1045	-879	898
244	26.6	2.8	8.8	ptg004795l	930282	930586	-2035813	+	TguLTRL1a6-L_fAlb	LTR/ERVL	1277	1562	-362	898
18	17.9	0	0	ptg004795l	932724	932755	-2033644	+	A-rich	Low_complexity	1	32	0	899
16	5.2	0	0	ptg004795l	933802	933821	-2032578	+	(AC)n	Simple_repeat	1	20	0	900
11	26.7	4.1	0	ptg004795l	934552	934600	-2031799	+	(TTTAACA)n	Simple_repeat	1	51	0	901
17	0	0	0	ptg004795l	934772	934790	-2031609	+	(T)n	Simple_repeat	1	19	0	902
37	0	0	0	ptg004795l	935673	935704	-2030695	+	(TG)n	Simple_repeat	1	32	0	903
64	0	0	0	ptg004795l	936442	936498	-2029901	+	(TAA)n	Simple_repeat	1	57	0	904
12	4.7	4.5	0	ptg004795l	936850	936871	-2029528	+	(ATAC)n	Simple_repeat	1	23	0	905
801	32.6	2.5	3	ptg004795l	940517	940927	-2025472	+	CR1-1_Amn	LINE/CR1	61	405	-408	906
825	30.3	7.5	2.8	ptg004795l	940937	941439	-2024960	+	L3	LINE/CR1	3101	3610	-489	907
465	25.2	0.8	3.2	ptg004795l	941440	941562	-2024837	+	MIRc	SINE/MIR	2	121	-147	908
258	20.7	1.7	0	ptg004795l	954526	954583	-2011816	+	L2-2_DRe	LINE/L2	4156	4214	-24	909 *
263	13.5	0	0	ptg004795l	954547	954583	-2011816	+	SINE_DR1	SINE	200	236	-21	910
230	23.5	8.6	0	ptg004795l	954584	954610	-2011789	+	CryptonV-1_DR	DNA/Crypton-V	14546	14638	-3235	911
14	15.1	5.4	0	ptg004795l	955885	955921	-2010478	+	(TTTGTT)n	Simple_repeat	1	39	0	912
21	12.6	2.2	2.2	ptg004795l	955986	956030	-2010369	+	(TTTA)n	Simple_repeat	1	45	0	913
17	12.5	0	0	ptg004795l	959232	959257	-2007142	+	(C)n	Simple_repeat	1	26	0	914
78	5.5	5.3	0	ptg004795l	961215	961328	-2005071	+	(AT)n	Simple_repeat	1	120	0	915
298	22.4	6.2	0	ptg004795l	962958	963033	-2003366	C	L2-5_DRe	LINE/L2	-784	1443	1363	916
55	0	0	0	ptg004795l	964015	964063	-2002336	+	(AAT)n	Simple_repeat	1	49	0	917
18	0	0	4	ptg004795l	970232	970257	-1996142	+	(AAT)n	Simple_repeat	1	25	0	918
700	34	2.8	4.2	ptg004795l	970470	971074	-1995325	+	CR1_Mam	LINE/CR1	1020	1457	-747	919
231	16.7	0	0	ptg004795l	971252	971287	-1995112	+	SINE_DR1	SINE	201	236	-21	920
1008	31.5	6.6	6.7	ptg004795l	971311	972175	-1994224	+	L3	LINE/CR1	3149	3789	-310	921
250	19.6	0	0	ptg004795l	972201	972246	-1994153	+	X2_LINE	LINE/CR1	1363	1408	0	922
375	4.7	0	3.4	ptg004795l	972448	972466	-1993933	C	hAT-N39_DR	DNA/hAT-Tip100	-1232	362	346	923
93	4.3	0	0	ptg004795l	972467	972563	-1993836	+	(AC)n	Simple_repeat	1	97	0	924
375	4.7	0	3.4	ptg004795l	972564	972632	-1993767	C	hAT-N39_DR	DNA/hAT-Tip100	-1249	345	277	923
395	4.9	3.5	0	ptg004795l	972633	972645	-1993754	+	Helitron-4_DR	RC/Helitron	13453	13537	-18331	925
392	11.7	1	5.5	ptg004795l	972646	972672	-1993727	C	hAT-2n1_DR	DNA/hAT-Charlie	-160	1050	947	926
62	0	0	0	ptg004795l	972978	973032	-1993367	+	(ATT)n	Simple_repeat	1	55	0	927
234	16.7	0	0	ptg004795l	973038	973073	-1993326	C	SINE_DR1	SINE	-21	236	201	928
13	24.6	6.2	1.5	ptg004795l	974441	974504	-1991895	+	(TCTC)n	Simple_repeat	1	67	0	929
20	7.2	0	0	ptg004795l	980078	980107	-1986292	+	(GTCT)n	Simple_repeat	1	30	0	930
379	27.6	0.9	0.9	ptg004795l	981184	981291	-1985108	C	DIRS-13_DR	LTR/DIRS	-2601	3454	3364	931
473	36.2	5.1	2	ptg004795l	981691	982243	-1984156	C	DIRS-13_DR	LTR/DIRS	-2554	3178	2501	931
12	17.3	6.1	4	ptg004795l	983264	983312	-1983087	+	(AGCGACCG)n	Simple_repeat	1	50	0	932
20	7.9	0	0	ptg004795l	983850	983876	-1982523	+	(AC)n	Simple_repeat	1	27	0	933
27	22.5	0	4	ptg004795l	984736	984813	-1981586	+	A-rich	Low_complexity	1	75	0	934
373	5.6	0	0	ptg004795l	984859	985275	-1981124	+	(AAT)n	Simple_repeat	1	417	0	935
22	12.2	0	0	ptg004795l	985931	985967	-1980432	+	(AAAC)n	Simple_repeat	1	37	0	936
26	0	0	0	ptg004795l	986130	986154	-1980245	+	(TAT)n	Simple_repeat	1	25	0	937
228	19.4	0	0	ptg004795l	986161	986196	-1980203	C	SINE_DR1	SINE	-21	236	201	938
259	18.5	0	12.2	ptg004795l	988260	988333	-1978066	C	Merlin-1_DR	DNA/Merlin	-8856	1671	1607	939 *
413	15.4	0	3.2	ptg004795l	988311	988533	-1977866	C	ERV1-N3-I_DR	LTR/ERV1	-823	3768	3582	940 *
489	21.5	3.4	5.6	ptg004795l	988314	988454	-1977945	C	EnSpm-N18_DR	DNA/CMC-EnSpm	-2143	3332	3192	941
401	19.6	0.3	2.7	ptg004795l	988455	988802	-1977597	C	ERV1-N3-I_DR	LTR/ERV1	-803	3788	3587	942 *
483	17.9	0	0.9	ptg004795l	988534	988710	-1977689	C	Polinton-1_DR	DNA/Maverick	-725	17752	17599	943 *
491	16.9	0	0	ptg004795l	988686	988839	-1977560	C	Polinton-1_DR	DNA/Maverick	-733	17752	17599	943
232	25.3	2.1	3.2	ptg004795l	988754	988770	-1977629	+	EnSpm-9_DR	DNA/CMC-EnSpm	709	832	-7788	944 *
386	17.6	0	2.5	ptg004795l	988771	988927	-1977472	C	Polinton-1_DR	DNA/Maverick	-734	17751	17599	945
225	24.2	4.3	4.3	ptg004795l	988840	989000	-1977399	+	EnSpm-9_DR	DNA/CMC-EnSpm	744	1051	-7569	946 *
397	18.9	0	0	ptg004795l	988843	988995	-1977404	C	Polinton-1_DR	DNA/Maverick	-734	17751	17599	947
358	19.3	0	5	ptg004795l	988869	989070	-1977329	C	ERV1-N3-I_DR	LTR/ERV1	-813	3778	3587	948 *
451	17.2	0	2.6	ptg004795l	988961	989115	-1977284	C	Polinton-1_DR	DNA/Maverick	-736	17749	17599	949 *
454	17	0	2.5	ptg004795l	989052	989208	-1977191	C	Polinton-1_DR	DNA/Maverick	-733	17752	17600	949
232	25.3	2.1	3.2	ptg004795l	989071	989096	-1977303	+	EnSpm-9_DR	DNA/CMC-EnSpm	833	1047	-7573	944 *
245	24.8	1.2	5.8	ptg004795l	989186	989240	-1977159	+	EnSpm-9_DR	DNA/CMC-EnSpm	729	886	-7734	950
462	15.7	0.5	5.5	ptg004795l	989241	989442	-1976957	C	ERV1-N3-I_DR	LTR/ERV1	-813	3778	3587	951 *
499	14.4	0	2.5	ptg004795l	989316	989472	-1976927	C	Polinton-1_DR	DNA/Maverick	-733	17752	17600	952
493	16.3	0	0	ptg004795l	989432	989584	-1976815	C	Polinton-1_DR	DNA/Maverick	-733	17752	17600	952 *
498	13.1	0	5	ptg004795l	989471	989631	-1976768	C	Polinton-1_DR	DNA/Maverick	-734	17751	17599	952
245	24.8	1.2	5.8	ptg004795l	989473	989528	-1976871	+	EnSpm-9_DR	DNA/CMC-EnSpm	887	1055	-7565	950 *
253	22.5	1.2	6.9	ptg004795l	989476	989552	-1976847	+	EnSpm-9_DR	DNA/CMC-EnSpm	729	1009	-7611	953
576	15	0	2.1	ptg004795l	989553	989743	-1976656	C	ERV1-N3-I_DR	LTR/ERV1	-823	3768	3582	954
504	15	0	2.5	ptg004795l	989657	989813	-1976586	C	Polinton-1_DR	DNA/Maverick	-734	17751	17599	955 *
261	20.4	10.6	0	ptg004795l	989666	989955	-1976444	+	EnSpm-N13_DR	DNA/CMC-EnSpm	5979	6038	-16111	956 *
253	22.5	1.2	6.9	ptg004795l	989814	989824	-1976575	+	EnSpm-9_DR	DNA/CMC-EnSpm	1010	1057	-7563	953 *
489	21.5	3.4	5.6	ptg004795l	989825	989948	-1976451	C	EnSpm-N18_DR	DNA/CMC-EnSpm	-2143	3191	3066	941
259	18.8	0	3.6	ptg004795l	989894	989976	-1976423	C	Rex1-31_DRe	LINE/Rex-Babar	-415	3118	3039	957 *
276	21.8	9.3	0	ptg004795l	990186	990263	-1976136	C	CryptonV-1_DR	DNA/Crypton-V	-3219	14654	14569	958
228	25	4.6	1.9	ptg004795l	990334	990439	-1975960	C	MIR	SINE/MIR	-152	110	2	959
18	6.5	0	5.9	ptg004795l	994294	994329	-1972070	+	(GTGTTT)n	Simple_repeat	1	34	0	960
18	12.2	0	0	ptg004795l	996321	996347	-1970052	+	(A)n	Simple_repeat	1	27	0	961 *
24	0	0	0	ptg004795l	996347	996372	-1970027	+	(AT)n	Simple_repeat	1	26	0	962
41	0	0	0	ptg004795l	996373	996407	-1969992	+	(AC)n	Simple_repeat	1	35	0	963
3446	28.1	2.8	1.4	ptg004795l	996571	997554	-1968845	C	Mariner-12_DR	DNA/TcMar-Tc1	-169	1445	448	964
76	0	0	0	ptg004795l	997595	997661	-1968738	+	(TAA)n	Simple_repeat	1	67	0	965
711	27.2	4.6	2.8	ptg004795l	997672	997992	-1968407	C	TZF28B	DNA/TcMar-Tc1	-1132	482	156	966
43	0	0	0	ptg004795l	998142	998178	-1968221	+	(AT)n	Simple_repeat	1	37	0	967
10122	15.6	0.4	1.1	ptg004795l	998179	999784	-1966615	+	Mariner-8_DR	DNA/TcMar-Tc1	1	1594	0	968
63	1.8	0	0	ptg004795l	999785	999842	-1966557	+	(TA)n	Simple_repeat	1	58	0	969
237	16.7	12	0	ptg004795l	1000132	1000197	-1966202	+	Gypsy122-LTR_DR	LTR/Gypsy	48	122	-711	970 *
243	16.7	0	0	ptg004795l	1000142	1000201	-1966198	+	DNA9TA1_DR	DNA/CMC-EnSpm	2072	2131	-1202	971
248	24.1	0	1.8	ptg004795l	1003442	1003496	-1962903	+	L2-2_DRe	LINE/L2	4161	4214	-24	972
239	17.1	2.4	0	ptg004795l	1003465	1003505	-1962894	C	IS3EU-5_DR	DNA/IS3EU	-2484	5804	5763	973 *
231	28.9	1.3	1.3	ptg004795l	1003497	1003518	-1962881	+	CryptonV-1_DR	DNA/Crypton-V	14551	14627	-3246	974 *
480	31.8	2.8	0.3	ptg004795l	1003522	1003706	-1962693	+	L3b	LINE/CR1	4663	4806	-426	975
240	16.7	0	0	ptg004795l	1003982	1004017	-1962382	+	SINE_DR1	SINE	201	236	-21	976
233	19.1	2.3	0	ptg004795l	1003985	1004026	-1962373	C	IS3EU-5_DR	DNA/IS3EU	-2483	5805	5763	973 *
12	5.5	0	0	ptg004795l	1004027	1004045	-1962354	+	(AAT)n	Simple_repeat	1	19	0	977
259	33.2	3.9	3.7	ptg004795l	1004046	1004359	-1962040	+	CR1-E6_fAlb	LINE/CR1	13	119	-99	978
274	13.6	2.2	0	ptg004795l	1004545	1004588	-1961811	+	X2_LINE	LINE/CR1	1364	1408	0	979
16	0	0	0	ptg004795l	1008272	1008288	-1958111	+	(G)n	Simple_repeat	1	17	0	980
85	1.3	0	0	ptg004795l	1009345	1009423	-1956976	+	(TAT)n	Simple_repeat	1	79	0	981
12	10	0	0	ptg004795l	1014985	1015006	-1951393	+	(TGTA)n	Simple_repeat	1	22	0	982
231	17.5	0	7.3	ptg004795l	1016987	1017054	-1949345	C	Penelope-1_DR	LINE/Penelope	-4156	290	228	983
14	5	0	0	ptg004795l	1017420	1017440	-1948959	+	(TATT)n	Simple_repeat	1	21	0	984
51	2	0	1.9	ptg004795l	1017879	1017931	-1948468	+	(TA)n	Simple_repeat	1	52	0	985
16	13.1	0	0	ptg004795l	1021576	1021600	-1944799	+	(TG)n	Simple_repeat	1	25	0	986
13	15.3	2.5	5.1	ptg004795l	1022045	1022084	-1944315	+	GA-rich	Low_complexity	1	39	0	987
1858	35.8	5	4.6	ptg004795l	1023850	1026345	-1940054	+	Gypsy139-I_DR	LTR/Gypsy	1649	4242	-96	988
16	13.1	0	0	ptg004795l	1026773	1026797	-1939602	+	(TG)n	Simple_repeat	1	25	0	989
280	15.9	0	0	ptg004795l	1031357	1031400	-1934999	+	IS3EU-5_DR	DNA/IS3EU	5763	5806	-2482	990
506	23.5	1.6	1.6	ptg004795l	1031469	1031589	-1934810	C	MIRc	SINE/MIR	-146	122	2	991
23	8.9	0	0	ptg004795l	1038863	1038898	-1927501	+	(AATA)n	Simple_repeat	1	36	0	992
68	0	0	1.6	ptg004795l	1038919	1038983	-1927416	+	(AAT)n	Simple_repeat	1	64	0	993
15	5.6	0	0	ptg004795l	1039311	1039329	-1927070	+	(T)n	Simple_repeat	1	19	0	994
225	0	0	0	ptg004795l	1042208	1042231	-1924168	+	Mariner-N20_DR	DNA/TcMar-Tc1	1	24	-845	995
591	31.9	3.1	4.5	ptg004795l	1042448	1043049	-1923350	C	Mariner-N20_DR	DNA/TcMar-Tc1	-348	1279	254	996
225	0	0	0	ptg004795l	1043772	1043795	-1922604	C	Mariner-N20_DR	DNA/TcMar-Tc1	-845	24	1	996
20	0	0	0	ptg004795l	1066120	1066141	-1900258	+	(A)n	Simple_repeat	1	22	0	997
235	30.4	4.6	4.6	ptg004795l	1066512	1066663	-1899736	+	Kanga1	DNA/TcMar-Tc2	754	905	-840	998
13	12.7	0	0	ptg004795l	1067289	1067314	-1899085	+	(GACGG)n	Simple_repeat	1	26	0	999
12	17.6	5	2.4	ptg004795l	1070172	1070211	-1896188	+	(ATTT)n	Simple_repeat	1	41	0	1000
502	35.1	3.8	3.9	ptg004795l	1070580	1071380	-1895019	+	Merrow_Cpb	DNA/CMC-Chapaev	-3 1270	2069	-481	1001
58	0	0	0	ptg004795l	1071780	1071831	-1894568	+	(TAA)n	Simple_repeat	1	52	0	1002
294	16	2	0	ptg004795l	1073609	1073658	-1892741	C	AmnSINE1	SINE/5S-Deu-L2	-15	560	510	1003
21	26.6	4	0	ptg004795l	1073993	1074068	-1892331	+	(TAT)n	Simple_repeat	1	79	0	1004
506	23.5	1.6	1.6	ptg004795l	1074164	1074284	-1892115	C	MIRc	SINE/MIR	-146	122	2	1005
68	0	0	0	ptg004795l	1074346	1074405	-1891994	+	(TAA)n	Simple_repeat	1	60	0	1006
1039	31.3	4.2	4.2	ptg004795l	1076625	1077349	-1889050	+	Mariner-N6_DR	DNA/TcMar-Tc1	685	1436	-193	1007
15	0	0	0	ptg004795l	1077427	1077445	-1888954	+	(TAT)n	Simple_repeat	1	19	0	1008
254	17.6	3.8	0	ptg004795l	1077446	1077496	-1888903	+	IS3EU-5_DR	DNA/IS3EU	5763	5815	-2473	1009
12	17.5	7.7	0	ptg004795l	1077513	1077551	-1888848	+	(TACAA)n	Simple_repeat	1	42	0	1010
452	29.9	5	4.4	ptg004795l	1077940	1078430	-1887969	C	L2	LINE/L2	-488	3750	3481	1011
228	30.2	1.1	1.1	ptg004795l	1078437	1078523	-1887876	+	L2-2_DRe	LINE/L2	3664	3750	-488	1012
249	16.7	2.3	0	ptg004795l	1079065	1079106	-1887293	C	IS3EU-5_DR	DNA/IS3EU	-2483	5805	5763	1013
233	18.8	13.5	0	ptg004795l	1079107	1079128	-1887271	+	CryptonV-1_DR	DNA/Crypton-V	14572	14645	-3228	1014
786	28.1	5.7	4.7	ptg004795l	1079160	1080039	-1886360	C	L2	LINE/L2	-904	2515	1626	1011
18	21.3	2	0	ptg004795l	1080210	1080262	-1886137	+	G-rich	Low_complexity	1	54	0	1015
14	7	6.2	3	ptg004795l	1080331	1080362	-1886037	+	GA-rich	Low_complexity	1	33	0	1016
1107	34.4	4.8	4.8	ptg004795l	1082789	1083608	-1882791	+	X2_LINE	LINE/CR1	143	962	-446	1017
61	0	0	0	ptg004795l	1085310	1085361	-1881038	+	(TA)n	Simple_repeat	1	52	0	1018
18	12.9	2.2	4.4	ptg004795l	1085831	1085876	-1880523	+	(CACACA)n	Simple_repeat	1	45	0	1019
19	4.5	0	0	ptg004795l	1088075	1088097	-1878302	+	(A)n	Simple_repeat	1	23	0	1020
85	3.6	0	0	ptg004795l	1092320	1092405	-1873994	+	(AT)n	Simple_repeat	1	86	0	1021
14	5	0	0	ptg004795l	1093169	1093189	-1873210	+	(TGTT)n	Simple_repeat	1	21	0	1022
56	0	0	0	ptg004795l	1094081	1094130	-1872269	+	(ATA)n	Simple_repeat	1	50	0	1023
262	13.5	0	0	ptg004795l	1094133	1094169	-1872230	C	SINE_DR1	SINE	-20	237	201	1024
98	0	0	0	ptg004795l	1095026	1095108	-1871291	+	(TA)n	Simple_repeat	1	83	0	1025
14	22	2	4	ptg004795l	1095451	1095501	-1870898	+	(TTTA)n	Simple_repeat	1	50	0	1026
74	2.8	0	0	ptg004795l	1098114	1098187	-1868212	+	(ATATAT)n	Simple_repeat	1	74	0	1027
429	16	0	9.8	ptg004795l	1100665	1100837	-1865562	+	Polinton-1_DR	DNA/Maverick	17600	17755	-730	1028
293	12.5	0	0	ptg004795l	1103999	1104038	-1862361	C	IS3EU-5_DR	DNA/IS3EU	-2486	5802	5763	1029
286	27.1	6.6	0	ptg004795l	1104039	1104074	-1862325	+	CryptonV-1_DR	DNA/Crypton-V	14582	14656	-3217	1030
16	0	0	0	ptg004795l	1105103	1105119	-1861280	+	(C)n	Simple_repeat	1	17	0	1031
107	1.1	0	0	ptg004795l	1106528	1106622	-1859777	+	(AT)n	Simple_repeat	1	95	0	1032
17	2.8	13.5	0	ptg004795l	1106924	1106960	-1859439	+	(AATTTCCA)n	Simple_repeat	1	42	0	1033
16	15.4	2.8	0	ptg004795l	1112459	1112494	-1853905	+	(ACTA)n	Simple_repeat	1	37	0	1034
16	0	0	0	ptg004795l	1113027	1113047	-1853352	+	(TTAT)n	Simple_repeat	1	21	0	1035
67	0	1.6	0	ptg004795l	1113048	1113108	-1853291	+	(TA)n	Simple_repeat	1	62	0	1036
1306	30.2	3.9	4.9	ptg004795l	1113510	1114566	-1851833	+	Mariner-10_DR	DNA/TcMar-Tc1	380	1423	-174	1037
437	24.5	2.6	4.2	ptg004795l	1114533	1114724	-1851675	+	Mariner-N12_DR	DNA/TcMar-Tc1	19	207	-17	1038 *
78	0	1.4	0	ptg004795l	1114725	1114794	-1851605	+	(AT)n	Simple_repeat	1	71	0	1039
225	0	0	0	ptg004795l	1114795	1114818	-1851581	+	Mariner-N20_DR	DNA/TcMar-Tc1	1	24	-845	1040
579	32	2.8	4.5	ptg004795l	1115042	1115670	-1850729	C	Mariner-N20_DR	DNA/TcMar-Tc1	-348	1279	270	1041
49	0	0	0	ptg004795l	1116373	1116414	-1849985	+	(TA)n	Simple_repeat	1	42	0	1042
244	14.6	0	0	ptg004795l	1116415	1116462	-1849937	C	EnSpm-N13_DR	DNA/CMC-EnSpm	-16142	6007	5960	1043
3124	25.3	3.8	5.1	ptg004795l	1116765	1117849	-1848550	+	Tc1-7_DR	DNA/TcMar-Tc1	319	1389	-257	1044
235	17.4	14	12.2	ptg004795l	1118063	1118104	-1848295	+	Helitron-N3_DR	RC/Helitron	2049	2143	-868	1045
268	15.7	0	0	ptg004795l	1118105	1118155	-1848244	+	Merlin-1_DR	DNA/Merlin	1582	1632	-8895	1046
15	0	0	0	ptg004795l	1118194	1118212	-1848187	+	(TAT)n	Simple_repeat	1	19	0	1047
138	7.1	0	0	ptg004795l	1120400	1120566	-1845833	+	(AT)n	Simple_repeat	1	167	0	1048
21	0	0	0	ptg004795l	1121822	1121844	-1844555	+	(A)n	Simple_repeat	1	23	0	1049
17	7.8	0	0	ptg004795l	1125069	1125095	-1841304	+	(TGAA)n	Simple_repeat	1	27	0	1050
16	0	0	0	ptg004795l	1125184	1125201	-1841198	+	(GT)n	Simple_repeat	1	18	0	1051
30	0	2.7	2.7	ptg004795l	1125529	1125565	-1840834	+	(TTTGT)n	Simple_repeat	1	37	0	1052
28	0	0	0	ptg004795l	1125587	1125613	-1840786	+	(T)n	Simple_repeat	1	27	0	1053
19	18.4	4.1	0	ptg004795l	1125687	1125735	-1840664	+	(GTA)n	Simple_repeat	1	51	0	1054
242	8.8	0	0	ptg004795l	1125736	1125769	-1840630	+	IS3EU-5_DR	DNA/IS3EU	5769	5802	-2486	1055
2138	8.2	0	0	ptg004795l	1127196	1129973	-1836426	+	(TGTG)n	Simple_repeat	1	2778	0	1056
14	24.9	2	2	ptg004795l	1130679	1130727	-1835672	+	(TAT)n	Simple_repeat	1	49	0	1057
239	17.1	2.4	0	ptg004795l	1130728	1130768	-1835631	+	IS3EU-5_DR	DNA/IS3EU	5763	5804	-2484	1058
255	30.3	4.7	2.7	ptg004795l	1131280	1131425	-1834974	+	MIR1_Amn	SINE/MIR	8	156	-74	1059
239	16.7	0	0	ptg004795l	1131456	1131491	-1834908	+	SINE_DR1	SINE	201	236	-21	1060
233	19.1	2.3	0	ptg004795l	1131459	1131500	-1834899	C	IS3EU-5_DR	DNA/IS3EU	-2483	5805	5763	1061 *
233	0	0	0	ptg004795l	1132001	1132200	-1834199	+	(GAAGGA)n	Simple_repeat	1	200	0	1062
12	20.2	2.9	0	ptg004795l	1132204	1132237	-1834162	+	(TTTG)n	Simple_repeat	1	35	0	1063
16	4.2	0	3.9	ptg004795l	1132281	1132307	-1834092	+	(GTTTT)n	Simple_repeat	1	26	0	1064
13	22.4	4.9	3.2	ptg004795l	1133113	1133118	-1833281	+	(CTGTATA)n	Simple_repeat	1	12	-50	1065
16	6.1	8.8	0	ptg004795l	1133119	1133152	-1833247	+	(TATAG)n	Simple_repeat	1	37	0	1066
13	22.4	4.9	3.2	ptg004795l	1133153	1133173	-1833226	+	(CTGTATA)n	Simple_repeat	13	62	0	1065
30	15.7	0	4.5	ptg004795l	1134089	1134158	-1832241	+	(TGCAGG)n	Simple_repeat	1	67	0	1067
740	33.3	3.5	3.5	ptg004795l	1139548	1139945	-1826454	+	X2_LINE	LINE/CR1	845	1182	-226	1068
251	19.6	0	0	ptg004795l	1140024	1140069	-1826330	+	X2_LINE	LINE/CR1	1363	1408	0	1069
280	20.5	18.7	4.9	ptg004795l	1142239	1142710	-1823689	+	SAT-19_DR	Satellite	125	676	-1099	1070
367	22.6	16.1	7	ptg004795l	1143032	1145247	-1821152	+	SAT-19_DR	Satellite	1	2416	-3	1071
315	22.7	16.4	7.3	ptg004795l	1147579	1149116	-1817283	+	SAT-19_DR	Satellite	69	1772	-3	1072
253	17.8	0	0	ptg004795l	1152654	1152698	-1813701	+	X2_LINE	LINE/CR1	1363	1407	-1	1073
17	0	0	0	ptg004795l	1160075	1160093	-1806306	+	(C)n	Simple_repeat	1	19	0	1074
55	0	0	0	ptg004795l	1163800	1163846	-1802553	+	(AT)n	Simple_repeat	1	47	0	1075
669	29.1	6.1	5.6	ptg004795l	1164043	1164432	-1801967	C	L2-1_DR	LINE/L2	-775	4210	3905	1076
35	2.7	2.6	0	ptg004795l	1165415	1165452	-1800947	+	(AT)n	Simple_repeat	1	39	0	1077
231	14.9	9.6	0	ptg004795l	1165453	1165499	-1800900	C	HATN15_DR	DNA/hAT-Ac	-524	556	505	1078
27	0	0	0	ptg004795l	1165577	1165602	-1800797	+	(CTTT)n	Simple_repeat	1	26	0	1079
32	2.9	0	0	ptg004795l	1165808	1165842	-1800557	+	(TATC)n	Simple_repeat	1	35	0	1080
324	16.7	0	0	ptg004795l	1166351	1166398	-1800001	C	TDR19	DNA/hAT-Charlie	-91	301	254	1081
251	24.6	0	1.5	ptg004795l	1166357	1166422	-1799977	+	L1-60_DR	LINE/L1	285	349	-5328	1082 *
274	18.2	7.2	3.8	ptg004795l	1166368	1166447	-1799952	C	TDR3C	DNA/hAT-Charlie	-4	188	106	1083
269	21.2	7.2	8.8	ptg004795l	1166448	1166481	-1799918	+	DNA8-26_DR	DNA	1545	1656	-2874	1084
227	25.3	1.2	8.8	ptg004795l	1166589	1166679	-1799720	C	TDR3B	DNA/hAT-Charlie	-105	88	5	1085 *
251	14.3	0	0	ptg004795l	1166649	1166690	-1799709	+	DNA-6-N5_DR	DNA	1708	1749	-1552	1086
12	3.8	6.5	6.5	ptg004795l	1166974	1167004	-1799395	+	(AATTT)n	Simple_repeat	1	31	0	1087
16	9.3	0	0	ptg004795l	1167564	1167586	-1798813	+	(T)n	Simple_repeat	1	23	0	1088
13	10.4	2.9	5.9	ptg004795l	1167713	1167747	-1798652	+	(ACATT)n	Simple_repeat	1	34	0	1089
251	19.6	0	0	ptg004795l	1168400	1168445	-1797954	C	X2_LINE	LINE/CR1	0	1408	1363	1090
1811	34.5	3.7	3.1	ptg004795l	1168524	1169932	-1796467	C	X2_LINE	LINE/CR1	-226	1182	16	1091
287	17.5	8.1	5.9	ptg004795l	1169884	1169968	-1796431	C	L1-67_DR	LINE/L1	-2702	2666	2580	1092 *
241	16.7	0	0	ptg004795l	1173311	1173346	-1793053	+	SINE_DR1	SINE	201	236	-21	1093
226	19.5	2.4	0	ptg004795l	1173314	1173354	-1793045	C	IS3EU-5_DR	DNA/IS3EU	-2483	5805	5764	1094 *
15	0	0	0	ptg004795l	1173356	1173374	-1793025	+	(AAT)n	Simple_repeat	1	19	0	1095
43	0	0	0	ptg004795l	1177693	1177729	-1788670	+	(TC)n	Simple_repeat	1	37	0	1096
14	4.9	0	0	ptg004795l	1178139	1178159	-1788240	+	(TCC)n	Simple_repeat	1	21	0	1097
339	13.8	10.5	5	ptg004795l	1179061	1179159	-1787240	C	Tx1-33_DR	LINE/L1-Tx1	-2	5436	5332	1098
14	27.4	0	3.7	ptg004795l	1179300	1179355	-1787044	+	A-rich	Low_complexity	1	54	0	1099
268	16.2	7	7	ptg004795l	1179610	1179695	-1786704	C	Tx1-1_DR	LINE/L1-Tx1	-403	5232	5147	1100
298	28.8	3.1	3.1	ptg004795l	1179783	1179964	-1786435	C	Tx1-39_DR	LINE/L1-Tx1	-548	4993	4726	1101
1381	33.7	4.4	4.7	ptg004795l	1180651	1183142	-1783257	C	Tx1-39_DR	LINE/L1-Tx1	-1342	4058	1503	1101
564	32.1	3	3	ptg004795l	1184378	1184772	-1781627	C	Tx1-39_DR	LINE/L1-Tx1	-4944	594	154	1101
30	0	3.5	0	ptg004795l	1184823	1184851	-1781548	+	(AC)n	Simple_repeat	1	30	0	1102
15	11.9	0	10	ptg004795l	1184872	1184915	-1781484	+	(ACAA)n	Simple_repeat	1	40	0	1103
18	4.5	0	0	ptg004795l	1185034	1185056	-1781343	+	(AG)n	Simple_repeat	1	23	0	1104
80	0	0	0	ptg004795l	1185223	1185290	-1781109	+	(AT)n	Simple_repeat	1	68	0	1105
256	19.6	8.2	0	ptg004795l	1187493	1187548	-1778851	C	AmnSINE1	SINE/5S-Deu-L2	-1	574	514	1106
15	12	0	0	ptg004795l	1188059	1188085	-1778314	+	(AGTG)n	Simple_repeat	1	27	0	1107
617	33.7	5.4	5.7	ptg004795l	1188934	1189735	-1776664	+	L2-16_DRe	LINE/Rex-Babar	3204	4002	-287	1108 *
855	32	4.3	3.3	ptg004795l	1188987	1189769	-1776630	+	L2-36_DRe	LINE/L2	1070	1556	-223	1109
231	21	4.6	0	ptg004795l	1189780	1189841	-1776558	+	AmnSINE1	SINE/5S-Deu-L2	511	575	0	1110
38	0	0	0	ptg004795l	1190875	1190909	-1775490	+	(TAT)n	Simple_repeat	1	35	0	1111
19	0	0	0	ptg004795l	1191590	1191610	-1774789	+	(CA)n	Simple_repeat	1	21	0	1112
16	0	0	0	ptg004795l	1191685	1191701	-1774698	+	(G)n	Simple_repeat	1	17	0	1113
231	19.4	0	0	ptg004795l	1196762	1196797	-1769602	+	SINE_DR1	SINE	201	236	-21	1114
27	3.4	0	0	ptg004795l	1196804	1196833	-1769566	+	(AAT)n	Simple_repeat	1	30	0	1115
270	19.7	7.4	0.4	ptg004795l	1200205	1200221	-1766178	C	AmnL2-1	LINE/L2	-2	2611	2587	1116
274	15.6	0	0	ptg004795l	1200222	1200266	-1766133	C	AmnSINE1	SINE/5S-Deu-L2	-20	555	511	1117
270	19.7	7.4	0.4	ptg004795l	1200267	1200317	-1766082	C	AmnL2-1	LINE/L2	-2	2586	2506	1116
17	8.9	0	0	ptg004795l	1200843	1200866	-1765533	+	(T)n	Simple_repeat	1	24	0	1118
230	9.8	0	3.8	ptg004795l	1200947	1200999	-1765400	+	EnSpm-N2_DR	DNA/CMC-EnSpm	3127	3177	-838	1119
12	9.3	0	4.2	ptg004795l	1201719	1201743	-1764656	+	(TGCT)n	Simple_repeat	1	24	0	1120
270	17.2	10.8	0	ptg004795l	1202244	1202257	-1764142	C	DNA6-1B_DR	DNA/hAT-hAT5	-645	191	127	1121
315	13.6	0	0	ptg004795l	1202258	1202301	-1764098	C	IS3EU-5_DR	DNA/IS3EU	-2482	5806	5763	1122
70	0	0	0	ptg004795l	1202761	1202820	-1763579	+	(TA)n	Simple_repeat	1	60	0	1123
35	5.1	0	0	ptg004795l	1203685	1203725	-1762674	+	(GTGTGC)n	Simple_repeat	1	41	0	1124
20	4.2	0	0	ptg004795l	1205848	1205872	-1760527	+	(TG)n	Simple_repeat	1	25	0	1125
61	1.7	0	0	ptg004795l	1208693	1208751	-1757648	+	(TTTC)n	Simple_repeat	1	59	0	1126
259	23.1	14.2	1.1	ptg004795l	1209353	1209444	-1756955	C	MOSAT-2_DR	Satellite	-71	1532	1427	1127 *
462	25.2	0	0.9	ptg004795l	1209389	1209500	-1756899	+	MIR_Testu	SINE/MIR	14	124	-140	1128
256	13.8	10.8	7.9	ptg004795l	1209555	1209568	-1756831	C	DNA6-1B_DR	DNA/hAT-hAT5	-645	191	133	1121
288	9.1	0	10.2	ptg004795l	1209569	1209610	-1756789	+	L2-2_DRe	LINE/L2	4181	4218	-20	1129
75	2.7	0	0	ptg004795l	1209611	1209685	-1756714	+	(AAT)n	Simple_repeat	1	75	0	1130
15	12	0	0	ptg004795l	1210115	1210141	-1756258	+	(AAAT)n	Simple_repeat	1	27	0	1131
13	9.7	0	0	ptg004795l	1213112	1213133	-1753266	+	(TTA)n	Simple_repeat	1	22	0	1132
235	19.1	2.3	0	ptg004795l	1213141	1213182	-1753217	+	IS3EU-5_DR	DNA/IS3EU	5763	5805	-2483	1133 *
242	16.7	0	0	ptg004795l	1213150	1213185	-1753214	C	SINE_DR1	SINE	-21	236	201	1134
486	31.6	2.9	3.9	ptg004795l	1217620	1218104	-1748295	C	TE-X-10_DR	DNA/TcMar-Tc1	-464	414	183	1135
225	0	0	0	ptg004795l	1218799	1218822	-1747577	C	Mariner-N20_DR	DNA/TcMar-Tc1	-845	24	1	1136
254	13.9	0	0	ptg004795l	1222330	1222365	-1744034	+	SINE_DR1	SINE	201	236	-21	1137
69	0	0	0	ptg004795l	1222372	1222432	-1743967	+	(AAT)n	Simple_repeat	1	61	0	1138
255	14.6	2.4	0	ptg004795l	1225848	1225888	-1740511	+	IS3EU-5_DR	DNA/IS3EU	5763	5804	-2484	1139
233	16.7	0	0	ptg004795l	1225857	1225892	-1740507	C	SINE_DR1	SINE	-21	236	201	1140 *
225	0	0	0	ptg004795l	1226431	1226454	-1739945	+	Mariner-N20_DR	DNA/TcMar-Tc1	1	24	-845	1141
13	18.5	0	0	ptg004795l	1226718	1226748	-1739651	+	A-rich	Low_complexity	1	31	0	1142
547	31.9	2.9	4.3	ptg004795l	1227140	1227767	-1738632	+	TE-X-10_DR	DNA/TcMar-Tc1	183	1235	-379	1143
225	0	0	0	ptg004795l	1227991	1228014	-1738385	C	Mariner-N20_DR	DNA/TcMar-Tc1	-845	24	1	1144
242	14.9	2.1	2.1	ptg004795l	1228640	1228687	-1737712	C	MMERGLN-int	LTR/ERV1	-336	7220	7173	1145
242	14.9	2.1	2.1	ptg004795l	1228682	1228729	-1737670	C	MMERGLN-int	LTR/ERV1	-336	7220	7173	1145
242	14.9	2.1	2.1	ptg004795l	1228724	1228771	-1737628	C	MMERGLN-int	LTR/ERV1	-336	7220	7173	1145
229	15.2	2.1	2.1	ptg004795l	1228893	1228939	-1737460	C	MMERGLN-int	LTR/ERV1	-337	7219	7173	1145 *
242	14.9	2.1	2.1	ptg004795l	1228934	1228981	-1737418	C	MMERGLN-int	LTR/ERV1	-336	7220	7173	1145
236	17.6	1.9	1.9	ptg004795l	1229102	1229153	-1737246	C	MMERGLN-int	LTR/ERV1	-336	7220	7169	1145
241	13.9	0	0	ptg004795l	1231301	1231336	-1735063	+	CryptonV-1_DR	DNA/Crypton-V	14569	14604	-3269	1146
239	17.1	2.4	0	ptg004795l	1231304	1231344	-1735055	C	IS3EU-5_DR	DNA/IS3EU	-2483	5805	5764	1147 *
236	21.6	0	5.6	ptg004795l	1231337	1231354	-1735045	C	DNA-2-1_DR	DNA/CMC-EnSpm	-981	1569	1519	1148 *
261	15.5	0	6.5	ptg004795l	1237502	1237563	-1728836	+	Polinton-1_DR	DNA/Maverick	17081	17138	-1347	1149 *
298	23	0	0	ptg004795l	1237528	1237561	-1728838	C	EnSpm-N2_DR	DNA/CMC-EnSpm	-848	3167	3134	1150
4320	27.6	2.5	3.7	ptg004795l	1237562	1239195	-1727204	C	TZF28B	DNA/TcMar-Tc1	0	1614	1	1151
75	0	0	0	ptg004795l	1239196	1239259	-1727140	+	(AT)n	Simple_repeat	1	64	0	1152
15	0	0	0	ptg004795l	1239434	1239450	-1726949	+	(AT)n	Simple_repeat	1	17	0	1153
225	0	0	0	ptg004795l	1239451	1239474	-1726925	+	Mariner-N20_DR	DNA/TcMar-Tc1	1	24	-845	1154
641	31.5	3.2	4.6	ptg004795l	1239689	1240317	-1726082	C	Mariner-N20_DR	DNA/TcMar-Tc1	-348	1279	254	1155
225	0	0	0	ptg004795l	1241013	1241036	-1725363	C	Mariner-N20_DR	DNA/TcMar-Tc1	-845	24	1	1155
122	2.6	0	0	ptg004795l	1241039	1241155	-1725244	+	(TA)n	Simple_repeat	1	117	0	1156
20	21	0	0	ptg004795l	1244425	1244463	-1721936	+	(T)n	Simple_repeat	1	39	0	1157
81	3.7	0	1.2	ptg004795l	1246209	1246295	-1720104	+	(TA)n	Simple_repeat	1	86	0	1158
4222	26.6	3.7	3.6	ptg004795l	1246321	1247907	-1718492	C	TZF28B	DNA/TcMar-Tc1	-13	1601	14	1159
12	13.7	0	0	ptg004795l	1247938	1247961	-1718438	+	(CTAT)n	Simple_repeat	1	24	0	1160
22	12.8	0	0	ptg004795l	1248459	1248492	-1717907	+	(A)n	Simple_repeat	1	34	0	1161
247	17	2.1	2.1	ptg004795l	1251405	1251452	-1714947	+	IS3EU-5_DR	DNA/IS3EU	5758	5805	-2483	1162
15	5.6	10.3	2.4	ptg004795l	1251478	1251516	-1714883	+	(TACAA)n	Simple_repeat	1	42	0	1163
16	0	0	0	ptg004795l	1251929	1251946	-1714453	+	(GA)n	Simple_repeat	1	18	0	1164
78	0	0	0	ptg004795l	1252153	1252218	-1714181	+	(GT)n	Simple_repeat	1	66	0	1165
254	20	8.1	5.9	ptg004795l	1253138	1253222	-1713177	+	L1-67_DR	LINE/L1	2580	2666	-2702	1166 *
1695	34	4.4	3.6	ptg004795l	1253179	1254511	-1711888	+	X2_LINE	LINE/CR1	16	1182	-226	1167
250	19.6	0	0	ptg004795l	1254661	1254706	-1711693	+	X2_LINE	LINE/CR1	1363	1408	0	1168
674	33.8	7.2	4	ptg004795l	1255051	1255791	-1710608	C	DIRS-3_DR	LTR/DIRS	-1431	4429	3412	1169
415	34.3	1.8	1.8	ptg004795l	1256483	1256772	-1709627	C	DIRS-1_DR	LTR/DIRS	-3365	2289	2102	1170
15	21.8	0	0	ptg004795l	1257392	1257429	-1708970	+	(AAGCACC)n	Simple_repeat	1	38	0	1171
16	13.2	0	0	ptg004795l	1258055	1258079	-1708320	+	(T)n	Simple_repeat	1	25	0	1172
108	0	0	0	ptg004795l	1258190	1258281	-1708118	+	(TA)n	Simple_repeat	1	92	0	1173
259	25.4	0	0	ptg004795l	1258282	1258348	-1708051	+	Mariner-12_DR	DNA/TcMar-Tc1	1	67	-1547	1174
2885	27.3	4.5	3.1	ptg004795l	1258420	1259453	-1706946	+	TZF28B	DNA/TcMar-Tc1	156	1204	-410	1175
17	27.8	0	4.5	ptg004795l	1263001	1263070	-1703329	+	(ATCTGT)n	Simple_repeat	1	67	0	1176
225	27.2	3.6	3.6	ptg004795l	1263298	1263381	-1703018	+	CryptonV-1_DR	DNA/Crypton-V	14078	14161	-3712	1177
261	13	2.1	6.1	ptg004795l	1263940	1263988	-1702411	C	IS3EU-5_DR	DNA/IS3EU	-2477	5811	5765	1178
12	20	0	0	ptg004795l	1264699	1264727	-1701672	+	(TTTGT)n	Simple_repeat	1	29	0	1179
482	30.5	8.9	7.3	ptg004795l	1265978	1266430	-1699969	C	SAT-12_DR	Satellite	-10	1299	839	1180
73	4.7	0	4.3	ptg004795l	1267167	1267264	-1699135	+	(TA)n	Simple_repeat	1	94	0	1181
238	34.5	2.6	0	ptg004795l	1267778	1267890	-1698509	+	DIRS-1_DR	LTR/DIRS	2230	2345	-3309	1182
899	31.6	6.8	7	ptg004795l	1271963	1272523	-1693876	+	X2_LINE	LINE/CR1	125	661	-190	1183
945	31.1	6	6.2	ptg004795l	1272545	1273085	-1693314	+	X2_LINE	LINE/CR1	760	1242	-166	1183
262	20.9	9	2.1	ptg004795l	1275415	1275507	-1690892	+	MIRc	SINE/MIR	1	100	-168	1184
253	15	0	0	ptg004795l	1275503	1275542	-1690857	+	SINE3-1	SINE/5S-Deu-L2	210	249	-341	1185 *
247	21.3	0	0	ptg004795l	1275584	1275630	-1690769	C	IS3EU-5_DR	DNA/IS3EU	-2467	5821	5775	1178
63	0	0	0	ptg004795l	1275631	1275686	-1690713	+	(TAA)n	Simple_repeat	1	56	0	1186
67	1.6	0	0	ptg004795l	1276135	1276198	-1690201	+	(TCA)n	Simple_repeat	1	64	0	1187
291	19.3	6.7	2.4	ptg004795l	1278085	1278109	-1688290	C	CryptonV-1_DR	DNA/Crypton-V	-3214	14659	14571	1188
307	13.3	6.2	0	ptg004795l	1278110	1278169	-1688230	+	DNA8-20_DR	DNA/hAT	12690	12753	-8035	1189 *
331	11.4	0	0	ptg004795l	1278126	1278169	-1688230	+	IS3EU-5_DR	DNA/IS3EU	5763	5806	-2482	1190
289	15.9	10	1.6	ptg004795l	1278170	1278183	-1688216	+	DNA6-1B_DR	DNA/hAT-hAT5	139	191	-645	1191
456	27.7	7.4	0	ptg004795l	1278238	1278349	-1688050	C	MIR1_Amn	SINE/MIR	-106	124	4	1192
15	14.4	3	3	ptg004795l	1279115	1279147	-1687252	+	(AT)n	Simple_repeat	1	33	0	1193
19	3.9	0	0	ptg004795l	1280952	1280978	-1685421	+	(TATT)n	Simple_repeat	1	27	0	1194
12	25.7	2.1	2.1	ptg004795l	1281300	1281347	-1685052	+	A-rich	Low_complexity	1	48	0	1195
12	15.3	3.5	0	ptg004795l	1281543	1281571	-1684828	+	(ATAT)n	Simple_repeat	1	30	0	1196
330	30.4	6.5	6.5	ptg004795l	1298223	1298482	-1667917	+	Kanga1	DNA/TcMar-Tc2	646	905	-840	1197
23	11.9	0	0	ptg004795l	1300812	1300837	-1665562	+	(AT)n	Simple_repeat	1	26	0	1198
54	0	0	0	ptg004795l	1300838	1300886	-1665513	+	(AGAT)n	Simple_repeat	1	49	0	1199
23	11.9	0	0	ptg004795l	1300887	1300897	-1665502	+	(AT)n	Simple_repeat	1	11	0	1200
1790	28.7	2.8	3.4	ptg004795l	1304592	1305266	-1661133	+	Mariner-4_DR	DNA/TcMar-Tc1	788	1458	-169	1201
225	0	0	0	ptg004795l	1305430	1305453	-1660946	+	Mariner-N20_DR	DNA/TcMar-Tc1	1	24	-845	1202
582	30.7	3.2	4.2	ptg004795l	1306149	1306775	-1659624	+	Mariner-N20_DR	DNA/TcMar-Tc1	183	1171	-456	1203
225	0	0	0	ptg004795l	1306999	1307022	-1659377	C	Mariner-N20_DR	DNA/TcMar-Tc1	-845	24	1	1204
234	16.3	0	2	ptg004795l	1307023	1307070	-1659329	C	Harbinger-2_DR	DNA/PIF-Harbing	er (1951)	2376	2330	1205
19	7.2	0	0	ptg004795l	1307208	1307236	-1659163	+	(AAACA)n	Simple_repeat	1	29	0	1206
25	28.1	0	0	ptg004795l	1308739	1308811	-1657588	+	A-rich	Low_complexity	1	73	0	1207
69	0	0	0	ptg004795l	1317905	1317963	-1648436	+	(AT)n	Simple_repeat	1	59	0	1208
20	2.7	4.5	7	ptg004795l	1318631	1318674	-1647725	+	(ATAATGTG)n	Simple_repeat	1	43	0	1209
265	13	6.1	0	ptg004795l	1318686	1318731	-1647668	C	IS3EU-5_DR	DNA/IS3EU	-2483	5805	5757	1210
236	15.6	11.1	0	ptg004795l	1318735	1318746	-1647653	+	CryptonV-1_DR	DNA/Crypton-V	14569	14640	-3233	1211
56	3.6	0	0	ptg004795l	1319041	1319097	-1647302	+	(CA)n	Simple_repeat	1	57	0	1212
17	11.1	2.2	7	ptg004795l	1319264	1319308	-1647091	+	A-rich	Low_complexity	1	43	0	1213
15	31.9	1.2	3.7	ptg004795l	1319309	1319343	-1647056	+	(AACA)n	Simple_repeat	4	81	0	1214
17	4	0	3.7	ptg004795l	1319966	1319993	-1646406	+	(TTTA)n	Simple_repeat	1	27	0	1215
51	0	0	0	ptg004795l	1320547	1320592	-1645807	+	(TAT)n	Simple_repeat	1	46	0	1216
16	18.3	2.2	2.2	ptg004795l	1324114	1324158	-1642241	+	(AACAAT)n	Simple_repeat	1	45	0	1217
17	8.9	0	0	ptg004795l	1324551	1324574	-1641825	+	(A)n	Simple_repeat	1	24	0	1218
15	13.9	0	0	ptg004795l	1326059	1326082	-1640317	+	(A)n	Simple_repeat	1	24	0	1219
35	5.3	0	0	ptg004795l	1326208	1326246	-1640153	+	(TG)n	Simple_repeat	1	39	0	1220
16	25.5	0	0	ptg004795l	1326516	1326553	-1639846	+	GA-rich	Low_complexity	1	38	0	1221
885	35	2.8	2.8	ptg004795l	1327241	1327929	-1638470	C	X2_LINE	LINE/CR1	-320	1088	61	1222
21	17.7	0	0	ptg004795l	1330316	1330353	-1636046	+	(T)n	Simple_repeat	1	38	0	1223
35	0	0	0	ptg004795l	1331461	1331493	-1634906	+	(TTGTT)n	Simple_repeat	1	33	0	1224
1158	28.1	5	3.6	ptg004795l	1332557	1333090	-1633309	C	Charlie9	DNA/hAT-Charlie	-269	2518	1977	1225
19	0	0	0	ptg004795l	1333394	1333414	-1632985	+	(A)n	Simple_repeat	1	21	0	1226
259	17.5	0	0	ptg004795l	1333550	1333589	-1632810	+	IS3EU-5_DR	DNA/IS3EU	5763	5802	-2486	1227
542	20.3	1.7	1.7	ptg004795l	1333662	1333781	-1632618	C	MIRc	SINE/MIR	-146	122	3	1228
15	22.1	0	2.3	ptg004795l	1335723	1335766	-1630633	+	(ATTATAA)n	Simple_repeat	1	43	0	1229
13	13.1	0	0	ptg004795l	1335830	1335854	-1630545	+	(TAAA)n	Simple_repeat	1	25	0	1230
18	12.2	0	0	ptg004795l	1336106	1336132	-1630267	+	(T)n	Simple_repeat	1	27	0	1231
339	23.1	2.1	3.2	ptg004795l	1338076	1338169	-1628230	+	MIRc	SINE/MIR	2	94	-174	1232
26	0	3	3	ptg004795l	1338267	1338299	-1628100	+	(TAAA)n	Simple_repeat	1	33	0	1233
18	0	0	0	ptg004795l	1339251	1339270	-1627129	+	(T)n	Simple_repeat	1	20	0	1234
1727	29.2	2.5	3.7	ptg004795l	1341324	1342003	-1624396	+	Mariner-4_DR	DNA/TcMar-Tc1	788	1459	-168	1235
41	30.4	0.7	0.7	ptg004795l	1346686	1346823	-1619576	+	(CAG)n	Simple_repeat	1	138	0	1236
43	0	0	0	ptg004795l	1346921	1346957	-1619442	+	(TG)n	Simple_repeat	1	37	0	1237
17	0	0	0	ptg004795l	1347359	1347377	-1619022	+	(A)n	Simple_repeat	1	19	0	1238
15	0	0	0	ptg004795l	1347527	1347543	-1618856	+	(TG)n	Simple_repeat	1	17	0	1239
276	17.5	0	1.7	ptg004795l	1348021	1348078	-1618321	+	DNA8-20_DR	DNA/hAT	12697	12753	-8035	1240 *
306	13.9	0	0	ptg004795l	1348036	1348078	-1618321	+	IS3EU-5_DR	DNA/IS3EU	5764	5806	-2482	1241
260	17.7	11.4	0	ptg004795l	1348079	1348092	-1618307	+	DNA6-1B_DR	DNA/hAT-hAT5	127	191	-645	1242
481	23	1.7	1.7	ptg004795l	1348147	1348261	-1618138	C	MIRc	SINE/MIR	-146	122	8	1243
15	21	1.9	3.9	ptg004795l	1348731	1348783	-1617616	+	(CTCAACT)n	Simple_repeat	1	52	0	1244
304	18	10.7	2.9	ptg004795l	1349697	1349799	-1616600	C	X15_LINE	LINE/L2	-193	168	57	1245
283	24.7	0	1.3	ptg004795l	1350666	1350743	-1615656	C	Tc1-1_DR	DNA/TcMar-Tc1	0	1625	1549	1246
4897	23.8	4.2	2.3	ptg004795l	1350859	1352230	-1614169	+	Tc1-1_DR	DNA/TcMar-Tc1	191	1588	-37	1247
453	27.5	5.7	2.4	ptg004795l	1352052	1352256	-1614143	C	Tc1-1_DR	DNA/TcMar-Tc1	-1412	213	2	1248 *
15	5.5	0	0	ptg004795l	1352751	1352769	-1613630	+	(T)n	Simple_repeat	1	19	0	1249
10127	15.3	0.4	1.2	ptg004795l	1353014	1354619	-1611780	C	Mariner-8_DR	DNA/TcMar-Tc1	0	1594	1	1250
19	0	0	0	ptg004795l	1355024	1355044	-1611355	+	(T)n	Simple_repeat	1	21	0	1251
31	0	0	0	ptg004795l	1356157	1356185	-1610214	+	(TTA)n	Simple_repeat	1	29	0	1252
17	0	0	0	ptg004795l	1357099	1357117	-1609282	+	(T)n	Simple_repeat	1	19	0	1253
16	0	0	0	ptg004795l	1359887	1359903	-1606496	+	(A)n	Simple_repeat	1	17	0	1254
336	22.9	13.5	1	ptg004795l	1361044	1361140	-1605259	C	MIR_Testu	SINE/MIR	-140	124	14	1255
19	26.8	0	0	ptg004795l	1361157	1361205	-1605194	+	(TT)n	Simple_repeat	1	49	0	1256
12	25.7	0	0	ptg004795l	1363295	1363331	-1603068	+	(ATTTAT)n	Simple_repeat	1	37	0	1257
19	0	0	0	ptg004795l	1363977	1363997	-1602402	+	(A)n	Simple_repeat	1	21	0	1258
22	0	0	0	ptg004795l	1364044	1364067	-1602332	+	(C)n	Simple_repeat	1	24	0	1259
280	11.8	0	1.9	ptg004795l	1366641	1366692	-1599707	+	DNA9-6_DR	DNA	7422	7472	-412	1260
231	11.7	3.2	0	ptg004795l	1366651	1366710	-1599689	+	L1-48_DR	LINE/L1	5558	5619	-148	1261 *
261	21	3.1	0	ptg004795l	1366688	1366749	-1599650	+	IS3EU-5_DR	DNA/IS3EU	5752	5815	-2473	1262
238	21.1	6.2	7.3	ptg004795l	1366708	1366789	-1599610	C	SINE_DR1	SINE	-21	236	156	1263 *
70	0	0	0	ptg004795l	1366869	1366928	-1599471	+	(TA)n	Simple_repeat	1	60	0	1264
19	0	0	0	ptg004795l	1368186	1368206	-1598193	+	(GT)n	Simple_repeat	1	21	0	1265
283	28.1	5.6	5.6	ptg004795l	1369028	1369189	-1597210	C	Mariner-10_DR	DNA/TcMar-Tc1	-255	1342	1181	1266
15	13.9	0	0	ptg004795l	1369295	1369318	-1597081	+	(T)n	Simple_repeat	1	24	0	1267
17	20.8	0	2.2	ptg004795l	1370441	1370486	-1595913	+	(TATATTT)n	Simple_repeat	1	45	0	1268
69	0	0	0	ptg004795l	1370933	1370991	-1595408	+	(AT)n	Simple_repeat	1	59	0	1269
9728	15.2	2.6	1.2	ptg004795l	1370992	1372563	-1593836	C	Mariner-8_DR	DNA/TcMar-Tc1	0	1594	1	1270
74	0	0	0	ptg004795l	1372564	1372626	-1593773	+	(TA)n	Simple_repeat	1	63	0	1271
230	19.6	3.8	0	ptg004795l	1373099	1373149	-1593250	+	IS3EU-5_DR	DNA/IS3EU	5763	5815	-2473	1272
654	30.4	5	5.6	ptg004795l	1373630	1375214	-1591185	C	L2	LINE/L2	-427	2992	1418	1273
16	9.4	2.6	5.4	ptg004795l	1375268	1375305	-1591094	+	GA-rich	Low_complexity	1	37	0	1274
25	26.3	4.9	4	ptg004795l	1375525	1375647	-1590752	+	GA-rich	Low_complexity	1	124	0	1275
811	35	2	2	ptg004795l	1376043	1376482	-1589917	C	CR1-1_Amn	LINE/CR1	-273	540	101	1276
320	27.2	1.9	2.9	ptg004795l	1376488	1376642	-1589757	+	TZF28B	DNA/TcMar-Tc1	1	159	-1454	1277
287	13.3	2.2	7.2	ptg004795l	1376830	1376926	-1589473	C	DNA-TA-4_DR	DNA/TcMar	-5043	4752	4661	1278 *
377	9.2	2.2	1.1	ptg004795l	1376872	1376959	-1589440	+	DNA9-3_DR	DNA/MULE-MuDR	972	1060	-10319	1279
343	11.5	1.1	3.3	ptg004795l	1376969	1377058	-1589341	+	DNA9-3_DR	DNA/MULE-MuDR	973	1060	-10319	1279
352	11.2	1.1	3.3	ptg004795l	1377062	1377153	-1589246	+	DNA9-3_DR	DNA/MULE-MuDR	973	1062	-10317	1279
2696	23.2	1.9	1.6	ptg004795l	1378043	1378739	-1587660	+	TZF28B	DNA/TcMar-Tc1	916	1614	0	1280
289	26.2	5.3	0	ptg004795l	1379771	1379877	-1586522	+	RLTR17B_Mm	LTR/ERVK	302	414	-388	1281 *
305	12.8	1.1	1.1	ptg004795l	1379773	1379859	-1586540	C	DNA8-25_DR	DNA	-3164	803	717	1282 *
307	15.7	0	0	ptg004795l	1379797	1379866	-1586533	C	hAT-N131_DR	DNA/hAT-Ac	-1787	277	208	1283
237	25.4	2.8	0.7	ptg004795l	1379860	1379911	-1586488	+	Kolobok-4_DR	DNA/Kolobok-T2	5126	5267	-1364	1284 *
12	17.3	6.1	4	ptg004795l	1380656	1380704	-1585695	+	(TTATCAT)n	Simple_repeat	1	50	0	1285
26	0	0	0	ptg004795l	1381171	1381195	-1585204	+	(TAT)n	Simple_repeat	1	25	0	1286
241	16.7	0	0	ptg004795l	1381202	1381237	-1585162	C	SINE_DR1	SINE	-21	236	201	1287
255	28.1	5.8	4.3	ptg004795l	1381268	1381412	-1584987	C	MIR	SINE/MIR	-109	155	2	1288
24	18.2	0	0	ptg004795l	1382093	1382136	-1584263	+	(T)n	Simple_repeat	1	44	0	1289
17	9.5	5.9	0	ptg004795l	1383081	1383114	-1583285	+	(ATAA)n	Simple_repeat	1	36	0	1290
22	19.5	0	0	ptg004795l	1383341	1383381	-1583018	+	A-rich	Low_complexity	1	41	0	1291
12	13.4	9.3	2.2	ptg004795l	1383667	1383709	-1582690	+	(TTGTAAC)n	Simple_repeat	1	46	0	1292
18	24.4	1.1	8.3	ptg004795l	1384368	1384457	-1581942	+	(TTTAA)n	Simple_repeat	1	84	0	1293
4198	26.3	4.5	3.9	ptg004795l	1384473	1386049	-1580350	C	TZF28B	DNA/TcMar-Tc1	-13	1601	14	1294
246	29.1	1.6	3	ptg004795l	1385938	1386068	-1580331	C	EnSpm-6N1_DR	DNA/CMC-EnSpm	-4649	4587	4459	1295 *
16	5.2	0	0	ptg004795l	1386077	1386096	-1580303	+	(A)n	Simple_repeat	1	20	0	1296
17	5	0	0	ptg004795l	1387365	1387385	-1579014	+	(TG)n	Simple_repeat	1	21	0	1297
228	19.6	0	9.7	ptg004795l	1389338	1389399	-1577000	+	Helitron-4_DR	RC/Helitron	1185	1240	-30628	1298
649	35.6	4.8	3.9	ptg004795l	1391003	1391519	-1574880	C	HERODr	LINE/R2-Hero	-2078	1310	789	1299
184	9.6	0.8	7.4	ptg004795l	1393518	1393891	-1572508	+	(GCCCT)n	Simple_repeat	1	351	0	1300
80	0	0	0	ptg004795l	1394188	1394255	-1572144	+	(AT)n	Simple_repeat	1	68	0	1301
63	0	0	0	ptg004795l	1394458	1394513	-1571886	+	(TTA)n	Simple_repeat	1	56	0	1302
56	0	0	0	ptg004795l	1395174	1395223	-1571176	+	(TAT)n	Simple_repeat	1	50	0	1303
330	5.6	1.5	0	ptg004795l	1395224	1395293	-1571106	+	L1-11_DR	LINE/L1	6702	6746	-578	1304
476	18.3	21.7	0	ptg004795l	1396625	1396848	-1569551	+	Copia-16_DR-I	LTR/Gypsy	554	839	-219	1305
12	13.9	0	0	ptg004795l	1398935	1398958	-1567441	+	(AAAT)n	Simple_repeat	1	24	0	1306
293	20.3	1.3	2.6	ptg004795l	1400580	1400655	-1565744	C	TDR3B	DNA/hAT-Charlie	0	193	119	1307
279	21.5	0	1.5	ptg004795l	1400615	1400638	-1565761	+	L1-60_DR	LINE/L1	285	349	-5328	1308 *
237	27.2	1.1	8	ptg004795l	1400807	1400862	-1565537	C	DNA-6-N5_DR	DNA	-1669	1632	1542	1309
260	16.7	0	0	ptg004795l	1400863	1400904	-1565495	+	TDR19	DNA/hAT-Charlie	254	295	-97	1310
5452	23.2	1.4	1.2	ptg004795l	1400908	1402159	-1564240	+	Tc1-1_DR	DNA/TcMar-Tc1	371	1625	0	1311
230	29.9	0	4.9	ptg004795l	1403336	1403458	-1562941	C	L1-82_DR	LINE/L1	-248	5762	5646	1312
227	27.8	0	6.5	ptg004795l	1403948	1404070	-1562329	C	L1-82_DR	LINE/L1	-250	5760	5646	1313
15	20.5	2.9	0	ptg004795l	1406287	1406320	-1560079	+	(TG)n	Simple_repeat	1	35	0	1314
18	4.8	0	0	ptg004795l	1407618	1407639	-1558760	+	(T)n	Simple_repeat	1	22	0	1315
258	19.6	0	0	ptg004795l	1410448	1410493	-1555906	+	X2_LINE	LINE/CR1	1363	1408	0	1316
268	19.3	0	6.6	ptg004795l	1410958	1411018	-1555381	C	CryptonV-1_DR	DNA/Crypton-V	-3246	14627	14571	1317 *
312	17.8	2.7	7.6	ptg004795l	1410975	1411053	-1555346	+	IS3EU-5_DR	DNA/IS3EU	5763	5837	-2451	1318
404	24.8	1.9	1.9	ptg004795l	1411087	1411193	-1555206	C	MIRc	SINE/MIR	-146	122	16	1319
147	0	0	0	ptg004795l	1411198	1411322	-1555077	+	(AC)n	Simple_repeat	1	125	0	1320
425	25.7	6.1	6	ptg004795l	1411620	1411779	-1554620	C	Mariner-N6_DR	DNA/TcMar-Tc1	-313	1339	1143	1321
353	18.6	6.4	8.1	ptg004795l	1411848	1411958	-1554441	C	Mariner-8_DR	DNA/TcMar-Tc1	-473	1141	978	1321
230	20.3	0	0	ptg004795l	1411953	1412011	-1554388	C	Tc1-1_DR	DNA/TcMar-Tc1	-639	986	928	1322 *
238	17.3	0	8.8	ptg004795l	1412053	1412109	-1554290	C	Mariner-6_DR	DNA/TcMar-Tc1	-754	875	824	1323
596	27.1	0	5.3	ptg004795l	1412221	1412407	-1553992	+	Mariner-N16_DR	DNA/TcMar-Tc1	156	332	-268	1324
17	0	0	0	ptg004795l	1413676	1413694	-1552705	+	(T)n	Simple_repeat	1	19	0	1325
432	24.3	1.9	1.9	ptg004795l	1416302	1416406	-1549993	+	MIRc	SINE/MIR	2	106	-162	1326
51	0	0	0	ptg004795l	1416745	1416790	-1549609	+	(TAT)n	Simple_repeat	1	46	0	1327
291	26.4	0	1.1	ptg004795l	1418593	1418680	-1547719	C	Polinton-1_DR	DNA/Maverick	-810	17675	17589	1328
21	7.6	0	0	ptg004795l	1418759	1418786	-1547613	+	(T)n	Simple_repeat	1	28	0	1329
23	0	0	0	ptg004795l	1419729	1419753	-1546646	+	(A)n	Simple_repeat	1	25	0	1330
14	12.2	0	0	ptg004795l	1419901	1419927	-1546472	+	(GGGGA)n	Simple_repeat	1	27	0	1331
13	4.9	0	4.5	ptg004795l	1421415	1421437	-1544962	+	(TAT)n	Simple_repeat	1	22	0	1332
33	0	0	0	ptg004795l	1421769	1421799	-1544600	+	(TAAA)n	Simple_repeat	1	31	0	1333
18	23	3.8	1.9	ptg004795l	1422909	1422961	-1543438	+	(TC)n	Simple_repeat	1	54	0	1334
71	1.6	0	0	ptg004795l	1423744	1423808	-1542591	+	(CT)n	Simple_repeat	1	65	0	1335
13	20.9	0	0	ptg004795l	1424096	1424128	-1542271	+	(TGTG)n	Simple_repeat	1	33	0	1336
47	0	0	2.2	ptg004795l	1427659	1427705	-1538694	+	(ATT)n	Simple_repeat	1	46	0	1337
16	12.1	0	0	ptg004795l	1428940	1428967	-1537432	+	(TAA)n	Simple_repeat	1	28	0	1338
11	23.8	6.1	0	ptg004795l	1429785	1429833	-1536566	+	(GACGGA)n	Simple_repeat	1	52	0	1339
13	4.9	0	4.5	ptg004795l	1430354	1430376	-1536023	+	(AAT)n	Simple_repeat	1	22	0	1340
16	0	0	0	ptg004795l	1430596	1430613	-1535786	+	(T)n	Simple_repeat	1	18	0	1341
333	25.3	1.2	0	ptg004795l	1434470	1434548	-1531851	C	AmnSINE1	SINE/5S-Deu-L2	-424	151	72	1342
14	0	0	0	ptg004795l	1438882	1438899	-1527500	+	(CCT)n	Simple_repeat	1	18	0	1343
14	0	0	0	ptg004795l	1439140	1439157	-1527242	+	(CCT)n	Simple_repeat	1	18	0	1344
14	0	0	0	ptg004795l	1439187	1439204	-1527195	+	(CCT)n	Simple_repeat	1	18	0	1344
14	0	0	0	ptg004795l	1439234	1439251	-1527148	+	(CCT)n	Simple_repeat	1	18	0	1344
14	0	0	0	ptg004795l	1439574	1439591	-1526808	+	(CCT)n	Simple_repeat	1	18	0	1345
13	0	0	0	ptg004795l	1440308	1440324	-1526075	+	(CTC)n	Simple_repeat	1	17	0	1346
14	4.5	4.3	0	ptg004795l	1440741	1440763	-1525636	+	(CCT)n	Simple_repeat	1	24	0	1347
13	0	5	0	ptg004795l	1441120	1441139	-1525260	+	(CCT)n	Simple_repeat	1	21	0	1348
13	0	0	0	ptg004795l	1441213	1441229	-1525170	+	(CTC)n	Simple_repeat	1	17	0	1349
14	4.5	4.3	0	ptg004795l	1442032	1442054	-1524345	+	(CCT)n	Simple_repeat	1	24	0	1350
14	0	0	0	ptg004795l	1442083	1442100	-1524299	+	(CCT)n	Simple_repeat	1	18	0	1350
15	0	4.5	0	ptg004795l	1442649	1442670	-1523729	+	(CCT)n	Simple_repeat	1	23	0	1351
15	0	4.5	0	ptg004795l	1442695	1442716	-1523683	+	(CCT)n	Simple_repeat	1	23	0	1351
15	0	4.5	0	ptg004795l	1442947	1442968	-1523431	+	(CCT)n	Simple_repeat	1	23	0	1352
14	0	0	0	ptg004795l	1443291	1443308	-1523091	+	(CCT)n	Simple_repeat	1	18	0	1353
12	0	5.3	0	ptg004795l	1443385	1443403	-1522996	+	(CCT)n	Simple_repeat	1	20	0	1354
14	0	0	0	ptg004795l	1443932	1443949	-1522450	+	(CCT)n	Simple_repeat	1	18	0	1355
13	5.3	0	0	ptg004795l	1444025	1444044	-1522355	+	(CTC)n	Simple_repeat	1	20	0	1356
14	4.5	4.3	0	ptg004795l	1444075	1444097	-1522302	+	(CCT)n	Simple_repeat	1	24	0	1357
13	4.8	4.5	0	ptg004795l	1444173	1444194	-1522205	+	(CCT)n	Simple_repeat	1	23	0	1358
13	0	5	0	ptg004795l	1444273	1444292	-1522107	+	(CCT)n	Simple_repeat	1	21	0	1359
14	0	0	0	ptg004795l	1444368	1444385	-1522014	+	(CCT)n	Simple_repeat	1	18	0	1360
14	4.5	4.3	0	ptg004795l	1444416	1444438	-1521961	+	(CCT)n	Simple_repeat	1	24	0	1360
12	14.2	1.4	6	ptg004795l	1444812	1444848	-1521551	+	A-rich	Low_complexity	1	35	0	1361
13	20.8	0	0	ptg004795l	1449383	1449415	-1516984	+	(TTTA)n	Simple_repeat	1	33	0	1362
12	8.8	4.2	0	ptg004795l	1452940	1452963	-1513436	+	(TCAT)n	Simple_repeat	1	25	0	1363
27	3.4	0	0	ptg004795l	1453136	1453165	-1513234	+	(AACCCT)n	Simple_repeat	1	30	0	1364
19	27.7	1.4	2.7	ptg004795l	1456983	1457056	-1509343	+	(AACA)n	Simple_repeat	1	73	0	1365
16	15	4.2	4.2	ptg004795l	1457491	1457538	-1508861	+	(ATATTG)n	Simple_repeat	1	48	0	1366
13	15.5	5.6	0	ptg004795l	1457739	1457774	-1508625	+	(TTTTCTG)n	Simple_repeat	1	38	0	1367
473	23.5	10.2	9.7	ptg004795l	1458315	1458885	-1507514	+	DNA-2-15_DR	DNA	798	1157	-127	1368
343	24.8	10	9.4	ptg004795l	1459124	1459607	-1506792	+	DNA-2-15_DR	DNA	820	1147	-137	1369
20	4.3	0	0	ptg004795l	1460868	1460891	-1505508	+	(T)n	Simple_repeat	1	24	0	1370
38	0	0	13.4	ptg004795l	1477944	1478019	-1488380	+	(TTTGTTTCAC)n	Simple_repeat	1	67	0	1371
272	14.8	3.2	9	ptg004795l	1478187	1478253	-1488146	+	MIR1_Amn	SINE/MIR	168	230	0	1372
242	7.3	6.8	0	ptg004795l	1481209	1481238	-1485161	C	hAT-N53_DR	DNA/hAT-Ac	-3009	2810	2781	1373
69	0	0	0	ptg004795l	1481239	1481297	-1485102	+	(TA)n	Simple_repeat	1	59	0	1374
15	5.5	0	0	ptg004795l	1483055	1483073	-1483326	+	(T)n	Simple_repeat	1	19	0	1375
13	0	0	12	ptg004795l	1485757	1485784	-1480615	+	(AAT)n	Simple_repeat	1	25	0	1376
32	0	0	0	ptg004795l	1489737	1489766	-1476633	+	(AAAT)n	Simple_repeat	1	30	0	1377
15	13.4	3	0	ptg004795l	1489943	1489975	-1476424	+	(GTTTA)n	Simple_repeat	1	34	0	1378
45	0	0	0	ptg004795l	1490175	1490215	-1476184	+	(TATT)n	Simple_repeat	1	41	0	1379
241	29.4	0	0	ptg004795l	1492347	1492431	-1473968	C	L2-16_DRe	LINE/Rex-Babar	-2889	1400	1316	1380
14	7.8	3.7	0	ptg004795l	1493548	1493574	-1472825	+	(GTTAT)n	Simple_repeat	1	28	0	1381
13	16.1	0	0	ptg004795l	1497735	1497762	-1468637	+	A-rich	Low_complexity	1	28	0	1382
333	31.8	1.6	2.2	ptg004795l	1500961	1501276	-1465123	+	L2-13B_DRe	LINE/L2	501	687	-554	1383
267	24.8	2.8	2.8	ptg004795l	1501365	1501384	-1465015	+	CryptonV-1_DR	DNA/Crypton-V	14292	14399	-3474	1384
285	20.9	2.3	2.3	ptg004795l	1501385	1501472	-1464927	+	L2-2_DRe	LINE/L2	3901	3988	-250	1385
234	17.2	4.5	0	ptg004795l	1501619	1501682	-1464717	+	UCON86	LINE/L2	603	669	-13	1386
11	24.6	0	2.6	ptg004795l	1502452	1502491	-1463908	+	(TTTGTG)n	Simple_repeat	1	39	0	1387
15	19.9	0	0	ptg004795l	1502818	1502846	-1463553	+	A-rich	Low_complexity	1	29	0	1388
19	4.3	0	0	ptg004795l	1504776	1504799	-1461600	+	(TA)n	Simple_repeat	1	24	0	1389
1627	31.9	3.1	2.7	ptg004795l	1504981	1506020	-1460379	C	Mariner-4_DR	DNA/TcMar-Tc1	-169	1458	414	1390
32	12.6	1.5	3.1	ptg004795l	1506821	1506885	-1459514	+	(TTAT)n	Simple_repeat	1	64	0	1391
17	33.7	0	0	ptg004795l	1508192	1508247	-1458152	+	(TT)n	Simple_repeat	1	56	0	1392
15	24.4	2	2	ptg004795l	1509388	1509438	-1456961	+	(AATA)n	Simple_repeat	1	51	0	1393
15	5.5	0	0	ptg004795l	1509497	1509515	-1456884	+	(T)n	Simple_repeat	1	19	0	1394
230	19.6	0	0	ptg004795l	1509833	1509878	-1456521	C	X2_LINE	LINE/CR1	0	1408	1363	1395
86	1.3	0	0	ptg004795l	1511135	1511212	-1455187	+	(TA)n	Simple_repeat	1	78	0	1396
11	15.2	2.4	7.5	ptg004795l	1512120	1512161	-1454238	+	(GGAGCG)n	Simple_repeat	1	40	0	1397
16	17.3	1.8	9.8	ptg004795l	1513680	1513734	-1452665	+	GA-rich	Low_complexity	1	51	0	1398
1383	35	3	2.7	ptg004795l	1516641	1517756	-1448643	+	X2_LINE	LINE/CR1	17	1137	-271	1399
12	4.7	4.5	0	ptg004795l	1522816	1522837	-1443562	+	(GTTT)n	Simple_repeat	1	23	0	1400
21	17.8	0	0	ptg004795l	1524114	1524151	-1442248	+	(T)n	Simple_repeat	1	38	0	1401
12	25.1	0	7.3	ptg004795l	1525342	1525400	-1440999	+	(TTCTGC)n	Simple_repeat	1	55	0	1402
41	0	0	0	ptg004795l	1526937	1526973	-1439426	+	(TGT)n	Simple_repeat	1	37	0	1403
235	19.6	0	0	ptg004795l	1528845	1528890	-1437509	C	X2_LINE	LINE/CR1	0	1408	1363	1404
1388	34.7	3.3	2.8	ptg004795l	1528969	1530377	-1436022	C	X2_LINE	LINE/CR1	-226	1182	61	1405
248	17.5	8.1	5.9	ptg004795l	1530329	1530413	-1435986	C	L1-67_DR	LINE/L1	-2702	2666	2580	1406 *
235	19.6	0	0	ptg004795l	1531978	1532023	-1434376	C	X2_LINE	LINE/CR1	0	1408	1363	1407
1388	35	4	4	ptg004795l	1532105	1533510	-1432889	C	X2_LINE	LINE/CR1	-226	1182	125	1408
248	17.5	8.1	5.9	ptg004795l	1533462	1533546	-1432853	C	L1-67_DR	LINE/L1	-2702	2666	2580	1409 *
15	31.2	0	0	ptg004795l	1535370	1535424	-1430975	+	(AGATAT)n	Simple_repeat	1	55	0	1410
1032	30.4	1.9	0.4	ptg004795l	1537753	1538212	-1428187	+	TC1DR3	DNA/TcMar-Tc1	147	613	-612	1411 *
1667	27.2	1.9	0	ptg004795l	1538195	1538757	-1427642	+	TC1DR3	DNA/TcMar-Tc1	630	1208	-17	1412
276	30.2	0	0	ptg004795l	1538702	1538797	-1427602	+	DNA8-21_DR	DNA/Merlin	4829	4924	-8997	1413 *
17	10	3.1	0	ptg004795l	1539078	1539109	-1427290	+	(TTTGT)n	Simple_repeat	1	33	0	1414
12	17.7	3.1	0	ptg004795l	1539137	1539168	-1427231	+	(GTTTTA)n	Simple_repeat	1	33	0	1415
16	10.7	0	3.2	ptg004795l	1539191	1539222	-1427177	+	(TTTGT)n	Simple_repeat	1	31	0	1416
284	25	1.3	0	ptg004795l	1540784	1540859	-1425540	C	Tc1-1_DR	DNA/TcMar-Tc1	0	1625	1549	1417
17	5	0	0	ptg004795l	1540992	1541012	-1425387	+	(C)n	Simple_repeat	1	21	0	1418
5230	23.6	2.1	1.1	ptg004795l	1541111	1542359	-1424040	+	Tc1-1_DR	DNA/TcMar-Tc1	335	1596	-29	1419
13	4.3	3.9	3.9	ptg004795l	1544231	1544256	-1422143	+	(GTTT)n	Simple_repeat	1	26	0	1420
59	0	0	0	ptg004795l	1544359	1544408	-1421991	+	(AT)n	Simple_repeat	1	50	0	1421
17	25.6	4.2	1.4	ptg004795l	1552440	1552510	-1413889	+	(AATTAC)n	Simple_repeat	1	73	0	1422
13	16.2	5.6	5.6	ptg004795l	1552714	1552767	-1413632	+	(CAATTG)n	Simple_repeat	1	54	0	1423
67	1.6	0	0	ptg004795l	1557297	1557360	-1409039	+	(TAT)n	Simple_repeat	1	64	0	1424
233	16.7	0	0	ptg004795l	1558362	1558397	-1408002	C	SINE_DR1	SINE	-21	236	201	1425
16	17.3	7.7	0	ptg004795l	1558948	1558999	-1407400	+	(TGCAGTG)n	Simple_repeat	1	56	0	1426
250	19.6	0	0	ptg004795l	1559997	1560042	-1406357	+	X2_LINE	LINE/CR1	1363	1408	0	1427
17	0	0	0	ptg004795l	1560053	1560074	-1406325	+	(CATG)n	Simple_repeat	1	22	0	1428
42	0	0	0	ptg004795l	1561274	1561312	-1405087	+	(TATATAATG)n	Simple_repeat	1	39	0	1429
484	23	1.7	1.7	ptg004795l	1561437	1561551	-1404848	+	MIRc	SINE/MIR	8	122	-146	1430
252	19.1	10	1.6	ptg004795l	1561606	1561619	-1404780	C	DNA6-1B_DR	DNA/hAT-hAT5	-645	191	148	1431
299	15.9	0	0	ptg004795l	1561620	1561663	-1404736	C	IS3EU-5_DR	DNA/IS3EU	-2482	5806	5763	1432
26	0	0	0	ptg004795l	1563304	1563328	-1403071	+	(G)n	Simple_repeat	1	25	0	1433
264	19.4	4.1	6.6	ptg004795l	1563548	1563665	-1402734	C	Crack-3_DR	LINE/L2	-6	3714	3642	1434
13	0	0	0	ptg004795l	1564935	1564951	-1401448	+	(TTA)n	Simple_repeat	1	17	0	1435
254	17.6	3.8	0	ptg004795l	1564952	1565002	-1401397	+	IS3EU-5_DR	DNA/IS3EU	5763	5815	-2473	1436
12	17.5	7.7	0	ptg004795l	1565019	1565057	-1401342	+	(TACAA)n	Simple_repeat	1	42	0	1437
17	12.7	0	0	ptg004795l	1569687	1569712	-1396687	+	(T)n	Simple_repeat	1	26	0	1438
73	0	0	0	ptg004795l	1571180	1571241	-1395158	+	(AT)n	Simple_repeat	1	62	0	1439
5195	29.3	4.7	2.9	ptg004795l	1576853	1579382	-1387017	+	RTEX-2_DR	LINE/RTE-X	2	2578	-682	1440
111	0	0	0	ptg004795l	1579622	1579715	-1386684	+	(GA)n	Simple_repeat	1	94	0	1441
28	0	2.9	2.9	ptg004795l	1580931	1580965	-1385434	+	(ATTT)n	Simple_repeat	1	35	0	1442
240	21.7	0	0	ptg004795l	1584082	1584127	-1382272	C	X2_LINE	LINE/CR1	0	1408	1363	1443
4447	26.4	3.5	3	ptg004795l	1592559	1594164	-1372235	+	TZF28B	DNA/TcMar-Tc1	1	1614	0	1444
27	16.9	0	0	ptg004795l	1600002	1600048	-1366351	+	(T)n	Simple_repeat	1	47	0	1445
17	16.4	2.9	0	ptg004795l	1600376	1600409	-1365990	+	(TC)n	Simple_repeat	1	35	0	1446
49	0	0	0	ptg004795l	1604802	1604845	-1361554	+	(TTA)n	Simple_repeat	1	44	0	1447
283	27.8	0	1.1	ptg004795l	1606922	1607012	-1359387	C	L2-16_DRe	LINE/Rex-Babar	-2889	1400	1311	1448
16	5.2	0	0	ptg004795l	1607862	1607881	-1358518	+	(GA)n	Simple_repeat	1	20	0	1449
13	9.3	0	0	ptg004795l	1608148	1608170	-1358229	+	(TTTC)n	Simple_repeat	1	23	0	1450
2022	33.8	6.4	6.1	ptg004795l	1610150	1612639	-1353760	+	Gypsy139-I_DR	LTR/Gypsy	1645	4214	-124	1451
16	5.2	0	0	ptg004795l	1612956	1612975	-1353424	+	(GA)n	Simple_repeat	1	20	0	1452
87	0	0	0	ptg004795l	1615205	1615280	-1351119	+	(ATT)n	Simple_repeat	1	76	0	1453
23	2.8	2.6	2.6	ptg004795l	1615281	1615309	-1351090	+	(AAT)n	Simple_repeat	1	29	0	1454
235	17.4	0	6.1	ptg004795l	1615312	1615360	-1351039	C	SINE_DR1	SINE	-11	246	201	1455
240	21.6	12.7	9.9	ptg004795l	1615668	1615919	-1350480	C	hAT-N36C_DR	DNA/hAT	-872	1045	786	1456
35	0	0	0	ptg004795l	1620426	1620458	-1345941	+	(ACATAAGA)n	Simple_repeat	1	33	0	1457
1562	33.7	6	5.7	ptg004795l	1620590	1622004	-1344395	C	X2_LINE	LINE/CR1	-232	1176	16	1458
255	33	0	0	ptg004795l	1622672	1622762	-1343637	+	DIRS-12_DR	LTR/DIRS	4351	4441	-1419	1459
301	28.8	3.4	5.6	ptg004795l	1623169	1623319	-1343080	+	DIRS-18_DR	LTR/DIRS	4752	4899	-1233	1460
230	17.6	0	0	ptg004795l	1623451	1623484	-1342915	C	DIRS-12_DR	LTR/DIRS	-271	5589	5556	1461
12	18.1	0	3.1	ptg004795l	1624115	1624147	-1342252	+	A-rich	Low_complexity	1	32	0	1462
14	10.1	6.2	0	ptg004795l	1624270	1624301	-1342098	+	A-rich	Low_complexity	1	34	0	1463
314	30.6	4.4	11.7	ptg004795l	1627546	1627741	-1338658	C	IS3EU-5_DR	DNA/IS3EU	-2345	5943	5763	1464
369	32	4.5	3.7	ptg004795l	1628393	1628720	-1337679	+	CR1-3_Croc	LINE/CR1	242	572	-3033	1465
289	16.5	9.2	6	ptg004795l	1629645	1629728	-1336671	+	L1-67_DR	LINE/L1	2580	2666	-2702	1466 *
1324	33.8	4.7	4.2	ptg004795l	1629681	1631073	-1335326	+	X2_LINE	LINE/CR1	16	908	-500	1467
236	21.7	0	0	ptg004795l	1631152	1631197	-1335202	+	X2_LINE	LINE/CR1	1363	1408	0	1468
15	0	0	0	ptg004795l	1631677	1631695	-1334704	+	(TAT)n	Simple_repeat	1	19	0	1469
249	16.7	2.3	0	ptg004795l	1631696	1631737	-1334662	+	IS3EU-5_DR	DNA/IS3EU	5763	5805	-2483	1470
65	1.6	0	0	ptg004795l	1634522	1634583	-1331816	+	(TAA)n	Simple_repeat	1	62	0	1471
59	1.8	0	1.7	ptg004795l	1634868	1634926	-1331473	+	(AT)n	Simple_repeat	1	58	0	1472
321	37.4	1.2	1.2	ptg004795l	1635023	1635187	-1331212	+	HERODr	LINE/R2-Hero	1146	1310	-2078	1473
307	33.9	6.6	5.5	ptg004795l	1635276	1635934	-1330465	+	HERODr	LINE/R2-Hero	1423	2351	-1288	1473
254	27.9	0	0	ptg004795l	1636427	1636494	-1329905	+	HERO-3_DR	LINE/R2-Hero	381	448	-737	1474
11	11.1	6.9	0	ptg004795l	1638091	1638119	-1328280	+	(TGTTAG)n	Simple_repeat	1	31	0	1475
13	26.2	3.6	1.8	ptg004795l	1638120	1638142	-1328257	+	(TGTT)n	Simple_repeat	5	57	0	1476
15	5.5	0	0	ptg004795l	1639049	1639067	-1327332	+	(T)n	Simple_repeat	1	19	0	1477
830	29.2	3.9	4.7	ptg004795l	1641614	1642339	-1324060	+	L2	LINE/L2	2037	2756	-663	1478
1034	33.8	6.5	6.1	ptg004795l	1643375	1644701	-1321698	+	HERODr	LINE/R2-Hero	789	2376	-1263	1479
258	30	6.9	7.8	ptg004795l	1644966	1645272	-1321127	+	HERODr	LINE/R2-Hero	2381	2684	-704	1479
257	27.4	5.5	4.4	ptg004795l	1645555	1645714	-1320685	+	HERODr	LINE/R2-Hero	2946	3107	-281	1479
240	14.3	2.3	0	ptg004795l	1646457	1646498	-1319901	C	IS3EU-5_DR	DNA/IS3EU	-2473	5815	5773	1480
58	0	0	0	ptg004795l	1646505	1646556	-1319843	+	(AAT)n	Simple_repeat	1	52	0	1481
234	15	0	7	ptg004795l	1646744	1646786	-1319613	C	IS3EU-5_DR	DNA/IS3EU	-2484	5804	5765	1480
269	20	7.4	9.6	ptg004795l	1646847	1646929	-1319470	C	X2_LINE	LINE/CR1	0	1408	1328	1482
1795	33.2	6	6.2	ptg004795l	1646974	1648414	-1317985	C	X2_LINE	LINE/CR1	-226	1182	16	1483
19	0	0	0	ptg004795l	1657286	1657306	-1309093	+	(T)n	Simple_repeat	1	21	0	1484
368	33.8	6.3	3.7	ptg004795l	1658983	1659228	-1307171	+	Mariner-12_DR	DNA/TcMar-Tc1	962	1214	-400	1485
11	21.1	1.7	9.1	ptg004795l	1661117	1661175	-1305224	+	A-rich	Low_complexity	1	55	0	1486
996	32	4.5	3.2	ptg004795l	1665691	1666360	-1300039	+	L3	LINE/CR1	3179	3786	-313	1487
253	21.3	7.4	9.6	ptg004795l	1666487	1666569	-1299830	+	X2_LINE	LINE/CR1	1328	1408	0	1488
12	3.8	6.5	6.5	ptg004795l	1667813	1667843	-1298556	+	(AATGC)n	Simple_repeat	1	31	0	1489
685	28.9	2.9	2.5	ptg004795l	1667846	1668160	-1298239	+	Gypsy82-I_Dr	LTR/Gypsy	2536	2862	-2715	1490
13	28.5	3.3	1.6	ptg004795l	1669463	1669523	-1296876	+	(TGC)n	Simple_repeat	1	62	0	1491
17	0	0	0	ptg004795l	1670093	1670111	-1296288	+	(A)n	Simple_repeat	1	19	0	1492
389	31	5.4	4.6	ptg004795l	1671140	1671467	-1294932	+	CR1-3_Croc	LINE/CR1	242	572	-3033	1493
1666	34	4.4	3.4	ptg004795l	1672423	1673827	-1292572	+	X2_LINE	LINE/CR1	16	1242	-166	1494
250	19.6	0	0	ptg004795l	1673906	1673951	-1292448	+	X2_LINE	LINE/CR1	1363	1408	0	1495
291	26.8	13.9	4.6	ptg004795l	1674167	1674334	-1292065	+	Copia2-I_DR	LTR/Gypsy	744	944	-1304	1496
12	21.4	3.9	3.9	ptg004795l	1675130	1675181	-1291218	+	(GACCAG)n	Simple_repeat	1	52	0	1497
461	29	3.9	4.7	ptg004795l	1677878	1678109	-1288290	C	EnSpm-17_DR	DNA/CMC-EnSpm	-3674	5602	5373	1498
250	22.4	0	0	ptg004795l	1678537	1678585	-1287814	C	EnSpm-5_DR	DNA/CMC-EnSpm	-6112	1559	1511	1499
15	8.5	0	0	ptg004795l	1679262	1679286	-1287113	+	(TAGC)n	Simple_repeat	1	25	0	1500
252	21	1.6	1.6	ptg004795l	1679782	1679844	-1286555	C	DNA9TA1_DR	DNA/CMC-EnSpm	-3270	63	1	1501
28	7.8	2.4	0	ptg004795l	1679920	1679960	-1286439	+	(TG)n	Simple_repeat	1	42	0	1502
12	5	0	4.5	ptg004795l	1680171	1680193	-1286206	+	(AGGG)n	Simple_repeat	1	22	0	1503
18	12	0	5.3	ptg004795l	1680274	1680313	-1286086	+	(ATAA)n	Simple_repeat	1	38	0	1504
17	15.3	0	0	ptg004795l	1680493	1680521	-1285878	+	A-rich	Low_complexity	1	29	0	1505
70	0	0	0	ptg004795l	1680733	1680794	-1285605	+	(TAA)n	Simple_repeat	1	62	0	1506
59	1.8	0	1.7	ptg004795l	1681190	1681248	-1285151	+	(TA)n	Simple_repeat	1	58	0	1507
17	12.7	0	0	ptg004795l	1681281	1681306	-1285093	+	(A)n	Simple_repeat	1	26	0	1508
16	13.2	0	0	ptg004795l	1681327	1681351	-1285048	+	(A)n	Simple_repeat	1	25	0	1508
309	19.1	0	2.9	ptg004795l	1682174	1682243	-1284156	+	MIR	SINE/MIR	51	118	-144	1509
296	21.1	0	0	ptg004795l	1682316	1682372	-1284027	C	IS3EU-5_DR	DNA/IS3EU	-2467	5821	5765	1510
275	17.6	0	0	ptg004795l	1682331	1682381	-1284018	+	CryptonV-1_DR	DNA/Crypton-V	14571	14621	-3252	1511 *
19	20.6	0	0	ptg004795l	1683105	1683149	-1283250	+	(TAGTCA)n	Simple_repeat	1	45	0	1512
12	21.2	0	5	ptg004795l	1683218	1683259	-1283140	+	A-rich	Low_complexity	1	40	0	1513
16	0	0	0	ptg004795l	1683520	1683537	-1282862	+	(T)n	Simple_repeat	1	18	0	1514
16	9.6	0	0	ptg004795l	1683575	1683597	-1282802	+	(GT)n	Simple_repeat	1	23	0	1515
237	27.4	5.6	1.9	ptg004795l	1683787	1683890	-1282509	+	MIR	SINE/MIR	3	110	-152	1516
1019	31.4	3.1	4.4	ptg004795l	1684672	1685393	-1281006	C	Mariner-N6_DR	DNA/TcMar-Tc1	-177	1452	714	1517
229	33.9	1.6	1.6	ptg004795l	1685607	1685735	-1280664	C	Mariner-8_DR	DNA/TcMar-Tc1	-1102	492	364	1518 *
428	25.2	2.1	3.5	ptg004795l	1685661	1685804	-1280595	+	Mariner-N16_DR	DNA/TcMar-Tc1	368	509	-91	1519
20	0	0	0	ptg004795l	1686582	1686603	-1279796	+	(T)n	Simple_repeat	1	22	0	1520
15	8.5	0	0	ptg004795l	1686857	1686881	-1279518	+	(TAAA)n	Simple_repeat	1	25	0	1521
246	14.7	0	14.8	ptg004795l	1686975	1687062	-1279337	+	hAT-N63_DR	DNA/hAT-Ac	1632	1706	-4	1522
49	0	0	0	ptg004795l	1687065	1687106	-1279293	+	(TA)n	Simple_repeat	1	42	0	1523
14	26.7	2	0	ptg004795l	1687224	1687272	-1279127	+	(TAATA)n	Simple_repeat	1	50	0	1524
51	0	2	0	ptg004795l	1687839	1687887	-1278512	+	(TAT)n	Simple_repeat	1	50	0	1525
29	7.9	0	0	ptg004795l	1687932	1687972	-1278427	+	(AATA)n	Simple_repeat	1	41	0	1526
259	22.2	3.6	1.2	ptg004795l	1687975	1688056	-1278343	C	DNA-X-16_DR	DNA	-19363	1343	1260	1527
74	2.5	2.5	0	ptg004795l	1688174	1688254	-1278145	+	(TTG)n	Simple_repeat	1	83	0	1528
14	5	0	0	ptg004795l	1689130	1689150	-1277249	+	(GGAG)n	Simple_repeat	1	21	0	1529
13	4.9	0	4.5	ptg004795l	1689905	1689927	-1276472	+	(TAT)n	Simple_repeat	1	22	0	1530
1309	33	3.7	2.5	ptg004795l	1692586	1693501	-1272898	C	L3	LINE/CR1	-313	3786	3074	1531
14	16.7	2.9	0	ptg004795l	1694227	1694260	-1272139	+	(ACATAT)n	Simple_repeat	1	35	0	1532
237	20.4	0	0	ptg004795l	1694655	1694698	-1271701	+	X2_LINE	LINE/CR1	1364	1407	-1	1533
228	31.4	2.2	2.6	ptg004795l	1696160	1696391	-1270008	+	X1_LINE	LINE/CR1	295	525	-120	1534
262	19.8	8	5.8	ptg004795l	1696434	1696519	-1269880	+	L1-67_DR	LINE/L1	2579	2666	-2702	1535
62	0	1.8	0	ptg004795l	1696827	1696882	-1269517	+	(TA)n	Simple_repeat	1	57	0	1536
17	19.9	0	2.4	ptg004795l	1700239	1700280	-1266119	+	(CTG)n	Simple_repeat	1	41	0	1537
13	25.5	0	0	ptg004795l	1700311	1700348	-1266051	+	A-rich	Low_complexity	1	38	0	1538
93	0	0	0	ptg004795l	1700845	1700923	-1265476	+	(AT)n	Simple_repeat	1	79	0	1539
225	0	0	0	ptg004795l	1700924	1700947	-1265452	+	Mariner-N20_DR	DNA/TcMar-Tc1	1	24	-845	1540
13	18.5	0	0	ptg004795l	1701221	1701251	-1265148	+	A-rich	Low_complexity	1	31	0	1541
618	33	2.9	4.6	ptg004795l	1701643	1702373	-1264026	+	Mariner-N20_DR	DNA/TcMar-Tc1	271	1279	-348	1542
225	0	0	0	ptg004795l	1702487	1702510	-1263889	C	Mariner-N20_DR	DNA/TcMar-Tc1	-845	24	1	1543
75	0	0	0	ptg004795l	1702511	1702574	-1263825	+	(TA)n	Simple_repeat	1	64	0	1544
1186	35	4	3.5	ptg004795l	1703168	1703972	-1262427	+	X2_LINE	LINE/CR1	140	948	-460	1545
67	0	0	0	ptg004795l	1705126	1705184	-1261215	+	(AAT)n	Simple_repeat	1	59	0	1546
254	21	8.8	0	ptg004795l	1705540	1705601	-1260798	+	X2_LINE	LINE/CR1	1341	1408	0	1547
402	33.3	5.8	5.5	ptg004795l	1707575	1708105	-1258294	+	CR1-L3A_Croc	LINE/CR1	814	1346	-2942	1548
338	32.6	4.5	3.7	ptg004795l	1708157	1708484	-1257915	+	CR1-3_Croc	LINE/CR1	242	572	-3033	1549
287	17.5	8.1	5.9	ptg004795l	1709409	1709493	-1256906	+	L1-67_DR	LINE/L1	2580	2666	-2702	1550 *
1703	34.5	3.9	3.1	ptg004795l	1709445	1710851	-1255548	+	X2_LINE	LINE/CR1	16	1182	-226	1551
250	19.6	0	0	ptg004795l	1710930	1710975	-1255424	+	X2_LINE	LINE/CR1	1363	1408	0	1552
242	17.6	2.3	0	ptg004795l	1712353	1712437	-1253962	C	IMPB_01	Satellite	-2301	247	161	1553
274	14.3	1.8	0	ptg004795l	1713138	1713193	-1253206	C	EnSpm-7_DR	DNA/CMC-EnSpm	-3892	7142	7086	1554
233	23.4	11.4	7.4	ptg004795l	1715844	1716087	-1250312	+	CryptonH-1_DR	DNA/Crypton-H	3306	3560	-5823	1555
237	21.7	0	0	ptg004795l	1717505	1717550	-1248849	+	X2_LINE	LINE/CR1	1363	1408	0	1556
15	14.6	5.3	0	ptg004795l	1718112	1718149	-1248250	+	(GTTTTT)n	Simple_repeat	1	40	0	1557
255	13.9	0	0	ptg004795l	1725354	1725389	-1241010	+	SINE_DR1	SINE	201	236	-21	1558
249	16.7	2.3	0	ptg004795l	1725357	1725398	-1241001	C	IS3EU-5_DR	DNA/IS3EU	-2483	5805	5763	1559 *
243	24.1	0	1.8	ptg004795l	1725390	1725408	-1240991	C	DNA-2-1_DR	DNA/CMC-EnSpm	-981	1569	1516	1560 *
12	15.3	3.5	0	ptg004795l	1728077	1728105	-1238294	+	(TTTC)n	Simple_repeat	1	30	0	1561
16	0	0	0	ptg004795l	1729121	1729137	-1237262	+	(C)n	Simple_repeat	1	17	0	1562
232	22.7	12	0	ptg004795l	1729161	1729226	-1237173	C	L2-34_DR	LINE/L2	-527	3031	2957	1563
16	0	0	0	ptg004795l	1730681	1730698	-1235701	+	(A)n	Simple_repeat	1	18	0	1564
19	12.1	0	2.7	ptg004795l	1732937	1732974	-1233425	+	(ATTT)n	Simple_repeat	1	37	0	1565
49	6.6	4.9	0	ptg004795l	1733274	1733354	-1233045	+	(ACAT)n	Simple_repeat	1	85	0	1566
12	23.3	2	4.2	ptg004795l	1734074	1734122	-1232277	+	(TTTA)n	Simple_repeat	1	48	0	1567
30	0	3.5	0	ptg004795l	1735240	1735268	-1231131	+	(TC)n	Simple_repeat	1	30	0	1568
2100	35	5.5	5.1	ptg004795l	1736204	1738703	-1227696	C	Gypsy139-I_DR	LTR/Gypsy	-96	4242	1833	1569
24	20.6	0	1.8	ptg004795l	1741333	1741390	-1225009	+	(TTTG)n	Simple_repeat	1	57	0	1570
451	32.6	5.7	5.7	ptg004795l	1741439	1741844	-1224555	+	Tx1-25_DR	LINE/L1-Tx1	214	619	-4823	1571
403	35.7	5.4	5.4	ptg004795l	1744124	1744349	-1222050	+	Tx1-45_DR	LINE/L1-Tx1	890	1113	-4189	1572
52	3.7	0	0	ptg004795l	1744350	1744405	-1221994	+	(TATT)n	Simple_repeat	1	56	0	1573
1216	35.5	4.7	4.8	ptg004795l	1744406	1747131	-1219268	+	Tx1-45_DR	LINE/L1-Tx1	1114	4096	-1452	1572
15	25.4	4	4	ptg004795l	1747392	1747466	-1218933	+	(GGCT)n	Simple_repeat	1	75	0	1574
361	34.3	3	2.3	ptg004795l	1747768	1748202	-1218197	+	Tx1-45_DR	LINE/L1-Tx1	4726	5108	-292	1572
18	3.3	6.5	0	ptg004795l	1748369	1748399	-1218000	+	(ATTT)n	Simple_repeat	1	33	0	1575
296	11.5	0	5.5	ptg004795l	1748483	1748537	-1217862	+	Tx1-33_DR	LINE/L1-Tx1	5383	5434	-4	1576
13	5.2	0	0	ptg004795l	1748739	1748758	-1217641	+	(AAG)n	Simple_repeat	1	20	0	1577
30	0	0	0	ptg004795l	1749529	1749556	-1216843	+	(AAT)n	Simple_repeat	1	28	0	1578
563	21.9	1.6	1.6	ptg004795l	1754896	1755016	-1211383	+	MIRc	SINE/MIR	2	122	-146	1579
284	21.4	0	0	ptg004795l	1755073	1755128	-1211271	C	IS3EU-5_DR	DNA/IS3EU	-2470	5818	5763	1580
34	0	0	0	ptg004795l	1755233	1755261	-1211138	+	(TG)n	Simple_repeat	1	29	0	1581
36	0	0	0	ptg004795l	1755271	1755301	-1211098	+	(TA)n	Simple_repeat	1	31	0	1582
244	37.9	1.7	1.7	ptg004795l	1755701	1755880	-1210519	+	Mariner-8_DR	DNA/TcMar-Tc1	364	543	-1051	1583
1021	29	5.3	5	ptg004795l	1755912	1756573	-1209826	+	Mariner-10_DR	DNA/TcMar-Tc1	575	1219	-378	1584
33	0	0	0	ptg004795l	1756940	1756967	-1209432	+	(TA)n	Simple_repeat	1	28	0	1585
326	29.4	6.2	5.6	ptg004795l	1758480	1758623	-1207776	C	DIRS-14_DR	LTR/Ngaro	-2858	4082	3938	1586
419	30.9	1.2	1.8	ptg004795l	1759410	1759580	-1206819	C	Ngaro1_DR	LTR/Ngaro	-3193	3385	3216	1587
297	22.8	0	0	ptg004795l	1759714	1759770	-1206629	+	CR1_Amni-1	LINE/CR1	5	61	-1258	1588
1026	30.7	5.2	4.5	ptg004795l	1760399	1761150	-1205249	+	L3	LINE/CR1	3084	3705	-394	1589
442	28.4	4.5	0.3	ptg004795l	1761452	1761632	-1204767	C	DIRS-16_DR	LTR/Ngaro	-4049	2646	2485	1590
13	16.1	0	0	ptg004795l	1763968	1763995	-1202404	+	(AATTT)n	Simple_repeat	1	28	0	1591
15	19.9	8.5	0	ptg004795l	1765534	1765580	-1200819	+	(AC)n	Simple_repeat	1	51	0	1592
828	26.4	3.1	2.5	ptg004795l	1767938	1768260	-1198139	+	TZF28B	DNA/TcMar-Tc1	1290	1614	0	1593
63	0	0	0	ptg004795l	1769067	1769122	-1197277	+	(ATA)n	Simple_repeat	1	56	0	1594
22	9.5	2.9	0	ptg004795l	1769364	1769397	-1197002	+	(AC)n	Simple_repeat	1	35	0	1595
387	31.1	9	1.8	ptg004795l	1769588	1769915	-1196484	C	DIRS-13_DR	LTR/DIRS	-1877	3855	3502	1596
13	4.1	8	0	ptg004795l	1772150	1772174	-1194225	+	(ATTA)n	Simple_repeat	1	27	0	1597
36	0	0	0	ptg004795l	1773467	1773497	-1192902	+	(GT)n	Simple_repeat	1	31	0	1598
320	21.6	1.3	0	ptg004795l	1777779	1777852	-1188547	+	Polinton-1_DR	DNA/Maverick	17585	17659	-826	1599 *
357	20.6	1.4	0	ptg004795l	1777798	1777870	-1188529	C	Gypsy118-LTR_DR	LTR/Gypsy	-527	506	433	1600
318	22.7	1.1	2.2	ptg004795l	1777871	1777882	-1188517	C	hAT-2n1_DR	DNA/hAT-Charlie	-100	1105	1022	1601
14	12.7	0	0	ptg004795l	1779296	1779321	-1187078	+	(ATAA)n	Simple_repeat	1	26	0	1602
16	19.3	2	4	ptg004795l	1780138	1780188	-1186211	+	(AATTGA)n	Simple_repeat	1	50	0	1603
22	30.8	1.7	4.3	ptg004795l	1780875	1780994	-1185405	+	(ATAA)n	Simple_repeat	1	117	0	1604
243	24.3	8	4.6	ptg004795l	1781707	1781814	-1184585	C	Charlie24	DNA/hAT-Charlie	-1954	495	384	1605
225	18.6	1.7	10.6	ptg004795l	1785382	1785411	-1180988	C	L2-2_DRe	LINE/L2	0	4238	4179	1606
240	16.7	0	0	ptg004795l	1785412	1785447	-1180952	C	SINE_DR1	SINE	-21	236	201	1607
34	12.6	0	0	ptg004795l	1786561	1786623	-1179776	+	(CACG)n	Simple_repeat	1	63	0	1608
18	13.6	2.4	2.4	ptg004795l	1788362	1788403	-1177996	+	A-rich	Low_complexity	1	42	0	1609
22	3.8	0	0	ptg004795l	1788901	1788927	-1177472	+	(C)n	Simple_repeat	1	27	0	1610
16	20.9	0	0	ptg004795l	1789342	1789374	-1177025	+	(T)n	Simple_repeat	1	33	0	1611
12	26.1	1.8	5.5	ptg004795l	1790029	1790085	-1176314	+	(ACAG)n	Simple_repeat	1	55	0	1612
232	21.7	0	0	ptg004795l	1790577	1790622	-1175777	+	X2_LINE	LINE/CR1	1363	1408	0	1613
238	14.9	1.5	0	ptg004795l	1796837	1796903	-1169496	+	EnSpm-7_DR	DNA/CMC-EnSpm	7091	7158	-3876	1614
493	24.4	1.6	1.6	ptg004795l	1805448	1805568	-1160831	+	MIRc	SINE/MIR	2	122	-146	1615
315	13.6	0	0	ptg004795l	1805635	1805678	-1160721	C	IS3EU-5_DR	DNA/IS3EU	-2482	5806	5763	1616
248	23.3	2.7	1.4	ptg004795l	1809015	1809043	-1157356	+	DNA8-20_DR	DNA/hAT	12681	12752	-8033	1617
249	16.7	2.3	0	ptg004795l	1809044	1809085	-1157314	+	IS3EU-5_DR	DNA/IS3EU	5763	5805	-2483	1618 *
254	13.9	0	0	ptg004795l	1809053	1809088	-1157311	C	SINE_DR1	SINE	-21	236	201	1619
59	1.8	0	0	ptg004795l	1809833	1809887	-1156512	+	(TC)n	Simple_repeat	1	55	0	1620
66	0	0	0	ptg004795l	1809889	1809944	-1156455	+	(TA)n	Simple_repeat	1	56	0	1621
84	0	3.7	0	ptg004795l	1810174	1810255	-1156144	+	(TA)n	Simple_repeat	1	85	0	1622
15	12.2	0	0	ptg004795l	1811061	1811087	-1155312	+	(ATC)n	Simple_repeat	1	27	0	1623
225	5.9	0	2.9	ptg004795l	1811626	1811660	-1154739	+	L2-54_DR	LINE/L2	1373	1406	-4	1624
20	20.3	0	0	ptg004795l	1812827	1812871	-1153528	+	(TTC)n	Simple_repeat	1	45	0	1625
166	17.8	5.7	0.2	ptg004795l	1820232	1820617	-1145782	+	(CT)n	Simple_repeat	1	407	0	1626
15	9.8	0	0	ptg004795l	1820999	1821020	-1145379	+	(AG)n	Simple_repeat	1	22	0	1627
34	3	0	0	ptg004795l	1822896	1822929	-1143470	+	(GT)n	Simple_repeat	1	34	0	1628
454	28	7.4	6.1	ptg004795l	1823117	1823672	-1142727	+	Mariner-8_DR	DNA/TcMar-Tc1	595	1339	-163	1629
91	1.2	1.2	0	ptg004795l	1823977	1824061	-1142338	+	(TA)n	Simple_repeat	1	86	0	1630
3601	26.8	4.2	3.4	ptg004795l	1824070	1825387	-1141012	+	TZF28B	DNA/TcMar-Tc1	13	1344	-270	1631
14	4	7.7	0	ptg004795l	1827473	1827498	-1138901	+	(TAA)n	Simple_repeat	1	28	0	1632
16	0	5	0	ptg004795l	1829672	1829691	-1136708	+	(TA)n	Simple_repeat	1	21	0	1633
285	13.3	0	0	ptg004795l	1832814	1832858	-1133541	+	Charlie2a	DNA/hAT-Charlie	3	47	-1408	1634
241	19.6	3.8	0	ptg004795l	1839348	1839398	-1127001	C	IS3EU-5_DR	DNA/IS3EU	-2473	5815	5763	1635
28	0	0	0	ptg004795l	1841955	1841980	-1124419	+	(TTA)n	Simple_repeat	1	26	0	1636
240	14.3	2.3	0	ptg004795l	1841987	1842028	-1124371	+	IS3EU-5_DR	DNA/IS3EU	5773	5815	-2473	1637
943	28.2	4.8	4.9	ptg004795l	1842086	1843042	-1123357	C	L2	LINE/L2	-719	2700	1745	1638
42	0	0	0	ptg004795l	1843842	1843877	-1122522	+	(TA)n	Simple_repeat	1	36	0	1639
254	15	4.8	3.2	ptg004795l	1843918	1843979	-1122420	C	TZF28C	DNA/TcMar-Tc1	-1338	164	102	1640
65	0	0	0	ptg004795l	1844141	1844195	-1122204	+	(TA)n	Simple_repeat	1	55	0	1641
16	4.2	0	3.9	ptg004795l	1845687	1845713	-1120686	+	(GTTTT)n	Simple_repeat	1	26	0	1642
17	15.5	0	0	ptg004795l	1845969	1845997	-1120402	+	(TG)n	Simple_repeat	1	29	0	1643
714	27.4	4.5	1.5	ptg004795l	1848449	1848808	-1117591	+	Mariner-12_DR	DNA/TcMar-Tc1	1042	1403	-222	1644
38	0	0	2.6	ptg004795l	1849063	1849101	-1117298	+	(TTA)n	Simple_repeat	1	38	0	1645
229	16.7	2.3	0	ptg004795l	1849108	1849149	-1117250	+	IS3EU-5_DR	DNA/IS3EU	5773	5815	-2473	1646
12	17.5	7.7	0	ptg004795l	1849166	1849204	-1117195	+	(TACAA)n	Simple_repeat	1	42	0	1647
789	30.2	4.5	4.2	ptg004795l	1849582	1850583	-1115816	C	L2	LINE/L2	-378	3041	2037	1648
12	25.9	0	2.4	ptg004795l	1857739	1857781	-1108618	+	A-rich	Low_complexity	1	42	0	1649
15	15.5	3.5	0	ptg004795l	1858117	1858145	-1108254	+	(AC)n	Simple_repeat	1	30	0	1650
240	14.8	1.8	0	ptg004795l	1859098	1859151	-1107248	C	L1-11_DR	LINE/L1	-569	6755	6701	1651
15	17.2	5.1	0	ptg004795l	1859723	1859761	-1106638	+	(AAT)n	Simple_repeat	1	41	0	1652
499	30.3	5	5	ptg004795l	1860553	1860750	-1105649	+	Plat_L3	LINE/CR1	3066	3238	-335	1653
247	17	2.1	2.1	ptg004795l	1865603	1865650	-1100749	+	IS3EU-5_DR	DNA/IS3EU	5758	5805	-2483	1654
19	15.1	0	0	ptg004795l	1866240	1866276	-1100123	+	(TTTATT)n	Simple_repeat	1	37	0	1655
246	19.6	0	0	ptg004795l	1873000	1873045	-1093354	C	X2_LINE	LINE/CR1	0	1408	1363	1656
1406	34.9	5.4	4.1	ptg004795l	1873227	1874177	-1092222	C	X2_LINE	LINE/CR1	-320	1088	125	1657
253	22.1	2.1	6.9	ptg004795l	1874420	1874455	-1091944	+	L1-67_DR	LINE/L1	5050	5144	-222	1658
280	16.1	1.6	3.1	ptg004795l	1874456	1874469	-1091930	+	hAT-25_DR	DNA/hAT-Charlie	2239	2301	-99	1659
296	8	3.9	0	ptg004795l	1874470	1874519	-1091880	+	Harbinger-2_DR	DNA/PIF-Harbing	er 2323	2374	-1953	1660
255	26.1	0	0	ptg004795l	1874482	1874550	-1091849	C	DNA2-7_DR	DNA	-6991	2659	2591	1661 *
16	0	0	0	ptg004795l	1874832	1874848	-1091551	+	(A)n	Simple_repeat	1	17	0	1662
16	9.8	0	0	ptg004795l	1875679	1875700	-1090699	+	(A)n	Simple_repeat	1	22	0	1663
343	32.5	4.8	2.5	ptg004795l	1875978	1876179	-1090220	+	hAT-N82_DR	DNA/hAT-Ac	662	868	-1088	1664
16	9.3	0	0	ptg004795l	1876576	1876598	-1089801	+	(A)n	Simple_repeat	1	23	0	1665
44	0	0	0	ptg004795l	1876843	1876880	-1089519	+	(TA)n	Simple_repeat	1	38	0	1666
563	25.6	0.6	5.4	ptg004795l	1877380	1877565	-1088834	C	Mariner-N16_DR	DNA/TcMar-Tc1	-268	332	156	1667
1067	29.4	5.7	4.6	ptg004795l	1877678	1878282	-1088117	+	Mariner-N6_DR	DNA/TcMar-Tc1	824	1452	-177	1668
48	2.1	0	2	ptg004795l	1878473	1878522	-1087877	+	(TA)n	Simple_repeat	1	49	0	1669
232	12.2	0	5.8	ptg004795l	1879014	1879065	-1087334	+	hAT-N70_DR	DNA/hAT	599	647	-678	1670
265	16.9	7.1	0	ptg004795l	1882288	1882304	-1084095	C	CryptonV-1_DR	DNA/Crypton-V	-3233	14640	14571	1671
300	14.6	2	0	ptg004795l	1882305	1882352	-1084047	+	IS3EU-5_DR	DNA/IS3EU	5758	5806	-2482	1672
260	17.5	10.9	0	ptg004795l	1882310	1882366	-1084033	+	DNA6-1B_DR	DNA/hAT-hAT5	128	191	-645	1673 *
535	21.9	1.6	1.6	ptg004795l	1882421	1882541	-1083858	C	MIRc	SINE/MIR	-146	122	2	1674
16	0	0	0	ptg004795l	1883254	1883271	-1083128	+	(A)n	Simple_repeat	1	18	0	1675
319	33.7	5.2	4.5	ptg004795l	1883646	1884065	-1082334	+	CR1-3_Croc	LINE/CR1	242	664	-2941	1676
244	33.5	0.9	1.8	ptg004795l	1884611	1884829	-1081570	+	X1_LINE	LINE/CR1	295	511	-134	1677
643	33.6	5.3	5.2	ptg004795l	1884944	1885027	-1081372	+	X2_LINE	LINE/CR1	16	95	-1313	1678
293	31.2	2.8	0.7	ptg004795l	1885028	1885166	-1081233	+	Nimb-3_DR	LINE/I	2695	2836	-2421	1679
643	33.6	5.3	5.2	ptg004795l	1885167	1885509	-1080890	+	X2_LINE	LINE/CR1	96	423	-985	1678
18	14.1	2.6	0	ptg004795l	1890374	1890412	-1075987	+	(ATAACA)n	Simple_repeat	1	40	0	1680
245	19.6	0	0	ptg004795l	1891893	1891938	-1074461	+	X2_LINE	LINE/CR1	1363	1408	0	1681
16	8.2	0	0	ptg004795l	1894322	1894347	-1072052	+	(TTAT)n	Simple_repeat	1	26	0	1682
60	1.8	0	0	ptg004795l	1899577	1899632	-1066767	+	(GT)n	Simple_repeat	1	56	0	1683
14	7.2	6.9	0	ptg004795l	1900443	1900471	-1065928	+	(AAAT)n	Simple_repeat	1	31	0	1684
247	25.4	19.3	0.1	ptg004795l	1901022	1901766	-1064633	+	MOSAT_DR	Satellite	158	1079	-1008	1685
230	21.7	0	0	ptg004795l	1921999	1922044	-1044355	C	X2_LINE	LINE/CR1	0	1408	1363	1686
24	8.8	2.8	0	ptg004795l	1922575	1922610	-1043789	+	(GA)n	Simple_repeat	1	37	0	1687
19	16.8	6.3	3.5	ptg004795l	1922819	1922904	-1043495	+	GA-rich	Low_complexity	1	88	0	1688
70	0	0	0	ptg004795l	1922944	1923005	-1043394	+	(ATA)n	Simple_repeat	1	62	0	1689
493	32.7	2	0.9	ptg004795l	1924109	1924453	-1041946	+	RTEX-2_DR	LINE/RTE-X	411	759	-2501	1690
3991	27.7	1.5	1.6	ptg004795l	1924559	1925781	-1040618	+	RTEX-1_DR	LINE/RTE-X	2472	3692	-1040	1691
35	4.7	2.1	2.1	ptg004795l	1928187	1928233	-1038166	+	(TG)n	Simple_repeat	1	47	0	1692
18	21.8	0	0	ptg004795l	1928476	1928512	-1037887	+	(T)n	Simple_repeat	1	37	0	1693
21	0	0	0	ptg004795l	1928775	1928797	-1037602	+	(AT)n	Simple_repeat	1	23	0	1694
16	15.9	0	0	ptg004795l	1928838	1928865	-1037534	+	(T)n	Simple_repeat	1	28	0	1695
838	35.6	2.1	2.1	ptg004795l	1929035	1929459	-1036940	+	X2_LINE	LINE/CR1	818	1242	-166	1696
496	30.6	0	0.8	ptg004795l	1929510	1929634	-1036765	+	MIR1_Amn	SINE/MIR	1	124	-106	1697
272	17.2	10.8	0	ptg004795l	1929689	1929746	-1036653	C	DNA6-1B_DR	DNA/hAT-hAT5	-645	191	127	1698 *
301	16	0	2	ptg004795l	1929703	1929753	-1036646	C	IS3EU-5_DR	DNA/IS3EU	-2482	5806	5757	1699
272	20.7	4.7	4.7	ptg004795l	1929754	1929788	-1036611	+	CryptonV-1_DR	DNA/Crypton-V	14571	14656	-3217	1700
282	15.2	0	0	ptg004795l	1930389	1930435	-1035964	+	MIR_Testu	SINE/MIR	86	132	-136	1701
281	19.6	0	0	ptg004795l	1930494	1930544	-1035855	C	IS3EU-5_DR	DNA/IS3EU	-2482	5806	5756	1699
240	12.2	9.3	2	ptg004795l	1932574	1932623	-1033776	+	SINE3-1	SINE/5S-Deu-L2	518	571	-19	1702
255	13.9	0	0	ptg004795l	1945215	1945250	-1021149	+	SINE_DR1	SINE	201	236	-21	1703
249	16.7	2.3	0	ptg004795l	1945218	1945259	-1021140	C	IS3EU-5_DR	DNA/IS3EU	-2483	5805	5763	1704 *
42	0	0	0	ptg004795l	1945905	1945942	-1020457	+	(TAA)n	Simple_repeat	1	38	0	1705
14	17.6	0	0	ptg004795l	1948402	1948433	-1017966	+	(TTTTGT)n	Simple_repeat	1	32	0	1706
408	25.2	0.8	0.8	ptg004795l	1950730	1950783	-1015616	+	DNA9-3_DR	DNA/MULE-MuDR	1148	1201	-10178	1707
43	7.5	0	1.7	ptg004795l	1950784	1950842	-1015557	+	(TA)n	Simple_repeat	1	58	0	1708
408	25.2	0.8	0.8	ptg004795l	1950843	1950907	-1015492	+	DNA9-3_DR	DNA/MULE-MuDR	1202	1266	-10113	1707
306	18.3	6.8	0	ptg004795l	1950844	1950925	-1015474	C	DNA8-25_DR	DNA	-3191	776	689	1709 *
279	17.1	9.3	0	ptg004795l	1950851	1950938	-1015461	+	hAT-N70_DR	DNA/hAT	577	673	-652	1710 *
20	20.7	3.7	6.2	ptg004795l	1951163	1951244	-1015155	+	(TTA)n	Simple_repeat	1	80	0	1711
227	29.4	0	0	ptg004795l	1951524	1951574	-1014825	+	DNA-8-18_DR	DNA/hAT-Ac	265	315	-717	1712
227	29.4	0	0	ptg004795l	1951658	1951708	-1014691	+	DNA-8-18_DR	DNA/hAT-Ac	265	315	-717	1713
472	18.2	21.5	13.9	ptg004795l	1951728	1952756	-1013643	C	TguLTRL1a6-L_fAlb	LTR/ERVL	-293	1631	503	1714
270	18.6	23.6	13.6	ptg004795l	1952778	1953704	-1012695	C	TguLTRL1a6-L_fAlb	LTR/ERVL	-373	1551	503	1715
361	21.8	20.8	10.2	ptg004795l	1953726	1954760	-1011639	C	TguLTRL1a6-L_fAlb	LTR/ERVL	-249	1675	503	1716
313	21	21.4	11.2	ptg004795l	1954952	1955950	-1010449	C	TguLTRL1a6-L_fAlb	LTR/ERVL	-293	1631	503	1717
227	29.4	0	0	ptg004795l	1955933	1955983	-1010416	+	DNA-8-18_DR	DNA/hAT-Ac	265	315	-717	1718 *
227	29.4	0	0	ptg004795l	1956031	1956081	-1010318	+	DNA-8-18_DR	DNA/hAT-Ac	265	315	-717	1719
431	18.5	22.8	12.5	ptg004795l	1956101	1957135	-1009264	C	TguLTRL1a6-L_fAlb	LTR/ERVL	-249	1675	503	1720
227	29.4	0	0	ptg004795l	1957154	1957204	-1009195	+	DNA-8-18_DR	DNA/hAT-Ac	265	315	-717	1721
436	18.7	21	14.6	ptg004795l	1957528	1958617	-1007782	C	TguLTRL1a6-L_fAlb	LTR/ERVL	-244	1680	503	1722
315	19.2	24	12	ptg004795l	1958639	1959651	-1006748	C	TguLTRL1a6-L_fAlb	LTR/ERVL	-249	1675	503	1722
373	17.6	22.6	14.9	ptg004795l	1959776	1960763	-1005636	C	TguLTRL1a6-L_fAlb	LTR/ERVL	-293	1631	545	1723
520	18.6	21.6	13.7	ptg004795l	1960776	1961849	-1004550	C	TguLTRL1a6-L_fAlb	LTR/ERVL	-240	1684	503	1724
435	17.2	23	14.3	ptg004795l	1961860	1962843	-1003556	C	TguLTRL1a6-L_fAlb	LTR/ERVL	-327	1597	503	1725
535	20.2	21.1	11.5	ptg004795l	1962958	1964007	-1002392	C	TguLTRL1a6-L_fAlb	LTR/ERVL	-293	1631	454	1726
13	9.3	0	0	ptg004795l	1969973	1969995	-996404	+	(TTAT)n	Simple_repeat	1	23	0	1727
244	26.2	2.5	6	ptg004795l	1970139	1970178	-996221	C	HATN11B_DR	DNA/hAT	-171	519	283	1728 *
269	19.4	1.4	0	ptg004795l	1970158	1970229	-996170	+	EnSpm-N13_DR	DNA/CMC-EnSpm	5962	6034	-16115	1729 *
536	21.6	0	1.3	ptg004795l	1970171	1970320	-996079	C	Polinton-1_DR	DNA/Maverick	-735	17750	17603	1730
497	23.9	0.5	4.4	ptg004795l	1970179	1970384	-996015	+	DIRS-15B_DR	LTR/Ngaro	3960	4157	-1152	1731 *
13	15.9	0	0	ptg004795l	1970520	1970547	-995852	+	(TATT)n	Simple_repeat	1	28	0	1732
11	18.2	2.4	5	ptg004795l	1972137	1972177	-994222	+	(ACTGTG)n	Simple_repeat	1	40	0	1733
16	0	0	0	ptg004795l	1972961	1972978	-993421	+	(G)n	Simple_repeat	1	18	0	1734
17	15.9	0	0	ptg004795l	1973018	1973052	-993347	+	(TATTTT)n	Simple_repeat	1	35	0	1735
13	9.6	0	0	ptg004795l	1973343	1973365	-993034	+	(TTGT)n	Simple_repeat	1	23	0	1736
12	28.8	0	0	ptg004795l	1973378	1973419	-992980	+	(TTTTG)n	Simple_repeat	1	42	0	1737
16	9.7	0	0	ptg004795l	1974405	1974426	-991973	+	(C)n	Simple_repeat	1	22	0	1738
1679	21.6	7	3.5	ptg004795l	1974894	1975401	-990998	+	TZF28B	DNA/TcMar-Tc1	1075	1601	-13	1739
51	0	0	0	ptg004795l	1975415	1975458	-990941	+	(TA)n	Simple_repeat	1	44	0	1740
16	13.4	0	2.9	ptg004795l	1976958	1976992	-989407	+	(CTCCC)n	Simple_repeat	1	34	0	1741
375	25.9	7.5	4.4	ptg004795l	1978570	1978775	-987624	+	Tc1-1_DR	DNA/TcMar-Tc1	1	213	-1412	1742 *
5123	24.1	3.2	1.2	ptg004795l	1978597	1979893	-986506	C	Tc1-1_DR	DNA/TcMar-Tc1	-35	1590	268	1743
83	0	0	0	ptg004795l	1979935	1980005	-986394	+	(AT)n	Simple_repeat	1	71	0	1744
22	24.3	1.7	0	ptg004795l	1989672	1989730	-976669	+	GA-rich	Low_complexity	1	60	0	1745
64	0	1.7	0	ptg004795l	1991273	1991332	-975067	+	(AAT)n	Simple_repeat	1	61	0	1746
19	14.8	0	8.2	ptg004795l	1992044	1992096	-974303	+	(TTATT)n	Simple_repeat	1	49	0	1747
30	12.2	8.4	0	ptg004795l	1992097	1992111	-974288	+	(TTA)n	Simple_repeat	4	77	0	1748
848	34.7	2.9	1.6	ptg004795l	1993886	1994468	-971931	+	CR1-1_Amn	LINE/CR1	61	540	-273	1749
232	21.7	0	0	ptg004795l	1994547	1994592	-971807	+	X2_LINE	LINE/CR1	1363	1408	0	1750
603	34.2	3.7	3.7	ptg004795l	1995035	1995651	-970748	+	Merrow_Cpb	DNA/CMC-Chapaev	-3 1453	2069	-481	1751
251	23.6	8.6	7.5	ptg004795l	1998086	1998245	-968154	C	HERODr	LINE/R2-Hero	-281	3107	2946	1752
286	29.1	7.2	8.1	ptg004795l	1998528	1998834	-967565	C	HERODr	LINE/R2-Hero	-704	2684	2381	1752
267	30.1	5.7	4.4	ptg004795l	1999099	1999324	-967075	C	HERO-2_DR	LINE/R2-Hero	-1263	2376	2148	1753
16	0	0	0	ptg004795l	2001582	2001599	-964800	+	(A)n	Simple_repeat	1	18	0	1754
60	0	0	0	ptg004795l	2002445	2002497	-963902	+	(AAT)n	Simple_repeat	1	53	0	1755
239	17.1	2.4	0	ptg004795l	2002808	2002848	-963551	C	IS3EU-5_DR	DNA/IS3EU	-2484	5804	5763	1756
403	35	5.1	4.2	ptg004795l	2003716	2004476	-961923	+	DIRS-18_DR	LTR/DIRS	4499	5265	-467	1757
368	34.2	3.7	3.2	ptg004795l	2006410	2006724	-959675	+	DIRS-3_DR	LTR/DIRS	4333	4885	-457	1758
56	0	0	0	ptg004795l	2008609	2008656	-957743	+	(CT)n	Simple_repeat	1	48	0	1759
23	3.7	0	0	ptg004795l	2008657	2008684	-957715	+	(AT)n	Simple_repeat	1	28	0	1760
15	12.8	2.8	2.8	ptg004795l	2010496	2010531	-955868	+	A-rich	Low_complexity	1	36	0	1761
17	22.8	1.9	1.9	ptg004795l	2011357	2011410	-954989	+	(TGTTGTA)n	Simple_repeat	1	54	0	1762
228	16.7	5.9	2	ptg004795l	2013609	2013657	-952742	+	L1-67_DR	LINE/L1	2616	2666	-2702	1763
226	37.6	0.5	0.5	ptg004795l	2013621	2013823	-952576	+	Plat_L3	LINE/CR1	2037	2239	-1334	1764 *
298	22.5	5.8	3.8	ptg004795l	2013822	2013946	-952453	+	L3	LINE/CR1	3173	3277	-822	1765 *
492	24	12.8	10.3	ptg004795l	2013925	2014244	-952155	+	CR1-1_Amn	LINE/CR1	68	214	-599	1766
60	0	0	0	ptg004795l	2014443	2014495	-951904	+	(TTA)n	Simple_repeat	1	53	0	1767
254	13.9	0	0	ptg004795l	2014502	2014537	-951862	C	SINE_DR1	SINE	-21	236	201	1768
252	19.4	3.7	13.4	ptg004795l	2014538	2014620	-951779	+	DNA8-20_DR	DNA/hAT	12720	12826	-7962	1769
392	30.3	5.6	5.7	ptg004795l	2014981	2015660	-950739	C	L2-2_DRe	LINE/L2	-490	3748	3481	1770
15	7.5	6.7	3.2	ptg004795l	2016421	2016450	-949949	+	(GT)n	Simple_repeat	1	31	0	1771
23	20.7	3.3	0	ptg004795l	2016513	2016573	-949826	+	(TGTGTG)n	Simple_repeat	1	63	0	1772
1303	31.1	3.2	4.3	ptg004795l	2018582	2019638	-946761	+	Mariner-10_DR	DNA/TcMar-Tc1	380	1423	-174	1773
535	23.4	2.4	3.8	ptg004795l	2019605	2019813	-946586	+	Mariner-N12_DR	DNA/TcMar-Tc1	19	224	0	1774 *
261	26.8	4.7	4.7	ptg004795l	2020344	2020492	-945907	C	HERODr	LINE/R2-Hero	-294	3094	2946	1775
269	26.5	0	0	ptg004795l	2020775	2020842	-945557	C	HERO-3_DR	LINE/R2-Hero	-737	448	381	1776
19	10.5	0	0	ptg004795l	2020941	2020971	-945428	+	(TTA)n	Simple_repeat	1	31	0	1777
239	6.7	0	0	ptg004795l	2020973	2021002	-945397	+	IS3EU-5_DR	DNA/IS3EU	5777	5806	-2482	1778
19	14.2	0	0	ptg004795l	2021744	2021774	-944625	+	(A)n	Simple_repeat	1	31	0	1779
19	0	0	0	ptg004795l	2024613	2024633	-941766	+	(A)n	Simple_repeat	1	21	0	1780
11	22.1	0	5.1	ptg004795l	2026442	2026463	-939936	+	A-rich	Low_complexity	1	38	0	1781
14	0	0	0	ptg004795l	2026464	2026481	-939918	+	(TAA)n	Simple_repeat	1	18	0	1782
384	29	4.1	0	ptg004795l	2027423	2027584	-938815	+	Eulor6E	DNA/Crypton	1	169	-123	1783
995	32.7	4.5	3.2	ptg004795l	2029460	2030245	-936154	+	L3	LINE/CR1	3173	3786	-313	1784
250	19.6	0	0	ptg004795l	2030324	2030369	-936030	+	X2_LINE	LINE/CR1	1363	1408	0	1785
13	8	3.5	3.5	ptg004795l	2033853	2033881	-932518	+	(ACAGT)n	Simple_repeat	1	29	0	1786
16	24.4	2.1	0	ptg004795l	2034224	2034277	-932122	+	(TTG)n	Simple_repeat	1	55	0	1787
14	15.9	0	0	ptg004795l	2034321	2034348	-932051	+	(ATT)n	Simple_repeat	1	28	0	1788
21	10.4	0	0	ptg004795l	2044818	2044848	-921551	+	(GT)n	Simple_repeat	1	31	0	1789
68	0	0	0	ptg004795l	2045419	2045476	-920923	+	(TA)n	Simple_repeat	1	58	0	1790
19	0	0	0	ptg004795l	2045478	2045498	-920901	+	(AC)n	Simple_repeat	1	21	0	1791
2461	28	2	1.9	ptg004795l	2045630	2046406	-919993	+	Mariner-12_DR	DNA/TcMar-Tc1	439	1417	-197	1792
18	8.5	0	0	ptg004795l	2047348	2047372	-919027	+	(T)n	Simple_repeat	1	25	0	1793
231	11.4	0	0	ptg004795l	2048324	2048358	-918041	+	hAT-N127_DR	DNA/hAT-Charlie	5811	5845	-4471	1794
15	0	12.5	0	ptg004795l	2048855	2048878	-917521	+	(GA)n	Simple_repeat	1	27	0	1795
15	0	12.5	0	ptg004795l	2048938	2048961	-917438	+	(GA)n	Simple_repeat	1	27	0	1795
15	0	12.5	0	ptg004795l	2049021	2049044	-917355	+	(GA)n	Simple_repeat	1	27	0	1795
26	0	0	0	ptg004795l	2049106	2049130	-917269	+	(GAGAG)n	Simple_repeat	1	25	0	1796
26	0	0	0	ptg004795l	2049194	2049218	-917181	+	(GAGAG)n	Simple_repeat	1	25	0	1796
20	3.5	3.3	0	ptg004795l	2049869	2049898	-916501	+	(GTCT)n	Simple_repeat	1	31	0	1797
14	18.2	6.8	0	ptg004795l	2049956	2049999	-916400	+	(TCTC)n	Simple_repeat	1	47	0	1798
15	17.5	6.7	0	ptg004795l	2050034	2050078	-916321	+	(TCTC)n	Simple_repeat	1	48	0	1798
12	4.8	4.5	0	ptg004795l	2050111	2050132	-916267	+	(GTCT)n	Simple_repeat	1	23	0	1799
20	3.5	3.3	0	ptg004795l	2050267	2050296	-916103	+	(GTCT)n	Simple_repeat	1	31	0	1800
15	17.5	6.7	0	ptg004795l	2050354	2050398	-916001	+	(TCTC)n	Simple_repeat	1	48	0	1801
15	17.5	6.7	0	ptg004795l	2050432	2050476	-915923	+	(TCTC)n	Simple_repeat	1	48	0	1801
16	18.9	6.2	0	ptg004795l	2050510	2050557	-915842	+	(TCTC)n	Simple_repeat	1	51	0	1801
15	14	4.9	2.4	ptg004795l	2050577	2050617	-915782	+	(TTCT)n	Simple_repeat	1	42	0	1802
12	21.2	5.9	1.9	ptg004795l	2050618	2050627	-915772	+	(TTCATTT)n	Simple_repeat	1	53	0	1803
17	0	0	0	ptg004795l	2051124	2051142	-915257	+	(T)n	Simple_repeat	1	19	0	1804
12	0	5.3	0	ptg004795l	2051560	2051578	-914821	+	(TAA)n	Simple_repeat	1	20	0	1805
604	29.1	6.7	4.7	ptg004795l	2053516	2053742	-912657	+	L2-54_DR	LINE/L2	486	1696	-645	1806
663	32.5	3.4	4	ptg004795l	2053743	2054213	-912186	+	L2-16_DRe	LINE/Rex-Babar	3274	3741	-548	1807
604	29.1	6.7	4.7	ptg004795l	2054214	2054245	-912154	+	L2-54_DR	LINE/L2	1697	1878	-463	1806
13	4.9	0	4.5	ptg004795l	2054423	2054445	-911954	+	(AAT)n	Simple_repeat	1	22	0	1808
279	28.1	1.4	4.6	ptg004795l	2054942	2055082	-911317	+	L2-55_DR	LINE/L2	3166	3242	-224	1809
255	17.5	3.4	3.4	ptg004795l	2055686	2055744	-910655	+	AmnSINE1	SINE/5S-Deu-L2	502	560	-15	1810
41	2.4	0	0	ptg004795l	2056116	2056157	-910242	+	(GAT)n	Simple_repeat	1	42	0	1811
856	30.9	2.5	4	ptg004795l	2058303	2058780	-907619	C	L2-1_DR	LINE/L2	-788	4197	3727	1812
229	8.3	5.3	0	ptg004795l	2066594	2066629	-899770	+	Ginger1-N1_DR	DNA/Ginger-1	2350	2387	-271	1813
17	14.9	0	0	ptg004795l	2068956	2068986	-897413	+	(CTC)n	Simple_repeat	1	31	0	1814
646	27.3	7.4	7.3	ptg004795l	2069142	2069975	-896424	C	L2	LINE/L2	-656	2763	1929	1815
315	13.6	0	0	ptg004795l	2070695	2070738	-895661	+	IS3EU-5_DR	DNA/IS3EU	5763	5806	-2482	1816
270	17.5	10	1.6	ptg004795l	2070739	2070752	-895647	+	DNA6-1B_DR	DNA/hAT-hAT5	139	191	-645	1817
518	21.2	1.7	1.7	ptg004795l	2070807	2070921	-895478	C	MIRc	SINE/MIR	-146	122	8	1818
448	28.4	4.7	4.6	ptg004795l	2073205	2073513	-892886	+	Mariner-6_DR	DNA/TcMar-Tc1	752	1094	-535	1819 *
600	24.1	1.5	0	ptg004795l	2073508	2073640	-892759	+	Tc1-1_DR	DNA/TcMar-Tc1	1110	1244	-381	1820
27	6.1	0	0	ptg004795l	2073773	2073807	-892592	+	(TGTATGTG)n	Simple_repeat	1	35	0	1821
81	0	2.6	0	ptg004795l	2073809	2073884	-892515	+	(TA)n	Simple_repeat	1	78	0	1822
3057	29.5	2.9	1.9	ptg004795l	2074053	2075089	-891310	C	Mariner-12_DR	DNA/TcMar-Tc1	-156	1458	412	1823
262	19.1	0	0	ptg004795l	2076521	2076614	-889785	+	IMPB_01	Satellite	196	289	-2259	1824 *
483	9.2	1	10.9	ptg004795l	2076578	2076687	-889712	+	HATN15_DR	DNA/hAT-Ac	530	628	-452	1825
469	19.3	4.2	6.9	ptg004795l	2076586	2076758	-889641	C	RTEX-1_DR	LINE/RTE-X	-2	3258	3091	1826 *
335	23	7.1	1.6	ptg004795l	2076784	2076893	-889506	C	RTEX-1_DR	LINE/RTE-X	-1135	3597	3509	1826
575	33.7	2.8	1.1	ptg004795l	2077994	2078272	-888127	C	RTEX-1_DR	LINE/RTE-X	-2973	1759	1476	1826
397	12.9	1	0	ptg004795l	2078274	2078469	-887930	C	DNA8-5_DR	DNA/hAT-Ac	-571	1462	1312	1827
390	11.3	0	0.8	ptg004795l	2078439	2078692	-887707	C	DNA8-5_DR	DNA/hAT-Ac	-594	1439	1312	1828 *
810	10.8	0	1.6	ptg004795l	2078636	2078890	-887509	+	IMPB_01	Satellite	166	416	-2132	1829
20	4.3	0	0	ptg004795l	2081440	2081463	-884936	+	(A)n	Simple_repeat	1	24	0	1830
15	16.3	9	4.3	ptg004795l	2082473	2082504	-883895	+	(AAT)n	Simple_repeat	1	70	0	1831
20	0	9.1	0	ptg004795l	2082505	2082539	-883860	+	(AAAAT)n	Simple_repeat	1	38	0	1832
268	16.9	0	9.7	ptg004795l	2083742	2083813	-882586	+	TDR8B	DNA/hAT-Ac	621	685	-278	1833 *
414	16.8	0	2.1	ptg004795l	2083768	2083864	-882535	C	IMPB_01	Satellite	-2453	95	1	1834 *
621	14	0.6	1.2	ptg004795l	2083782	2083954	-882445	C	DNA8-25_DR	DNA	-3115	852	681	1835
300	27.2	1.3	1.3	ptg004795l	2083821	2083877	-882522	+	Penelope-1_DR	LINE/Penelope	48	179	-4267	1836 *
440	14.9	0	2.2	ptg004795l	2083878	2083966	-882433	C	Polinton-1_DR	DNA/Maverick	-1304	17181	17095	1837
254	24.5	8.4	0	ptg004795l	2083887	2083984	-882415	C	DNA2-1_DR	DNA/CMC-EnSpm	-3153	2394	2288	1838 *
29	0	3.2	0	ptg004795l	2084871	2084901	-881498	+	(CACTG)n	Simple_repeat	1	32	0	1839
82	0	0	0	ptg004795l	2085703	2085772	-880627	+	(TA)n	Simple_repeat	1	70	0	1840
225	0	0	0	ptg004795l	2085773	2085796	-880603	+	Mariner-N20_DR	DNA/TcMar-Tc1	1	24	-845	1841
590	31	2.8	4	ptg004795l	2086492	2087119	-879280	+	Mariner-N20_DR	DNA/TcMar-Tc1	183	1171	-456	1842
225	0	0	0	ptg004795l	2087343	2087366	-879033	C	Mariner-N20_DR	DNA/TcMar-Tc1	-845	24	1	1843
70	0	0	0	ptg004795l	2087367	2087426	-878973	+	(TA)n	Simple_repeat	1	60	0	1844
243	32.6	3.3	12.1	ptg004795l	2087554	2087752	-878647	C	IS3EU-5_DR	DNA/IS3EU	-2345	5943	5763	1845
235	15.4	3.7	5.5	ptg004795l	2087705	2087759	-878640	C	DNA8-20_DR	DNA/hAT	-8034	12754	12701	1846 *
13	9.6	0	0	ptg004795l	2089483	2089505	-876894	+	(TTTA)n	Simple_repeat	1	23	0	1847
22	0	0	0	ptg004795l	2092399	2092422	-873977	+	(A)n	Simple_repeat	1	24	0	1848
317	27.6	1.9	0	ptg004795l	2092433	2092537	-873862	C	DNA8-21_DR	DNA/Merlin	-8988	4933	4827	1849 *
2117	26.7	0.9	0	ptg004795l	2092480	2093018	-873381	C	TC1DR3	DNA/TcMar-Tc1	-17	1208	665	1850
1207	31	0.4	0.4	ptg004795l	2093030	2093496	-872903	C	TC1DR3	DNA/TcMar-Tc1	-612	613	147	1850
232	14.3	0	2	ptg004795l	2093691	2093705	-872694	C	Dada-tL_DR	DNA/Dada	-1278	9129	9115	1851
85	0	0	0	ptg004795l	2093706	2093777	-872622	+	(TA)n	Simple_repeat	1	72	0	1852
232	14.3	0	2	ptg004795l	2093778	2093811	-872588	C	Dada-tL_DR	DNA/Dada	-1293	9114	9081	1851
33	0	0	0	ptg004795l	2098724	2098751	-867648	+	(TG)n	Simple_repeat	1	28	0	1853
45	0	0	0	ptg004795l	2103288	2103328	-863071	+	(TAA)n	Simple_repeat	1	41	0	1854
16	0	0	0	ptg004795l	2108840	2108856	-857543	+	(A)n	Simple_repeat	1	17	0	1855
24	18.3	0	3.9	ptg004795l	2108938	2108990	-857409	+	(CA)n	Simple_repeat	1	51	0	1856
279	14.3	3.1	4.5	ptg004795l	2109224	2109289	-857110	C	DNA-6-N5_DR	DNA	-1525	1776	1712	1857
1273	34.4	4.5	3.5	ptg004795l	2117095	2118013	-848386	+	X2_LINE	LINE/CR1	68	1182	-226	1858
264	21	8.8	0	ptg004795l	2118076	2118137	-848262	+	X2_LINE	LINE/CR1	1341	1408	0	1859
246	11.5	5.9	8.6	ptg004795l	2120696	2120714	-845685	+	EnSpm-10_DR	DNA/CMC-EnSpm	5713	5774	-531	1860
251	21.9	3.7	1.9	ptg004795l	2120718	2120732	-845667	+	Ngaro1_DR	LTR/Ngaro	5008	5052	-1526	1861
351	5.5	4.3	2.2	ptg004795l	2120733	2120758	-845641	C	DNA-2-24B_DR	DNA/CMC-EnSpm	-2849	1455	1426	1862
34	9.3	0	0	ptg004795l	2120759	2120805	-845594	+	(AC)n	Simple_repeat	1	47	0	1863
246	11.5	5.9	8.6	ptg004795l	2120806	2120846	-845553	+	EnSpm-10_DR	DNA/CMC-EnSpm	5775	5814	-491	1860 *
359	11.5	0	3	ptg004795l	2120808	2120870	-845529	+	ERV1-7_DR-I	LTR/ERV1	1960	2022	-4681	1864
315	16.7	4	2	ptg004795l	2120847	2120858	-845541	+	CryptonV-1_DR	DNA/Crypton-V	6833	6884	-10989	1865 *
251	21.9	3.7	1.9	ptg004795l	2120859	2120870	-845529	+	Ngaro1_DR	LTR/Ngaro	5053	5116	-1462	1861
173	0	0	0	ptg004795l	2120871	2121017	-845382	+	(AG)n	Simple_repeat	1	147	0	1866
348	9.7	1.9	3.7	ptg004795l	2121018	2121048	-845351	+	piggyBac-N5_DR	DNA/PiggyBac	1247	1278	-858	1867
342	20.9	1.8	3.5	ptg004795l	2121053	2121066	-845333	C	DNA-1-2_DR	DNA/PIF-Harbing	er (1093)	552	504	1868
18	10.4	0	0	ptg004795l	2127408	2127438	-838961	+	(TTTA)n	Simple_repeat	1	31	0	1869
12	16.5	0	0	ptg004795l	2127440	2127466	-838933	+	(AATAA)n	Simple_repeat	1	27	0	1870
507	21.2	0	4.2	ptg004795l	2129144	2129261	-837138	+	MIRc	SINE/MIR	3	115	-153	1871
259	19.1	10	1.6	ptg004795l	2129323	2129336	-837063	C	DNA6-1B_DR	DNA/hAT-hAT5	-645	191	148	1872
294	15.9	0	0	ptg004795l	2129337	2129380	-837019	C	IS3EU-5_DR	DNA/IS3EU	-2482	5806	5763	1873
34	0	0	0	ptg004795l	2130686	2130714	-835685	+	(AT)n	Simple_repeat	1	29	0	1874
15	16.5	0	0	ptg004795l	2141252	2141278	-825121	+	(GT)n	Simple_repeat	1	27	0	1875
11	18.1	2.4	5	ptg004795l	2141354	2141394	-825005	+	(TGCAGG)n	Simple_repeat	1	40	0	1876
18	12.2	0	0	ptg004795l	2141596	2141640	-824759	+	(T)n	Simple_repeat	1	45	0	1877
422	25.9	5.6	3.1	ptg004795l	2143020	2143246	-823153	+	TZF28B	DNA/TcMar-Tc1	14	246	-1368	1878
1487	32.9	1	1.5	ptg004795l	2143306	2143916	-822483	+	Mariner-12_DR	DNA/TcMar-Tc1	365	972	-642	1879
16	0	0	0	ptg004795l	2143920	2143936	-822463	+	(G)n	Simple_repeat	1	17	0	1880
28	0	0	0	ptg004795l	2143961	2143987	-822412	+	(T)n	Simple_repeat	1	27	0	1881
19	14.3	2.6	0	ptg004795l	2144379	2144419	-821980	+	(TTTAT)n	Simple_repeat	1	42	0	1882
31	0	0	0	ptg004795l	2145158	2145186	-821213	+	(TGTA)n	Simple_repeat	1	29	0	1883
13	9.3	5.3	5.3	ptg004795l	2145579	2145616	-820783	+	(TGTCTGT)n	Simple_repeat	1	38	0	1884
21	0	0	0	ptg004795l	2151449	2151471	-814928	+	(A)n	Simple_repeat	1	23	0	1885
16	16.2	0	0	ptg004795l	2151659	2151686	-814713	+	(T)n	Simple_repeat	1	28	0	1886
499	34.8	4	4	ptg004795l	2153434	2153813	-812586	+	CR1-1_Amn	LINE/CR1	161	540	-273	1887
19	10.4	0	0	ptg004795l	2157727	2157758	-808641	+	(AAAC)n	Simple_repeat	1	32	0	1888
16	0	8	0	ptg004795l	2158082	2158106	-808293	+	(ATT)n	Simple_repeat	1	27	0	1889
133	11.5	4.3	3.2	ptg004795l	2161346	2161625	-804774	+	(CCAACC)n	Simple_repeat	1	283	0	1890
268	13.5	0	0	ptg004795l	2165295	2165331	-801068	+	MIR_Testu	SINE/MIR	88	124	-140	1891
312	14.6	1.8	0	ptg004795l	2165400	2165440	-800959	C	IS3EU-5_DR	DNA/IS3EU	-2482	5806	5766	1892
35	0	0	0	ptg004795l	2165441	2165472	-800927	+	(AAT)n	Simple_repeat	1	32	0	1893
312	14.6	1.8	0	ptg004795l	2165473	2165485	-800914	C	IS3EU-5_DR	DNA/IS3EU	-2523	5765	5752	1892
[truncated: 621 more rows]

## Sheet: ptg004835l
SW	perc	perc	perc	query	positi	on in q	uery		matching	repeat	pos	ition i	n repeat
score	div.	del.	ins.	sequence	begin	end	(left)		repeat	class/family	begin	end	(left)	ID
39	0	0	0	ptg004835l	917	952	-547457	+	(TTTA)n	Simple_repeat	1	36	0	1
24	0	0	0	ptg004835l	1283	1308	-547101	+	(AT)n	Simple_repeat	1	26	0	2
81	0	0	0	ptg004835l	1309	1377	-547032	+	(AG)n	Simple_repeat	1	69	0	3
15	17.8	1.6	0	ptg004835l	1514	1548	-546861	+	A-rich	Low_complexity	1	35	0	4
20	3.8	0	0	ptg004835l	1800	1826	-546583	+	(TAT)n	Simple_repeat	1	27	0	5
65	3.2	0	0	ptg004835l	2639	2702	-545707	+	(TG)n	Simple_repeat	1	64	0	6
15	0	0	0	ptg004835l	2787	2805	-545604	+	(GCA)n	Simple_repeat	1	19	0	7
273	9.8	0	0	ptg004835l	2838	2878	-545531	C	DNA8-20_DR	DNA/hAT	-8035	12753	12713	8
116	0	0	0	ptg004835l	2879	2979	-545430	+	(AAT)n	Simple_repeat	1	101	0	9
19	0	0	3.9	ptg004835l	3214	3240	-545169	+	(AAT)n	Simple_repeat	1	26	0	10
2781	4.5	0.3	0	ptg004835l	4525	7484	-540925	+	(CA)n	Simple_repeat	1	2968	0	11
170	10.4	8.1	1.3	ptg004835l	7788	8144	-540265	+	GA-rich	Low_complexity	1	381	0	12
81	0	0	0	ptg004835l	15036	15104	-533305	+	(AG)n	Simple_repeat	1	69	0	13
230	11.4	0	6.8	ptg004835l	16361	16407	-532002	+	IS3EU-5_DR	DNA/IS3EU	5763	5806	-2482	14
375	27.1	0	3.6	ptg004835l	16476	16590	-531819	C	MIRc	SINE/MIR	-146	122	12	15
230	18.9	0.4	2.1	ptg004835l	16803	17293	-531116	+	(CCCCAA)n	Simple_repeat	1	483	0	16
12	27.2	5.3	0	ptg004835l	18696	18752	-529657	+	(GTTT)n	Simple_repeat	1	60	0	17
17	15.9	0	0	ptg004835l	18964	18998	-529411	+	GA-rich	Low_complexity	1	35	0	18
135	11.7	0.8	0.8	ptg004835l	19365	19619	-528790	+	(CAGA)n	Simple_repeat	1	255	0	19
88	1.3	0	0	ptg004835l	19810	19888	-528521	+	(GA)n	Simple_repeat	1	79	0	20
26	0	0	0	ptg004835l	19916	19940	-528469	+	(GGAA)n	Simple_repeat	1	25	0	21
57	0	0	0	ptg004835l	20149	20197	-528212	+	(AT)n	Simple_repeat	1	49	0	22
35	0	0	0	ptg004835l	20400	20431	-527978	+	(TTA)n	Simple_repeat	1	32	0	23
232	16.7	0	0	ptg004835l	20438	20473	-527936	C	SINE_DR1	SINE	-21	236	201	24
611	33.7	4.5	1.8	ptg004835l	21379	21756	-526653	C	X2_LINE	LINE/CR1	-208	1200	813	25
260	15.9	0	0	ptg004835l	22338	22381	-526028	+	IS3EU-5_DR	DNA/IS3EU	5763	5806	-2482	26
440	22.8	0	0.9	ptg004835l	22450	22564	-525845	C	MIR1_Amn	SINE/MIR	-106	124	11	27
21	10.8	0	0	ptg004835l	22973	23002	-525407	+	(T)n	Simple_repeat	1	30	0	28
56	0	0	0	ptg004835l	24173	24222	-524187	+	(TTA)n	Simple_repeat	1	50	0	29
275	12.2	0	0	ptg004835l	24223	24263	-524146	+	DNA8-20_DR	DNA/hAT	12713	12753	-8035	30
20	9.7	10.5	1.6	ptg004835l	24365	24421	-523988	+	A-rich	Low_complexity	1	62	0	31
18	16.3	2.4	0	ptg004835l	24584	24624	-523785	+	(TTTTTA)n	Simple_repeat	1	42	0	32
101	7.1	1.3	2	ptg004835l	25044	25197	-523212	+	(AACT)n	Simple_repeat	1	153	0	33
347	16.4	0.5	0	ptg004835l	25265	25459	-522950	C	IMPB_01	Satellite	-2190	358	163	34
19	13	0	0	ptg004835l	25649	25683	-522726	+	(TCCCTC)n	Simple_repeat	1	35	0	35
357	19.1	12.8	0	ptg004835l	27518	27548	-520861	C	MIR	SINE/MIR	-144	118	88	36
37	0	0	0	ptg004835l	27549	27580	-520829	+	(CA)n	Simple_repeat	1	32	0	37
357	19.1	12.8	0	ptg004835l	27581	27642	-520767	C	MIR	SINE/MIR	-175	87	14	36
19	8.3	0	0	ptg004835l	27714	27739	-520670	+	(G)n	Simple_repeat	1	26	0	38
30	0	0	0	ptg004835l	27950	27975	-520434	+	(TC)n	Simple_repeat	1	26	0	39
29	2.6	5.1	0	ptg004835l	28017	28055	-520354	+	(AG)n	Simple_repeat	1	41	0	40
15	20.1	0	2.7	ptg004835l	28075	28112	-520297	+	GA-rich	Low_complexity	1	37	0	41
107	0	0	0	ptg004835l	28164	28254	-520155	+	(GA)n	Simple_repeat	1	91	0	42
430	23.3	5.9	5.8	ptg004835l	28485	28891	-519518	C	HAT1_DR	DNA/hAT-Ac	-2645	647	383	43 *
642	20.8	2.2	0	ptg004835l	28750	28927	-519482	+	ERV1-N3-I_DR	LTR/ERV1	3552	3733	-858	44
289	18.6	0	3.1	ptg004835l	28842	28941	-519468	+	EnSpm-N14_DR	DNA/CMC-EnSpm	3560	3656	-924	45 *
20	0	0	0	ptg004835l	29109	29130	-519279	+	(TA)n	Simple_repeat	1	22	0	46
71	0	0	0	ptg004835l	29268	29330	-519079	+	(ATT)n	Simple_repeat	1	63	0	47
20	16.2	4.1	0	ptg004835l	29981	30029	-518380	+	(ACCCCCC)n	Simple_repeat	1	51	0	48
38	0	0	0	ptg004835l	31054	31086	-517323	+	(TG)n	Simple_repeat	1	33	0	49
258	22.4	4.8	17.1	ptg004835l	34889	35012	-513397	+	MIR_Testu	SINE/MIR	14	124	-140	50
55	0	0	0	ptg004835l	35135	35183	-513226	+	(TAA)n	Simple_repeat	1	49	0	51
337	21.8	0	0	ptg004835l	35553	35630	-512779	C	RLTR20A4	LTR/ERVK	-72	513	436	52 *
586	11.5	0	12.4	ptg004835l	35562	35770	-512639	+	ERV1-N3-I_DR	LTR/ERV1	3576	3761	-830	53
497	12.8	1.6	9.5	ptg004835l	35587	35807	-512602	+	EnSpm-N18_DR	DNA/CMC-EnSpm	3070	3323	-2152	54 *
577	14.4	2.3	0	ptg004835l	35808	35981	-512428	+	ERV1-N3-I_DR	LTR/ERV1	3589	3766	-825	55
497	12.8	1.6	9.5	ptg004835l	35982	35998	-512411	+	EnSpm-N18_DR	DNA/CMC-EnSpm	3324	3344	-2131	54
308	7.1	0	0	ptg004835l	37083	37124	-511285	C	DNA8-20_DR	DNA/hAT	-8035	12753	12712	56
236	10.1	0	8	ptg004835l	37085	37138	-511271	C	DNA-2-1_DR	DNA/CMC-EnSpm	-985	1565	1516	57 *
17	9.1	0	0	ptg004835l	37141	37164	-511245	+	(G)n	Simple_repeat	1	24	0	58
283	11.5	5.8	0	ptg004835l	37284	37335	-511074	+	IS3EU-5_DR	DNA/IS3EU	5752	5806	-2482	59
496	21.9	1.6	1.6	ptg004835l	37404	37524	-510885	C	MIRc	SINE/MIR	-146	122	2	60
15	24	2.6	0	ptg004835l	37786	37824	-510585	+	(CA)n	Simple_repeat	1	40	0	61
40	3	3.8	6.5	ptg004835l	38123	38201	-510208	+	(AACT)n	Simple_repeat	1	77	0	62
463	24.2	0	0.8	ptg004835l	38430	38554	-509855	C	MIR1_Amn	SINE/MIR	-106	124	1	63
73	0	0	0	ptg004835l	38587	38650	-509759	+	(TAA)n	Simple_repeat	1	64	0	64
55	0	0	0	ptg004835l	39728	39776	-508633	+	(TAT)n	Simple_repeat	1	49	0	65
25	9.1	0	0	ptg004835l	39952	39986	-508423	+	(T)n	Simple_repeat	1	35	0	66
12	22.6	2.3	2.3	ptg004835l	40413	40455	-507954	+	(ACCCCA)n	Simple_repeat	1	43	0	67
23	3	0	5.6	ptg004835l	41738	41775	-506634	+	(TTAT)n	Simple_repeat	1	36	0	68
54	0	0	0	ptg004835l	41939	41986	-506423	+	(ATT)n	Simple_repeat	1	48	0	69
15	13.7	0	0	ptg004835l	42263	42286	-506123	+	(T)n	Simple_repeat	1	24	0	70
45	2.3	0	0	ptg004835l	42580	42624	-505785	+	(TAT)n	Simple_repeat	1	45	0	71
258	10.3	0	0	ptg004835l	42631	42669	-505740	+	DNA8-20_DR	DNA/hAT	12715	12753	-8035	72
95	3.3	0	0	ptg004835l	42804	42897	-505512	+	(CA)n	Simple_repeat	1	94	0	73
30	0	0	0	ptg004835l	43427	43454	-504955	+	(TATC)n	Simple_repeat	1	28	0	74
11	24.2	2.6	0	ptg004835l	44156	44194	-504215	+	(CCGACT)n	Simple_repeat	1	40	0	75
162	17.7	3.9	0	ptg004835l	44707	45039	-503370	+	(TC)n	Simple_repeat	1	346	0	76
13	20.8	7	1.7	ptg004835l	45388	45444	-502965	+	(AGTTTTTC)n	Simple_repeat	1	60	0	77
43	0	0	0	ptg004835l	47027	47063	-501346	+	(TC)n	Simple_repeat	1	37	0	78
42	0	0	0	ptg004835l	47703	47738	-500671	+	(TG)n	Simple_repeat	1	36	0	79
316	9.4	1.9	1.9	ptg004835l	47868	47921	-500488	C	DNA8-20_DR	DNA/hAT	-8035	12753	12700	56
13	18.1	0	5	ptg004835l	51947	51970	-496439	+	G-rich	Low_complexity	1	24	0	80
105	0.8	0.7	7.3	ptg004835l	51971	52115	-496294	+	(GGGGTT)n	Simple_repeat	1	136	0	81
13	18.1	0	5	ptg004835l	52116	52132	-496277	+	G-rich	Low_complexity	25	39	0	82
39	0	0	0	ptg004835l	52559	52594	-495815	+	(TTAT)n	Simple_repeat	1	36	0	83
13	12.5	0	0	ptg004835l	52678	52703	-495706	+	(TATTT)n	Simple_repeat	1	26	0	84
13	0	0	5	ptg004835l	54204	54224	-494185	+	(TTA)n	Simple_repeat	1	20	0	85
19	0	0	0	ptg004835l	55670	55690	-492719	+	(T)n	Simple_repeat	1	21	0	86
19	24.1	3.9	2.6	ptg004835l	55970	56046	-492363	+	(TATTTT)n	Simple_repeat	1	78	0	87
239	15.6	0	6.7	ptg004835l	56683	56730	-491679	+	SINE_DR1	SINE	201	245	-12	88
26	0	0	0	ptg004835l	56790	56814	-491595	+	(CTG)n	Simple_repeat	1	25	0	89
15	9.8	0	0	ptg004835l	56896	56917	-491492	+	(CA)n	Simple_repeat	1	22	0	90
16	5.3	0	0	ptg004835l	58459	58478	-489931	+	(A)n	Simple_repeat	1	20	0	91
21	4.1	0	0	ptg004835l	58726	58750	-489659	+	(T)n	Simple_repeat	1	25	0	92
16	9.3	0	0	ptg004835l	58853	58875	-489534	+	(A)n	Simple_repeat	1	23	0	93
18	4	0	3.7	ptg004835l	59244	59271	-489138	+	(ATT)n	Simple_repeat	1	27	0	94
24	8.6	2.7	0	ptg004835l	60557	60593	-487816	+	(AG)n	Simple_repeat	1	38	0	95
30	5.7	0	0	ptg004835l	61161	61197	-487212	+	(GCT)n	Simple_repeat	1	37	0	96
37	0	0	0	ptg004835l	61680	61713	-486696	+	(GCT)n	Simple_repeat	1	34	0	97
16	16.4	0	0	ptg004835l	61722	61755	-486654	+	G-rich	Low_complexity	1	34	0	98
23	12.6	0	4.4	ptg004835l	61757	61803	-486606	+	(GCT)n	Simple_repeat	1	45	0	99
24	18.5	0	0	ptg004835l	61863	61911	-486498	+	GA-rich	Low_complexity	1	49	0	100
279	21.3	0	4.5	ptg004835l	61963	62031	-486378	+	DIRS-8_DR	LTR/Ngaro	177	242	-6379	101
14	20.9	0	0	ptg004835l	62127	62159	-486250	+	(TGC)n	Simple_repeat	1	33	0	102
25	10.8	0	0	ptg004835l	62504	62543	-485866	+	(TCC)n	Simple_repeat	1	40	0	103
17	12.9	11.5	1.5	ptg004835l	62669	62729	-485680	+	(TGGTGA)n	Simple_repeat	1	67	0	104
33	2.9	0	0	ptg004835l	62750	62784	-485625	+	(TGC)n	Simple_repeat	1	35	0	105
20	3.9	0	0	ptg004835l	62803	62829	-485580	+	(GCT)n	Simple_repeat	1	27	0	106
13	4.8	4.5	0	ptg004835l	62940	62961	-485448	+	(TCC)n	Simple_repeat	1	23	0	107
17	21.7	0	2.3	ptg004835l	63150	63194	-485215	+	(CCT)n	Simple_repeat	1	44	0	108
21	15.1	2.3	0	ptg004835l	63218	63261	-485148	+	G-rich	Low_complexity	1	45	0	109 *
23	20.5	1.8	0	ptg004835l	63261	63317	-485092	+	(CTGCTC)n	Simple_repeat	1	58	0	110
13	11.9	5	5	ptg004835l	63469	63508	-484901	+	(CTGCCT)n	Simple_repeat	1	40	0	111
22	8.4	0	5	ptg004835l	63994	64035	-484374	+	(AATA)n	Simple_repeat	1	40	0	112
30	0	0	0	ptg004835l	64429	64454	-483955	+	(AG)n	Simple_repeat	1	26	0	113
19	18.9	4.8	1.5	ptg004835l	64455	64508	-483901	+	(ACAGAG)n	Simple_repeat	3	58	0	114
28	3.3	0	0	ptg004835l	64894	64924	-483485	+	(CCT)n	Simple_repeat	1	31	0	115
18	3.9	3.7	0	ptg004835l	65153	65179	-483230	+	(CTC)n	Simple_repeat	1	28	0	116
17	16.4	0	0	ptg004835l	65191	65224	-483185	+	(CTG)n	Simple_repeat	1	34	0	117
13	4.9	0	4.5	ptg004835l	65941	65963	-482446	+	(AAT)n	Simple_repeat	1	22	0	118
27	0	0	0	ptg004835l	66183	66208	-482201	+	(T)n	Simple_repeat	1	26	0	119
18	0	7.1	0	ptg004835l	66438	66465	-481944	+	(CTC)n	Simple_repeat	1	30	0	120
17	7.3	3.5	0	ptg004835l	67428	67456	-480953	+	(TTTA)n	Simple_repeat	1	30	0	121
245	22.5	4.4	2.6	ptg004835l	67588	67701	-480708	C	MIR1_Amn	SINE/MIR	-114	116	1	122
564	12.8	2.5	0	ptg004835l	68598	68801	-479608	C	IMPB_01	Satellite	-2179	369	161	123
317	7.1	2.4	16.2	ptg004835l	68756	68839	-479570	C	Tx1-34_DR	LINE/L1-Tx1	0	5452	5379	124 *
19	10.4	0	0	ptg004835l	70843	70873	-477536	+	(TAT)n	Simple_repeat	1	31	0	125
41	0	0	2.4	ptg004835l	71133	71174	-477235	+	(AAT)n	Simple_repeat	1	41	0	126
55	0	0	0	ptg004835l	72483	72529	-475880	+	(AC)n	Simple_repeat	1	47	0	127
12	16.6	7.8	3.8	ptg004835l	72555	72605	-475804	+	(CTCCT)n	Simple_repeat	1	53	0	128
14	0	0	0	ptg004835l	72848	72865	-475544	+	(CTG)n	Simple_repeat	1	18	0	129
20	18.6	6.3	3.7	ptg004835l	73001	73079	-475330	+	(CAATTC)n	Simple_repeat	1	81	0	130
20	0	0	0	ptg004835l	73824	73845	-474564	+	(CA)n	Simple_repeat	1	22	0	131
18	22.4	0	0	ptg004835l	75621	75662	-472747	+	GA-rich	Low_complexity	1	42	0	132
21	0	0	0	ptg004835l	76801	76823	-471586	+	(A)n	Simple_repeat	1	23	0	133
13	4.9	0	4.5	ptg004835l	77043	77065	-471344	+	(TAT)n	Simple_repeat	1	22	0	134
360	25.9	0.9	2.8	ptg004835l	77995	78105	-470304	+	MIRc	SINE/MIR	10	122	-146	135
250	17	0	0	ptg004835l	78181	78227	-470182	+	L2-2_DRe	LINE/L2	4176	4222	-16	136
27	0	0	0	ptg004835l	78463	78488	-469921	+	(C)n	Simple_repeat	1	26	0	137
30	0	0	0	ptg004835l	78705	78730	-469679	+	(TA)n	Simple_repeat	1	26	0	138
404	21.1	1.6	7.4	ptg004835l	79666	79793	-468616	C	MIR1_Amn	SINE/MIR	-106	124	4	139
16	13.2	0	0	ptg004835l	81127	81151	-467258	+	(A)n	Simple_repeat	1	25	0	140
9631	12	0.3	1.1	ptg004835l	81670	83275	-465134	C	Mariner-8_DR	DNA/TcMar-Tc1	0	1594	1	141
18	13.9	3.1	0	ptg004835l	85806	85837	-462572	+	GA-rich	Low_complexity	1	33	0	142
17	0	0	0	ptg004835l	86593	86613	-461796	+	(ATC)n	Simple_repeat	1	21	0	143
18	0	0	0	ptg004835l	88659	88678	-459731	+	(G)n	Simple_repeat	1	20	0	144
12	17.3	7.7	0	ptg004835l	89712	89750	-458659	+	(TATTG)n	Simple_repeat	1	42	0	145
244	15.7	3.9	0	ptg004835l	89765	89815	-458594	C	IS3EU-5_DR	DNA/IS3EU	-2473	5815	5763	146
17	0	0	0	ptg004835l	89848	89866	-458543	+	(T)n	Simple_repeat	1	19	0	147
12	16.6	0	0	ptg004835l	90366	90392	-458017	+	GA-rich	Low_complexity	1	27	0	148
17	0	0	0	ptg004835l	90471	90489	-457920	+	(CA)n	Simple_repeat	1	19	0	149
43	0	0	0	ptg004835l	91358	91394	-457015	+	(CA)n	Simple_repeat	1	37	0	150
22	16.9	2.1	0	ptg004835l	91662	91721	-456688	+	(TGTGTGT)n	Simple_repeat	1	61	0	151
31	0	0	0	ptg004835l	92326	92359	-456050	+	(A)n	Simple_repeat	1	34	0	152
22	16.9	2.1	0	ptg004835l	94650	94709	-453700	+	(TGTGTGT)n	Simple_repeat	1	61	0	153
18	8.5	0	0	ptg004835l	95570	95594	-452815	+	(GT)n	Simple_repeat	1	25	0	154
46	2.2	0	0	ptg004835l	95996	96041	-452368	+	(AAT)n	Simple_repeat	1	46	0	155
16	18.9	0	0	ptg004835l	97536	97565	-450844	+	A-rich	Low_complexity	1	30	0	156
20	7.9	0	0	ptg004835l	99629	99655	-448754	+	(AG)n	Simple_repeat	1	27	0	157
18	4	0	0	ptg004835l	99663	99688	-448721	+	(CCAG)n	Simple_repeat	1	26	0	158
46	0	2.2	0	ptg004835l	99995	100039	-448370	+	(TAA)n	Simple_repeat	1	46	0	159
15	28.4	1.9	1.9	ptg004835l	100759	100811	-447598	+	(AC)n	Simple_repeat	1	53	0	160
17	14.5	2.5	2.5	ptg004835l	100864	100903	-447506	+	A-rich	Low_complexity	1	40	0	161
22	0	0	0	ptg004835l	101202	101225	-447184	+	(T)n	Simple_repeat	1	24	0	162
20	7.9	0	0	ptg004835l	101671	101697	-446712	+	(AC)n	Simple_repeat	1	27	0	163
16	9.8	0	0	ptg004835l	103402	103423	-444986	+	(A)n	Simple_repeat	1	22	0	164
333	18.6	0	1.4	ptg004835l	103642	103653	-444756	+	IS3EU-5_DR	DNA/IS3EU	5752	5763	-2525	165
70	0	0	0	ptg004835l	103654	103715	-444694	+	(TAT)n	Simple_repeat	1	62	0	166
333	18.6	0	1.4	ptg004835l	103716	103773	-444636	+	IS3EU-5_DR	DNA/IS3EU	5764	5820	-2468	165
15	0	0	0	ptg004835l	103790	103808	-444601	+	(CTG)n	Simple_repeat	1	19	0	167
321	25.5	9.2	0	ptg004835l	103862	103892	-444517	C	MIR	SINE/MIR	-144	118	88	168
85	0	0	0	ptg004835l	103893	103964	-444445	+	(CA)n	Simple_repeat	1	72	0	169
321	25.5	9.2	0	ptg004835l	103965	104030	-444379	C	MIR	SINE/MIR	-175	87	13	168
31	0	0	0	ptg004835l	105303	105329	-443080	+	(AC)n	Simple_repeat	1	27	0	170
56	1.9	0	0	ptg004835l	106331	106385	-442024	+	(AAGA)n	Simple_repeat	1	55	0	171
229	16.7	0	2.6	ptg004835l	106393	106472	-441937	C	DNA9TA1_DR	DNA/CMC-EnSpm	-1184	2149	2072	172
229	19.2	6.8	0.6	ptg004835l	106402	106548	-441861	+	Gypsy82-LTR_Dr	LTR/Gypsy	614	769	-576	173 *
410	14.6	0	0	ptg004835l	106421	106564	-441845	C	ERV1-N3-I_DR	LTR/ERV1	-859	3732	3589	174
31	5.8	0	0	ptg004835l	106842	106877	-441532	+	(AC)n	Simple_repeat	1	36	0	175
16	0	0	0	ptg004835l	107036	107052	-441357	+	(G)n	Simple_repeat	1	17	0	176
23	6.5	0	0	ptg004835l	107545	107577	-440832	+	(AAC)n	Simple_repeat	1	33	0	177
65	0	0	0	ptg004835l	107578	107635	-440774	+	(AAT)n	Simple_repeat	1	58	0	178
26	0	0	0	ptg004835l	107901	107925	-440484	+	(G)n	Simple_repeat	1	25	0	179
19	15.3	0	0	ptg004835l	107982	108018	-440391	+	(TCTC)n	Simple_repeat	1	37	0	180
45	2.3	0	0	ptg004835l	108284	108328	-440081	+	(CACACG)n	Simple_repeat	1	45	0	181
19	26.7	0	1.8	ptg004835l	108503	108560	-439849	+	G-rich	Low_complexity	1	57	0	182
72	1.5	0	0	ptg004835l	108763	108830	-439579	+	(AAT)n	Simple_repeat	1	68	0	183
16	4.5	0	0	ptg004835l	108908	108930	-439479	+	(TTTA)n	Simple_repeat	1	23	0	184
16	4	3.9	0	ptg004835l	109303	109328	-439081	+	(CTCC)n	Simple_repeat	1	27	0	185
16	4.2	0	3.9	ptg004835l	109461	109487	-438922	+	(CTCC)n	Simple_repeat	1	26	0	186
305	23.8	0	0	ptg004835l	110537	110550	-437859	+	EnSpm-N14_DR	DNA/CMC-EnSpm	3553	3566	-1014	187
159	9.1	0.4	0.4	ptg004835l	110551	110778	-437631	+	(AC)n	Simple_repeat	1	228	0	188
305	23.8	0	0	ptg004835l	110779	110843	-437566	+	EnSpm-N14_DR	DNA/CMC-EnSpm	3567	3631	-949	187
58	1.9	0	0	ptg004835l	110844	110897	-437512	+	(CT)n	Simple_repeat	1	54	0	189
18	8.5	0	0	ptg004835l	119034	119058	-429351	+	(T)n	Simple_repeat	1	25	0	190
55	3.7	0	0	ptg004835l	120070	120125	-428284	+	(TG)n	Simple_repeat	1	56	0	191
13	13.1	0	0	ptg004835l	120586	120610	-427799	+	(CAGA)n	Simple_repeat	1	25	0	192
59	0	0	0	ptg004835l	121018	121067	-427342	+	(TC)n	Simple_repeat	1	50	0	193
21	0	7.1	0	ptg004835l	121288	121315	-427094	+	(GA)n	Simple_repeat	1	30	0	194
15	19.6	0	0	ptg004835l	122195	122229	-426180	+	(GGCAGG)n	Simple_repeat	1	35	0	195
17	12.5	0	0	ptg004835l	123234	123259	-425150	+	(C)n	Simple_repeat	1	26	0	196
15	13.9	0	0	ptg004835l	123336	123359	-425050	+	(G)n	Simple_repeat	1	24	0	197
37	0	0	0	ptg004835l	124363	124394	-424015	+	(CA)n	Simple_repeat	1	32	0	198
96	23.5	7.5	0.3	ptg004835l	125368	125698	-422711	+	(CT)n	Simple_repeat	1	355	0	199
281	18	3.8	0	ptg004835l	126729	126771	-421638	C	HAT1_DR	DNA/hAT-Ac	-734	2558	2496	200
249	20.8	0	0	ptg004835l	126772	126824	-421585	+	Dada-tL_DR	DNA/Dada	7176	7228	-3179	201
229	23.6	0	0	ptg004835l	126837	126891	-421518	C	HAT1_DR	DNA/hAT-Ac	-746	2546	2492	200 *
246	18.9	0	0	ptg004835l	126850	126902	-421507	+	Dada-tL_DR	DNA/Dada	7176	7228	-3179	202 *
265	12.7	0	0	ptg004835l	126867	126921	-421488	C	DNA-1-7_DR	DNA/PIF-Harbinge	r (557)	881	827	203
229	23.8	0	0	ptg004835l	126870	126932	-421477	C	HAT1_DR	DNA/hAT-Ac	-734	2558	2496	200 *
251	18.9	0	0	ptg004835l	126892	126944	-421465	+	Dada-tL_DR	DNA/Dada	7176	7228	-3179	204
30	15	0	0	ptg004835l	126945	126997	-421412	+	(TGA)n	Simple_repeat	1	53	0	205
27	0	0	0	ptg004835l	127151	127176	-421233	+	(CCTGGT)n	Simple_repeat	1	26	0	206
73	4.1	0	0	ptg004835l	127218	127293	-421116	+	(TC)n	Simple_repeat	1	76	0	207
12	11.2	3.2	3.2	ptg004835l	127474	127504	-420905	+	(ATATTT)n	Simple_repeat	1	31	0	208
260	18.9	5.7	0	ptg004835l	127565	127598	-420811	C	DNA8-10_DR	DNA/hAT-Ac	-2271	1747	1676	209
300	12.5	3.4	0	ptg004835l	127599	127627	-420782	C	ERV1-7_DR-I	LTR/ERV1	-4887	1816	1783	210
98	3.1	0	0	ptg004835l	127632	127730	-420679	+	(TGTG)n	Simple_repeat	1	99	0	211
260	18.9	5.7	0	ptg004835l	127731	127784	-420625	C	DNA8-10_DR	DNA/hAT-Ac	-2343	1675	1620	209
415	8.3	0	11	ptg004835l	127785	127806	-420603	C	Merlin-1_DR	DNA/Merlin	-8933	1594	1526	212
15	7.2	3.3	0	ptg004835l	128166	128177	-420232	+	(CTAT)n	Simple_repeat	1	13	0	213
29	0	0	0	ptg004835l	128178	128202	-420207	+	(TG)n	Simple_repeat	1	25	0	214
15	7.2	3.3	0	ptg004835l	128203	128219	-420190	+	(CTAT)n	Simple_repeat	2	18	0	215
12	19.3	0	5.4	ptg004835l	128220	128241	-420168	+	(ATGT)n	Simple_repeat	1	37	0	216
51	0	0	0	ptg004835l	128702	128747	-419662	+	(GTTT)n	Simple_repeat	1	46	0	217
20	13.7	0	0	ptg004835l	128883	128914	-419495	+	(T)n	Simple_repeat	1	32	0	218
40	4.5	0	0	ptg004835l	129293	129338	-419071	+	(TTAT)n	Simple_repeat	1	46	0	219
248	13.5	1.9	3.8	ptg004835l	129782	129832	-418577	C	IS3EU-5_DR	DNA/IS3EU	-2483	5805	5756	220
43	0	0	0	ptg004835l	129833	129871	-418538	+	(AAT)n	Simple_repeat	1	39	0	221
51	2	0	0	ptg004835l	130837	130886	-417523	+	(AAT)n	Simple_repeat	1	50	0	222
25	16.3	3	3	ptg004835l	130991	131064	-417345	+	(GTTGG)n	Simple_repeat	1	74	0	223
83	0	0	0	ptg004835l	131184	131254	-417155	+	(AC)n	Simple_repeat	1	71	0	224
40	0	0	0	ptg004835l	131678	131711	-416698	+	(TG)n	Simple_repeat	1	34	0	225
47	0	0	0	ptg004835l	132583	132622	-415787	+	(CA)n	Simple_repeat	1	40	0	226
23	13.8	5.7	0.9	ptg004835l	133086	133142	-415267	+	GA-rich	Low_complexity	1	59	0	227
31	13.1	5.4	1.6	ptg004835l	133183	133251	-415158	+	GA-rich	Low_complexity	1	71	0	227
19	18.1	4.5	0	ptg004835l	133296	133339	-415070	+	GA-rich	Low_complexity	1	46	0	227
43	0	0	0	ptg004835l	133405	133444	-414965	+	(GAGAG)n	Simple_repeat	1	40	0	228
59	0	0	4.7	ptg004835l	133517	133583	-414826	+	(GAGAG)n	Simple_repeat	1	64	0	229
45	0	4.2	0	ptg004835l	133649	133696	-414713	+	(GAGAG)n	Simple_repeat	1	50	0	230
31	22.1	4.8	0	ptg004835l	133753	133769	-414640	+	GA-rich	Low_complexity	1	27	-69	231
21	3.2	0	5.9	ptg004835l	133770	133805	-414604	+	(AGAGG)n	Simple_repeat	1	34	0	232
31	22.1	4.8	0	ptg004835l	133806	133844	-414565	+	GA-rich	Low_complexity	28	96	0	231
227	2.6	0	0	ptg004835l	133852	133889	-414520	C	Gypsy98-LTR_Dr	LTR/Gypsy	-1582	202	165	233
12	21.7	0	0	ptg004835l	134375	134406	-414003	+	(ATCATT)n	Simple_repeat	1	32	0	234
35	2	5.8	1.9	ptg004835l	134605	134656	-413753	+	(ATCCCCCA)n	Simple_repeat	1	54	0	235
65	0	0	0	ptg004835l	134790	134844	-413565	+	(AG)n	Simple_repeat	1	55	0	236
53	0	0	0	ptg004835l	135958	136002	-412407	+	(GT)n	Simple_repeat	1	45	0	237
258	23.7	8.8	4.7	ptg004835l	136762	136863	-411546	+	MIR	SINE/MIR	13	118	-144	238
313	7.1	0	0	ptg004835l	136965	137006	-411403	+	L2-2_DRe	LINE/L2	4181	4222	-16	239
486	22.7	1.6	1.6	ptg004835l	138599	138719	-409690	+	MIRc	SINE/MIR	2	122	-146	240
266	28.6	7	5.3	ptg004835l	138606	138790	-409619	C	IS3EU-5_DR	DNA/IS3EU	-2338	5950	5763	241 *
16	4.5	0	0	ptg004835l	139083	139105	-409304	+	(CTGT)n	Simple_repeat	1	23	0	242
41	0	0	0	ptg004835l	140600	140634	-407775	+	(CT)n	Simple_repeat	1	35	0	243
36	0	0	0	ptg004835l	140994	141026	-407383	+	(ATT)n	Simple_repeat	1	33	0	244
265	13.2	0	0	ptg004835l	141030	141067	-407342	C	L2-2_DRe	LINE/L2	-20	4218	4181	245
18	0	0	0	ptg004835l	143175	143196	-405213	+	(AAT)n	Simple_repeat	1	22	0	246
17	0	8.3	0	ptg004835l	143287	143310	-405099	+	(TA)n	Simple_repeat	1	26	0	247
260	30.9	8.6	0.6	ptg004835l	143311	143473	-404936	+	IS3EU-5_DR	DNA/IS3EU	5763	5938	-2350	248
15	0	0	0	ptg004835l	143932	143948	-404461	+	(AC)n	Simple_repeat	1	17	0	249
33	0	0	0	ptg004835l	144202	144232	-404177	+	(GGGGA)n	Simple_repeat	1	31	0	250
94	0	0	0	ptg004835l	144579	144658	-403751	+	(AT)n	Simple_repeat	1	80	0	251
17	8.9	0	0	ptg004835l	145032	145055	-403354	+	(T)n	Simple_repeat	1	24	0	252
247	10	3.2	4.8	ptg004835l	145361	145387	-403022	C	CryptonV-1_DR	DNA/Crypton-V	-3233	14640	14579	253
286	5.6	0	0	ptg004835l	145388	145423	-402986	C	L2-2_DRe	LINE/L2	-14	4224	4189	254
232	5.9	0	8.8	ptg004835l	145471	145507	-402902	C	AmnSINE1	SINE/5S-Deu-L2	-327	248	215	255
308	23	5.9	0.9	ptg004835l	145509	145609	-402800	C	MIR	SINE/MIR	-144	118	13	256
279	19.4	0	11.8	ptg004835l	145782	145857	-402552	+	MIR	SINE/MIR	51	118	-144	257
244	4	0	8.6	ptg004835l	145853	145895	-402514	+	AmnSINE1	SINE/5S-Deu-L2	210	249	-341	258 *
288	9.5	0	0	ptg004835l	145959	146000	-402409	+	L2-2_DRe	LINE/L2	4181	4222	-16	259
70	0	0	0	ptg004835l	146002	146063	-402346	+	(TAA)n	Simple_repeat	1	62	0	260
304	23.2	9.5	3.2	ptg004835l	152342	152457	-395952	C	MIR	SINE/MIR	-140	124	2	261
19	16.3	2.4	0	ptg004835l	153070	153125	-395284	+	(TAT)n	Simple_repeat	1	57	0	262
333	18.3	2.4	8.3	ptg004835l	153250	153360	-395049	C	MIR	SINE/MIR	-140	124	14	263
34	11	0	0	ptg004835l	155076	155124	-393285	+	(G)n	Simple_repeat	1	49	0	264
28	0	0	0	ptg004835l	156337	156363	-392046	+	(AAAT)n	Simple_repeat	1	27	0	265
1147	33.4	2.5	2.5	ptg004835l	156947	157864	-390545	+	L3	LINE/CR1	2176	3750	-349	266
240	19.6	0	0	ptg004835l	157943	157988	-390421	+	X2_LINE	LINE/CR1	1363	1408	0	267
13	16.1	5.7	0	ptg004835l	158250	158284	-390125	+	(TTGAT)n	Simple_repeat	1	37	0	268
13	11.5	0	6.7	ptg004835l	158588	158619	-389790	+	(CATGT)n	Simple_repeat	1	30	0	269
15	4.8	4.5	0	ptg004835l	159068	159089	-389320	+	(TA)n	Simple_repeat	1	23	0	270
75	0	0	0	ptg004835l	159198	159261	-389148	+	(TA)n	Simple_repeat	1	64	0	271
982	17.9	13.2	1.4	ptg004835l	164362	164627	-383782	C	MER6	DNA/TcMar-Tigger	-494	371	75	272
679	19.9	5.4	4.8	ptg004835l	164478	164507	-383902	+	EnSpm-15_DR	DNA/CMC-EnSpm	1066	1207	-10247	273 *
899	15.4	4.9	1.1	ptg004835l	164508	164691	-383718	C	SINE_TE	SINE/tRNA-V	-73	204	14	274
679	19.9	5.4	4.8	ptg004835l	164692	164704	-383705	+	EnSpm-15_DR	DNA/CMC-EnSpm	1208	1280	-10174	273
26	0	0	0	ptg004835l	165529	165553	-382856	+	(G)n	Simple_repeat	1	25	0	275
246	13.9	0	0	ptg004835l	165642	165677	-382732	C	SINE_DR1	SINE	-21	236	201	276
427	25.2	1.6	1.6	ptg004835l	167321	167441	-380968	C	MIRc	SINE/MIR	-146	122	2	277
19	19.8	2.4	0	ptg004835l	168158	168198	-380211	+	(TA)n	Simple_repeat	1	42	0	278
257	17.4	0	0	ptg004835l	169989	170034	-378375	C	X2_LINE	LINE/CR1	0	1408	1363	279
688	34.2	1.7	2.5	ptg004835l	170113	170517	-377892	C	X2_LINE	LINE/CR1	-166	1242	841	280
13	12.5	0	0	ptg004835l	170899	170924	-377485	+	(AAAAG)n	Simple_repeat	1	26	0	281
225	20.5	1.3	10	ptg004835l	171110	171124	-377285	+	DNA8-20_DR	DNA/hAT	12686	12755	-8033	282
227	20.4	1.6	3.3	ptg004835l	171125	171139	-377270	C	L2-2_DRe	LINE/L2	0	4238	4182	283
253	16.3	0	0	ptg004835l	171140	171182	-377227	+	IS3EU-5_DR	DNA/IS3EU	5763	5805	-2483	284
301	16.2	1.5	0	ptg004835l	172685	172752	-375657	C	IS3EU-1_DR	DNA/IS3EU	-1957	6747	6679	285
261	17.1	2.9	0	ptg004835l	172697	172766	-375643	C	L1-56_DR	LINE/L1	-87	4895	4824	286 *
272	16.7	0	0	ptg004835l	172708	172767	-375642	C	DIRS-8B_DR	LTR/Ngaro	-2410	4903	4844	287
16	16.2	2.2	4.5	ptg004835l	173368	173412	-374997	+	(TTA)n	Simple_repeat	1	44	0	288
18	13.4	0	0	ptg004835l	174310	174342	-374067	+	(TTA)n	Simple_repeat	1	33	0	289
71	0	0	0	ptg004835l	174420	174482	-373927	+	(ATT)n	Simple_repeat	1	63	0	290
325	4.9	0	0	ptg004835l	174483	174523	-373886	C	L2-2_DRe	LINE/L2	-17	4221	4181	291
355	17.8	1.9	5.1	ptg004835l	174625	174733	-373676	C	MIR	SINE/MIR	-106	124	14	292
17	4.2	0	0	ptg004835l	175509	175533	-372876	+	(TATT)n	Simple_repeat	1	25	0	293
55	0	1.8	1.8	ptg004835l	175569	175623	-372786	+	(TG)n	Simple_repeat	1	55	0	294
51	17	6.7	1.4	ptg004835l	175644	175778	-372631	+	(TG)n	Simple_repeat	1	142	0	294
16	27.6	0	0	ptg004835l	175786	175825	-372584	+	(CC)n	Simple_repeat	1	40	0	295
13	13.2	0	0	ptg004835l	176986	177010	-371399	+	(TGT)n	Simple_repeat	1	25	0	296
29	14	1.8	0	ptg004835l	177147	177201	-371208	+	GA-rich	Low_complexity	1	56	0	297
331	6.4	2.3	0.2	ptg004835l	177404	177844	-370565	+	(TC)n	Simple_repeat	1	450	0	298
27	0	0	0	ptg004835l	177845	177870	-370539	+	(ATTCA)n	Simple_repeat	1	26	0	299
235	6.4	12.5	2.9	ptg004835l	177871	177929	-370480	C	RTEX-5_DR	LINE/RTE-X	-16	5881	5817	300 *
238	12.2	10.2	3.2	ptg004835l	177873	177931	-370478	+	DNA-5-4_DR	DNA	282	344	-728	301
37	0	0	0	ptg004835l	177998	178029	-370380	+	(CT)n	Simple_repeat	1	32	0	302
15	8.5	0	0	ptg004835l	178702	178726	-369683	+	(TTTA)n	Simple_repeat	1	25	0	303
12	21.7	0	0	ptg004835l	178746	178792	-369617	+	(AGTAC)n	Simple_repeat	1	47	0	304
54	0	1.8	1.8	ptg004835l	179133	179188	-369221	+	(AAT)n	Simple_repeat	1	56	0	305
371	25.7	0.9	0	ptg004835l	179816	179928	-368481	+	DNA2-5_DR	DNA/hAT-Ac	1522	1635	-187	306
292	19.1	0.4	0	ptg004835l	179844	180210	-368199	+	IMPB_01	Satellite	1	368	-2148	307 *
268	20	0.8	1.6	ptg004835l	180118	180239	-368170	+	RLTR51A_Mm	LTR/ERVK	170	290	-61	308 *
22	10.1	0	0	ptg004835l	180564	180595	-367814	+	(A)n	Simple_repeat	1	32	0	309
229	9.4	0	0	ptg004835l	181136	181167	-367242	+	DNA-2-24B_DR	DNA/CMC-EnSpm	2459	2490	-1814	310
71	0	0	0	ptg004835l	182266	182328	-366081	+	(TTA)n	Simple_repeat	1	63	0	311
57	0	0	0	ptg004835l	183323	183373	-365036	+	(GTGC)n	Simple_repeat	1	51	0	312
27	3	0	0	ptg004835l	183374	183399	-365010	+	(GT)n	Simple_repeat	1	26	0	313
65	0	1.5	1.5	ptg004835l	183820	183885	-364524	+	(ATT)n	Simple_repeat	1	66	0	314
51	0	0	0	ptg004835l	185397	185440	-362969	+	(GT)n	Simple_repeat	1	44	0	315
241	6.5	0	0	ptg004835l	185456	185486	-362923	C	L2-2_DRe	LINE/L2	-17	4221	4191	316
225	16.7	0	0	ptg004835l	185581	185616	-362793	C	MIR_Testu	SINE/MIR	-140	124	89	317
20	15	2.7	0	ptg004835l	186091	186127	-362282	+	(TA)n	Simple_repeat	1	38	0	318
14	34.6	1.5	1.5	ptg004835l	186454	186520	-361889	+	GA-rich	Low_complexity	1	67	0	319
15	0	0	0	ptg004835l	187310	187328	-361081	+	(CTG)n	Simple_repeat	1	19	0	320
245	22.8	8.6	1.1	ptg004835l	187382	187492	-360917	C	MIR	SINE/MIR	-146	122	2	321
329	23.2	6.7	5.7	ptg004835l	188604	188708	-359701	C	MIR	SINE/MIR	-144	118	13	322
30	0	0	0	ptg004835l	191030	191057	-357352	+	(GAT)n	Simple_repeat	1	28	0	323
17	5	0	0	ptg004835l	191237	191257	-357152	+	(TG)n	Simple_repeat	1	21	0	324
31	0	0	0	ptg004835l	192010	192038	-356371	+	(AAT)n	Simple_repeat	1	29	0	325
18	17.5	0	0	ptg004835l	192847	192878	-355531	+	(T)n	Simple_repeat	1	32	0	326
22	32.2	0	3.1	ptg004835l	194712	194812	-353597	+	G-rich	Low_complexity	1	98	0	327
26	0	0	5.4	ptg004835l	195189	195227	-353182	+	(GGAGGG)n	Simple_repeat	1	37	0	328
16	0	0	0	ptg004835l	196012	196028	-352381	+	(T)n	Simple_repeat	1	17	0	329
32	3	0	0	ptg004835l	197477	197510	-350899	+	(CACGCA)n	Simple_repeat	1	34	0	330
18	4.8	0	0	ptg004835l	198574	198595	-349814	+	(A)n	Simple_repeat	1	22	0	331
16	0	0	0	ptg004835l	199095	199111	-349298	+	(A)n	Simple_repeat	1	17	0	332
21	0	0	0	ptg004835l	199226	199248	-349161	+	(G)n	Simple_repeat	1	23	0	333
229	25.9	4.2	3.5	ptg004835l	200629	200772	-347637	+	MIR	SINE/MIR	2	146	-116	334
234	16.7	0	0	ptg004835l	200806	200841	-347568	+	SINE_DR1	SINE	201	236	-21	335
28	5.3	6.3	3.1	ptg004835l	201233	201295	-347114	+	(GTGA)n	Simple_repeat	1	65	0	336
253	12.3	0	8.2	ptg004835l	201530	201582	-346827	+	IS3EU-5_DR	DNA/IS3EU	5758	5806	-2482	337
469	24.2	0	0.8	ptg004835l	201651	201775	-346634	C	MIR1_Amn	SINE/MIR	-106	124	1	338
12	16.5	0	0	ptg004835l	202662	202688	-345721	+	(AATGC)n	Simple_repeat	1	27	0	339
62	0	1.8	0	ptg004835l	203828	203883	-344526	+	(AT)n	Simple_repeat	1	57	0	340
28	0	0	0	ptg004835l	204526	204552	-343857	+	(TTTA)n	Simple_repeat	1	27	0	341
69	0	0	0	ptg004835l	204909	204969	-343440	+	(AAT)n	Simple_repeat	1	61	0	342
60	0	0	0	ptg004835l	205057	205109	-343300	+	(TTA)n	Simple_repeat	1	53	0	343
39	0	0	0	ptg004835l	213437	213472	-334937	+	(GTGTGC)n	Simple_repeat	1	36	0	344
16	9.8	0	0	ptg004835l	213957	213978	-334431	+	(A)n	Simple_repeat	1	22	0	345
44	0	2.1	2.1	ptg004835l	214609	214656	-333753	+	(ATT)n	Simple_repeat	1	48	0	346
16	0	0	0	ptg004835l	215005	215021	-333388	+	(C)n	Simple_repeat	1	17	0	347
38	0	0	0	ptg004835l	216805	216839	-331570	+	(TATC)n	Simple_repeat	1	35	0	348
36	0	0	0	ptg004835l	218161	218193	-330216	+	(TAT)n	Simple_repeat	1	33	0	349
19	21.7	0	0	ptg004835l	218589	218626	-329783	+	G-rich	Low_complexity	1	38	0	350
333	18.5	1.9	3.1	ptg004835l	220291	220343	-328066	C	EnSpm-N18_DR	DNA/CMC-EnSpm	-2146	3329	3202	351
754	18.3	0	4	ptg004835l	220344	220497	-327912	C	Polinton-1_DR	DNA/Maverick	-738	17747	17600	352
292	17.1	2.6	7.3	ptg004835l	220345	220616	-327793	C	EnSpm-N18_DR	DNA/CMC-EnSpm	-2146	3329	3070	353 *
671	19.2	0	7.9	ptg004835l	220482	220645	-327764	C	Polinton-1_DR	DNA/Maverick	-734	17751	17600	354
333	18.5	1.9	3.1	ptg004835l	220498	220547	-327862	C	EnSpm-N18_DR	DNA/CMC-EnSpm	-2146	3201	3076	351 *
532	17	1	2.1	ptg004835l	220646	220702	-327707	C	ERV1-N3-I_DR	LTR/ERV1	-824	3752	3583	355
250	25.4	5.4	1.7	ptg004835l	220705	220816	-327593	+	MIR1_Amn	SINE/MIR	1	116	-114	356
225	17.1	2.4	0	ptg004835l	220891	220931	-327478	C	IS3EU-5_DR	DNA/IS3EU	-2484	5804	5763	357 *
618	15.7	0.6	1.6	ptg004835l	220926	220970	-327439	C	ERV1-N3-I_DR	LTR/ERV1	-769	3822	3649	358
251	15.2	2.3	7.6	ptg004835l	220971	221191	-327218	C	EnSpm-N18_DR	DNA/CMC-EnSpm	-2190	3285	3076	359 *
310	16.3	4.6	0.8	ptg004835l	221006	221246	-327163	C	EnSpm-N18_DR	DNA/CMC-EnSpm	-2147	3328	3079	360
278	16.5	4.1	1.2	ptg004835l	221062	221306	-327103	C	EnSpm-N18_DR	DNA/CMC-EnSpm	-2147	3328	3077	360 *
268	17.7	4	2	ptg004835l	221110	221357	-327052	C	EnSpm-N18_DR	DNA/CMC-EnSpm	-2147	3328	3076	360 *
259	18.2	2.4	1.2	ptg004835l	221166	221224	-327185	C	EnSpm-N18_DR	DNA/CMC-EnSpm	-2147	3328	3211	361 *
601	16.5	0	8.6	ptg004835l	221225	221350	-327059	C	Gypsy-31-LTR_DR	LTR/Gypsy	-798	156	41	362
325	14.7	6.2	1.6	ptg004835l	221228	221249	-327160	C	EnSpm-N18_DR	DNA/CMC-EnSpm	-2147	3328	3281	363 *
602	16	0	10	ptg004835l	221250	221381	-327028	C	Gypsy-31-LTR_DR	LTR/Gypsy	-799	155	36	364
242	17.6	7.1	0.8	ptg004835l	221278	221501	-326908	C	EnSpm-N18_DR	DNA/CMC-EnSpm	-2147	3328	3091	365 *
259	18.2	2.4	1.2	ptg004835l	221351	221415	-326994	C	EnSpm-N18_DR	DNA/CMC-EnSpm	-2147	3210	3076	361 *
325	14.7	6.2	1.6	ptg004835l	221382	221469	-326940	C	EnSpm-N18_DR	DNA/CMC-EnSpm	-2147	3280	3076	363
618	15.7	0.6	1.6	ptg004835l	221470	221484	-326925	C	ERV1-N3-I_DR	LTR/ERV1	-769	3648	3583	358
236	17.2	4.9	5.3	ptg004835l	223050	223313	-325096	C	EnSpm-N18_DR	DNA/CMC-EnSpm	-2135	3340	3078	366 *
543	12	1	9.7	ptg004835l	223060	223333	-325076	C	ERV1-N3-I_DR	LTR/ERV1	-823	3768	3572	367
18	0	0	0	ptg004835l	225633	225652	-322757	+	(A)n	Simple_repeat	1	20	0	368
14	4	3.6	3.6	ptg004835l	226230	226257	-322152	+	(AATAA)n	Simple_repeat	1	28	0	369
18	0	0	0	ptg004835l	228944	228963	-319446	+	(T)n	Simple_repeat	1	20	0	370
20	22.2	0	0	ptg004835l	230575	230616	-317793	+	(T)n	Simple_repeat	1	42	0	371
225	19.4	0	0	ptg004835l	237527	237562	-310847	C	SINE_DR1	SINE	-21	236	201	372
12	12	3.7	0	ptg004835l	237897	237923	-310486	+	A-rich	Low_complexity	1	28	0	373
226	25	3.5	3.5	ptg004835l	239518	239633	-308776	+	MIR1_Amn	SINE/MIR	1	116	-114	374
15	0	0	4.5	ptg004835l	239742	239764	-308645	+	(AAT)n	Simple_repeat	1	22	0	375
15	0	0	0	ptg004835l	241754	241770	-306639	+	(TG)n	Simple_repeat	1	17	0	376
38	0	0	0	ptg004835l	242946	242980	-305429	+	(TTA)n	Simple_repeat	1	35	0	377
21	0	6.5	0	ptg004835l	243578	243608	-304801	+	(TAGA)n	Simple_repeat	1	33	0	378
12	12.4	8.6	0	ptg004835l	243862	243896	-304513	+	(TACTAAT)n	Simple_repeat	1	38	0	379
16	19.2	0	0	ptg004835l	244321	244350	-304059	+	A-rich	Low_complexity	1	30	0	380
35	0	0	0	ptg004835l	244459	244488	-303921	+	(TC)n	Simple_repeat	1	30	0	381
28	16.2	7	2.2	ptg004835l	245546	245631	-302778	+	(TAACAA)n	Simple_repeat	1	90	0	382
299	33.6	2.4	2.4	ptg004835l	245789	246035	-302374	+	CR1_Amni-1	LINE/CR1	758	1004	-315	383
251	19.6	0	0	ptg004835l	246132	246177	-302232	+	X2_LINE	LINE/CR1	1363	1408	0	384
96	2.2	0	0	ptg004835l	248194	248286	-300123	+	(TTA)n	Simple_repeat	1	93	0	385
415	21.5	1.6	8.2	ptg004835l	250278	250459	-297950	C	ERV1-N3-I_DR	LTR/ERV1	-823	3768	3598	386
297	23.6	0	0	ptg004835l	250383	250471	-297938	C	EnSpm-N14_DR	DNA/CMC-EnSpm	-932	3648	3560	387 *
225	26.5	0	2.9	ptg004835l	250491	250560	-297849	+	SINE2-2_DR	SINE/tRNA-Core-R	TE 1	68	-261	388 *
238	29.4	5.5	0	ptg004835l	250507	250615	-297794	C	IS3EU-5_DR	DNA/IS3EU	-2345	5943	5829	389
236	14	6	0	ptg004835l	250701	250750	-297659	C	IS3EU-5_DR	DNA/IS3EU	-2473	5815	5763	389
26	3.1	3	0	ptg004835l	254466	254498	-293911	+	(GAGACAC)n	Simple_repeat	1	34	0	390
88	5.2	0	5.6	ptg004835l	255242	255374	-293035	+	(AC)n	Simple_repeat	1	126	0	391
244	20.4	2.4	1.2	ptg004835l	255383	255551	-292858	+	ERV1-N3-I_DR	LTR/ERV1	3591	3761	-830	392 *
260	22.8	1	1.5	ptg004835l	255425	255458	-292951	+	Gypsy-31-LTR_DR	LTR/Gypsy	37	111	-843	393
273	17.6	0	0	ptg004835l	255459	255543	-292866	+	EnSpm-N14_DR	DNA/CMC-EnSpm	3562	3646	-934	394 *
313	22.5	5.4	0	ptg004835l	255468	255578	-292831	C	DNA-8-5_DR	DNA/hAT-Ac	-469	1671	1555	395
260	22.8	1	1.5	ptg004835l	255579	255596	-292813	+	Gypsy-31-LTR_DR	LTR/Gypsy	112	155	-799	393
15	13.9	6.2	0	ptg004835l	255862	255893	-292516	+	(AT)n	Simple_repeat	1	34	0	396
246	14.3	0	4.1	ptg004835l	257576	257626	-290783	+	EnSpm-N10_DR	DNA/CMC-EnSpm	8550	8598	-710	397
17	4.3	0	0	ptg004835l	257899	257922	-290487	+	(GACA)n	Simple_repeat	1	24	0	398
59	0	0	0	ptg004835l	265274	265323	-283086	+	(GA)n	Simple_repeat	1	50	0	399
252	22.4	0	0	ptg004835l	266200	266257	-282152	C	hAT-N47B_DR	DNA/hAT-Tip100	0	988	931	400
252	20.5	7.1	2.2	ptg004835l	266833	266917	-281492	+	Eulor6B	DNA/Crypton	11	99	-239	401
296	15.5	5.5	2.7	ptg004835l	267450	267522	-280887	C	hAT-10_DR	DNA/hAT-Tip100	-4405	75	1	402
233	15	2.5	0	ptg004835l	268832	268871	-279538	C	L2-43_DR	LINE/L2	-206	2209	2169	403
13	7.8	0	10	ptg004835l	269252	269284	-279125	+	(CTGCA)n	Simple_repeat	1	30	0	404
67	0	0	0	ptg004835l	271521	271579	-276830	+	(TAA)n	Simple_repeat	1	59	0	405
247	19.8	1	11.4	ptg004835l	283794	283890	-264519	C	DNA9TA1_DR	DNA/CMC-EnSpm	-1173	2160	2073	406
14	34.2	0	0	ptg004835l	285152	285213	-263196	+	(TCCAGC)n	Simple_repeat	1	62	0	407
16	0	0	0	ptg004835l	285725	285742	-262667	+	(T)n	Simple_repeat	1	18	0	408
227	29.8	5.6	1.3	ptg004835l	286461	286603	-261806	C	Tx1-24_DR	LINE/L1-Tx1	-425	2048	1900	409
15	5.5	0	0	ptg004835l	287070	287088	-261321	+	(TG)n	Simple_repeat	1	19	0	410
99	0	0	0	ptg004835l	287405	287488	-260921	+	(TC)n	Simple_repeat	1	84	0	411
25	17.2	1.5	6.2	ptg004835l	287651	287717	-260692	+	(AC)n	Simple_repeat	1	64	0	412
16	9.1	5.4	2.6	ptg004835l	287847	287883	-260526	+	(CAGCACA)n	Simple_repeat	1	38	0	413
34	3	0	0	ptg004835l	290530	290563	-257846	+	(TG)n	Simple_repeat	1	34	0	414
15	4.7	0	8.3	ptg004835l	291083	291108	-257301	+	(TC)n	Simple_repeat	1	24	0	415
20	30.9	4.1	1	ptg004835l	291198	291295	-257114	+	(AAT)n	Simple_repeat	1	101	0	416
7806	29.7	3.9	2.3	ptg004835l	291309	294750	-253659	C	RTEX-1_DR	LINE/RTE-X	-358	4374	878	417
69	0	0	0	ptg004835l	294785	294843	-253566	+	(AT)n	Simple_repeat	1	59	0	418
67	0	0	0	ptg004835l	295417	295476	-252933	+	(CTTT)n	Simple_repeat	1	60	0	419
15	27.1	0	6.2	ptg004835l	295721	295789	-252620	+	(CTCTCC)n	Simple_repeat	1	65	0	420
12	15	8.7	2	ptg004835l	295765	295810	-252599	+	(CTCTTG)n	Simple_repeat	1	49	0	421 *
31	3	0	0	ptg004835l	295833	295866	-252543	+	(TGAGGGT)n	Simple_repeat	1	34	0	422
14	14.8	2.4	5	ptg004835l	295888	295928	-252481	+	G-rich	Low_complexity	1	40	0	423
33	0	0	0	ptg004835l	296016	296046	-252363	+	(GGGTAAA)n	Simple_repeat	1	31	0	424
32	3	0	0	ptg004835l	296048	296081	-252328	+	(TGGGGT)n	Simple_repeat	1	34	0	425
312	31.9	9.4	2.8	ptg004835l	296148	296583	-251826	+	L3	LINE/CR1	145	608	-2669	426
1622	32.5	5.8	6	ptg004835l	297626	299066	-249343	+	L3	LINE/CR1	1813	4119	-169	426
250	19.6	0	0	ptg004835l	299148	299193	-249216	+	X2_LINE	LINE/CR1	1363	1408	0	427
16	0	0	0	ptg004835l	299386	299403	-249006	+	(T)n	Simple_repeat	1	18	0	428
16	0	0	0	ptg004835l	299647	299663	-248746	+	(T)n	Simple_repeat	1	17	0	429
17	10.8	0	0	ptg004835l	299697	299726	-248683	+	(GCAGG)n	Simple_repeat	1	30	0	430
16	0	0	0	ptg004835l	299744	299760	-248649	+	(T)n	Simple_repeat	1	17	0	431
17	10.8	0	0	ptg004835l	299794	299823	-248586	+	(GCAGG)n	Simple_repeat	1	30	0	432
17	0	0	0	ptg004835l	299924	299942	-248467	+	(T)n	Simple_repeat	1	19	0	433
17	10.8	0	0	ptg004835l	299976	300005	-248404	+	(GCAGG)n	Simple_repeat	1	30	0	434
17	10.8	0	0	ptg004835l	300069	300098	-248311	+	(GCAGG)n	Simple_repeat	1	30	0	434
16	0	0	0	ptg004835l	300285	300301	-248108	+	(T)n	Simple_repeat	1	17	0	435
17	10.8	0	0	ptg004835l	300335	300364	-248045	+	(GCAGG)n	Simple_repeat	1	30	0	436
16	0	0	0	ptg004835l	300381	300397	-248012	+	(T)n	Simple_repeat	1	17	0	437
17	10.8	0	0	ptg004835l	300431	300460	-247949	+	(GCAGG)n	Simple_repeat	1	30	0	438
17	10.8	0	0	ptg004835l	300610	300639	-247770	+	(GCAGG)n	Simple_repeat	1	30	0	439
17	10.8	0	0	ptg004835l	300880	300909	-247500	+	(GCAGG)n	Simple_repeat	1	30	0	440
16	0	0	0	ptg004835l	301011	301028	-247381	+	(T)n	Simple_repeat	1	18	0	441
17	10.8	0	0	ptg004835l	301062	301091	-247318	+	(GCAGG)n	Simple_repeat	1	30	0	442
16	0	0	0	ptg004835l	301371	301387	-247022	+	(T)n	Simple_repeat	1	17	0	443
17	10.8	0	0	ptg004835l	301421	301450	-246959	+	(GCAGG)n	Simple_repeat	1	30	0	444
17	10.8	0	0	ptg004835l	301516	301545	-246864	+	(GCAGG)n	Simple_repeat	1	30	0	445
16	0	0	0	ptg004835l	301825	301841	-246568	+	(T)n	Simple_repeat	1	17	0	446
17	10.8	0	0	ptg004835l	301875	301904	-246505	+	(GCAGG)n	Simple_repeat	1	30	0	447
17	10.8	0	0	ptg004835l	301970	301999	-246410	+	(GCAGG)n	Simple_repeat	1	30	0	448
16	0	0	0	ptg004835l	302100	302117	-246292	+	(T)n	Simple_repeat	1	18	0	449
17	10.8	0	0	ptg004835l	302151	302180	-246229	+	(GCAGG)n	Simple_repeat	1	30	0	450
17	10.8	0	0	ptg004835l	302245	302274	-246135	+	(GCAGG)n	Simple_repeat	1	30	0	451
16	0	0	0	ptg004835l	302375	302392	-246017	+	(T)n	Simple_repeat	1	18	0	452
17	10.8	0	0	ptg004835l	302521	302550	-245859	+	(GCAGG)n	Simple_repeat	1	30	0	453
16	0	0	0	ptg004835l	302648	302665	-245744	+	(T)n	Simple_repeat	1	18	0	454
16	8.3	0	0	ptg004835l	302699	302724	-245685	+	(GCAGG)n	Simple_repeat	1	26	0	455
17	10.8	0	0	ptg004835l	302793	302822	-245587	+	(GCAGG)n	Simple_repeat	1	30	0	456
26	0	0	0	ptg004835l	302926	302950	-245459	+	(T)n	Simple_repeat	1	25	0	457
17	10.8	0	0	ptg004835l	303069	303098	-245311	+	(GCAGG)n	Simple_repeat	1	30	0	458
17	10.8	0	0	ptg004835l	303164	303193	-245216	+	(GCAGG)n	Simple_repeat	1	30	0	459
17	0	0	0	ptg004835l	303296	303314	-245095	+	(T)n	Simple_repeat	1	19	0	460
17	10.8	0	0	ptg004835l	303349	303378	-245031	+	(GCAGG)n	Simple_repeat	1	30	0	461
19	0	0	0	ptg004835l	303396	303416	-244993	+	(T)n	Simple_repeat	1	21	0	462
20	0	0	0	ptg004835l	303487	303508	-244901	+	(T)n	Simple_repeat	1	22	0	463
17	10.8	0	0	ptg004835l	303542	303571	-244838	+	(GCAGG)n	Simple_repeat	1	30	0	464
17	10.8	0	0	ptg004835l	303640	303669	-244740	+	(GCAGG)n	Simple_repeat	1	30	0	465
16	0	0	0	ptg004835l	303687	303704	-244705	+	(T)n	Simple_repeat	1	18	0	466
17	10.8	0	0	ptg004835l	303738	303767	-244642	+	(GCAGG)n	Simple_repeat	1	30	0	467
17	10.8	0	0	ptg004835l	303833	303862	-244547	+	(GCAGG)n	Simple_repeat	1	30	0	468
17	0	0	0	ptg004835l	304050	304068	-244341	+	(T)n	Simple_repeat	1	19	0	469
17	10.8	0	0	ptg004835l	304102	304131	-244278	+	(GCAGG)n	Simple_repeat	1	30	0	470
17	10.8	0	0	ptg004835l	304196	304225	-244184	+	(GCAGG)n	Simple_repeat	1	30	0	471
16	0	0	0	ptg004835l	304409	304426	-243983	+	(T)n	Simple_repeat	1	18	0	472
17	10.8	0	0	ptg004835l	304460	304489	-243920	+	(GCAGG)n	Simple_repeat	1	30	0	473
17	10.8	0	0	ptg004835l	304553	304582	-243827	+	(GCAGG)n	Simple_repeat	1	30	0	473
16	0	0	0	ptg004835l	304769	304786	-243623	+	(T)n	Simple_repeat	1	18	0	474
17	10.8	0	0	ptg004835l	304820	304849	-243560	+	(GCAGG)n	Simple_repeat	1	30	0	475
17	10.8	0	0	ptg004835l	304914	304943	-243466	+	(GCAGG)n	Simple_repeat	1	30	0	476
17	10.8	0	0	ptg004835l	305006	305035	-243374	+	(GCAGG)n	Simple_repeat	1	30	0	476
16	0	0	0	ptg004835l	305052	305069	-243340	+	(T)n	Simple_repeat	1	18	0	477
17	8	0	0	ptg004835l	305103	305129	-243280	+	(GCAGG)n	Simple_repeat	1	27	0	478
17	0	0	0	ptg004835l	305232	305250	-243159	+	(T)n	Simple_repeat	1	19	0	479
17	10.8	0	0	ptg004835l	305284	305313	-243096	+	(GCAGG)n	Simple_repeat	1	30	0	480
17	10.8	0	0	ptg004835l	305378	305407	-243002	+	(GCAGG)n	Simple_repeat	1	30	0	481
17	10.8	0	0	ptg004835l	305555	305584	-242825	+	(GCAGG)n	Simple_repeat	1	30	0	482
26	0	0	0	ptg004835l	305688	305712	-242697	+	(T)n	Simple_repeat	1	25	0	483
17	10.8	0	0	ptg004835l	305831	305860	-242549	+	(GCAGG)n	Simple_repeat	1	30	0	484
16	0	0	0	ptg004835l	305878	305894	-242515	+	(T)n	Simple_repeat	1	17	0	485
17	10.8	0	0	ptg004835l	305928	305957	-242452	+	(GCAGG)n	Simple_repeat	1	30	0	486
16	0	0	0	ptg004835l	305975	305991	-242418	+	(T)n	Simple_repeat	1	17	0	487
17	0	0	0	ptg004835l	306062	306080	-242329	+	(T)n	Simple_repeat	1	19	0	488
17	10.8	0	0	ptg004835l	306115	306144	-242265	+	(GCAGG)n	Simple_repeat	1	30	0	489
17	0	0	0	ptg004835l	306162	306180	-242229	+	(T)n	Simple_repeat	1	19	0	490
19	0	0	0	ptg004835l	306251	306271	-242138	+	(T)n	Simple_repeat	1	21	0	491
17	10.8	0	0	ptg004835l	306305	306334	-242075	+	(GCAGG)n	Simple_repeat	1	30	0	492
18	0	0	0	ptg004835l	306443	306462	-241947	+	(T)n	Simple_repeat	1	20	0	493
17	10.8	0	0	ptg004835l	306496	306525	-241884	+	(GCAGG)n	Simple_repeat	1	30	0	494
17	10.8	0	0	ptg004835l	306591	306620	-241789	+	(GCAGG)n	Simple_repeat	1	30	0	495
16	0	0	0	ptg004835l	306810	306826	-241583	+	(T)n	Simple_repeat	1	17	0	496
17	10.8	0	0	ptg004835l	306860	306889	-241520	+	(GCAGG)n	Simple_repeat	1	30	0	497
17	10.8	0	0	ptg004835l	306953	306982	-241427	+	(GCAGG)n	Simple_repeat	1	30	0	497
16	0	0	0	ptg004835l	307082	307099	-241310	+	(T)n	Simple_repeat	1	18	0	498
17	10.8	0	0	ptg004835l	307133	307162	-241247	+	(GCAGG)n	Simple_repeat	1	30	0	499
17	10.8	0	0	ptg004835l	307228	307257	-241152	+	(GCAGG)n	Simple_repeat	1	30	0	500
17	10.8	0	0	ptg004835l	307405	307434	-240975	+	(GCAGG)n	Simple_repeat	1	30	0	501
16	0	0	0	ptg004835l	307449	307466	-240943	+	(T)n	Simple_repeat	1	18	0	502
17	10.8	0	0	ptg004835l	307500	307529	-240880	+	(GCAGG)n	Simple_repeat	1	30	0	503
17	10.8	0	0	ptg004835l	307679	307708	-240701	+	(GCAGG)n	Simple_repeat	1	30	0	504
17	10.8	0	0	ptg004835l	307775	307804	-240605	+	(GCAGG)n	Simple_repeat	1	30	0	505
16	0	0	0	ptg004835l	307822	307838	-240571	+	(T)n	Simple_repeat	1	17	0	506
17	10.8	0	0	ptg004835l	307955	307984	-240425	+	(GCAGG)n	Simple_repeat	1	30	0	507
16	0	0	0	ptg004835l	308002	308018	-240391	+	(T)n	Simple_repeat	1	17	0	508
17	10.8	0	0	ptg004835l	308052	308081	-240328	+	(GCAGG)n	Simple_repeat	1	30	0	509
16	0	0	0	ptg004835l	308099	308115	-240294	+	(T)n	Simple_repeat	1	17	0	510
16	0	0	0	ptg004835l	308186	308203	-240206	+	(T)n	Simple_repeat	1	18	0	511
13	19.1	0	0	ptg004835l	308238	308267	-240142	+	(GCAGG)n	Simple_repeat	1	30	0	512
16	0	0	0	ptg004835l	308285	308301	-240108	+	(T)n	Simple_repeat	1	17	0	513
20	0	0	0	ptg004835l	308372	308393	-240016	+	(T)n	Simple_repeat	1	22	0	514
17	10.8	0	0	ptg004835l	308427	308456	-239953	+	(GCAGG)n	Simple_repeat	1	30	0	515
16	0	0	0	ptg004835l	308474	308490	-239919	+	(T)n	Simple_repeat	1	17	0	516
15	15	0	0	ptg004835l	308524	308553	-239856	+	(GCAGG)n	Simple_repeat	1	30	0	517
16	0	0	0	ptg004835l	308571	308587	-239822	+	(T)n	Simple_repeat	1	17	0	518
16	0	0	0	ptg004835l	308658	308674	-239735	+	(T)n	Simple_repeat	1	17	0	519
17	10.8	0	0	ptg004835l	308708	308737	-239672	+	(GCAGG)n	Simple_repeat	1	30	0	520
17	0	0	0	ptg004835l	308842	308860	-239549	+	(T)n	Simple_repeat	1	19	0	521
16	0	0	0	ptg004835l	308930	308947	-239462	+	(T)n	Simple_repeat	1	18	0	522
17	10.8	0	0	ptg004835l	309061	309090	-239319	+	(GCAGG)n	Simple_repeat	1	30	0	523
16	0	0	0	ptg004835l	309108	309124	-239285	+	(T)n	Simple_repeat	1	17	0	524
16	0	0	0	ptg004835l	309280	309297	-239112	+	(T)n	Simple_repeat	1	18	0	525
17	10.8	0	0	ptg004835l	309331	309360	-239049	+	(GCAGG)n	Simple_repeat	1	30	0	526
17	0	0	0	ptg004835l	309378	309396	-239013	+	(T)n	Simple_repeat	1	19	0	527
15	11.7	0	0	ptg004835l	309432	309459	-238950	+	(AGGGC)n	Simple_repeat	1	28	0	528
17	0	0	0	ptg004835l	309477	309495	-238914	+	(T)n	Simple_repeat	1	19	0	529
17	0	0	0	ptg004835l	309566	309584	-238825	+	(T)n	Simple_repeat	1	19	0	530
16	8.3	0	0	ptg004835l	309618	309643	-238766	+	(GCAGG)n	Simple_repeat	1	26	0	531
16	0	0	0	ptg004835l	309665	309681	-238728	+	(T)n	Simple_repeat	1	17	0	532
16	0	0	0	ptg004835l	309752	309768	-238641	+	(T)n	Simple_repeat	1	17	0	533
18	0	0	0	ptg004835l	309836	309855	-238554	+	(T)n	Simple_repeat	1	20	0	534
17	10.8	0	0	ptg004835l	309968	309997	-238412	+	(GCAGG)n	Simple_repeat	1	30	0	535
17	10.8	0	0	ptg004835l	310150	310179	-238230	+	(GCAGG)n	Simple_repeat	1	30	0	536
17	0	0	0	ptg004835l	310193	310211	-238198	+	(T)n	Simple_repeat	1	19	0	537
19	4.5	0	0	ptg004835l	310282	310304	-238105	+	(T)n	Simple_repeat	1	23	0	538
16	0	0	0	ptg004835l	310374	310390	-238019	+	(T)n	Simple_repeat	1	17	0	539
17	10.8	0	0	ptg004835l	310424	310453	-237956	+	(GCAGG)n	Simple_repeat	1	30	0	540
17	10.8	0	0	ptg004835l	310609	310638	-237771	+	(GCAGG)n	Simple_repeat	1	30	0	541
15	5.5	0	0	ptg004835l	310656	310674	-237735	+	(T)n	Simple_repeat	1	19	0	542
17	10.8	0	0	ptg004835l	310875	310904	-237505	+	(GCAGG)n	Simple_repeat	1	30	0	543
16	0	0	0	ptg004835l	311008	311025	-237384	+	(T)n	Simple_repeat	1	18	0	544
16	0	0	0	ptg004835l	311090	311107	-237302	+	(T)n	Simple_repeat	1	18	0	545
16	0	0	0	ptg004835l	311178	311194	-237215	+	(T)n	Simple_repeat	1	17	0	546
22	9.1	0	0	ptg004835l	311228	311262	-237147	+	(GCAGG)n	Simple_repeat	1	35	0	547
17	4.9	0	0	ptg004835l	311277	311297	-237112	+	(T)n	Simple_repeat	1	21	0	548
17	10.8	0	0	ptg004835l	311504	311533	-236876	+	(GCAGG)n	Simple_repeat	1	30	0	549
16	0	0	0	ptg004835l	311551	311567	-236842	+	(T)n	Simple_repeat	1	17	0	550
19	7.2	0	0	ptg004835l	311601	311630	-236779	+	(GCAGG)n	Simple_repeat	1	30	0	551
16	0	0	0	ptg004835l	311648	311664	-236745	+	(T)n	Simple_repeat	1	17	0	552
15	15	0	0	ptg004835l	311783	311812	-236597	+	(GCAGG)n	Simple_repeat	1	30	0	553
16	0	0	0	ptg004835l	311830	311846	-236563	+	(T)n	Simple_repeat	1	17	0	554
17	10.8	0	0	ptg004835l	311880	311909	-236500	+	(GCAGG)n	Simple_repeat	1	30	0	555
16	0	0	0	ptg004835l	311927	311944	-236465	+	(T)n	Simple_repeat	1	18	0	556
17	10.7	0	0	ptg004835l	311978	312007	-236402	+	(GCAGG)n	Simple_repeat	1	30	0	557
19	4.5	0	0	ptg004835l	312022	312044	-236365	+	(T)n	Simple_repeat	1	23	0	558
17	0	0	0	ptg004835l	312372	312390	-236019	+	(T)n	Simple_repeat	1	19	0	559
19	7	0	0	ptg004835l	312424	312453	-235956	+	(GCAGG)n	Simple_repeat	1	30	0	560
21	0	0	0	ptg004835l	312471	312493	-235916	+	(T)n	Simple_repeat	1	23	0	561
16	0	0	0	ptg004835l	312558	312575	-235834	+	(T)n	Simple_repeat	1	18	0	562
15	14.7	0	0	ptg004835l	312609	312638	-235771	+	(GCAGG)n	Simple_repeat	1	30	0	563
17	0	0	0	ptg004835l	312739	312757	-235652	+	(T)n	Simple_repeat	1	19	0	564
16	0	0	0	ptg004835l	312827	312844	-235565	+	(T)n	Simple_repeat	1	18	0	565
18	10.5	0	0	ptg004835l	312912	312942	-235467	+	(TATT)n	Simple_repeat	1	31	0	566
16	9.8	0	0	ptg004835l	313273	313294	-235115	+	(T)n	Simple_repeat	1	22	0	567
21	0	0	0	ptg004835l	313366	313388	-235021	+	(T)n	Simple_repeat	1	23	0	568
16	0	0	0	ptg004835l	313550	313567	-234842	+	(T)n	Simple_repeat	1	18	0	569
15	5.5	0	0	ptg004835l	313638	313656	-234753	+	(T)n	Simple_repeat	1	19	0	570
17	0	0	0	ptg004835l	313810	313828	-234581	+	(T)n	Simple_repeat	1	19	0	571
18	0	0	0	ptg004835l	313987	314006	-234403	+	(T)n	Simple_repeat	1	20	0	572
19	7	0	0	ptg004835l	314040	314069	-234340	+	(GCAGG)n	Simple_repeat	1	30	0	573
27	0	0	0	ptg004835l	314087	314112	-234297	+	(T)n	Simple_repeat	1	26	0	574
16	0	0	0	ptg004835l	314177	314194	-234215	+	(T)n	Simple_repeat	1	18	0	575
15	14.7	0	0	ptg004835l	314228	314257	-234152	+	(GCAGG)n	Simple_repeat	1	30	0	576
16	0	0	0	ptg004835l	314358	314375	-234034	+	(T)n	Simple_repeat	1	18	0	577
16	0	0	0	ptg004835l	314614	314631	-233778	+	(T)n	Simple_repeat	1	18	0	578
16	0	0	0	ptg004835l	315118	315134	-233275	+	(T)n	Simple_repeat	1	17	0	579
16	0	0	0	ptg004835l	315205	315222	-233187	+	(T)n	Simple_repeat	1	18	0	580
22	0	0	0	ptg004835l	315549	315572	-232837	+	(T)n	Simple_repeat	1	24	0	581
16	0	0	0	ptg004835l	315727	315743	-232666	+	(T)n	Simple_repeat	1	17	0	582
13	9.3	0	0	ptg004835l	315811	315833	-232576	+	(TATT)n	Simple_repeat	1	23	0	583
16	0	0	0	ptg004835l	315991	316007	-232402	+	(T)n	Simple_repeat	1	17	0	584
16	9.3	0	0	ptg004835l	316152	316188	-232221	+	(T)n	Simple_repeat	1	37	0	585
19	0	0	0	ptg004835l	316260	316280	-232129	+	(T)n	Simple_repeat	1	21	0	586
15	5.5	0	0	ptg004835l	316442	316460	-231949	+	(T)n	Simple_repeat	1	19	0	587
16	0	0	0	ptg004835l	316615	316631	-231778	+	(T)n	Simple_repeat	1	17	0	588
16	0	0	0	ptg004835l	316790	316807	-231602	+	(T)n	Simple_repeat	1	18	0	589
22	0	0	0	ptg004835l	316878	316901	-231508	+	(T)n	Simple_repeat	1	24	0	590
19	0	0	0	ptg004835l	316971	316991	-231418	+	(T)n	Simple_repeat	1	21	0	591
16	0	0	0	ptg004835l	317061	317077	-231332	+	(T)n	Simple_repeat	1	17	0	592
16	0	0	0	ptg004835l	317148	317165	-231244	+	(T)n	Simple_repeat	1	18	0	593
17	7	3.3	0	ptg004835l	317233	317262	-231147	+	(TATT)n	Simple_repeat	1	31	0	594
16	0	0	0	ptg004835l	317592	317608	-230801	+	(T)n	Simple_repeat	1	17	0	595
16	0	0	0	ptg004835l	317944	317960	-230449	+	(T)n	Simple_repeat	1	17	0	596
16	0	0	0	ptg004835l	318121	318138	-230271	+	(T)n	Simple_repeat	1	18	0	597
16	0	0	0	ptg004835l	318208	318224	-230185	+	(T)n	Simple_repeat	1	17	0	598
16	0	0	0	ptg004835l	318295	318312	-230097	+	(T)n	Simple_repeat	1	18	0	599
15	5.5	0	0	ptg004835l	318552	318570	-229839	+	(T)n	Simple_repeat	1	19	0	600
19	7.3	0	0	ptg004835l	318638	318666	-229743	+	(TATT)n	Simple_repeat	1	29	0	601
15	5.5	0	0	ptg004835l	318914	318932	-229477	+	(T)n	Simple_repeat	1	19	0	602
16	0	0	0	ptg004835l	319090	319107	-229302	+	(T)n	Simple_repeat	1	18	0	603
13	10.8	6.7	0	ptg004835l	319260	319289	-229120	+	(ATT)n	Simple_repeat	1	32	0	604
18	0	0	0	ptg004835l	319528	319547	-228862	+	(T)n	Simple_repeat	1	20	0	605
16	9.8	0	0	ptg004835l	319618	319639	-228770	+	(T)n	Simple_repeat	1	22	0	606
16	5.3	0	0	ptg004835l	319709	319728	-228681	+	(T)n	Simple_repeat	1	20	0	607
16	0	0	0	ptg004835l	319799	319816	-228593	+	(T)n	Simple_repeat	1	18	0	608
21	4.1	0	0	ptg004835l	319888	319912	-228497	+	(T)n	Simple_repeat	1	25	0	609
16	0	0	0	ptg004835l	319983	319999	-228410	+	(T)n	Simple_repeat	1	17	0	610
16	0	0	0	ptg004835l	320587	320603	-227806	+	(T)n	Simple_repeat	1	17	0	611
15	5.6	0	0	ptg004835l	320674	320692	-227717	+	(T)n	Simple_repeat	1	19	0	612
16	0	0	0	ptg004835l	320763	320779	-227630	+	(T)n	Simple_repeat	1	17	0	613
16	0	0	0	ptg004835l	320936	320952	-227457	+	(T)n	Simple_repeat	1	17	0	614
16	0	0	0	ptg004835l	321023	321039	-227370	+	(T)n	Simple_repeat	1	17	0	615
16	0	0	0	ptg004835l	321111	321127	-227282	+	(T)n	Simple_repeat	1	17	0	616
17	0	0	0	ptg004835l	321198	321216	-227193	+	(T)n	Simple_repeat	1	19	0	617
19	0	0	0	ptg004835l	321623	321643	-226766	+	(T)n	Simple_repeat	1	21	0	618
16	5.3	0	0	ptg004835l	321805	321824	-226585	+	(T)n	Simple_repeat	1	20	0	619
16	0	0	0	ptg004835l	321895	321912	-226497	+	(T)n	Simple_repeat	1	18	0	620
18	8.5	0	0	ptg004835l	321984	322008	-226401	+	(T)n	Simple_repeat	1	25	0	621
16	0	0	0	ptg004835l	322079	322095	-226314	+	(T)n	Simple_repeat	1	17	0	622
16	0	0	0	ptg004835l	322511	322527	-225882	+	(T)n	Simple_repeat	1	17	0	623
16	0	0	0	ptg004835l	322685	322701	-225708	+	(T)n	Simple_repeat	1	17	0	624
15	5.6	0	0	ptg004835l	322772	322790	-225619	+	(T)n	Simple_repeat	1	19	0	625
16	0	0	0	ptg004835l	322861	322877	-225532	+	(T)n	Simple_repeat	1	17	0	626
16	0	0	0	ptg004835l	323034	323050	-225359	+	(T)n	Simple_repeat	1	17	0	627
16	0	0	0	ptg004835l	323208	323224	-225185	+	(T)n	Simple_repeat	1	17	0	628
16	0	0	0	ptg004835l	323295	323312	-225097	+	(T)n	Simple_repeat	1	18	0	629
16	0	0	0	ptg004835l	323635	323651	-224758	+	(T)n	Simple_repeat	1	17	0	630
17	0	0	0	ptg004835l	323887	323905	-224504	+	(T)n	Simple_repeat	1	19	0	631
17	12.7	0	0	ptg004835l	324145	324170	-224239	+	(T)n	Simple_repeat	1	26	0	632
16	0	0	0	ptg004835l	324241	324257	-224152	+	(T)n	Simple_repeat	1	17	0	633
16	0	0	0	ptg004835l	324586	324602	-223807	+	(T)n	Simple_repeat	1	17	0	634
16	0	0	0	ptg004835l	324673	324689	-223720	+	(T)n	Simple_repeat	1	17	0	635
16	0	0	0	ptg004835l	324847	324863	-223546	+	(T)n	Simple_repeat	1	17	0	636
15	5.6	0	0	ptg004835l	324934	324952	-223457	+	(T)n	Simple_repeat	1	19	0	637
16	0	0	0	ptg004835l	325109	325125	-223284	+	(T)n	Simple_repeat	1	17	0	638
16	0	0	0	ptg004835l	325283	325299	-223110	+	(T)n	Simple_repeat	1	17	0	639
16	0	0	0	ptg004835l	325370	325386	-223023	+	(T)n	Simple_repeat	1	17	0	640
16	0	0	0	ptg004835l	325457	325473	-222936	+	(T)n	Simple_repeat	1	17	0	641
16	0	0	0	ptg004835l	325544	325561	-222848	+	(T)n	Simple_repeat	1	18	0	642
17	0	0	0	ptg004835l	325803	325821	-222588	+	(T)n	Simple_repeat	1	19	0	643
17	0	0	0	ptg004835l	326060	326078	-222331	+	(T)n	Simple_repeat	1	19	0	644
16	0	0	0	ptg004835l	326232	326248	-222161	+	(T)n	Simple_repeat	1	17	0	645
16	0	0	0	ptg004835l	326571	326587	-221822	+	(T)n	Simple_repeat	1	17	0	646
15	5.6	0	0	ptg004835l	326658	326676	-221733	+	(T)n	Simple_repeat	1	19	0	647
16	0	0	0	ptg004835l	326833	326849	-221560	+	(T)n	Simple_repeat	1	17	0	648
16	0	0	0	ptg004835l	327007	327023	-221386	+	(T)n	Simple_repeat	1	17	0	649
16	0	0	0	ptg004835l	327180	327196	-221213	+	(T)n	Simple_repeat	1	17	0	650
17	0	0	0	ptg004835l	327267	327285	-221124	+	(T)n	Simple_repeat	1	19	0	651
17	0	0	0	ptg004835l	327527	327545	-220864	+	(T)n	Simple_repeat	1	19	0	652
18	0	0	0	ptg004835l	327784	327803	-220606	+	(T)n	Simple_repeat	1	20	0	653
16	0	0	0	ptg004835l	327956	327972	-220437	+	(T)n	Simple_repeat	1	17	0	654
17	0	0	0	ptg004835l	328209	328227	-220182	+	(T)n	Simple_repeat	1	19	0	655
16	0	0	0	ptg004835l	328806	328822	-219587	+	(T)n	Simple_repeat	1	17	0	656
16	0	0	0	ptg004835l	329067	329084	-219325	+	(T)n	Simple_repeat	1	18	0	657
16	0	0	0	ptg004835l	329155	329171	-219238	+	(T)n	Simple_repeat	1	17	0	658
16	0	0	0	ptg004835l	329242	329259	-219150	+	(T)n	Simple_repeat	1	18	0	659
16	0	0	0	ptg004835l	329668	329684	-218725	+	(T)n	Simple_repeat	1	17	0	660
16	0	0	0	ptg004835l	329755	329771	-218638	+	(T)n	Simple_repeat	1	17	0	661
16	0	0	0	ptg004835l	329843	329859	-218550	+	(T)n	Simple_repeat	1	17	0	662
16	0	0	0	ptg004835l	329930	329947	-218462	+	(T)n	Simple_repeat	1	18	0	663
16	0	0	0	ptg004835l	330018	330034	-218375	+	(T)n	Simple_repeat	1	17	0	664
17	0	0	0	ptg004835l	330105	330123	-218286	+	(T)n	Simple_repeat	1	19	0	665
16	0	0	0	ptg004835l	330194	330210	-218199	+	(T)n	Simple_repeat	1	17	0	666
16	0	0	0	ptg004835l	330366	330383	-218026	+	(T)n	Simple_repeat	1	18	0	667
16	0	0	0	ptg004835l	330618	330634	-217775	+	(T)n	Simple_repeat	1	17	0	668
16	0	0	0	ptg004835l	330705	330721	-217688	+	(T)n	Simple_repeat	1	17	0	669
19	0	0	0	ptg004835l	330792	330812	-217597	+	(T)n	Simple_repeat	1	21	0	670
18	0	0	0	ptg004835l	330882	330901	-217508	+	(T)n	Simple_repeat	1	20	0	671
18	0	0	0	ptg004835l	331054	331073	-217336	+	(T)n	Simple_repeat	1	20	0	672
21	0	0	0	ptg004835l	331143	331165	-217244	+	(T)n	Simple_repeat	1	23	0	673
20	11.3	0	0	ptg004835l	331404	331432	-216977	+	(T)n	Simple_repeat	1	29	0	674
19	8.2	0	0	ptg004835l	331503	331528	-216881	+	(T)n	Simple_repeat	1	26	0	675
16	0	0	0	ptg004835l	331599	331615	-216794	+	(T)n	Simple_repeat	1	17	0	676
16	0	0	0	ptg004835l	331944	331960	-216449	+	(T)n	Simple_repeat	1	17	0	677
16	0	0	0	ptg004835l	332031	332047	-216362	+	(T)n	Simple_repeat	1	17	0	678
16	0	0	0	ptg004835l	332205	332221	-216188	+	(T)n	Simple_repeat	1	17	0	679
15	5.6	0	0	ptg004835l	332292	332310	-216099	+	(T)n	Simple_repeat	1	19	0	680
16	0	0	0	ptg004835l	332554	332570	-215839	+	(T)n	Simple_repeat	1	17	0	681
16	0	0	0	ptg004835l	332728	332745	-215664	+	(T)n	Simple_repeat	1	18	0	682
16	0	0	0	ptg004835l	332816	332832	-215577	+	(T)n	Simple_repeat	1	17	0	683
16	0	0	0	ptg004835l	332903	332919	-215490	+	(T)n	Simple_repeat	1	17	0	684
17	0	0	0	ptg004835l	332990	333008	-215401	+	(T)n	Simple_repeat	1	19	0	685
17	0	0	0	ptg004835l	333250	333268	-215141	+	(T)n	Simple_repeat	1	19	0	686
16	0	0	0	ptg004835l	333507	333523	-214886	+	(T)n	Simple_repeat	1	17	0	687
16	0	0	0	ptg004835l	333678	333694	-214715	+	(T)n	Simple_repeat	1	17	0	688
16	0	0	0	ptg004835l	333930	333947	-214462	+	(T)n	Simple_repeat	1	18	0	689
16	0	0	0	ptg004835l	334526	334542	-213867	+	(T)n	Simple_repeat	1	17	0	690
16	0	0	0	ptg004835l	334787	334804	-213605	+	(T)n	Simple_repeat	1	18	0	691
16	0	0	0	ptg004835l	334875	334892	-213517	+	(T)n	Simple_repeat	1	18	0	692
16	0	0	0	ptg004835l	334963	334980	-213429	+	(T)n	Simple_repeat	1	18	0	693
16	0	0	0	ptg004835l	335051	335067	-213342	+	(T)n	Simple_repeat	1	17	0	694
16	0	0	0	ptg004835l	335477	335493	-212916	+	(T)n	Simple_repeat	1	17	0	695
16	0	0	0	ptg004835l	335564	335580	-212829	+	(T)n	Simple_repeat	1	17	0	696
16	0	0	0	ptg004835l	335652	335669	-212740	+	(T)n	Simple_repeat	1	18	0	697
16	0	0	0	ptg004835l	335740	335756	-212653	+	(T)n	Simple_repeat	1	17	0	698
16	0	0	0	ptg004835l	335827	335843	-212566	+	(T)n	Simple_repeat	1	17	0	699
17	0	0	0	ptg004835l	335914	335932	-212477	+	(T)n	Simple_repeat	1	19	0	700
16	0	0	0	ptg004835l	336003	336020	-212389	+	(T)n	Simple_repeat	1	18	0	701
17	0	0	0	ptg004835l	336256	336274	-212135	+	(T)n	Simple_repeat	1	19	0	702
16	0	0	0	ptg004835l	336429	336446	-211963	+	(T)n	Simple_repeat	1	18	0	703
16	0	0	0	ptg004835l	336687	336704	-211705	+	(T)n	Simple_repeat	1	18	0	704
17	0	0	0	ptg004835l	336857	336875	-211534	+	(T)n	Simple_repeat	1	19	0	705
20	11.3	0	0	ptg004835l	337029	337057	-211352	+	(T)n	Simple_repeat	1	29	0	706
19	8.2	0	0	ptg004835l	337128	337153	-211256	+	(T)n	Simple_repeat	1	26	0	707
19	4.5	0	0	ptg004835l	337223	337245	-211164	+	(T)n	Simple_repeat	1	23	0	708
16	5.3	0	0	ptg004835l	337402	337421	-210988	+	(T)n	Simple_repeat	1	20	0	709
16	0	0	0	ptg004835l	337578	337594	-210815	+	(T)n	Simple_repeat	1	17	0	710
17	0	0	0	ptg004835l	337665	337683	-210726	+	(T)n	Simple_repeat	1	19	0	711
16	0	0	0	ptg004835l	337924	337941	-210468	+	(T)n	Simple_repeat	1	18	0	712
16	0	0	0	ptg004835l	338177	338193	-210216	+	(T)n	Simple_repeat	1	17	0	713
16	0	0	0	ptg004835l	338264	338280	-210129	+	(T)n	Simple_repeat	1	17	0	714
17	0	0	0	ptg004835l	338351	338369	-210040	+	(T)n	Simple_repeat	1	19	0	715
16	0	0	0	ptg004835l	338440	338456	-209953	+	(T)n	Simple_repeat	1	17	0	716
16	0	0	0	ptg004835l	338527	338543	-209866	+	(T)n	Simple_repeat	1	17	0	717
17	0	0	0	ptg004835l	338614	338632	-209777	+	(T)n	Simple_repeat	1	19	0	718
17	8.9	0	0	ptg004835l	338703	338726	-209683	+	(T)n	Simple_repeat	1	24	0	719
17	0	0	0	ptg004835l	338797	338815	-209594	+	(T)n	Simple_repeat	1	19	0	720
17	5	0	0	ptg004835l	338883	338903	-209506	+	(T)n	Simple_repeat	1	21	0	721
17	0	0	0	ptg004835l	338974	338992	-209417	+	(T)n	Simple_repeat	1	19	0	722
16	0	0	0	ptg004835l	339396	339413	-208996	+	(T)n	Simple_repeat	1	18	0	723
16	0	0	0	ptg004835l	339567	339583	-208826	+	(T)n	Simple_repeat	1	17	0	724
19	0	0	0	ptg004835l	339735	339755	-208654	+	(T)n	Simple_repeat	1	21	0	725
19	0	0	0	ptg004835l	339826	339846	-208563	+	(T)n	Simple_repeat	1	21	0	726
17	0	0	0	ptg004835l	341180	341198	-207211	+	(T)n	Simple_repeat	1	19	0	727
17	0	0	0	ptg004835l	341690	341708	-206701	+	(T)n	Simple_repeat	1	19	0	728
16	0	0	0	ptg004835l	342029	342045	-206364	+	(T)n	Simple_repeat	1	17	0	729
17	4.9	0	0	ptg004835l	342206	342226	-206183	+	(T)n	Simple_repeat	1	21	0	730
18	0	0	0	ptg004835l	342296	342315	-206094	+	(T)n	Simple_repeat	1	20	0	731
16	0	0	0	ptg004835l	343058	343075	-205334	+	(T)n	Simple_repeat	1	18	0	732
17	0	0	0	ptg004835l	343567	343585	-204824	+	(T)n	Simple_repeat	1	19	0	733
17	4.9	0	0	ptg004835l	344081	344101	-204308	+	(T)n	Simple_repeat	1	21	0	734
18	0	0	0	ptg004835l	344171	344190	-204219	+	(T)n	Simple_repeat	1	20	0	735
16	0	0	0	ptg004835l	344510	344526	-203883	+	(T)n	Simple_repeat	1	17	0	736
17	15.5	0	0	ptg004835l	344768	344796	-203613	+	(T)n	Simple_repeat	1	29	0	737
18	8.5	0	0	ptg004835l	344867	344891	-203518	+	(T)n	Simple_repeat	1	25	0	738
18	4.8	0	0	ptg004835l	344959	344980	-203429	+	(T)n	Simple_repeat	1	22	0	739
16	0	0	0	ptg004835l	345051	345067	-203342	+	(T)n	Simple_repeat	1	17	0	740
16	9.3	0	0	ptg004835l	345385	345407	-203002	+	(T)n	Simple_repeat	1	23	0	741
16	0	0	0	ptg004835l	345478	345494	-202915	+	(T)n	Simple_repeat	1	17	0	742
18	0	0	0	ptg004835l	345898	345917	-202492	+	(T)n	Simple_repeat	1	20	0	743
17	0	0	0	ptg004835l	345987	346005	-202404	+	(T)n	Simple_repeat	1	19	0	744
16	0	0	0	ptg004835l	346076	346092	-202317	+	(T)n	Simple_repeat	1	17	0	745
16	0	0	0	ptg004835l	346330	346347	-202062	+	(T)n	Simple_repeat	1	18	0	746
16	0	0	0	ptg004835l	346751	346768	-201641	+	(T)n	Simple_repeat	1	18	0	747
16	0	0	0	ptg004835l	346925	346941	-201468	+	(T)n	Simple_repeat	1	17	0	748
16	0	0	0	ptg004835l	347092	347109	-201300	+	(T)n	Simple_repeat	1	18	0	749
18	0	0	0	ptg004835l	347179	347198	-201211	+	(T)n	Simple_repeat	1	20	0	750
17	0	0	0	ptg004835l	347349	347367	-201042	+	(T)n	Simple_repeat	1	19	0	751
16	0	0	0	ptg004835l	347856	347872	-200537	+	(T)n	Simple_repeat	1	17	0	752
16	0	0	0	ptg004835l	347943	347959	-200450	+	(T)n	Simple_repeat	1	17	0	753
16	0	0	0	ptg004835l	348195	348211	-200198	+	(T)n	Simple_repeat	1	17	0	754
18	0	0	0	ptg004835l	348281	348300	-200109	+	(T)n	Simple_repeat	1	20	0	755
16	0	0	0	ptg004835l	348453	348469	-199940	+	(T)n	Simple_repeat	1	17	0	756
16	0	0	0	ptg004835l	348540	348556	-199853	+	(T)n	Simple_repeat	1	17	0	757
16	0	0	0	ptg004835l	348793	348809	-199600	+	(T)n	Simple_repeat	1	17	0	758
16	0	0	0	ptg004835l	349047	349063	-199346	+	(T)n	Simple_repeat	1	17	0	759
16	0	0	0	ptg004835l	349220	349237	-199172	+	(T)n	Simple_repeat	1	18	0	760
17	0	0	0	ptg004835l	349389	349407	-199002	+	(T)n	Simple_repeat	1	19	0	761
19	0	0	0	ptg004835l	349478	349498	-198911	+	(T)n	Simple_repeat	1	21	0	762
17	0	0	0	ptg004835l	349650	349668	-198741	+	(T)n	Simple_repeat	1	19	0	763
16	0	0	0	ptg004835l	350161	350177	-198232	+	(T)n	Simple_repeat	1	17	0	764
16	0	0	0	ptg004835l	350334	350350	-198059	+	(T)n	Simple_repeat	1	17	0	765
16	0	0	0	ptg004835l	350502	350519	-197890	+	(T)n	Simple_repeat	1	18	0	766
17	0	0	0	ptg004835l	350589	350607	-197802	+	(T)n	Simple_repeat	1	19	0	767
16	0	0	0	ptg004835l	350844	350860	-197549	+	(T)n	Simple_repeat	1	17	0	768
17	0	0	0	ptg004835l	351182	351200	-197209	+	(T)n	Simple_repeat	1	19	0	769
16	0	0	0	ptg004835l	351438	351454	-196955	+	(T)n	Simple_repeat	1	17	0	770
16	0	0	0	ptg004835l	352106	352123	-196286	+	(T)n	Simple_repeat	1	18	0	771
18	0	0	0	ptg004835l	352193	352212	-196197	+	(T)n	Simple_repeat	1	20	0	772
16	0	0	0	ptg004835l	352359	352375	-196034	+	(T)n	Simple_repeat	1	17	0	773
16	0	0	0	ptg004835l	352446	352462	-195947	+	(T)n	Simple_repeat	1	17	0	774
16	0	0	0	ptg004835l	352698	352714	-195695	+	(T)n	Simple_repeat	1	17	0	775
18	0	0	0	ptg004835l	352785	352804	-195605	+	(T)n	Simple_repeat	1	20	0	776
16	0	0	0	ptg004835l	353042	353058	-195351	+	(T)n	Simple_repeat	1	17	0	777
16	0	0	0	ptg004835l	353305	353321	-195088	+	(T)n	Simple_repeat	1	17	0	778
16	0	0	0	ptg004835l	353392	353408	-195001	+	(T)n	Simple_repeat	1	17	0	779
17	0	0	0	ptg004835l	353479	353497	-194912	+	(T)n	Simple_repeat	1	19	0	780
16	0	0	0	ptg004835l	353568	353584	-194825	+	(T)n	Simple_repeat	1	17	0	781
16	0	0	0	ptg004835l	353824	353840	-194569	+	(T)n	Simple_repeat	1	17	0	782
17	0	0	0	ptg004835l	353997	354015	-194394	+	(T)n	Simple_repeat	1	19	0	783
17	0	0	0	ptg004835l	354169	354187	-194222	+	(T)n	Simple_repeat	1	19	0	784
16	0	0	0	ptg004835l	354428	354444	-193965	+	(T)n	Simple_repeat	1	17	0	785
16	0	0	0	ptg004835l	354515	354531	-193878	+	(T)n	Simple_repeat	1	17	0	786
16	0	0	0	ptg004835l	354602	354619	-193790	+	(T)n	Simple_repeat	1	18	0	787
16	0	0	0	ptg004835l	354858	354874	-193535	+	(T)n	Simple_repeat	1	17	0	788
22	0	0	0	ptg004835l	355029	355052	-193357	+	(T)n	Simple_repeat	1	24	0	789
20	0	0	0	ptg004835l	355204	355225	-193184	+	(T)n	Simple_repeat	1	22	0	790
17	0	0	0	ptg004835l	355296	355314	-193095	+	(T)n	Simple_repeat	1	19	0	791
16	0	0	0	ptg004835l	355551	355567	-192842	+	(T)n	Simple_repeat	1	17	0	792
16	0	0	0	ptg004835l	355638	355654	-192755	+	(T)n	Simple_repeat	1	17	0	793
18	0	0	0	ptg004835l	355897	355916	-192493	+	(T)n	Simple_repeat	1	20	0	794
22	0	0	0	ptg004835l	355987	356010	-192399	+	(T)n	Simple_repeat	1	24	0	795
16	0	0	0	ptg004835l	356333	356350	-192059	+	(T)n	Simple_repeat	1	18	0	796
17	11.3	0	0	ptg004835l	356418	356446	-191963	+	(ATT)n	Simple_repeat	1	29	0	797
18	0	0	0	ptg004835l	356515	356534	-191875	+	(T)n	Simple_repeat	1	20	0	798
15	18.6	2.7	0	ptg004835l	356591	356627	-191782	+	(TATT)n	Simple_repeat	1	38	0	799
17	0	0	0	ptg004835l	356697	356715	-191694	+	(T)n	Simple_repeat	1	19	0	800
16	0	0	0	ptg004835l	357126	357143	-191266	+	(T)n	Simple_repeat	1	18	0	801
21	0	0	0	ptg004835l	357299	357321	-191088	+	(T)n	Simple_repeat	1	23	0	802
16	0	0	0	ptg004835l	357563	357580	-190829	+	(T)n	Simple_repeat	1	18	0	803
16	7	6.7	0	ptg004835l	357648	357677	-190732	+	(ATT)n	Simple_repeat	1	32	0	804
20	0	0	0	ptg004835l	357746	357767	-190642	+	(T)n	Simple_repeat	1	22	0	805
18	18.1	0	0	ptg004835l	357824	357861	-190548	+	(TATT)n	Simple_repeat	1	38	0	806
26	0	0	0	ptg004835l	358016	358040	-190369	+	(T)n	Simple_repeat	1	25	0	807
16	0	0	0	ptg004835l	358281	358297	-190112	+	(T)n	Simple_repeat	1	17	0	808
15	15.5	0	0	ptg004835l	358365	358393	-190016	+	(ATT)n	Simple_repeat	1	29	0	809
17	0	0	0	ptg004835l	358462	358480	-189929	+	(T)n	Simple_repeat	1	19	0	810
16	0	0	0	ptg004835l	358891	358907	-189502	+	(T)n	Simple_repeat	1	17	0	811
21	0	0	0	ptg004835l	359063	359085	-189324	+	(T)n	Simple_repeat	1	23	0	812
19	0	0	0	ptg004835l	359243	359263	-189146	+	(T)n	Simple_repeat	1	21	0	813
18	18.1	0	0	ptg004835l	359320	359357	-189052	+	(TATT)n	Simple_repeat	1	38	0	814
18	18.1	0	0	ptg004835l	359413	359450	-188959	+	(TATT)n	Simple_repeat	1	38	0	814
26	0	0	0	ptg004835l	359605	359629	-188780	+	(T)n	Simple_repeat	1	25	0	815
16	0	0	0	ptg004835l	359869	359885	-188524	+	(T)n	Simple_repeat	1	17	0	816
15	15.5	0	0	ptg004835l	359953	359981	-188428	+	(ATT)n	Simple_repeat	1	29	0	817
17	0	0	0	ptg004835l	360050	360068	-188341	+	(T)n	Simple_repeat	1	19	0	818
16	0	0	0	ptg004835l	360479	360496	-187913	+	(T)n	Simple_repeat	1	18	0	819
20	0	0	0	ptg004835l	360652	360673	-187736	+	(T)n	Simple_repeat	1	22	0	820
16	0	0	0	ptg004835l	360915	360932	-187477	+	(T)n	Simple_repeat	1	18	0	821
16	7	6.7	0	ptg004835l	361000	361029	-187380	+	(ATT)n	Simple_repeat	1	32	0	822
18	0	0	0	ptg004835l	361098	361117	-187292	+	(T)n	Simple_repeat	1	20	0	823
19	17.6	0	0	ptg004835l	361174	361212	-187197	+	(TATT)n	Simple_repeat	1	39	0	824
26	0	0	0	ptg004835l	361366	361390	-187019	+	(T)n	Simple_repeat	1	25	0	825
16	0	0	0	ptg004835l	361631	361647	-186762	+	(T)n	Simple_repeat	1	17	0	826
15	15.5	0	0	ptg004835l	361715	361743	-186666	+	(ATT)n	Simple_repeat	1	29	0	827
22	0	0	0	ptg004835l	361812	361835	-186574	+	(T)n	Simple_repeat	1	24	0	828
18	18.1	0	0	ptg004835l	361892	361929	-186480	+	(TATT)n	Simple_repeat	1	38	0	829
22	0	0	0	ptg004835l	362084	362107	-186302	+	(T)n	Simple_repeat	1	24	0	830
16	0	0	0	ptg004835l	362264	362281	-186128	+	(T)n	Simple_repeat	1	18	0	831
18	0	0	0	ptg004835l	362527	362546	-185863	+	(T)n	Simple_repeat	1	20	0	832
17	0	0	0	ptg004835l	362702	362720	-185689	+	(T)n	Simple_repeat	1	19	0	833
23	7	0	0	ptg004835l	362791	362820	-185589	+	(T)n	Simple_repeat	1	30	0	834
16	0	0	0	ptg004835l	362891	362908	-185501	+	(T)n	Simple_repeat	1	18	0	835
16	0	0	0	ptg004835l	362979	362996	-185413	+	(T)n	Simple_repeat	1	18	0	836
28	0	0	0	ptg004835l	363067	363093	-185316	+	(T)n	Simple_repeat	1	27	0	837
16	0	0	0	ptg004835l	363164	363181	-185228	+	(T)n	Simple_repeat	1	18	0	838
16	0	0	0	ptg004835l	363779	363796	-184613	+	(T)n	Simple_repeat	1	18	0	839
16	0	0	0	ptg004835l	364043	364059	-184350	+	(T)n	Simple_repeat	1	17	0	840
17	0	0	0	ptg004835l	364400	364418	-183991	+	(T)n	Simple_repeat	1	19	0	841
17	0	0	0	ptg004835l	364661	364679	-183730	+	(T)n	Simple_repeat	1	19	0	842
18	0	0	0	ptg004835l	364750	364769	-183640	+	(T)n	Simple_repeat	1	20	0	843
16	0	0	0	ptg004835l	364840	364857	-183552	+	(T)n	Simple_repeat	1	18	0	844
21	7.6	0	0	ptg004835l	364928	364955	-183454	+	(T)n	Simple_repeat	1	28	0	845
17	0	0	0	ptg004835l	365026	365044	-183365	+	(T)n	Simple_repeat	1	19	0	846
17	0	0	0	ptg004835l	365115	365133	-183276	+	(T)n	Simple_repeat	1	19	0	847
27	0	0	0	ptg004835l	365204	365229	-183180	+	(T)n	Simple_repeat	1	26	0	848
16	0	0	0	ptg004835l	365300	365317	-183092	+	(T)n	Simple_repeat	1	18	0	849
16	0	0	0	ptg004835l	365471	365487	-182922	+	(T)n	Simple_repeat	1	17	0	850
17	0	0	0	ptg004835l	365814	365832	-182577	+	(T)n	Simple_repeat	1	19	0	851
16	0	0	0	ptg004835l	366079	366095	-182314	+	(T)n	Simple_repeat	1	17	0	852
16	0	0	0	ptg004835l	366437	366454	-181955	+	(T)n	Simple_repeat	1	18	0	853
18	0	0	0	ptg004835l	366697	366716	-181693	+	(T)n	Simple_repeat	1	20	0	854
17	0	0	0	ptg004835l	366787	366805	-181604	+	(T)n	Simple_repeat	1	19	0	855
16	0	0	0	ptg004835l	366876	366893	-181516	+	(T)n	Simple_repeat	1	18	0	856
22	7.3	0	0	ptg004835l	366964	366992	-181417	+	(T)n	Simple_repeat	1	29	0	857
16	0	0	0	ptg004835l	367063	367079	-181330	+	(T)n	Simple_repeat	1	17	0	858
17	0	0	0	ptg004835l	367150	367168	-181241	+	(T)n	Simple_repeat	1	19	0	859
32	0	0	0	ptg004835l	367236	367265	-181144	+	(T)n	Simple_repeat	1	30	0	860
16	0	0	0	ptg004835l	367336	367352	-181057	+	(T)n	Simple_repeat	1	17	0	861
16	0	0	0	ptg004835l	367592	367609	-180800	+	(T)n	Simple_repeat	1	18	0	862
18	0	0	0	ptg004835l	367866	367885	-180524	+	(T)n	Simple_repeat	1	20	0	863
14	7.3	6.9	0	ptg004835l	368124	368152	-180257	+	(TATT)n	Simple_repeat	1	31	0	864
16	0	0	0	ptg004835l	368221	368238	-180171	+	(T)n	Simple_repeat	1	18	0	865
16	0	0	0	ptg004835l	368662	368678	-179731	+	(T)n	Simple_repeat	1	17	0	866
16	0	0	0	ptg004835l	368833	368849	-179560	+	(T)n	Simple_repeat	1	17	0	867
16	0	0	0	ptg004835l	368920	368936	-179473	+	(T)n	Simple_repeat	1	17	0	868
16	0	0	0	ptg004835l	369007	369023	-179386	+	(T)n	Simple_repeat	1	17	0	869
16	0	0	0	ptg004835l	369193	369209	-179200	+	(T)n	Simple_repeat	1	17	0	870
20	0	0	0	ptg004835l	369280	369301	-179108	+	(T)n	Simple_repeat	1	22	0	871
16	0	0	0	ptg004835l	369372	369388	-179021	+	(T)n	Simple_repeat	1	17	0	872
16	16.8	0	0	ptg004835l	369546	369572	-178837	+	(T)n	Simple_repeat	1	27	0	873
17	0	0	0	ptg004835l	369643	369661	-178748	+	(T)n	Simple_repeat	1	19	0	874
17	0	0	0	ptg004835l	369731	369749	-178660	+	(T)n	Simple_repeat	1	19	0	875
16	16.8	0	0	ptg004835l	370264	370290	-178119	+	(T)n	Simple_repeat	1	27	0	876
20	0	0	0	ptg004835l	370360	370381	-178028	+	(T)n	Simple_repeat	1	22	0	877
16	0	0	0	ptg004835l	370451	370468	-177941	+	(T)n	Simple_repeat	1	18	0	878
16	0	0	0	ptg004835l	370983	370999	-177410	+	(T)n	Simple_repeat	1	17	0	879
17	3.2	9.4	0	ptg004835l	371067	371098	-177311	+	(TATT)n	Simple_repeat	1	35	0	880
16	0	0	0	ptg004835l	371167	371184	-177225	+	(T)n	Simple_repeat	1	18	0	881
16	0	0	0	ptg004835l	371254	371271	-177138	+	(T)n	Simple_repeat	1	18	0	882
17	0	0	0	ptg004835l	371342	371360	-177049	+	(T)n	Simple_repeat	1	19	0	883
16	0	0	0	ptg004835l	371431	371448	-176961	+	(T)n	Simple_repeat	1	18	0	884
16	0	0	0	ptg004835l	371519	371535	-176874	+	(T)n	Simple_repeat	1	17	0	885
19	0	0	0	ptg004835l	371606	371626	-176783	+	(T)n	Simple_repeat	1	21	0	886
16	0	0	0	ptg004835l	372126	372143	-176266	+	(T)n	Simple_repeat	1	18	0	887
16	0	0	0	ptg004835l	372383	372399	-176010	+	(T)n	Simple_repeat	1	17	0	888
19	0	0	0	ptg004835l	372470	372490	-175919	+	(T)n	Simple_repeat	1	21	0	889
16	0	0	0	ptg004835l	372561	372577	-175832	+	(T)n	Simple_repeat	1	17	0	890
13	11.2	3.2	3.2	ptg004835l	372914	372944	-175465	+	(TATT)n	Simple_repeat	1	31	0	891
19	0	0	0	ptg004835l	373013	373033	-175376	+	(T)n	Simple_repeat	1	21	0	892
17	0	0	0	ptg004835l	373103	373121	-175288	+	(T)n	Simple_repeat	1	19	0	893
16	0	0	0	ptg004835l	373465	373481	-174928	+	(T)n	Simple_repeat	1	17	0	894
16	0	0	0	ptg004835l	373638	373654	-174755	+	(T)n	Simple_repeat	1	17	0	895
16	16.8	0	0	ptg004835l	373725	373751	-174658	+	(T)n	Simple_repeat	1	27	0	896
16	0	0	0	ptg004835l	373822	373839	-174570	+	(T)n	Simple_repeat	1	18	0	897
16	0	0	0	ptg004835l	373909	373926	-174483	+	(T)n	Simple_repeat	1	18	0	898
17	0	0	0	ptg004835l	373997	374015	-174394	+	(T)n	Simple_repeat	1	19	0	899
16	0	0	0	ptg004835l	374086	374103	-174306	+	(T)n	Simple_repeat	1	18	0	900
16	0	0	0	ptg004835l	374174	374191	-174218	+	(T)n	Simple_repeat	1	18	0	901
17	0	0	0	ptg004835l	374262	374280	-174129	+	(T)n	Simple_repeat	1	19	0	902
16	0	0	0	ptg004835l	374780	374797	-173612	+	(T)n	Simple_repeat	1	18	0	903
16	0	0	0	ptg004835l	374868	374884	-173525	+	(T)n	Simple_repeat	1	17	0	904
16	0	0	0	ptg004835l	374952	374968	-173441	+	(T)n	Simple_repeat	1	17	0	905
16	0	0	0	ptg004835l	375039	375056	-173353	+	(T)n	Simple_repeat	1	18	0	906
19	0	0	0	ptg004835l	375127	375147	-173262	+	(T)n	Simple_repeat	1	21	0	907
16	0	0	0	ptg004835l	375218	375234	-173175	+	(T)n	Simple_repeat	1	17	0	908
17	0	0	0	ptg004835l	375391	375409	-173000	+	(T)n	Simple_repeat	1	19	0	909
17	0	0	0	ptg004835l	375480	375498	-172911	+	(T)n	Simple_repeat	1	19	0	910
15	6.6	9.4	0	ptg004835l	375652	375683	-172726	+	(TATT)n	Simple_repeat	1	35	0	911
16	0	0	0	ptg004835l	375752	375768	-172641	+	(T)n	Simple_repeat	1	17	0	912
16	0	0	0	ptg004835l	375925	375942	-172467	+	(T)n	Simple_repeat	1	18	0	913
17	3.2	9.4	0	ptg004835l	376010	376041	-172368	+	(TATT)n	Simple_repeat	1	35	0	914
16	0	0	0	ptg004835l	376110	376127	-172282	+	(T)n	Simple_repeat	1	18	0	915
16	0	0	0	ptg004835l	376198	376214	-172195	+	(T)n	Simple_repeat	1	17	0	916
17	0	0	0	ptg004835l	376285	376303	-172106	+	(T)n	Simple_repeat	1	19	0	917
17	0	0	0	ptg004835l	376374	376392	-172017	+	(T)n	Simple_repeat	1	19	0	918
17	0	0	0	ptg004835l	376463	376481	-171928	+	(T)n	Simple_repeat	1	19	0	919
18	0	0	0	ptg004835l	376552	376571	-171838	+	(T)n	Simple_repeat	1	20	0	920
16	0	0	0	ptg004835l	376811	376827	-171582	+	(T)n	Simple_repeat	1	17	0	921
16	0	0	0	ptg004835l	377070	377087	-171322	+	(T)n	Simple_repeat	1	18	0	922
16	0	0	0	ptg004835l	377158	377175	-171234	+	(T)n	Simple_repeat	1	18	0	923
17	3.2	9.4	0	ptg004835l	377329	377360	-171049	+	(TATT)n	Simple_repeat	1	35	0	924
16	0	0	0	ptg004835l	377429	377445	-170964	+	(T)n	Simple_repeat	1	17	0	925
16	0	0	0	ptg004835l	377515	377531	-170878	+	(T)n	Simple_repeat	1	17	0	926
18	0	0	0	ptg004835l	377602	377621	-170788	+	(T)n	Simple_repeat	1	20	0	927
16	0	0	0	ptg004835l	377691	377708	-170701	+	(T)n	Simple_repeat	1	18	0	928
18	0	0	0	ptg004835l	377779	377798	-170611	+	(T)n	Simple_repeat	1	20	0	929
30	0	0	0	ptg004835l	377957	377984	-170425	+	(T)n	Simple_repeat	1	28	0	930
16	0	0	0	ptg004835l	378055	378072	-170337	+	(T)n	Simple_repeat	1	18	0	931
19	0	0	0	ptg004835l	378143	378163	-170246	+	(T)n	Simple_repeat	1	21	0	932
16	0	0	0	ptg004835l	378235	378251	-170158	+	(T)n	Simple_repeat	1	17	0	933
22	0	0	0	ptg004835l	378407	378430	-169979	+	(T)n	Simple_repeat	1	24	0	934
21	7.6	0	0	ptg004835l	378587	378614	-169795	+	(T)n	Simple_repeat	1	28	0	935
17	0	0	0	ptg004835l	378684	378702	-169707	+	(T)n	Simple_repeat	1	19	0	936
16	0	0	0	ptg004835l	378859	378876	-169533	+	(T)n	Simple_repeat	1	18	0	937
18	8.5	0	0	ptg004835l	378946	378970	-169439	+	(T)n	Simple_repeat	1	25	0	938
16	0	0	0	ptg004835l	379126	379143	-169266	+	(T)n	Simple_repeat	1	18	0	939
16	0	0	0	ptg004835l	379214	379230	-169179	+	(T)n	Simple_repeat	1	17	0	940
27	0	0	0	ptg004835l	379301	379326	-169083	+	(T)n	Simple_repeat	1	26	0	941
21	0	0	0	ptg004835l	379397	379419	-168990	+	(T)n	Simple_repeat	1	23	0	942
17	0	0	0	ptg004835l	379490	379508	-168901	+	(T)n	Simple_repeat	1	19	0	943
18	18.1	0	0	ptg004835l	379565	379602	-168807	+	(TATT)n	Simple_repeat	1	38	0	944
16	0	0	0	ptg004835l	379930	379946	-168463	+	(T)n	Simple_repeat	1	17	0	945
16	0	0	0	ptg004835l	380017	380033	-168376	+	(T)n	Simple_repeat	1	17	0	946
17	0	0	0	ptg004835l	380274	380292	-168117	+	(T)n	Simple_repeat	1	19	0	947
15	17.9	0	0	ptg004835l	380445	380476	-167933	+	(ATT)n	Simple_repeat	1	32	0	948
17	0	0	0	ptg004835l	380630	380648	-167761	+	(T)n	Simple_repeat	1	19	0	949
16	13.2	0	0	ptg004835l	380890	380914	-167495	+	(T)n	Simple_repeat	1	25	0	950
17	0	0	0	ptg004835l	380986	381004	-167405	+	(T)n	Simple_repeat	1	19	0	951
16	0	0	0	ptg004835l	381161	381178	-167231	+	(T)n	Simple_repeat	1	18	0	952
16	0	0	0	ptg004835l	381249	381266	-167143	+	(T)n	Simple_repeat	1	18	0	953
16	0	0	0	ptg004835l	381422	381438	-166971	+	(T)n	Simple_repeat	1	17	0	954
16	5.2	0	0	ptg004835l	381606	381625	-166784	+	(T)n	Simple_repeat	1	20	0	955
16	0	0	0	ptg004835l	381963	381979	-166430	+	(T)n	Simple_repeat	1	17	0	956
16	0	0	0	ptg004835l	382136	382152	-166257	+	(T)n	Simple_repeat	1	17	0	957
16	0	0	0	ptg004835l	382223	382239	-166170	+	(T)n	Simple_repeat	1	17	0	958
17	0	0	0	ptg004835l	382480	382498	-165911	+	(T)n	Simple_repeat	1	19	0	959
15	17.9	0	0	ptg004835l	382651	382682	-165727	+	(ATT)n	Simple_repeat	1	32	0	960
17	0	0	0	ptg004835l	382837	382855	-165554	+	(T)n	Simple_repeat	1	19	0	961
16	13.2	0	0	ptg004835l	383097	383121	-165288	+	(T)n	Simple_repeat	1	25	0	962
17	0	0	0	ptg004835l	383193	383211	-165198	+	(T)n	Simple_repeat	1	19	0	963
17	0	0	0	ptg004835l	383368	383386	-165023	+	(T)n	Simple_repeat	1	19	0	964
17	0	0	0	ptg004835l	383457	383475	-164934	+	(T)n	Simple_repeat	1	19	0	965
16	0	0	0	ptg004835l	383631	383647	-164762	+	(T)n	Simple_repeat	1	17	0	966
16	5.2	0	0	ptg004835l	383815	383834	-164575	+	(T)n	Simple_repeat	1	20	0	967
16	0	0	0	ptg004835l	384003	384020	-164389	+	(T)n	Simple_repeat	1	18	0	968
16	13.2	0	0	ptg004835l	384261	384285	-164124	+	(T)n	Simple_repeat	1	25	0	969
16	0	0	0	ptg004835l	384357	384374	-164035	+	(T)n	Simple_repeat	1	18	0	970
17	0	0	0	ptg004835l	384531	384549	-163860	+	(T)n	Simple_repeat	1	19	0	971
17	0	0	0	ptg004835l	384620	384638	-163771	+	(T)n	Simple_repeat	1	19	0	972
16	0	0	0	ptg004835l	384794	384810	-163599	+	(T)n	Simple_repeat	1	17	0	973
16	5.2	0	0	ptg004835l	384978	384997	-163412	+	(T)n	Simple_repeat	1	20	0	974
16	0	0	0	ptg004835l	385337	385353	-163056	+	(T)n	Simple_repeat	1	17	0	975
17	3.2	9.4	0	ptg004835l	385421	385452	-162957	+	(TATT)n	Simple_repeat	1	35	0	976
16	0	0	0	ptg004835l	385521	385538	-162871	+	(T)n	Simple_repeat	1	18	0	977
26	0	0	0	ptg004835l	385609	385633	-162776	+	(T)n	Simple_repeat	1	25	0	978
16	0	0	0	ptg004835l	385704	385720	-162689	+	(T)n	Simple_repeat	1	17	0	979
23	7	0	0	ptg004835l	385791	385820	-162589	+	(T)n	Simple_repeat	1	30	0	980
16	0	0	0	ptg004835l	385891	385908	-162501	+	(T)n	Simple_repeat	1	18	0	981
16	0	0	0	ptg004835l	385979	385996	-162413	+	(T)n	Simple_repeat	1	18	0	982
16	0	0	0	ptg004835l	386067	386083	-162326	+	(T)n	Simple_repeat	1	17	0	983
16	0	0	0	ptg004835l	386154	386170	-162239	+	(T)n	Simple_repeat	1	17	0	984
16	0	0	0	ptg004835l	386326	386342	-162067	+	(T)n	Simple_repeat	1	17	0	985
16	0	0	0	ptg004835l	386600	386617	-161792	+	(T)n	Simple_repeat	1	18	0	986
16	0	0	0	ptg004835l	386688	386704	-161705	+	(T)n	Simple_repeat	1	17	0	987
19	0	0	0	ptg004835l	386775	386795	-161614	+	(T)n	Simple_repeat	1	21	0	988
16	0	0	0	ptg004835l	386866	386882	-161527	+	(T)n	Simple_repeat	1	17	0	989
16	16.8	0	0	ptg004835l	387040	387066	-161343	+	(T)n	Simple_repeat	1	27	0	990
17	0	0	0	ptg004835l	387137	387155	-161254	+	(T)n	Simple_repeat	1	19	0	991
17	0	0	0	ptg004835l	387225	387243	-161166	+	(T)n	Simple_repeat	1	19	0	992
16	16.8	0	0	ptg004835l	387486	387512	-160897	+	(T)n	Simple_repeat	1	27	0	993
18	0	0	0	ptg004835l	387583	387602	-160807	+	(T)n	Simple_repeat	1	20	0	994
16	0	0	0	ptg004835l	387672	387689	-160720	+	(T)n	Simple_repeat	1	18	0	995
16	0	0	0	ptg004835l	388204	388220	-160189	+	(T)n	Simple_repeat	1	17	0	996
16	16.8	0	0	ptg004835l	388291	388317	-160092	+	(T)n	Simple_repeat	1	27	0	997
16	0	0	0	ptg004835l	388475	388492	-159917	+	(T)n	Simple_repeat	1	18	0	998
17	0	0	0	ptg004835l	388563	388581	-159828	+	(T)n	Simple_repeat	1	19	0	999
16	0	0	0	ptg004835l	388652	388669	-159740	+	(T)n	Simple_repeat	1	18	0	1000
16	0	0	0	ptg004835l	388740	388757	-159652	+	(T)n	Simple_repeat	1	18	0	1001
19	0	0	0	ptg004835l	388828	388848	-159561	+	(T)n	Simple_repeat	1	21	0	1002
16	0	0	0	ptg004835l	389347	389363	-159046	+	(T)n	Simple_repeat	1	17	0	1003
16	0	0	0	ptg004835l	389434	389450	-158959	+	(T)n	Simple_repeat	1	17	0	1004
16	0	0	0	ptg004835l	389518	389534	-158875	+	(T)n	Simple_repeat	1	17	0	1005
16	0	0	0	ptg004835l	389605	389622	-158787	+	(T)n	Simple_repeat	1	18	0	1006
18	0	0	0	ptg004835l	389693	389712	-158697	+	(T)n	Simple_repeat	1	20	0	1007
16	0	0	0	ptg004835l	389783	389799	-158610	+	(T)n	Simple_repeat	1	17	0	1008
13	11.2	3.2	3.2	ptg004835l	390138	390168	-158241	+	(TATT)n	Simple_repeat	1	31	0	1009
18	0	0	0	ptg004835l	390237	390256	-158153	+	(T)n	Simple_repeat	1	20	0	1010
17	0	0	0	ptg004835l	390326	390344	-158065	+	(T)n	Simple_repeat	1	19	0	1011
16	0	0	0	ptg004835l	390687	390703	-157706	+	(T)n	Simple_repeat	1	17	0	1012
16	16.8	0	0	ptg004835l	390946	390972	-157437	+	(T)n	Simple_repeat	1	27	0	1013
16	0	0	0	ptg004835l	391043	391060	-157349	+	(T)n	Simple_repeat	1	18	0	1014
16	0	0	0	ptg004835l	391130	391146	-157263	+	(T)n	Simple_repeat	1	17	0	1015
16	0	0	0	ptg004835l	391387	391403	-157006	+	(T)n	Simple_repeat	1	17	0	1016
17	0	0	0	ptg004835l	391474	391492	-156917	+	(T)n	Simple_repeat	1	19	0	1017
16	0	0	0	ptg004835l	391564	391580	-156829	+	(T)n	Simple_repeat	1	17	0	1018
27	0	0	0	ptg004835l	391736	391761	-156648	+	(T)n	Simple_repeat	1	26	0	1019
16	0	0	0	ptg004835l	391832	391848	-156561	+	(T)n	Simple_repeat	1	17	0	1020
19	8.2	0	0	ptg004835l	391919	391944	-156465	+	(T)n	Simple_repeat	1	26	0	1021
17	0	0	0	ptg004835l	392014	392032	-156377	+	(T)n	Simple_repeat	1	19	0	1022
16	0	0	0	ptg004835l	392103	392119	-156290	+	(T)n	Simple_repeat	1	17	0	1023
18	0	0	0	ptg004835l	392190	392209	-156200	+	(T)n	Simple_repeat	1	20	0	1024
18	8.5	0	0	ptg004835l	392279	392303	-156106	+	(T)n	Simple_repeat	1	25	0	1025
16	0	0	0	ptg004835l	392459	392475	-155934	+	(T)n	Simple_repeat	1	17	0	1026
27	0	0	0	ptg004835l	392632	392657	-155752	+	(T)n	Simple_repeat	1	26	0	1027
19	0	0	0	ptg004835l	392728	392748	-155661	+	(T)n	Simple_repeat	1	21	0	1028
17	0	0	0	ptg004835l	392819	392837	-155572	+	(T)n	Simple_repeat	1	19	0	1029
18	18.1	0	0	ptg004835l	392894	392931	-155478	+	(TATT)n	Simple_repeat	1	38	0	1030
16	0	0	0	ptg004835l	393001	393017	-155392	+	(T)n	Simple_repeat	1	17	0	1031
16	0	0	0	ptg004835l	393259	393275	-155134	+	(T)n	Simple_repeat	1	17	0	1032
16	0	0	0	ptg004835l	393346	393362	-155047	+	(T)n	Simple_repeat	1	17	0	1033
17	0	0	0	ptg004835l	393602	393620	-154789	+	(T)n	Simple_repeat	1	19	0	1034
16	0	0	0	ptg004835l	393691	393707	-154702	+	(T)n	Simple_repeat	1	17	0	1035
15	17.9	0	0	ptg004835l	393774	393805	-154604	+	(ATT)n	Simple_repeat	1	32	0	1036
16	0	0	0	ptg004835l	394046	394062	-154347	+	(T)n	Simple_repeat	1	17	0	1037
17	0	0	0	ptg004835l	394133	394151	-154258	+	(T)n	Simple_repeat	1	19	0	1038
16	13.2	0	0	ptg004835l	394393	394417	-153992	+	(T)n	Simple_repeat	1	25	0	1039
17	0	0	0	ptg004835l	394489	394507	-153902	+	(T)n	Simple_repeat	1	19	0	1040
17	0	0	0	ptg004835l	394664	394682	-153727	+	(T)n	Simple_repeat	1	19	0	1041
16	0	0	0	ptg004835l	394753	394769	-153640	+	(T)n	Simple_repeat	1	17	0	1042
16	0	0	0	ptg004835l	394925	394941	-153468	+	(T)n	Simple_repeat	1	17	0	1043
16	0	0	0	ptg004835l	395099	395115	-153294	+	(T)n	Simple_repeat	1	17	0	1044
17	3.2	9.4	0	ptg004835l	395183	395214	-153195	+	(TATT)n	Simple_repeat	1	35	0	1045
16	0	0	0	ptg004835l	395283	395299	-153110	+	(T)n	Simple_repeat	1	17	0	1046
16	0	0	0	ptg004835l	395369	395385	-153024	+	(T)n	Simple_repeat	1	17	0	1047
15	5.5	0	0	ptg004835l	395457	395475	-152934	+	(T)n	Simple_repeat	1	19	0	1048
17	0	0	0	ptg004835l	395546	395564	-152845	+	(T)n	Simple_repeat	1	19	0	1049
17	0	0	0	ptg004835l	395635	395653	-152756	+	(T)n	Simple_repeat	1	19	0	1050
18	0	0	0	ptg004835l	395724	395743	-152666	+	(T)n	Simple_repeat	1	20	0	1051
16	0	0	0	ptg004835l	396152	396168	-152241	+	(T)n	Simple_repeat	1	17	0	1052
16	0	0	0	ptg004835l	396240	396257	-152152	+	(T)n	Simple_repeat	1	18	0	1053
15	5.5	0	0	ptg004835l	396413	396431	-151978	+	(T)n	Simple_repeat	1	19	0	1054
16	0	0	0	ptg004835l	396502	396519	-151890	+	(T)n	Simple_repeat	1	18	0	1055
17	0	0	0	ptg004835l	396590	396608	-151801	+	(T)n	Simple_repeat	1	19	0	1056
19	0	0	0	ptg004835l	396679	396699	-151710	+	(T)n	Simple_repeat	1	21	0	1057
16	0	0	0	ptg004835l	396770	396786	-151623	+	(T)n	Simple_repeat	1	17	0	1058
16	0	0	0	ptg004835l	396941	396957	-151452	+	(T)n	Simple_repeat	1	17	0	1059
16	0	0	0	ptg004835l	397114	397130	-151279	+	(T)n	Simple_repeat	1	17	0	1060
19	0	0	0	ptg004835l	397201	397221	-151188	+	(T)n	Simple_repeat	1	21	0	1061
16	0	0	0	ptg004835l	397292	397308	-151101	+	(T)n	Simple_repeat	1	17	0	1062
16	0	0	0	ptg004835l	397463	397479	-150930	+	(T)n	Simple_repeat	1	17	0	1063
16	0	0	0	ptg004835l	397636	397652	-150757	+	(T)n	Simple_repeat	1	17	0	1064
16	0	0	0	ptg004835l	397724	397740	-150669	+	(T)n	Simple_repeat	1	17	0	1065
16	0	0	0	ptg004835l	397896	397912	-150497	+	(T)n	Simple_repeat	1	17	0	1066
16	0	0	0	ptg004835l	397985	398001	-150408	+	(T)n	Simple_repeat	1	17	0	1067
16	0	0	0	ptg004835l	398072	398088	-150321	+	(T)n	Simple_repeat	1	17	0	1068
16	0	0	0	ptg004835l	398155	398171	-150238	+	(T)n	Simple_repeat	1	17	0	1069
16	0	0	0	ptg004835l	398242	398259	-150150	+	(T)n	Simple_repeat	1	18	0	1070
20	0	0	0	ptg004835l	398330	398351	-150058	+	(T)n	Simple_repeat	1	22	0	1071
16	0	0	0	ptg004835l	398422	398438	-149971	+	(T)n	Simple_repeat	1	17	0	1072
16	0	0	0	ptg004835l	398509	398525	-149884	+	(T)n	Simple_repeat	1	17	0	1073
16	0	0	0	ptg004835l	398596	398613	-149796	+	(T)n	Simple_repeat	1	18	0	1074
16	0	0	0	ptg004835l	398684	398701	-149708	+	(T)n	Simple_repeat	1	18	0	1075
17	3.2	9.4	0	ptg004835l	398855	398886	-149523	+	(TATT)n	Simple_repeat	1	35	0	1076
18	0	0	0	ptg004835l	398955	398974	-149435	+	(T)n	Simple_repeat	1	20	0	1077
16	0	0	0	ptg004835l	399044	399060	-149349	+	(T)n	Simple_repeat	1	17	0	1078
18	0	0	0	ptg004835l	399131	399150	-149259	+	(T)n	Simple_repeat	1	20	0	1079
16	0	0	0	ptg004835l	399221	399238	-149171	+	(T)n	Simple_repeat	1	18	0	1080
18	0	0	0	ptg004835l	399309	399328	-149081	+	(T)n	Simple_repeat	1	20	0	1081
18	0	0	0	ptg004835l	399399	399418	-148991	+	(T)n	Simple_repeat	1	20	0	1082
19	11.7	0	0	ptg004835l	399489	399516	-148893	+	(T)n	Simple_repeat	1	28	0	1083
16	0	0	0	ptg004835l	399587	399604	-148805	+	(T)n	Simple_repeat	1	18	0	1084
18	0	0	0	ptg004835l	399675	399694	-148715	+	(T)n	Simple_repeat	1	20	0	1085
21	0	0	0	ptg004835l	399937	399959	-148450	+	(T)n	Simple_repeat	1	23	0	1086
16	0	0	0	ptg004835l	400030	400047	-148362	+	(T)n	Simple_repeat	1	18	0	1087
22	7.3	0	0	ptg004835l	400118	400146	-148263	+	(T)n	Simple_repeat	1	29	0	1088
16	0	0	0	ptg004835l	400305	400321	-148088	+	(T)n	Simple_repeat	1	17	0	1089
18	0	0	0	ptg004835l	400392	400411	-147998	+	(T)n	Simple_repeat	1	20	0	1090
18	8.5	0	0	ptg004835l	400481	400505	-147904	+	(T)n	Simple_repeat	1	25	0	1091
16	0	0	0	ptg004835l	400576	400593	-147816	+	(T)n	Simple_repeat	1	18	0	1092
16	0	0	0	ptg004835l	400664	400680	-147729	+	(T)n	Simple_repeat	1	17	0	1093
28	0	0	0	ptg004835l	400751	400777	-147632	+	(T)n	Simple_repeat	1	27	0	1094
20	0	0	0	ptg004835l	400848	400869	-147540	+	(T)n	Simple_repeat	1	22	0	1095
16	0	0	0	ptg004835l	400940	400957	-147452	+	(T)n	Simple_repeat	1	18	0	1096
18	18.1	0	0	ptg004835l	401014	401051	-147358	+	(TATT)n	Simple_repeat	1	38	0	1097
16	0	0	0	ptg004835l	401378	401394	-147015	+	(T)n	Simple_repeat	1	17	0	1098
16	0	0	0	ptg004835l	401465	401482	-146927	+	(T)n	Simple_repeat	1	18	0	1099
17	0	0	0	ptg004835l	401722	401740	-146669	+	(T)n	Simple_repeat	1	19	0	1100
16	0	0	0	ptg004835l	401811	401828	-146581	+	(T)n	Simple_repeat	1	18	0	1101
15	17.9	0	0	ptg004835l	401895	401926	-146483	+	(ATT)n	Simple_repeat	1	32	0	1102
16	0	0	0	ptg004835l	402166	402182	-146227	+	(T)n	Simple_repeat	1	17	0	1103
16	0	0	0	ptg004835l	402253	402270	-146139	+	(T)n	Simple_repeat	1	18	0	1104
16	13.2	0	0	ptg004835l	402512	402536	-145873	+	(T)n	Simple_repeat	1	25	0	1105
16	5.2	0	0	ptg004835l	402608	402627	-145782	+	(T)n	Simple_repeat	1	20	0	1106
18	0	0	0	ptg004835l	402783	402802	-145607	+	(T)n	Simple_repeat	1	20	0	1107
17	0	0	0	ptg004835l	402873	402891	-145518	+	(T)n	Simple_repeat	1	19	0	1108
17	4.9	0	0	ptg004835l	403230	403250	-145159	+	(T)n	Simple_repeat	1	21	0	1109
16	0	0	0	ptg004835l	403320	403336	-145073	+	(T)n	Simple_repeat	1	17	0	1110
16	0	0	0	ptg004835l	403492	403509	-144900	+	(T)n	Simple_repeat	1	18	0	1111
16	0	0	0	ptg004835l	403580	403597	-144812	+	(T)n	Simple_repeat	1	18	0	1112
17	0	0	0	ptg004835l	403668	403686	-144723	+	(T)n	Simple_repeat	1	19	0	1113
21	10.8	0	0	ptg004835l	403758	403787	-144622	+	(T)n	Simple_repeat	1	30	0	1114
16	0	0	0	ptg004835l	403858	403875	-144534	+	(T)n	Simple_repeat	1	18	0	1115
16	7.6	3.6	0	ptg004835l	404201	404228	-144181	+	(TATT)n	Simple_repeat	1	29	0	1116
16	9.3	0	0	ptg004835l	404301	404323	-144086	+	(T)n	Simple_repeat	1	23	0	1117
19	0	0	0	ptg004835l	404564	404584	-143825	+	(T)n	Simple_repeat	1	21	0	1118
19	0	0	0	ptg004835l	404655	404675	-143734	+	(T)n	Simple_repeat	1	21	0	1119
17	0	0	0	ptg004835l	404828	404846	-143563	+	(T)n	Simple_repeat	1	19	0	1120
15	15.5	0	0	ptg004835l	404913	404941	-143468	+	(ATT)n	Simple_repeat	1	29	0	1121
16	0	0	0	ptg004835l	405268	405285	-143124	+	(T)n	Simple_repeat	1	18	0	1122
17	0	0	0	ptg004835l	405356	405374	-143035	+	(T)n	Simple_repeat	1	19	0	1123
17	0	0	0	ptg004835l	405445	405463	-142946	+	(T)n	Simple_repeat	1	19	0	1124
21	10.8	0	0	ptg004835l	405535	405564	-142845	+	(T)n	Simple_repeat	1	30	0	1125
17	0	0	0	ptg004835l	405635	405653	-142756	+	(T)n	Simple_repeat	1	19	0	1126
17	0	0	0	ptg004835l	405723	405741	-142668	+	(T)n	Simple_repeat	1	19	0	1127
16	0	0	0	ptg004835l	405812	405828	-142581	+	(T)n	Simple_repeat	1	17	0	1128
16	7.6	3.6	0	ptg004835l	405981	406008	-142401	+	(TATT)n	Simple_repeat	1	29	0	1129
16	9.3	0	0	ptg004835l	406081	406103	-142306	+	(T)n	Simple_repeat	1	23	0	1130
16	5.2	0	0	ptg004835l	406173	406192	-142217	+	(T)n	Simple_repeat	1	20	0	1131
20	0	0	0	ptg004835l	406263	406284	-142125	+	(T)n	Simple_repeat	1	22	0	1132
20	0	0	0	ptg004835l	406521	406542	-141867	+	(T)n	Simple_repeat	1	22	0	1133
17	7.8	0	0	ptg004835l	406576	406602	-141807	+	(GCAGA)n	Simple_repeat	1	27	0	1134
16	10	0	0	ptg004835l	406623	406644	-141765	+	(T)n	Simple_repeat	1	22	0	1135
17	10.8	0	0	ptg004835l	406847	406876	-141533	+	(GCAGG)n	Simple_repeat	1	30	0	1136
16	5.3	0	0	ptg004835l	407058	407077	-141332	+	(T)n	Simple_repeat	1	20	0	1137
15	14.7	0	0	ptg004835l	407193	407222	-141187	+	(GCAGG)n	Simple_repeat	1	30	0	1138
17	10.8	0	0	ptg004835l	407434	407463	-140946	+	(GCAGG)n	Simple_repeat	1	30	0	1139
16	0	0	0	ptg004835l	407644	407660	-140749	+	(T)n	Simple_repeat	1	17	0	1140
19	0	0	0	ptg004835l	407731	407751	-140658	+	(T)n	Simple_repeat	1	21	0	1141
20	0	0	0	ptg004835l	407822	407843	-140566	+	(T)n	Simple_repeat	1	22	0	1142
18	0	0	0	ptg004835l	407996	408015	-140394	+	(T)n	Simple_repeat	1	20	0	1143
15	15.5	0	0	ptg004835l	408082	408110	-140299	+	(ATT)n	Simple_repeat	1	29	0	1144
16	5.2	0	0	ptg004835l	408180	408199	-140210	+	(T)n	Simple_repeat	1	20	0	1145
16	0	0	0	ptg004835l	408437	408454	-139955	+	(T)n	Simple_repeat	1	18	0	1146
17	0	0	0	ptg004835l	408525	408543	-139866	+	(T)n	Simple_repeat	1	19	0	1147
17	0	0	0	ptg004835l	408614	408632	-139777	+	(T)n	Simple_repeat	1	19	0	1148
13	11.7	3.6	0	ptg004835l	408786	408813	-139596	+	(TATT)n	Simple_repeat	1	29	0	1149
16	9.3	0	0	ptg004835l	408886	408908	-139501	+	(T)n	Simple_repeat	1	23	0	1150
16	0	0	0	ptg004835l	409064	409081	-139328	+	(T)n	Simple_repeat	1	18	0	1151
18	0	0	0	ptg004835l	409152	409171	-139238	+	(T)n	Simple_repeat	1	20	0	1152
20	0	0	0	ptg004835l	409242	409263	-139146	+	(T)n	Simple_repeat	1	22	0	1153
20	0	0	0	ptg004835l	409500	409521	-138888	+	(T)n	Simple_repeat	1	22	0	1154
17	7.8	0	0	ptg004835l	409555	409581	-138828	+	(GCAGA)n	Simple_repeat	1	27	0	1155
16	10	0	0	ptg004835l	409602	409623	-138786	+	(T)n	Simple_repeat	1	22	0	1156
17	10.8	0	0	ptg004835l	409826	409855	-138554	+	(GCAGG)n	Simple_repeat	1	30	0	1157
16	5.3	0	0	ptg004835l	410036	410055	-138354	+	(T)n	Simple_repeat	1	20	0	1158
15	14.7	0	0	ptg004835l	410171	410200	-138209	+	(GCAGG)n	Simple_repeat	1	30	0	1159
17	10.8	0	0	ptg004835l	410411	410440	-137969	+	(GCAGG)n	Simple_repeat	1	30	0	1160
17	8	0	0	ptg004835l	410576	410602	-137807	+	(GCAGG)n	Simple_repeat	1	27	0	1161
17	10.8	0	0	ptg004835l	410965	410994	-137415	+	(GCAGG)n	Simple_repeat	1	30	0	1162
17	10.8	0	0	ptg004835l	411518	411547	-136862	+	(GCAGG)n	Simple_repeat	1	30	0	1163
13	20.4	5	0	ptg004835l	411782	411795	-136614	+	(TATT)n	Simple_repeat	1	41	0	1164
18	8.5	0	0	ptg004835l	411796	411820	-136589	+	(T)n	Simple_repeat	1	25	0	1165
16	9.8	0	0	ptg004835l	411888	411909	-136500	+	(T)n	Simple_repeat	1	22	0	1166
12	8.9	4.2	0	ptg004835l	411977	412000	-136409	+	(TATT)n	Simple_repeat	1	25	0	1167
22	0	0	0	ptg004835l	412072	412095	-136314	+	(T)n	Simple_repeat	1	24	0	1168
17	10.7	0	0	ptg004835l	412129	412158	-136251	+	(GCAGG)n	Simple_repeat	1	30	0	1169
16	0	0	0	ptg004835l	412176	412192	-136217	+	(T)n	Simple_repeat	1	17	0	1170
16	0	0	0	ptg004835l	412263	412279	-136130	+	(T)n	Simple_repeat	1	17	0	1171
17	10.8	0	0	ptg004835l	412483	412512	-135897	+	(GCAGG)n	Simple_repeat	1	30	0	1172
17	10.7	0	0	ptg004835l	412739	412768	-135641	+	(GCAGG)n	Simple_repeat	1	30	0	1173
14	12.2	0	0	ptg004835l	412828	412854	-135555	+	(GCAGG)n	Simple_repeat	1	27	0	1173
17	10.8	0	0	ptg004835l	413066	413095	-135314	+	(GCAGG)n	Simple_repeat	1	30	0	1174
17	8	0	0	ptg004835l	413232	413258	-135151	+	(GCAGG)n	Simple_repeat	1	27	0	1175
15	14.7	0	0	ptg004835l	413619	413648	-134761	+	(GCAGG)n	Simple_repeat	1	30	0	1176
17	8	0	0	ptg004835l	413776	413802	-134607	+	(GCAGG)n	Simple_repeat	1	27	0	1177
15	14.7	0	0	ptg004835l	414163	414192	-134217	+	(GCAGG)n	Simple_repeat	1	30	0	1178
15	15	0	0	ptg004835l	414321	414350	-134059	+	(GCAGG)n	Simple_repeat	1	30	0	1179
17	10.8	0	0	ptg004835l	414477	414506	-133903	+	(GCAGG)n	Simple_repeat	1	30	0	1180
91	0	0	0	ptg004835l	416864	416940	-131469	+	(TA)n	Simple_repeat	1	77	0	1181
228	11.8	0	0	ptg004835l	417019	417052	-131357	+	L2-2_DRe	LINE/L2	4183	4216	-22	1182
18	0	0	4	ptg004835l	421003	421028	-127381	+	(TAT)n	Simple_repeat	1	25	0	1183
299	25.9	1.8	1.8	ptg004835l	421592	421701	-126708	C	IS3EU-5_DR	DNA/IS3EU	-5756	2532	2423	1184
672	21.7	0.6	3.8	ptg004835l	423868	424030	-124379	C	SINE3-1	SINE/5S-Deu-L2	-215	375	218	1185
57	0	0	0	ptg004835l	424587	424637	-123772	+	(ATT)n	Simple_repeat	1	51	0	1186
601	11.8	0	4.4	ptg004835l	424834	424849	-123560	C	Polinton-1_DR	DNA/Maverick	-727	17758	17739	1187
283	9.4	0	0	ptg004835l	424850	424955	-123454	+	DNA7-N1_DR	DNA/Zisupton	9215	9320	-1097	1188 *
537	10.2	2.3	3.9	ptg004835l	424913	425176	-123233	C	EnSpm-N18_DR	DNA/CMC-EnSpm	-2146	3329	3070	1189 *
601	11.8	0	4.4	ptg004835l	424956	425063	-123346	C	Polinton-1_DR	DNA/Maverick	-727	17738	17600	1187 *
1011	8.9	3.6	10.1	ptg004835l	424958	425379	-123030	C	EnSpm-N18_DR	DNA/CMC-EnSpm	-2145	3330	3070	1190
543	7.5	0.3	7.8	ptg004835l	425177	425305	-123104	C	ERV1-N3-I_DR	LTR/ERV1	-823	3757	3582	1191 *
275	28.2	4.9	5.2	ptg004835l	426266	427024	-121385	+	IS3EU-4_DR	DNA/IS3EU	14121	14877	-152	1192 *
537	13	0	10.3	ptg004835l	426326	426540	-121869	C	ERV1-N3-I_DR	LTR/ERV1	-806	3785	3591	1193
388	14.5	0	12.7	ptg004835l	426364	426576	-121833	C	ERV1-N3-I_DR	LTR/ERV1	-810	3781	3593	1193 *
444	15.7	1.4	8.4	ptg004835l	426483	426698	-121711	C	ERV1-N3-I_DR	LTR/ERV1	-803	3788	3587	1193 *
455	13.4	0.5	11.6	ptg004835l	426529	426565	-121844	C	ERV1-N3-I_DR	LTR/ERV1	-803	3788	3673	1194 *
908	11	3.3	10.6	ptg004835l	426541	426565	-121844	C	EnSpm-N18_DR	DNA/CMC-EnSpm	-2138	3337	3310	1195
456	15.4	0	5.3	ptg004835l	426566	426723	-121686	C	Polinton-1_DR	DNA/Maverick	-735	17750	17601	1196
455	13.4	0.5	11.6	ptg004835l	426724	426748	-121661	C	ERV1-N3-I_DR	LTR/ERV1	-803	3672	3587	1194 *
908	11	3.3	10.6	ptg004835l	426724	426736	-121673	C	EnSpm-N18_DR	DNA/CMC-EnSpm	-2166	3309	3296	1195
537	18.3	1.5	2.5	ptg004835l	426737	426938	-121471	C	ERV1-N3-I_DR	LTR/ERV1	-803	3788	3589	1197 *
783	12	0	10.8	ptg004835l	426803	427087	-121322	C	Polinton-1_DR	DNA/Maverick	-733	17752	17600	1198
467	11	0.3	15.4	ptg004835l	426804	426868	-121541	C	ERV1-N3-I_DR	LTR/ERV1	-810	3781	3601	1199 *
225	20.8	3.7	6.5	ptg004835l	426869	427136	-121273	C	Gypsy120-LTR_DR	LTR/Gypsy	-754	282	22	1200 *
428	13.2	0	9.4	ptg004835l	426944	427152	-121257	C	ERV1-N3-I_DR	LTR/ERV1	-810	3781	3591	1201 *
570	16.2	1.6	3.7	ptg004835l	427021	427212	-121197	C	ERV1-N3-I_DR	LTR/ERV1	-813	3778	3591	1201
451	14.6	0	6.6	ptg004835l	427082	427263	-121146	C	Polinton-1_DR	DNA/Maverick	-733	17752	17601	1202 *
709	11.5	0	15.9	ptg004835l	427141	427315	-121094	C	Polinton-1_DR	DNA/Maverick	-734	17751	17601	1202
418	15.2	1.4	8.4	ptg004835l	427201	427416	-120993	C	ERV1-N3-I_DR	LTR/ERV1	-803	3788	3587	1203 *
382	14.6	1	8.2	ptg004835l	427238	427446	-120963	C	ERV1-N3-I_DR	LTR/ERV1	-810	3781	3587	1203 *
487	15.6	1.1	4.4	ptg004835l	427291	427478	-120931	C	ERV1-N3-I_DR	LTR/ERV1	-823	3768	3587	1203
908	11	3.3	10.6	ptg004835l	427479	427508	-120901	C	EnSpm-N18_DR	DNA/CMC-EnSpm	-2180	3295	3262	1195
417	14.8	0.5	6.7	ptg004835l	427509	427697	-120712	C	ERV1-N3-I_DR	LTR/ERV1	-827	3764	3587	1204 *
430	18.8	0	0	ptg004835l	427545	427661	-120748	C	Gypsy-31-LTR_DR	LTR/Gypsy	-800	154	38	1205
419	16.7	0	4.2	ptg004835l	427662	427688	-120721	C	Polinton-1_DR	DNA/Maverick	-741	17722	17601	1206
392	13.4	1.1	8	ptg004835l	427689	427725	-120684	C	ERV1-N3-I_DR	LTR/ERV1	-830	3761	3587	1207
908	11	3.3	10.6	ptg004835l	427726	427826	-120583	C	EnSpm-N18_DR	DNA/CMC-EnSpm	-2214	3261	3147	1195
451	16.5	0	7.7	ptg004835l	427827	428023	-120386	C	ERV1-N3-I_DR	LTR/ERV1	-826	3765	3583	1208
257	23.1	6	2.5	ptg004835l	427860	428094	-120315	C	Gypsy120-LTR_DR	LTR/Gypsy	-754	282	40	1209 *
477	17	0	6.6	ptg004835l	427925	427940	-120469	C	ERV1-N3-I_DR	LTR/ERV1	-826	3765	3671	1210
683	16.1	0	10.6	ptg004835l	427941	428107	-120302	C	Polinton-1_DR	DNA/Maverick	-735	17750	17600	1211
339	11.6	0.4	12.1	ptg004835l	428045	428098	-120311	C	ERV1-N3-I_DR	LTR/ERV1	-810	3781	3674	1212 *
444	16.6	0	4	ptg004835l	428099	428255	-120154	C	Polinton-1_DR	DNA/Maverick	-735	17750	17600	1213 *
477	17	0	6.6	ptg004835l	428108	428119	-120290	C	ERV1-N3-I_DR	LTR/ERV1	-826	3670	3583	1210
425	17.1	0	4	ptg004835l	428155	428331	-120078	C	Polinton-1_DR	DNA/Maverick	-733	17752	17600	1214
378	16.3	0	5.4	ptg004835l	428217	428372	-120037	C	Polinton-1_DR	DNA/Maverick	-735	17750	17603	1214 *
339	11.6	0.4	12.1	ptg004835l	428256	428295	-120114	C	ERV1-N3-I_DR	LTR/ERV1	-810	3673	3589	1212 *
417	16.6	0.7	1.3	ptg004835l	428377	428529	-119880	C	Polinton-1_DR	DNA/Maverick	-733	17752	17601	1215
386	7.9	2.6	7.7	ptg004835l	428433	428624	-119785	C	ERV1-N3-I_DR	LTR/ERV1	-826	3765	3583	1216 *
908	11	3.3	10.6	ptg004835l	428625	428682	-119727	C	EnSpm-N18_DR	DNA/CMC-EnSpm	-2138	3142	3067	1195
82	0	0	0	ptg004835l	431427	431496	-116913	+	(TA)n	Simple_repeat	1	70	0	1217
22	0	0	0	ptg004835l	432176	432199	-116210	+	(T)n	Simple_repeat	1	24	0	1218
46	0	0	0	ptg004835l	434100	434138	-114271	+	(AC)n	Simple_repeat	1	39	0	1219
28	29.7	1.6	4.8	ptg004835l	434174	434302	-114107	+	(AC)n	Simple_repeat	1	125	0	1219
31	3.3	0	0	ptg004835l	434373	434403	-114006	+	(AC)n	Simple_repeat	1	31	0	1220
43	0	0	0	ptg004835l	434889	434925	-113484	+	(AC)n	Simple_repeat	1	37	0	1221
30	2.9	0	5.4	ptg004835l	434970	435008	-113401	+	(AC)n	Simple_repeat	1	37	0	1221
43	2.5	0	0	ptg004835l	435077	435117	-113292	+	(AC)n	Simple_repeat	1	41	0	1222
18	10.7	3.3	0	ptg004835l	435153	435182	-113227	+	(AC)n	Simple_repeat	1	31	0	1222
44	2.2	0	4.1	ptg004835l	435253	435303	-113106	+	(AC)n	Simple_repeat	1	49	0	1223
45	2.4	0	0	ptg004835l	435374	435416	-112993	+	(AC)n	Simple_repeat	1	43	0	1224
36	0	0	0	ptg004835l	435487	435517	-112892	+	(AC)n	Simple_repeat	1	31	0	1225
254	13.9	0	0	ptg004835l	435725	435760	-112649	+	SINE_DR1	SINE	201	236	-21	1226
249	14.3	2.4	0	ptg004835l	435728	435769	-112640	C	IS3EU-5_DR	DNA/IS3EU	-2483	5805	5763	1227 *
38	0	0	0	ptg004835l	435790	435822	-112587	+	(AC)n	Simple_repeat	1	33	0	1228
31	3.3	0	0	ptg004835l	435893	435923	-112486	+	(AC)n	Simple_repeat	1	31	0	1229
38	0	0	0	ptg004835l	435994	436026	-112383	+	(AC)n	Simple_repeat	1	33	0	1230
254	13.9	0	0	ptg004835l	436234	436269	-112140	+	SINE_DR1	SINE	201	236	-21	1231
249	14.3	2.4	0	ptg004835l	436237	436278	-112131	C	IS3EU-5_DR	DNA/IS3EU	-2483	5805	5763	1227 *
41	0	0	0	ptg004835l	436299	436333	-112076	+	(AC)n	Simple_repeat	1	35	0	1232
26	19.2	1.6	3.2	ptg004835l	436369	436431	-111978	+	(AC)n	Simple_repeat	1	62	0	1232
38	2.8	0	0	ptg004835l	436503	436539	-111870	+	(AC)n	Simple_repeat	1	37	0	1233
20	17.9	0	6.4	ptg004835l	436575	436624	-111785	+	(AC)n	Simple_repeat	1	47	0	1233
13	13.5	6.1	0	ptg004835l	436707	436739	-111670	+	(TTTA)n	Simple_repeat	1	35	0	1234
12	13.9	0	0	ptg004835l	437197	437220	-111189	+	(AAAT)n	Simple_repeat	1	24	0	1235
14	16.7	4.8	2.3	ptg004835l	439839	439880	-108529	+	(ATT)n	Simple_repeat	1	43	0	1236
229	30.4	0	0	ptg004835l	440527	440582	-107827	+	tRNA-Lys-AAG	tRNA	8	63	-13	1237
230	27.3	0	0	ptg004835l	440906	440960	-107449	+	tRNA-Lys-AAG	tRNA	1	55	-21	1238
18	33.7	1.6	4.8	ptg004835l	441879	442007	-106402	+	(AGAC)n	Simple_repeat	1	125	0	1239
15	19.8	4.2	2	ptg004835l	444536	444583	-103826	+	(ATT)n	Simple_repeat	1	49	0	1240
230	27.3	0	0	ptg004835l	445610	445664	-102745	+	tRNA-Lys-AAG	tRNA	1	55	-21	1241
12	15.5	3.5	0	ptg004835l	450662	450690	-97719	+	A-rich	Low_complexity	1	30	0	1242
231	24.6	3	1.5	ptg004835l	451413	451478	-96931	+	tRNA-Lys-AAG	tRNA	8	74	-2	1243
44	20.9	2.8	4.3	ptg004835l	451820	451963	-96446	+	(GTTAGG)n	Simple_repeat	1	141	0	1244
1786	9.4	1.1	4.2	ptg004835l	451967	455586	-92823	+	(TTAGGG)n	Simple_repeat	1	3511	0	1245
18	0	0	0	ptg004835l	455693	455712	-92697	+	(A)n	Simple_repeat	1	20	0	1246
17	0	0	0	ptg004835l	455934	455952	-92457	+	(A)n	Simple_repeat	1	19	0	1247
14	5	0	0	ptg004835l	458633	458653	-89756	+	(TTAA)n	Simple_repeat	1	21	0	1248
14	5	0	0	ptg004835l	458794	458814	-89595	+	(TTAA)n	Simple_repeat	1	21	0	1249
14	5	0	0	ptg004835l	458955	458975	-89434	+	(TTAA)n	Simple_repeat	1	21	0	1250
14	5	0	0	ptg004835l	459116	459136	-89273	+	(TTAA)n	Simple_repeat	1	21	0	1251
14	5	0	0	ptg004835l	459277	459297	-89112	+	(TTAA)n	Simple_repeat	1	21	0	1252
14	5	0	0	ptg004835l	459438	459458	-88951	+	(TTAA)n	Simple_repeat	1	21	0	1253
14	5	0	0	ptg004835l	459599	459619	-88790	+	(TTAA)n	Simple_repeat	1	21	0	1254
14	5	0	0	ptg004835l	459760	459780	-88629	+	(TTAA)n	Simple_repeat	1	21	0	1255
14	5	0	0	ptg004835l	459921	459941	-88468	+	(TTAA)n	Simple_repeat	1	21	0	1256
14	5	0	0	ptg004835l	460082	460102	-88307	+	(TTAA)n	Simple_repeat	1	21	0	1257
14	5	0	0	ptg004835l	460887	460907	-87502	+	(TTAA)n	Simple_repeat	1	21	0	1258
14	5	0	0	ptg004835l	461048	461068	-87341	+	(TTAA)n	Simple_repeat	1	21	0	1259
14	5	0	0	ptg004835l	461209	461229	-87180	+	(TTAA)n	Simple_repeat	1	21	0	1260
14	5	0	0	ptg004835l	461370	461390	-87019	+	(TTAA)n	Simple_repeat	1	21	0	1261
14	5	0	0	ptg004835l	461531	461551	-86858	+	(TTAA)n	Simple_repeat	1	21	0	1262
14	5	0	0	ptg004835l	461692	461712	-86697	+	(TTAA)n	Simple_repeat	1	21	0	1263
14	5	0	0	ptg004835l	461853	461873	-86536	+	(TTAA)n	Simple_repeat	1	21	0	1264
14	5	0	0	ptg004835l	462014	462034	-86375	+	(TTAA)n	Simple_repeat	1	21	0	1265
14	5	0	0	ptg004835l	462819	462839	-85570	+	(TTAA)n	Simple_repeat	1	21	0	1266
14	5	0	0	ptg004835l	462980	463000	-85409	+	(TTAA)n	Simple_repeat	1	21	0	1267
14	5	0	0	ptg004835l	463785	463805	-84604	+	(TTAA)n	Simple_repeat	1	21	0	1268
14	5	0	0	ptg004835l	463946	463966	-84443	+	(TTAA)n	Simple_repeat	1	21	0	1269
14	5	0	0	ptg004835l	464107	464127	-84282	+	(TTAA)n	Simple_repeat	1	21	0	1270
14	5	0	0	ptg004835l	464268	464288	-84121	+	(TTAA)n	Simple_repeat	1	21	0	1271
14	5	0	0	ptg004835l	464429	464449	-83960	+	(TTAA)n	Simple_repeat	1	21	0	1272
14	5	0	0	ptg004835l	464590	464610	-83799	+	(TTAA)n	Simple_repeat	1	21	0	1273
14	5	0	0	ptg004835l	464751	464771	-83638	+	(TTAA)n	Simple_repeat	1	21	0	1274
14	5	0	0	ptg004835l	464912	464932	-83477	+	(TTAA)n	Simple_repeat	1	21	0	1275
14	5	0	0	ptg004835l	465717	465737	-82672	+	(TTAA)n	Simple_repeat	1	21	0	1276
14	5	0	0	ptg004835l	465878	465898	-82511	+	(TTAA)n	Simple_repeat	1	21	0	1277
14	5	0	0	ptg004835l	466039	466059	-82350	+	(TTAA)n	Simple_repeat	1	21	0	1278
14	5	0	0	ptg004835l	466200	466220	-82189	+	(TTAA)n	Simple_repeat	1	21	0	1279
14	5	0	0	ptg004835l	466361	466381	-82028	+	(TTAA)n	Simple_repeat	1	21	0	1280
14	5	0	0	ptg004835l	466522	466542	-81867	+	(TTAA)n	Simple_repeat	1	21	0	1281
14	5	0	0	ptg004835l	466683	466703	-81706	+	(TTAA)n	Simple_repeat	1	21	0	1282
14	5	0	0	ptg004835l	466844	466864	-81545	+	(TTAA)n	Simple_repeat	1	21	0	1283
14	5	0	0	ptg004835l	467005	467025	-81384	+	(TTAA)n	Simple_repeat	1	21	0	1284
14	5	0	0	ptg004835l	467810	467830	-80579	+	(TTAA)n	Simple_repeat	1	21	0	1285
14	5	0	0	ptg004835l	467971	467991	-80418	+	(TTAA)n	Simple_repeat	1	21	0	1286
14	5	0	0	ptg004835l	468132	468152	-80257	+	(TTAA)n	Simple_repeat	1	21	0	1287
14	5	0	0	ptg004835l	468293	468313	-80096	+	(TTAA)n	Simple_repeat	1	21	0	1288
14	5	0	0	ptg004835l	468454	468474	-79935	+	(TTAA)n	Simple_repeat	1	21	0	1289
14	5	0	0	ptg004835l	468615	468635	-79774	+	(TTAA)n	Simple_repeat	1	21	0	1290
14	5	0	0	ptg004835l	468776	468796	-79613	+	(TTAA)n	Simple_repeat	1	21	0	1291
14	5	0	0	ptg004835l	468937	468957	-79452	+	(TTAA)n	Simple_repeat	1	21	0	1292
14	5	0	0	ptg004835l	469742	469762	-78647	+	(TTAA)n	Simple_repeat	1	21	0	1293
14	5	0	0	ptg004835l	469903	469923	-78486	+	(TTAA)n	Simple_repeat	1	21	0	1294
14	5	0	0	ptg004835l	470064	470084	-78325	+	(TTAA)n	Simple_repeat	1	21	0	1295
14	5	0	0	ptg004835l	470225	470245	-78164	+	(TTAA)n	Simple_repeat	1	21	0	1296
14	5	0	0	ptg004835l	470386	470406	-78003	+	(TTAA)n	Simple_repeat	1	21	0	1297
14	5	0	0	ptg004835l	470547	470567	-77842	+	(TTAA)n	Simple_repeat	1	21	0	1298
14	5	0	0	ptg004835l	470708	470728	-77681	+	(TTAA)n	Simple_repeat	1	21	0	1299
14	5	0	0	ptg004835l	470869	470889	-77520	+	(TTAA)n	Simple_repeat	1	21	0	1300
14	5	0	0	ptg004835l	471030	471050	-77359	+	(TTAA)n	Simple_repeat	1	21	0	1301
14	5	0	0	ptg004835l	471835	471855	-76554	+	(TTAA)n	Simple_repeat	1	21	0	1302
14	5	0	0	ptg004835l	471996	472016	-76393	+	(TTAA)n	Simple_repeat	1	21	0	1303
14	5	0	0	ptg004835l	472801	472821	-75588	+	(TTAA)n	Simple_repeat	1	21	0	1304
14	5	0	0	ptg004835l	472963	472983	-75426	+	(TTAA)n	Simple_repeat	1	21	0	1305
14	5	0	0	ptg004835l	473124	473144	-75265	+	(TTAA)n	Simple_repeat	1	21	0	1306
14	5	0	0	ptg004835l	473285	473305	-75104	+	(TTAA)n	Simple_repeat	1	21	0	1307
14	5	0	0	ptg004835l	473446	473466	-74943	+	(TTAA)n	Simple_repeat	1	21	0	1308
26	0	0	0	ptg004835l	473607	473631	-74778	+	(TTAA)n	Simple_repeat	1	25	0	1309
48	0	0	0	ptg004835l	474556	474598	-73811	+	(TCC)n	Simple_repeat	1	43	0	1310
91	0	0	0	ptg004835l	474661	474737	-73672	+	(TG)n	Simple_repeat	1	77	0	1311
41	0	0	0	ptg004835l	475749	475783	-72626	+	(TA)n	Simple_repeat	1	35	0	1312
64	12.3	0	0	ptg004835l	476714	476814	-71595	+	(GGGTCG)n	Simple_repeat	1	101	0	1313
1329	4.7	2.4	1.8	ptg004835l	476815	477587	-70822	+	(GGGTTA)n	Simple_repeat	1	771	0	1314
27	0	0	0	ptg004835l	477640	477672	-70737	+	(GGTCGG)n	Simple_repeat	1	33	0	1315
1329	4.7	2.4	1.8	ptg004835l	477673	478578	-69831	+	(GGGTTA)n	Simple_repeat	6	934	0	1316
22	25.7	5.4	2.6	ptg004835l	483126	483236	-65173	+	(ATTATT)n	Simple_repeat	1	114	0	1317
13	15.2	0	3.3	ptg004835l	488033	488063	-60346	+	(GACA)n	Simple_repeat	1	30	0	1318
16	9.3	0	0	ptg004835l	488868	488890	-59519	+	(T)n	Simple_repeat	1	23	0	1319
16	13.1	0	0	ptg004835l	489096	489120	-59289	+	(GA)n	Simple_repeat	1	25	0	1320
16	13.1	0	0	ptg004835l	489330	489354	-59055	+	(GA)n	Simple_repeat	1	25	0	1321
13	15.2	0	3.3	ptg004835l	490702	490732	-57677	+	(GACA)n	Simple_repeat	1	30	0	1322
16	13.1	0	0	ptg004835l	491767	491791	-56618	+	(GA)n	Simple_repeat	1	25	0	1323
16	13.1	0	0	ptg004835l	492001	492025	-56384	+	(GA)n	Simple_repeat	1	25	0	1324
17	0	0	0	ptg004835l	492202	492220	-56189	+	(GA)n	Simple_repeat	1	19	0	1325
32	3.2	0	0	ptg004835l	492576	492607	-55802	+	(AG)n	Simple_repeat	1	32	0	1326
39	2.7	0	0	ptg004835l	492780	492817	-55592	+	(AG)n	Simple_repeat	1	38	0	1327
32	3.2	0	0	ptg004835l	493314	493345	-55064	+	(AG)n	Simple_repeat	1	32	0	1328
37	2.8	0	0	ptg004835l	493518	493553	-54856	+	(AG)n	Simple_repeat	1	36	0	1329
42	0	0	0	ptg004835l	493979	494014	-54395	+	(AG)n	Simple_repeat	1	36	0	1330
15	9	7.8	3.8	ptg004835l	494258	494296	-54113	+	GA-rich	Low_complexity	1	40	0	1331
12	19.8	0	9.1	ptg004835l	496291	496338	-52071	+	A-rich	Low_complexity	1	44	0	1332
474	29.6	1.7	1.7	ptg004835l	499901	500075	-48334	+	RTEX-1_DR	LINE/RTE-X	2945	3119	-1613	1333
1081	30.8	5.3	3	ptg004835l	500300	501368	-47041	+	X2_LINE	LINE/CR1	5	1004	-315	1334
237	21.7	0	0	ptg004835l	501465	501510	-46899	+	X2_LINE	LINE/CR1	1363	1408	0	1335
17	21.1	0	2.6	ptg004835l	502716	502755	-45654	+	GA-rich	Low_complexity	1	39	0	1336
13	17.5	0	3	ptg004835l	505611	505644	-42765	+	(TCTGTG)n	Simple_repeat	1	33	0	1337
17	24.7	1.4	5.6	ptg004835l	506318	506391	-42018	+	A-rich	Low_complexity	1	71	0	1338 *
19	24.4	5.1	0	ptg004835l	506379	506437	-41972	+	(AT)n	Simple_repeat	1	62	0	1339
46	11.1	2	6.3	ptg004835l	515660	515758	-32651	+	(CT)n	Simple_repeat	1	95	0	1340
48	10.8	2	6.2	ptg004835l	515855	515955	-32454	+	(CT)n	Simple_repeat	1	97	0	1341
46	11.1	2	6.3	ptg004835l	516039	516137	-32272	+	(CT)n	Simple_repeat	1	95	0	1342
46	11.1	2	6.3	ptg004835l	516221	516319	-32090	+	(CT)n	Simple_repeat	1	95	0	1343
48	10.8	2	6.2	ptg004835l	516403	516503	-31906	+	(CT)n	Simple_repeat	1	97	0	1344
41	11.9	2.1	6.7	ptg004835l	516587	516679	-31730	+	(CT)n	Simple_repeat	1	89	0	1345
48	10.8	2	6.2	ptg004835l	516763	516863	-31546	+	(CT)n	Simple_repeat	1	97	0	1346
42	11.6	3.2	5.5	ptg004835l	516947	517039	-31370	+	(CT)n	Simple_repeat	1	91	0	1347
46	11.1	2	6.3	ptg004835l	517123	517221	-31188	+	(CT)n	Simple_repeat	1	95	0	1348
50	11.3	2.9	4.8	ptg004835l	517305	517409	-31000	+	(CT)n	Simple_repeat	1	103	0	1349
46	11.1	2	6.3	ptg004835l	517508	517606	-30803	+	(CT)n	Simple_repeat	1	95	0	1350
46	15.9	2.6	5.3	ptg004835l	517705	517820	-30589	+	(CT)n	Simple_repeat	1	113	0	1351
14	17.9	6.1	6.1	ptg004835l	519014	519079	-29330	+	(TCTCT)n	Simple_repeat	1	66	0	1352
13	16.9	0	0	ptg004835l	520205	520231	-28178	+	(CTT)n	Simple_repeat	1	27	0	1353
16	5.2	0	0	ptg004835l	521618	521637	-26772	+	(AC)n	Simple_repeat	1	20	0	1354
12	13.7	0	0	ptg004835l	522841	522864	-25545	+	(GCTC)n	Simple_repeat	1	24	0	1355
15	5.5	0	0	ptg004835l	525101	525119	-23290	+	(AC)n	Simple_repeat	1	19	0	1356
14	15.9	0	0	ptg004835l	525240	525267	-23142	+	(TCT)n	Simple_repeat	1	28	0	1357
13	15.8	2.7	2.7	ptg004835l	525275	525311	-23098	+	(ATCCAG)n	Simple_repeat	1	37	0	1358
21	4	0	0	ptg004835l	525331	525356	-23053	+	(CA)n	Simple_repeat	1	26	0	1359
11	19.9	6.2	7.6	ptg004835l	527655	527734	-20675	+	(TCGTCT)n	Simple_repeat	1	79	0	1360
13	9.3	0	0	ptg004835l	527859	527881	-20528	+	(TTTA)n	Simple_repeat	1	23	0	1361
15	8.8	0	0	ptg004835l	537073	537096	-11313	+	(TGT)n	Simple_repeat	1	24	0	1362
33	3.1	0	0	ptg004835l	538708	538740	-9669	+	(GT)n	Simple_repeat	1	33	0	1363

## Sheet: ptg004959l
SW	perc	perc	perc	query	positi	on in q	uery		matching	repeat	posi	tion in	repeat
score	div.	del.	ins.	sequence	begin	end	(left)		repeat	class/family	begin	end	(left)	ID
33	3.1	0	0	ptg004959l	318	350	-103182	+	(CA)n	Simple_repeat	1	33	0	1
15	8.8	0	0	ptg004959l	1962	1985	-101547	+	(ACA)n	Simple_repeat	1	24	0	2
13	9.3	0	0	ptg004959l	11177	11199	-92333	+	(AAAT)n	Simple_repeat	1	23	0	3
19	4.3	0	0	ptg004959l	13702	13725	-89807	+	(TG)n	Simple_repeat	1	24	0	4
14	15.9	0	0	ptg004959l	13789	13816	-89716	+	GA-rich	Low_complexity	1	28	0	5
15	5.5	0	0	ptg004959l	13937	13955	-89577	+	(TG)n	Simple_repeat	1	19	0	6
12	13.7	0	0	ptg004959l	16192	16215	-87317	+	(GAGC)n	Simple_repeat	1	24	0	7
13	16.9	0	0	ptg004959l	18825	18851	-84681	+	GA-rich	Low_complexity	1	27	0	8
14	17.7	6.1	6.1	ptg004959l	19977	20042	-83490	+	GA-rich	Low_complexity	1	66	0	9
46	15.9	2.6	5.3	ptg004959l	21330	21447	-82085	+	GA-rich	Low_complexity	1	114	0	10
42	11.6	2.1	6.6	ptg004959l	21546	21640	-81892	+	GA-rich	Low_complexity	1	91	0	11
50	11.3	2.9	4.8	ptg004959l	21739	21843	-81689	+	GA-rich	Low_complexity	1	103	0	12
41	11.9	2.1	6.7	ptg004959l	21927	22019	-81513	+	GA-rich	Low_complexity	1	89	0	13
44	10.8	2.9	7.1	ptg004959l	22103	22205	-81327	+	GA-rich	Low_complexity	1	99	0	14
40	12	1.2	5.2	ptg004959l	22289	22368	-81164	+	GA-rich	Low_complexity	1	77	0	15
48	10.8	2	6.2	ptg004959l	22452	22552	-80980	+	GA-rich	Low_complexity	1	97	0	16
46	11.1	2	6.3	ptg004959l	22636	22734	-80798	+	GA-rich	Low_complexity	1	95	0	17
42	12.3	1.1	5.9	ptg004959l	22818	22906	-80626	+	GA-rich	Low_complexity	1	85	0	18
42	12.3	1.1	5.9	ptg004959l	23003	23091	-80441	+	GA-rich	Low_complexity	1	85	0	19
46	11.1	2	6.3	ptg004959l	23188	23286	-80246	+	GA-rich	Low_complexity	1	95	0	20
12	21.6	0	0	ptg004959l	31258	31289	-72243	+	(TTTAT)n	Simple_repeat	1	32	0	21
19	24.1	5.1	0	ptg004959l	32516	32574	-70958	+	(AT)n	Simple_repeat	1	62	0	22
17	21.1	0	2.6	ptg004959l	36192	36231	-67301	+	(TC)n	Simple_repeat	1	39	0	23
239	21.7	0	0	ptg004959l	37437	37482	-66050	C	X2_LINE	LINE/CR1	0	1408	1363	24
1094	30.4	5.6	3.4	ptg004959l	37579	38647	-64885	C	X2_LINE	LINE/CR1	-777	631	126	25
464	25.5	2.5	2.4	ptg004959l	38862	39046	-64486	C	RTEX-1_DR	LINE/RTE-X	-1647	3085	2945	26
15	8.9	10.5	2.4	ptg004959l	44651	44688	-58844	+	(CT)n	Simple_repeat	1	41	0	27
30	0	0	0	ptg004959l	44933	44958	-58574	+	(CT)n	Simple_repeat	1	26	0	28
44	2.4	0	0	ptg004959l	45313	45354	-58178	+	(CT)n	Simple_repeat	1	42	0	29
37	2.8	0	0	ptg004959l	45527	45562	-57970	+	(CT)n	Simple_repeat	1	36	0	30
32	3.2	0	0	ptg004959l	45989	46020	-57512	+	(CT)n	Simple_repeat	1	32	0	31
37	2.8	0	0	ptg004959l	46193	46228	-57304	+	(CT)n	Simple_repeat	1	36	0	32
21	4	0	0	ptg004959l	46653	46678	-56854	+	(CT)n	Simple_repeat	1	26	0	33
96	0	0	0	ptg004959l	46976	47057	-56475	+	(CT)n	Simple_repeat	1	82	0	34
75	0	0	0	ptg004959l	47355	47418	-56114	+	(CT)n	Simple_repeat	1	64	0	35
16	13.1	0	0	ptg004959l	47777	47801	-55731	+	(CT)n	Simple_repeat	1	25	0	36
16	13.1	0	0	ptg004959l	48011	48035	-55497	+	(CT)n	Simple_repeat	1	25	0	37
13	15.2	0	3.3	ptg004959l	48862	48892	-54640	+	(TCTG)n	Simple_repeat	1	30	0	38
21	31.4	0	0	ptg004959l	52873	52946	-50586	+	(CATTTT)n	Simple_repeat	1	74	0	39
2658	0	0	0	ptg004959l	58347	60596	-42936	+	(ACCCTA)n	Simple_repeat	1	2250	0	40
20	8.6	8.1	0	ptg004959l	61330	61366	-42166	+	(AT)n	Simple_repeat	1	40	0	41
18	22.4	0	0	ptg004959l	66200	66241	-37291	+	(CGT)n	Simple_repeat	1	42	0	42
14	15.9	0	0	ptg004959l	69284	69311	-34221	+	(CCT)n	Simple_repeat	1	28	0	43
16	13.2	0	0	ptg004959l	72346	72370	-31162	+	(T)n	Simple_repeat	1	25	0	44
21	13.8	0	2.4	ptg004959l	73189	73230	-30302	+	(TTA)n	Simple_repeat	1	41	0	45
225	20.3	1.7	0	ptg004959l	74755	74813	-28719	C	LOOPERN2_DR	DNA/Kolobok-T2	-470	905	846	46
19	11.7	0	0	ptg004959l	75728	75755	-27777	+	(A)n	Simple_repeat	1	28	0	47
16	13.2	0	0	ptg004959l	75924	75948	-27584	+	(A)n	Simple_repeat	1	25	0	48
20	0	0	0	ptg004959l	75975	75996	-27536	+	(CT)n	Simple_repeat	1	22	0	49
16	0	0	0	ptg004959l	76754	76771	-26761	+	(AG)n	Simple_repeat	1	18	0	50
17	22.5	3.4	1.7	ptg004959l	77407	77465	-26067	+	(AATATA)n	Simple_repeat	1	60	0	51
80	0	0	0	ptg004959l	78023	78090	-25442	+	(AG)n	Simple_repeat	1	68	0	52
13	16.9	3	0	ptg004959l	81321	81353	-22179	+	(TATTTT)n	Simple_repeat	1	34	0	53
13	18.5	0	0	ptg004959l	81807	81837	-21695	+	(TTTGT)n	Simple_repeat	1	31	0	54
36	24.1	1.1	1.1	ptg004959l	83730	83824	-19708	+	GA-rich	Low_complexity	1	95	0	55
12	13.7	0	0	ptg004959l	83865	83888	-19644	+	(GAA)n	Simple_repeat	1	24	0	56
14	30.4	0	0	ptg004959l	88287	88338	-15194	+	(CTGTTT)n	Simple_repeat	1	52	0	57
12	21.6	0	0	ptg004959l	100916	100947	-2585	+	(TCTGTT)n	Simple_repeat	1	32	0	58

[truncated: 7 more sheets: ptg005124l, ptg005774l, ptg005880l, ptg008292l, ptg009089l, ptg009450l, ptg009622l]
