# Supplementary material for: Genomic and Epidemiological Investigations Reveal Chromosomal Integration of the Acipenserid Herpesvirus 3 Genome in Lake Sturgeon Acipenser fulvescens
Source: Viruses. 2025 Apr 5;17(4):534. doi: 10.3390/v17040534 (PMC12031113; doi:10.3390/v17040534)
Supplement: Supplementary file 1 [file viruses-17-00534-s001.zip › S4 Table rev rnd2 prf.xlsx]

## Sheet: Titlepage
					S4 Table. Location and sequence of pac1-like or pac2-like sequences within the acipenserid herpesvirus 3 (AciHV-3) LSGO genome. The table presents the pac1-like and pac2-like sequences found in the AciHV-3 LSGO genome. None of the predicted sites aligned with the ends of the virus genome suggesting that either pac1 or pac2 sequences are not present or their sequences have diverged from those iden…
					Any use of trade, firm, or product names is for descriptive purposes only and does not imply endorsement by the U.S. Government.

## Sheet: S4 Table
S4 Table. Location and sequence of pac1-like or pac2-like sequences within the acipenserid herpesvirus 3 (AciHV-3) LSGO genome. The table presents the pac1-like and pac2-like sequences found in the AciHV-3 LSGO genome sequence. None of the predicted sites aligned with the ends of the virus genome suggesting that either pac1 or pac2 sequences are not present or their sequences have diverged from t…
	# KEYNAME is pac1/pac2/pac2_b, pac2/pac2_b are obtained by different methods
	# FROM/TO is coordinate relateve the sequence/reversed sequence
	# when strand is '-', the coordinates are calculated by
	# first reverse the DNA sequence, then search pac1/pac2
	# FROM+/TO+ are coordinates on forward strand
	# All coordinates are 0-based, and regions are right open [a, b)
	# When use samtools, use contig:(a+1)-b
	# KEYSEQ is description of possible pac1/pac2 sequences
	# 20bpSEQ, sequences with 20bp flanking KEYSEQ, for pac2 this most likely the same as KEYSEQ
ID	CONTIG	LENGTH	STRAND	KEYNAME	FROM	TO	FROM+	TO+	KEYSEQ	20bpSEQ
2_1	TRR1_Uregion_TRR2_13Aug2024	184426	+	pac2	8967	9036	8967	9036	CGCGGCGACCCGGCCTGTCCCTGGCCCCCGTTCGAAACGCGCCGATTTTTTTTTTCTCCGGGGGAAAAA	CGCGGCGACCCGGCCTGTCCCTGGCCCCCGTTCGAAACGCGCCGATTTTTTTTTTCTCCGGGGGAAAAA
2_2	TRR1_Uregion_TRR2_13Aug2024	184426	+	pac2	11693	11762	11693	11762	CGCGGCGACCCGGCCTGTCCCTGGCCCCCGTTCGAAACGCGCCGATTTTTTTTTTCTCCGGGGGAAAAA	CGCGGCGACCCGGCCTGTCCCTGGCCCCCGTTCGAAACGCGCCGATTTTTTTTTTCTCCGGGGGAAAAA
2_3	TRR1_Uregion_TRR2_13Aug2024	184426	+	pac2	14420	14489	14420	14489	CGCGGCGACCCGGCCTGTCCCTGGCCCCCGTTCGAAACGCGCCGATTTTTTTTTTCTCCGGGGGAAAAA	CGCGGCGACCCGGCCTGTCCCTGGCCCCCGTTCGAAACGCGCCGATTTTTTTTTTCTCCGGGGGAAAAA
2_4	TRR1_Uregion_TRR2_13Aug2024	184426	+	pac2	17146	17215	17146	17215	CGCGGCGACCCGGCCTGTCCCTGGCCCCCGTTCGAAACGCGCCGATTTTTTTTTTCTCCGGGGGAAAAA	CGCGGCGACCCGGCCTGTCCCTGGCCCCCGTTCGAAACGCGCCGATTTTTTTTTTCTCCGGGGGAAAAA
2_5	TRR1_Uregion_TRR2_13Aug2024	184426	+	pac2_b	18076	18129	18076	18129	AAAAAAAAAAGGGGGGGGGAGAACCGCGCGCAATTGCCCCCCCCCGCGCGGCT	AAAAAAAAAAGGGGGGGGGAGAACCGCGCGCAATTGCCCCCCCCCGCGCGGCT
2_6	TRR1_Uregion_TRR2_13Aug2024	184426	+	pac2	20736	20806	20736	20806	CGCGGCGACCCGGCCTGTCCCTGGCCCCCGTTCGAAACGCGCCGATTTTTTTTTTTCTCCGGGGGAAAAA	CGCGGCGACCCGGCCTGTCCCTGGCCCCCGTTCGAAACGCGCCGATTTTTTTTTTTCTCCGGGGGAAAAA
2_7	TRR1_Uregion_TRR2_13Aug2024	184426	+	pac2_b	20958	21036	20958	21036	AAAAAAAACCTGCCGGTCGAGATTGCTCTAAACCTTCGACTCCGAAATTCATCGCCTCCAAACCTGCGACTCGAGGCG	AAAAAAAACCTGCCGGTCGAGATTGCTCTAAACCTTCGACTCCGAAATTCATCGCCTCCAAACCTGCGACTCGAGGCG
2_8	TRR1_Uregion_TRR2_13Aug2024	184426	+	pac2_b	20958	21041	20958	21041	AAAAAAAACCTGCCGGTCGAGATTGCTCTAAACCTTCGACTCCGAAATTCATCGCCTCCAAACCTGCGACTCGAGGCGCGTCG	AAAAAAAACCTGCCGGTCGAGATTGCTCTAAACCTTCGACTCCGAAATTCATCGCCTCCAAACCTGCGACTCGAGGCGCGTCG
2_9	TRR1_Uregion_TRR2_13Aug2024	184426	+	pac2_b	21214	21295	21214	21295	AAAAAGCCAGCCGGTCGAAATTCGCCCAAACGCTTCCCTCCGAAATTCATCGAGTCGAAACCAGCGACTCGAGAAGCGGCG	AAAAAGCCAGCCGGTCGAAATTCGCCCAAACGCTTCCCTCCGAAATTCATCGAGTCGAAACCAGCGACTCGAGAAGCGGCG
2_10	TRR1_Uregion_TRR2_13Aug2024	184426	+	pac2_b	21478	21556	21478	21556	AAAAAAAACCTGCCGGTCGAGATTGCTCTAAACCTTCGACTCCGAAATTCATCGCCTCCAAACCTGCGACTCGAGGCG	AAAAAAAACCTGCCGGTCGAGATTGCTCTAAACCTTCGACTCCGAAATTCATCGCCTCCAAACCTGCGACTCGAGGCG
2_11	TRR1_Uregion_TRR2_13Aug2024	184426	+	pac2_b	21478	21561	21478	21561	AAAAAAAACCTGCCGGTCGAGATTGCTCTAAACCTTCGACTCCGAAATTCATCGCCTCCAAACCTGCGACTCGAGGCGCGTCG	AAAAAAAACCTGCCGGTCGAGATTGCTCTAAACCTTCGACTCCGAAATTCATCGCCTCCAAACCTGCGACTCGAGGCGCGTCG
2_12	TRR1_Uregion_TRR2_13Aug2024	184426	+	pac2_b	21734	21815	21734	21815	AAAAAGCCAGCCGGTCGAAATTCGCCCAAACGCTTCCCTCCGAAATTCATCGAGTCGAAACCAGCGACTCGAGAAGCGGCG	AAAAAGCCAGCCGGTCGAAATTCGCCCAAACGCTTCCCTCCGAAATTCATCGAGTCGAAACCAGCGACTCGAGAAGCGGCG
2_13	TRR1_Uregion_TRR2_13Aug2024	184426	+	pac2_b	22194	22276	22194	22276	AAAAAAGCCAGCCGGTCGAGATTCGCCCGAACGCTTCCCTCCGAAATTCATAGAGTCAAAACCAGCGACACGAGAAGCGGCG	AAAAAAGCCAGCCGGTCGAGATTCGCCCGAACGCTTCCCTCCGAAATTCATAGAGTCAAAACCAGCGACACGAGAAGCGGCG
2_14	TRR1_Uregion_TRR2_13Aug2024	184426	+	pac2_b	23172	23253	23172	23253	AAAAAGCCAGCCGGTCGAAATTCGCCCAAACGCTTCCCTCCGAAATTCATCGAGTCGAAACCAGCGACTCGAGAAGCGGCG	AAAAAGCCAGCCGGTCGAAATTCGCCCAAACGCTTCCCTCCGAAATTCATCGAGTCGAAACCAGCGACTCGAGAAGCGGCG
2_15	TRR1_Uregion_TRR2_13Aug2024	184426	+	pac2_b	23540	23622	23540	23622	AAAAAACCCTGCCGGTCGAGATTCGCCCGAACGCTTCCCTCCGAAATTCATAGAGTCAAAACCAGCGACACGAGAAGCGGCG	AAAAAACCCTGCCGGTCGAGATTCGCCCGAACGCTTCCCTCCGAAATTCATAGAGTCAAAACCAGCGACACGAGAAGCGGCG
2_16	TRR1_Uregion_TRR2_13Aug2024	184426	+	pac2_b	24133	24214	24133	24214	AAAAAGCCAGCCGGTCGAAATTCGCCCAAACGCTTCCCTCCGAAATTCATCGAGTCGAAACCAGCGACTCGAGAAGCGGCG	AAAAAGCCAGCCGGTCGAAATTCGCCCAAACGCTTCCCTCCGAAATTCATCGAGTCGAAACCAGCGACTCGAGAAGCGGCG
2_17	TRR1_Uregion_TRR2_13Aug2024	184426	+	pac2_b	24553	24634	24553	24634	AAAAAGCCAGCCGGTCGAAATTCGCCCAAACGCTTCCCTCCGAAATTCATCGAGTCGAAACCAGCGACTTGAGAAGCGGCG	AAAAAGCCAGCCGGTCGAAATTCGCCCAAACGCTTCCCTCCGAAATTCATCGAGTCGAAACCAGCGACTTGAGAAGCGGCG
2_18	TRR1_Uregion_TRR2_13Aug2024	184426	+	pac2_b	25145	25226	25145	25226	AAAAAGCCAGCCGGTCGAAATTCGCCCAAACGCTTCCCTCCGAAATTCATCGAGTCGAAACCAGCGACTCGAGAAGCGGCG	AAAAAGCCAGCCGGTCGAAATTCGCCCAAACGCTTCCCTCCGAAATTCATCGAGTCGAAACCAGCGACTCGAGAAGCGGCG
2_19	TRR1_Uregion_TRR2_13Aug2024	184426	+	pac2_b	25567	25648	25567	25648	AAAAAGCCAGCCGGTCGAAATTCGCCCAAACGCTTCCCTCCGAAATTCATCGAGTCGAAACCAGCGACTTGAGAAGCGGCG	AAAAAGCCAGCCGGTCGAAATTCGCCCAAACGCTTCCCTCCGAAATTCATCGAGTCGAAACCAGCGACTTGAGAAGCGGCG
2_20	TRR1_Uregion_TRR2_13Aug2024	184426	+	pac2_b	26236	26317	26236	26317	AAAAAGCCAACCGGTCGAAATTCACCCGAACGCTTCCCTCCGAAATTCATCGAGTCGAAACCAGCGACTCGAGAAGCGGCG	AAAAAGCCAACCGGTCGAAATTCACCCGAACGCTTCCCTCCGAAATTCATCGAGTCGAAACCAGCGACTCGAGAAGCGGCG
1_1	TRR1_Uregion_TRR2_13Aug2024	184426	+	pac1	40082	40109	40082	40109	CCCCCCCTATTTCCATCTCCACCCCCC	CATAGACTGACTGACAGTCTCCCCCCCTATTTCCATCTCCACCCCCCATCTCCACCCCCCTTCCATC
1_2	TRR1_Uregion_TRR2_13Aug2024	184426	+	pac1	52385	52402	52385	52402	CCCCCAAAAAGTCCCCC	GTGAGCCCCCACAAGGTGAGCCCCCAAAAAGTCCCCCTAAGAACGATAACGGAAACA
2_21	TRR1_Uregion_TRR2_13Aug2024	184426	+	pac2_b	57076	57163	57076	57163	AAAAACATGTCACTTTGTCTTCTTGACCTGCGTAATAAAATCCCGCTTGAGCCAATAATTCACCCTTTATGATATCCGATCGCGGCC	AAAAACATGTCACTTTGTCTTCTTGACCTGCGTAATAAAATCCCGCTTGAGCCAATAATTCACCCTTTATGATATCCGATCGCGGCC
2_22	TRR1_Uregion_TRR2_13Aug2024	184426	+	pac2_b	71415	71461	71415	71461	AAAAATCAAATCCCTCTCTTCCTCTACCGGAACGGAGCTCGCGACG	AAAAATCAAATCCCTCTCTTCCTCTACCGGAACGGAGCTCGCGACG
2_23	TRR1_Uregion_TRR2_13Aug2024	184426	+	pac2_b	73167	73189	73167	73189	AAAAACTCACAGGAACGCCGCG	TTACACTGCATGGTTCACTCAAAAACTCACAGGAACGCCGCGCCTTACTTCAGTGTCACGGT
2_24	TRR1_Uregion_TRR2_13Aug2024	184426	+	pac2	75925	75967	75925	75967	CGCGGCGAAGGGCAGTTGAACGCACCAGGTGTAATAGAAAAA	CGCGGCGAAGGGCAGTTGAACGCACCAGGTGTAATAGAAAAA
2_25	TRR1_Uregion_TRR2_13Aug2024	184426	+	pac2_b	75962	76037	75962	76037	AAAAACAGGTCGAAGAAATGGGCGTGGTACGTGCCCGAGCTGATGTGCCTCAGCGCCAACCTTTTTGTCGCGGCC	AAAAACAGGTCGAAGAAATGGGCGTGGTACGTGCCCGAGCTGATGTGCCTCAGCGCCAACCTTTTTGTCGCGGCC
2_26	TRR1_Uregion_TRR2_13Aug2024	184426	+	pac2	77485	77581	77485	77581	CGCGGCGGCCGCGGAGAAGTCGACCTCCCCATCCGCCCGCGCACGCCCCAGCGTCAGCCTCGAACACAGCATCGTTGTCGTCAGAGCCGCAAAAAA	CGCGGCGGCCGCGGAGAAGTCGACCTCCCCATCCGCCCGCGCACGCCCCAGCGTCAGCCTCGAACACAGCATCGTTGTCGTCAGAGCCGCAAAAAA
2_27	TRR1_Uregion_TRR2_13Aug2024	184426	+	pac2	81021	81113	81021	81113	CGCGGCGTACCCCTTCCTCTCGCAGGTTTCACGCTACCCTCTCGACGGCCCTGTCTTTCTGATCGAGGAAGATTCCGAACAACACGAAAAAA	CGCGGCGTACCCCTTCCTCTCGCAGGTTTCACGCTACCCTCTCGACGGCCCTGTCTTTCTGATCGAGGAAGATTCCGAACAACACGAAAAAA
2_28	TRR1_Uregion_TRR2_13Aug2024	184426	+	pac2_b	81747	81787	81747	81787	AAAAATCATTGTTCCCGACTTCTCTTTTCTGGACGCCGCG	AAAAATCATTGTTCCCGACTTCTCTTTTCTGGACGCCGCG
2_29	TRR1_Uregion_TRR2_13Aug2024	184426	+	pac2_b	85696	85759	85696	85759	AAAAAAGAAACAGAGGACACCTCGACGATCGTGGGCCGTATCAACGGTTTGCACTTCACGGCG	AAAAAAGAAACAGAGGACACCTCGACGATCGTGGGCCGTATCAACGGTTTGCACTTCACGGCG
2_30	TRR1_Uregion_TRR2_13Aug2024	184426	+	pac2_b	85928	85982	85928	85982	AAAAAGAAAAGGGTTCCGAAAAGTTTCCCGTTTGCGAGTTCGTCCACCGCGGCA	AAAAAGAAAAGGGTTCCGAAAAGTTTCCCGTTTGCGAGTTCGTCCACCGCGGCA
2_31	TRR1_Uregion_TRR2_13Aug2024	184426	+	pac2_b	98840	98865	98840	98865	AAAAACGACCGTCTCTCTCGTGGCG	CGGTACAGGGAGCAGAGCGCAAAAACGACCGTCTCTCTCGTGGCGGCGGACATCGACAGTTCGTG
2_32	TRR1_Uregion_TRR2_13Aug2024	184426	+	pac2_b	98840	98868	98840	98868	AAAAACGACCGTCTCTCTCGTGGCGGCG	CGGTACAGGGAGCAGAGCGCAAAAACGACCGTCTCTCTCGTGGCGGCGGACATCGACAGTTCGTGGAT
2_33	TRR1_Uregion_TRR2_13Aug2024	184426	+	pac2_b	100157	100185	100157	100185	AAAAATGCTATCGGGGTTCACCGCGCCG	CATTCAGCGTCCCTGTACACAAAAATGCTATCGGGGTTCACCGCGCCGTGAACGATCCCCAGCCCGTG
2_34	TRR1_Uregion_TRR2_13Aug2024	184426	+	pac2_b	119678	119769	119678	119769	AAAAAACCGCAATAGGGTGTGCGATTCTTCGCTTCGACTGTCCGGGTTGAACTCGACCGGCACAGACCTGCGCATCTCTCGGAACACGGCG	AAAAAACCGCAATAGGGTGTGCGATTCTTCGCTTCGACTGTCCGGGTTGAACTCGACCGGCACAGACCTGCGCATCTCTCGGAACACGGCG
2_35	TRR1_Uregion_TRR2_13Aug2024	184426	+	pac2_b	122337	122431	122337	122431	AAAAAGCGGGTGTGTTGAACCTTCTGAGATCGCTTCCTGAAGTCTCTAATGAGGGGACGTATTTTATTCTCCCACACGCCCGCGTTTCGCGGCT	AAAAAGCGGGTGTGTTGAACCTTCTGAGATCGCTTCCTGAAGTCTCTAATGAGGGGACGTATTTTATTCTCCCACACGCCCGCGTTTCGCGGCT
2_36	TRR1_Uregion_TRR2_13Aug2024	184426	+	pac2_b	123107	123138	123107	123138	AAAAACCACAGTTTCGATGTCGAACGCGGCT	TCAGGATCGAGGTTGTTTTCAAAAACCACAGTTTCGATGTCGAACGCGGCTTCTCGTTTGATCGCCGGAAT
2_37	TRR1_Uregion_TRR2_13Aug2024	184426	+	pac2_b	124092	124119	124092	124119	AAAAACAGCCTCAAGGGGGACGCCGCG	CCCTCTTTCTGGCCTTTGACAAAAACAGCCTCAAGGGGGACGCCGCGTCTAAACGGATGAGCATCGG
2_38	TRR1_Uregion_TRR2_13Aug2024	184426	+	pac2_b	125498	125583	125498	125583	AAAAAAAGAGAGCCATTTTCCGCGTTTCCTCAGCCCATTTAGCGACTCCGCATACTGCCCGGTGAAGACGACATCGGCCGCGGTG	AAAAAAAGAGAGCCATTTTCCGCGTTTCCTCAGCCCATTTAGCGACTCCGCATACTGCCCGGTGAAGACGACATCGGCCGCGGTG
2_39	TRR1_Uregion_TRR2_13Aug2024	184426	+	pac2_b	126810	126904	126810	126904	AAAAATACGTTAGAAAAACTAAGCAACATCAGACTTCCCAACAAAGGCGCAAAAAAAAGAACCCCTCTGGTACAGGGCGTAAAACCACGCGGTG	AAAAATACGTTAGAAAAACTAAGCAACATCAGACTTCCCAACAAAGGCGCAAAAAAAAGAACCCCTCTGGTACAGGGCGTAAAACCACGCGGTG
2_40	TRR1_Uregion_TRR2_13Aug2024	184426	+	pac2_b	126823	126904	126823	126904	AAAAACTAAGCAACATCAGACTTCCCAACAAAGGCGCAAAAAAAAGAACCCCTCTGGTACAGGGCGTAAAACCACGCGGTG	AAAAACTAAGCAACATCAGACTTCCCAACAAAGGCGCAAAAAAAAGAACCCCTCTGGTACAGGGCGTAAAACCACGCGGTG
2_41	TRR1_Uregion_TRR2_13Aug2024	184426	+	pac2_b	126860	126904	126860	126904	AAAAAAAAGAACCCCTCTGGTACAGGGCGTAAAACCACGCGGTG	AAAAAAAAGAACCCCTCTGGTACAGGGCGTAAAACCACGCGGTG
2_42	TRR1_Uregion_TRR2_13Aug2024	184426	+	pac2_b	138891	138969	138891	138969	AAAAAGGTCAATGTTCTGCATGTCCCCACTAACGAAAAGCTGGCTTACCTTTTTGCTCACACCACCCACTTTGCGGCG	AAAAAGGTCAATGTTCTGCATGTCCCCACTAACGAAAAGCTGGCTTACCTTTTTGCTCACACCACCCACTTTGCGGCG
2_43	TRR1_Uregion_TRR2_13Aug2024	184426	+	pac2_b	140946	141004	140946	141004	AAAAATGCTATCGCCTTTGTTTACGTTCACGTGGTAGTATCCACTGTTGACGGCGGCG	AAAAATGCTATCGCCTTTGTTTACGTTCACGTGGTAGTATCCACTGTTGACGGCGGCG
2_44	TRR1_Uregion_TRR2_13Aug2024	184426	+	pac2_b	142925	142961	142925	142961	AAAAACGTGTCCGCCCAAGCCATGACGTTCGAGGCG	TTATTTTTACACCGTCGGTCAAAAACGTGTCCGCCCAAGCCATGACGTTCGAGGCGCTGTCCAGCAAAGCCACCGT
2_45	TRR1_Uregion_TRR2_13Aug2024	184426	+	pac2_b	145244	145315	145244	145315	AAAAACGTCCCCGGGAACGCTCCCTCACCCAGGATCCTCGGAGAGAGGGAATCCTCGATACGTCCGCTGCG	AAAAACGTCCCCGGGAACGCTCCCTCACCCAGGATCCTCGGAGAGAGGGAATCCTCGATACGTCCGCTGCG
2_46	TRR1_Uregion_TRR2_13Aug2024	184426	+	pac2_b	148072	148166	148072	148166	AAAAACGCTTTCCCCGATGTTCCCCTCCATGTACATTTTCTTCGGCAAGACCAGGACGTAATCTTTGCTTTCGCCGGGCAGAGCCGCCACGGCG	AAAAACGCTTTCCCCGATGTTCCCCTCCATGTACATTTTCTTCGGCAAGACCAGGACGTAATCTTTGCTTTCGCCGGGCAGAGCCGCCACGGCG
2_47	TRR1_Uregion_TRR2_13Aug2024	184426	+	pac2_b	153805	153907	153805	153907	AAAAATGCACTCGCCTTGCGAGAGGCTGACGAGCTCAAAAAACTTATGGATCAGGGCGTGGTAGAGGGGCCTGTTGTTGTTAGTGTAGTTGGATGAGCGGCG	AAAAATGCACTCGCCTTGCGAGAGGCTGACGAGCTCAAAAAACTTATGGATCAGGGCGTGGTAGAGGGGCCTGTTGTTGTTAGTGTAGTTGGATGAGCGGCG
2_48	TRR1_Uregion_TRR2_13Aug2024	184426	+	pac2_b	153841	153907	153841	153907	AAAAAACTTATGGATCAGGGCGTGGTAGAGGGGCCTGTTGTTGTTAGTGTAGTTGGATGAGCGGCG	AAAAAACTTATGGATCAGGGCGTGGTAGAGGGGCCTGTTGTTGTTAGTGTAGTTGGATGAGCGGCG
2_49	TRR1_Uregion_TRR2_13Aug2024	184426	+	pac2_b	154163	154259	154163	154259	AAAAAACACGTCTGGTGCTCGCTCAACCCACCCGCACTCTCTGCTCCAGAGGGCCCGAGAATGCTCATCGCTGCCGCCGTCGCCGATGACGCGGTG	AAAAAACACGTCTGGTGCTCGCTCAACCCACCCGCACTCTCTGCTCCAGAGGGCCCGAGAATGCTCATCGCTGCCGCCGTCGCCGATGACGCGGTG
2_50	TRR1_Uregion_TRR2_13Aug2024	184426	+	pac2_b	154631	154717	154631	154717	AAAAACGTCCCGGAACTCCTGCGGCTGAAACTGTTCGACTGAGACGTAAATCTCCTCCGTCGTCAAGAACCACAACGACCGCTGCG	AAAAACGTCCCGGAACTCCTGCGGCTGAAACTGTTCGACTGAGACGTAAATCTCCTCCGTCGTCAAGAACCACAACGACCGCTGCG
2_51	TRR1_Uregion_TRR2_13Aug2024	184426	+	pac2_b	157005	157101	157005	157101	AAAAAGGCTCTGTTGTCTCGGCTCCGGGAAGATACCGATGTGAGACCGTTGGCCGAAGACGCCGATGGCCTGTGCTTATTTTCGGACAGCACGGCG	AAAAAGGCTCTGTTGTCTCGGCTCCGGGAAGATACCGATGTGAGACCGTTGGCCGAAGACGCCGATGGCCTGTGCTTATTTTCGGACAGCACGGCG
2_52	TRR1_Uregion_TRR2_13Aug2024	184426	+	pac2_b	158298	158382	158298	158382	AAAAAAAAAGAAATGGTAGACCTGGTACGGTCCGTGCTCAAAGAAGATCTGCAATCCCACCTGAAAGATTTTACCATCGCGGAG	AAAAAAAAAGAAATGGTAGACCTGGTACGGTCCGTGCTCAAAGAAGATCTGCAATCCCACCTGAAAGATTTTACCATCGCGGAG
2_53	TRR1_Uregion_TRR2_13Aug2024	184426	+	pac2_b	158590	158630	158590	158630	AAAAAATTGTGCAGTCGATCCAAGCCTCGGCCACGCGGCC	AAAAAATTGTGCAGTCGATCCAAGCCTCGGCCACGCGGCC
2_54	TRR1_Uregion_TRR2_13Aug2024	184426	+	pac2_b	175660	175733	175660	175733	AAAAAACCACCTGGTGTTCGAGGGCGCTCAGGTCCTGCTGACCCGTTGCAAACAGGTGGATCACACCGCCGCG	AAAAAACCACCTGGTGTTCGAGGGCGCTCAGGTCCTGCTGACCCGTTGCAAACAGGTGGATCACACCGCCGCG
2_55	TRR1_Uregion_TRR2_13Aug2024	184426	-	pac2_b	10654	10731	173695	173772	AAAAAAACGACGTAAGCAGCGAAGAGCCCGTCTCGCCCTCCTTACTCTTCTTCCGCGGACCGGCGAGGTCCGCGGCA	AAAAAAACGACGTAAGCAGCGAAGAGCCCGTCTCGCCCTCCTTACTCTTCTTCCGCGGACCGGCGAGGTCCGCGGCA
2_56	TRR1_Uregion_TRR2_13Aug2024	184426	-	pac2_b	14824	14892	169534	169602	AAAAACAGCTAAAGATCCTCAGCGGACATCACGCTTCGGCGCTGAAGACCAAGGACGAGGACGCTGCG	AAAAACAGCTAAAGATCCTCAGCGGACATCACGCTTCGGCGCTGAAGACCAAGGACGAGGACGCTGCG
2_57	TRR1_Uregion_TRR2_13Aug2024	184426	-	pac2	15007	15066	169360	169419	AAAAACTGCAGCAGGAAAGCCAAAAAGCGTTGAGCCACATCCGGGAGCAACTCGCGGCG	AAAAACTGCAGCAGGAAAGCCAAAAAGCGTTGAGCCACATCCGGGAGCAACTCGCGGCG
2_58	TRR1_Uregion_TRR2_13Aug2024	184426	-	pac2_b	15007	15066	169360	169419	AAAAACTGCAGCAGGAAAGCCAAAAAGCGTTGAGCCACATCCGGGAGCAACTCGCGGCG	AAAAACTGCAGCAGGAAAGCCAAAAAGCGTTGAGCCACATCCGGGAGCAACTCGCGGCG
2_59	TRR1_Uregion_TRR2_13Aug2024	184426	-	pac2_b	15028	15066	169360	169398	AAAAAGCGTTGAGCCACATCCGGGAGCAACTCGCGGCG	AAAACTGCAGCAGGAAAGCCAAAAAGCGTTGAGCCACATCCGGGAGCAACTCGCGGCGGCCGAAGAGAAGCTGCGACA
2_60	TRR1_Uregion_TRR2_13Aug2024	184426	-	pac2_b	15316	15420	169006	169110	AAAAAGAGATGATTAGTTTTCAAAAGGAGATCCGGGACCTGGAGAACCTGACCGTTGGCGGGTGCCACACCGTGTCGAAATGTGTCGCCACGTCCACCGCGGAG	AAAAAGAGATGATTAGTTTTCAAAAGGAGATCCGGGACCTGGAGAACCTGACCGTTGGCGGGTGCCACACCGTGTCGAAATGTGTCGCCACGTCCACCGCGGAG
2_61	TRR1_Uregion_TRR2_13Aug2024	184426	-	pac2_b	18824	18900	165526	165602	AAAAAGATGTTCTGCGAACGCCATGAGGCAAGCAACAAGGCTTTTCGATGCCTTAACGAAAATGAAAAACGCCGCG	AAAAAGATGTTCTGCGAACGCCATGAGGCAAGCAACAAGGCTTTTCGATGCCTTAACGAAAATGAAAAACGCCGCG
2_62	TRR1_Uregion_TRR2_13Aug2024	184426	-	pac2_b	26193	26271	158155	158233	AAAAATAGTTTGACGGCGCCTGGTTCAGGAGGGACCCAGAGTCCGGCTGCCACATGTTGTGCTGCCAGGGGAGCGGCG	AAAAATAGTTTGACGGCGCCTGGTTCAGGAGGGACCCAGAGTCCGGCTGCCACATGTTGTGCTGCCAGGGGAGCGGCG
2_63	TRR1_Uregion_TRR2_13Aug2024	184426	-	pac2_b	27689	27724	156702	156737	AAAAAAGGCGAGGAGCTTTTCGTATTGCTGCGGCG	AACTTGTGGCCGAAACGCAGAAAAAAGGCGAGGAGCTTTTCGTATTGCTGCGGCGTAAAGGTTTGGAAACAGATG
2_64	TRR1_Uregion_TRR2_13Aug2024	184426	-	pac2_b	32522	32595	151831	151904	AAAAAAAACGCCGAACGAGAACGAGGCCCCAGGGATCGCCAGCGGACAGGAGCCCGGGGGGTTCTGCGCGGCA	AAAAAAAACGCCGAACGAGAACGAGGCCCCAGGGATCGCCAGCGGACAGGAGCCCGGGGGGTTCTGCGCGGCA
2_65	TRR1_Uregion_TRR2_13Aug2024	184426	-	pac2	35589	35652	148774	148837	CGGGGCGTTTTGGGCAGCAGCACGGAGACGTTCCTGAAGTGGTTCTTTGGGGAGCGCCAAAAA	CGGGGCGTTTTGGGCAGCAGCACGGAGACGTTCCTGAAGTGGTTCTTTGGGGAGCGCCAAAAA
2_66	TRR1_Uregion_TRR2_13Aug2024	184426	-	pac2_b	41513	41529	142897	142913	AAAAATAAGCGCGGCC	ACGTTTTTGACCGACGGTGTAAAAATAAGCGCGGCCGCCGAGGAACTGATAGACAT
2_67	TRR1_Uregion_TRR2_13Aug2024	184426	-	pac2_b	48504	48555	135871	135922	AAAAACTCGGCAATTCGGTATAGATCACATCTTCCGACGCATTGCGCGGCC	AAAAACTCGGCAATTCGGTATAGATCACATCTTCCGACGCATTGCGCGGCC
2_68	TRR1_Uregion_TRR2_13Aug2024	184426	-	pac2	49030	49059	135367	135396	AAAAATGCGTTCTGAGAAACAACGCGGCG	AAAAATGCGTTCTGAGAAACAACGCGGCG
2_69	TRR1_Uregion_TRR2_13Aug2024	184426	-	pac2_b	49030	49059	135367	135396	AAAAATGCGTTCTGAGAAACAACGCGGCG	GCTTTCAGAGACTCTCTTAGAAAAATGCGTTCTGAGAAACAACGCGGCGGGCGGTCATTGCGCCACCTC
2_70	TRR1_Uregion_TRR2_13Aug2024	184426	-	pac2_b	54920	55006	129420	129506	AAAAAATGACATAGACATAAAACAGTCTATTGATCTTGAATTTTGTTTTGTTCCCACAGGTACAAGACCATTGTTACTCAGCGGCG	AAAAAATGACATAGACATAAAACAGTCTATTGATCTTGAATTTTGTTTTGTTCCCACAGGTACAAGACCATTGTTACTCAGCGGCG
2_71	TRR1_Uregion_TRR2_13Aug2024	184426	-	pac2	60307	60393	124033	124119	CGCGGCGTCCCCCTTGAGGCTGTTTTTGTCAAAGGCCAGAAAGAGGGGGTAATACAACTTTGAACCGAAGGAAACGGTTTCAAAAA	CGCGGCGTCCCCCTTGAGGCTGTTTTTGTCAAAGGCCAGAAAGAGGGGGTAATACAACTTTGAACCGAAGGAAACGGTTTCAAAAA
2_72	TRR1_Uregion_TRR2_13Aug2024	184426	-	pac2_b	64158	64228	120198	120268	AAAAAAAGAGGCGCATCGGTGTGGGTGCTGACAAGGGCGGAAAAGTGAGCAGCGTAACCTTATCGCGCCG	AAAAAAAGAGGCGCATCGGTGTGGGTGCTGACAAGGGCGGAAAAGTGAGCAGCGTAACCTTATCGCGCCG
2_73	TRR1_Uregion_TRR2_13Aug2024	184426	-	pac2_b	64891	64943	119483	119535	AAAAAAACACCCGGAGGTCTTTGGCCTCGTGGCCGAAGGATCATCGGCGGCG	AAAAAAACACCCGGAGGTCTTTGGCCTCGTGGCCGAAGGATCATCGGCGGCG
2_74	TRR1_Uregion_TRR2_13Aug2024	184426	-	pac2_b	73692	73736	110690	110734	AAAAATTAGAAAAAGACGCAGAACTGAAAAATGTGTGCGCGGCA	AAAAATTAGAAAAAGACGCAGAACTGAAAAATGTGTGCGCGGCA
2_75	TRR1_Uregion_TRR2_13Aug2024	184426	-	pac2_b	73701	73736	110690	110725	AAAAAGACGCAGAACTGAAAAATGTGTGCGCGGCA	ATAGATAATCGAAAAATTAGAAAAAGACGCAGAACTGAAAAATGTGTGCGCGGCAGCCGAGTTAACAGTTGGGAG
2_76	TRR1_Uregion_TRR2_13Aug2024	184426	-	pac2_b	73718	73736	110690	110708	AAAAATGTGTGCGCGGCA	TAGAAAAAGACGCAGAACTGAAAAATGTGTGCGCGGCAGCCGAGTTAACAGTTGGGAG
2_77	TRR1_Uregion_TRR2_13Aug2024	184426	-	pac2_b	75672	75689	108737	108754	AAAAAACATCCGCGGTG	GAGCAAATTCACGCAAAGTTAAAAAACATCCGCGGTGGTGTGCATGTCCCTCATCTC
2_78	TRR1_Uregion_TRR2_13Aug2024	184426	-	pac2_b	78320	78407	106019	106106	AAAAAAAAATTAAAATAAAGCATGACGGGTCTCGTCAAAGAACTGGCTACGTGGAGAGTCCGTGTCATCCTCGTCCTCGTCTCGGCG	AAAAAAAAATTAAAATAAAGCATGACGGGTCTCGTCAAAGAACTGGCTACGTGGAGAGTCCGTGTCATCCTCGTCCTCGTCTCGGCG
2_79	TRR1_Uregion_TRR2_13Aug2024	184426	-	pac2_b	79814	79886	104540	104612	AAAAAGATTCCCATCTTTAATTTGTACACAACGCCCATGCTCAACTTTACCTGTCAGCCACCGGGCTCGGCG	AAAAAGATTCCCATCTTTAATTTGTACACAACGCCCATGCTCAACTTTACCTGTCAGCCACCGGGCTCGGCG
2_80	TRR1_Uregion_TRR2_13Aug2024	184426	-	pac2	81425	81549	102877	103001	AAAAAGGAAAGCACGACAAGCGACCCTGCGACGCGGCGCGCCTCCTTTCCCTGGGCCGTGGCCCTCGGGATACCGGCGGCGATGACAATCGTCTTCGCGTGCATTTGGTTTTGTTTTAAAAAAA	AAAAAGGAAAGCACGACAAGCGACCCTGCGACGCGGCGCGCCTCCTTTCCCTGGGCCGTGGCCCTCGGGATACCGGCGGCGATGACAATCGTCTTCGCGTGCATTTGGTTTTGTTTTAAAAAAA
2_81	TRR1_Uregion_TRR2_13Aug2024	184426	-	pac2_b	81425	81463	102963	103001	AAAAAGGAAAGCACGACAAGCGACCCTGCGACGCGGCG	AGAGGCTTGTCACGTTTCTTAAAAAGGAAAGCACGACAAGCGACCCTGCGACGCGGCGCGCCTCCTTTCCCTGGGCCG
2_82	TRR1_Uregion_TRR2_13Aug2024	184426	-	pac2_b	81425	81506	102920	103001	AAAAAGGAAAGCACGACAAGCGACCCTGCGACGCGGCGCGCCTCCTTTCCCTGGGCCGTGGCCCTCGGGATACCGGCGGCG	AAAAAGGAAAGCACGACAAGCGACCCTGCGACGCGGCGCGCCTCCTTTCCCTGGGCCGTGGCCCTCGGGATACCGGCGGCG
2_83	TRR1_Uregion_TRR2_13Aug2024	184426	-	pac2_b	89017	89095	95331	95409	AAAAAGCTACCGCGGAAGGCCTCCGTACTGTCCATCTTACGAAGCCCTCGGTCTGCCATGTGGTGAAGGTACACGGCG	AAAAAGCTACCGCGGAAGGCCTCCGTACTGTCCATCTTACGAAGCCCTCGGTCTGCCATGTGGTGAAGGTACACGGCG
2_84	TRR1_Uregion_TRR2_13Aug2024	184426	-	pac2_b	103781	103864	80562	80645	AAAAACCGCTATGGGTTTTGTGGTATCGACCCCGCGCCTGATGAAAACACACGTCCACGCATCGCACCACGTCTCTCGCGTCG	AAAAACCGCTATGGGTTTTGTGGTATCGACCCCGCGCCTGATGAAAACACACGTCCACGCATCGCACCACGTCTCTCGCGTCG
2_85	TRR1_Uregion_TRR2_13Aug2024	184426	-	pac2_b	108398	108501	75925	76028	AAAAAGGTTGGCGCTGAGGCACATCAGCTCGGGCACGTACCACGCCCATTTCTTCGACCTGTTTTTCTATTACACCTGGTGCGTTCAACTGCCCTTCGCCGCG	AAAAAGGTTGGCGCTGAGGCACATCAGCTCGGGCACGTACCACGCCCATTTCTTCGACCTGTTTTTCTATTACACCTGGTGCGTTCAACTGCCCTTCGCCGCG
2_86	TRR1_Uregion_TRR2_13Aug2024	184426	-	pac2	111237	111336	73090	73189	CGCGGCGTTCCTGTGAGTTTTTGAGTGAACCATGCAGTGTAAGCCCGTTTCCTTGGAAATCAGCAGCGCAGACCCGTCTGTTTCGCTTTTCAGAAAAAA	CGCGGCGTTCCTGTGAGTTTTTGAGTGAACCATGCAGTGTAAGCCCGTTTCCTTGGAAATCAGCAGCGCAGACCCGTCTGTTTCGCTTTTCAGAAAAAA
2_87	TRR1_Uregion_TRR2_13Aug2024	184426	-	pac2_b	111330	111382	73044	73096	AAAAAAGCAATCCCGTCCGTAAGTGCTGTTTATTTTCTTCAGGGCCTCGGCG	AAAAAAGCAATCCCGTCCGTAAGTGCTGTTTATTTTCTTCAGGGCCTCGGCG
2_88	TRR1_Uregion_TRR2_13Aug2024	184426	-	pac2_b	116421	116514	67912	68005	AAAAAACACGCACGCAAAGTGTTCGGACAGAAAGACGTGACGGTCAGGGACGTCTACACCCTCAGCAGCGTGATGGTGAAAGTCACCGCGGCT	AAAAAACACGCACGCAAAGTGTTCGGACAGAAAGACGTGACGGTCAGGGACGTCTACACCCTCAGCAGCGTGATGGTGAAAGTCACCGCGGCT
2_89	TRR1_Uregion_TRR2_13Aug2024	184426	-	pac2_b	118003	118071	66355	66423	AAAAAGCATAAAGTGTCCAGAAAACCGACTGGGGTCTTTTGTGGTTTCTGGTGTAGCACACCGTGGCG	AAAAAGCATAAAGTGTCCAGAAAACCGACTGGGGTCTTTTGTGGTTTCTGGTGTAGCACACCGTGGCG
2_90	TRR1_Uregion_TRR2_13Aug2024	184426	-	pac2_b	118754	118819	65607	65672	AAAAACTTCATCCGTGTAAATCTGCGGTTCCCTCGCTTCGTCACGGTCGCTCTGTTCGCGCGACG	AAAAACTTCATCCGTGTAAATCTGCGGTTCCCTCGCTTCGTCACGGTCGCTCTGTTCGCGCGACG
2_91	TRR1_Uregion_TRR2_13Aug2024	184426	-	pac2_b	118754	118824	65602	65672	AAAAACTTCATCCGTGTAAATCTGCGGTTCCCTCGCTTCGTCACGGTCGCTCTGTTCGCGCGACGAGGCG	AAAAACTTCATCCGTGTAAATCTGCGGTTCCCTCGCTTCGTCACGGTCGCTCTGTTCGCGCGACGAGGCG
2_92	TRR1_Uregion_TRR2_13Aug2024	184426	-	pac2_b	125444	125509	58917	58982	AAAAATGACAAAATCCGCTCCCATGAAAAAAGCCGCGATGGTCCTGAGACATTACAACCCCGGCG	AAAAATGACAAAATCCGCTCCCATGAAAAAAGCCGCGATGGTCCTGAGACATTACAACCCCGGCG
2_93	TRR1_Uregion_TRR2_13Aug2024	184426	-	pac2_b	125469	125509	58917	58957	AAAAAAGCCGCGATGGTCCTGAGACATTACAACCCCGGCG	AAAAAAGCCGCGATGGTCCTGAGACATTACAACCCCGGCG
1_3	TRR1_Uregion_TRR2_13Aug2024	184426	-	pac1	163614	163630	20796	20812	CCCCCCTTTTTCCCCC	CTCTCTCTCTCGGGCCCAAACCCCCCTTTTTCCCCCGGAGAAAAAAAAAAATCGGC
2_94	TRR1_Uregion_TRR2_13Aug2024	184426	-	pac2_b	163634	163690	20736	20792	AAAAAAAAAAATCGGCGCGTTTCGAACGGGGGCCAGGGACAGGCCGGGTCGCCGCG	AAAAAAAAAAATCGGCGCGTTTCGAACGGGGGCCAGGGACAGGCCGGGTCGCCGCG
2_95	TRR1_Uregion_TRR2_13Aug2024	184426	-	pac2_b	163634	163710	20716	20792	AAAAAAAAAAATCGGCGCGTTTCGAACGGGGGCCAGGGACAGGCCGGGTCGCCGCGGGCCGCCGGGGGGCGCTGCG	AAAAAAAAAAATCGGCGCGTTTCGAACGGGGGCCAGGGACAGGCCGGGTCGCCGCGGGCCGCCGGGGGGCGCTGCG
2_96	TRR1_Uregion_TRR2_13Aug2024	184426	-	pac2_b	166675	166757	17669	17751	AAAAAAAAAAAAAAGGAAAGTGTCTTTCTTACGCACGCAGAGAGGTCTGGTAAAGCACGGGGAAGCGTTGTAAAGCGCAGCG	AAAAAAAAAAAAAAGGAAAGTGTCTTTCTTACGCACGCAGAGAGGTCTGGTAAAGCACGGGGAAGCGTTGTAAAGCGCAGCG
1_4	TRR1_Uregion_TRR2_13Aug2024	184426	-	pac1	167129	167157	17269	17297	CCCCCCCCTTTTTTAATAATGCCCCCCC	ATCTACCTCTCTCTGTCTGACCCCCCCCTTTTTTAATAATGCCCCCCCCCCTTCCTGCAGGCTGGCCT
1_5	TRR1_Uregion_TRR2_13Aug2024	184426	-	pac1	167205	167221	17205	17221	CCCCCCTTTTTCCCCC	CCCCTGGGGGGAGGCCCAAACCCCCCTTTTTCCCCCGGAGAAAAAAAAAATCGGCG
2_97	TRR1_Uregion_TRR2_13Aug2024	184426	-	pac2_b	167225	167280	17146	17201	AAAAAAAAAATCGGCGCGTTTCGAACGGGGGCCAGGGACAGGCCGGGTCGCCGCG	AAAAAAAAAATCGGCGCGTTTCGAACGGGGGCCAGGGACAGGCCGGGTCGCCGCG
2_98	TRR1_Uregion_TRR2_13Aug2024	184426	-	pac2_b	167225	167300	17126	17201	AAAAAAAAAATCGGCGCGTTTCGAACGGGGGCCAGGGACAGGCCGGGTCGCCGCGGGCCGCCGGGGGGCGCTGCG	AAAAAAAAAATCGGCGCGTTTCGAACGGGGGCCAGGGACAGGCCGGGTCGCCGCGGGCCGCCGGGGGGCGCTGCG
2_99	TRR1_Uregion_TRR2_13Aug2024	184426	-	pac2_b	169402	169484	14942	15024	AAAAAAAAAAAAAAGGAAAGTGTCTTTCTTACGCACGCAGAGAGGTCTGGTAAAGCACGGGGAAGCGTTGTAAAGCGCAGCG	AAAAAAAAAAAAAAGGAAAGTGTCTTTCTTACGCACGCAGAGAGGTCTGGTAAAGCACGGGGAAGCGTTGTAAAGCGCAGCG
1_6	TRR1_Uregion_TRR2_13Aug2024	184426	-	pac1	169856	169884	14542	14570	CCCCCCCCTTTTTTAATAATGCCCCCCC	ATCTACCTCTCTCTGTCTGACCCCCCCCTTTTTTAATAATGCCCCCCCCCCTTCCTGCAGGCTGGCCT
1_7	TRR1_Uregion_TRR2_13Aug2024	184426	-	pac1	169931	169947	14479	14495	CCCCCCTTTTTCCCCC	GCCCCTGGGGGGGGCCCAAACCCCCCTTTTTCCCCCGGAGAAAAAAAAAATCGGCG
2_100	TRR1_Uregion_TRR2_13Aug2024	184426	-	pac2_b	169951	170006	14420	14475	AAAAAAAAAATCGGCGCGTTTCGAACGGGGGCCAGGGACAGGCCGGGTCGCCGCG	AAAAAAAAAATCGGCGCGTTTCGAACGGGGGCCAGGGACAGGCCGGGTCGCCGCG
2_101	TRR1_Uregion_TRR2_13Aug2024	184426	-	pac2_b	169951	170026	14400	14475	AAAAAAAAAATCGGCGCGTTTCGAACGGGGGCCAGGGACAGGCCGGGTCGCCGCGGGCCGCCGGGGGGCGCTGCG	AAAAAAAAAATCGGCGCGTTTCGAACGGGGGCCAGGGACAGGCCGGGTCGCCGCGGGCCGCCGGGGGGCGCTGCG
2_102	TRR1_Uregion_TRR2_13Aug2024	184426	-	pac2_b	172128	172210	12216	12298	AAAAAAAAAAAAAAGGAAAGTGTCTTTCTTACGCACGCAGAGAGGTCTGGTAAAGCACGGGGAAGCGTTGTAAAGCGCAGCG	AAAAAAAAAAAAAAGGAAAGTGTCTTTCTTACGCACGCAGAGAGGTCTGGTAAAGCACGGGGAAGCGTTGTAAAGCGCAGCG
1_8	TRR1_Uregion_TRR2_13Aug2024	184426	-	pac1	172582	172610	11816	11844	CCCCCCCCTTTTTTAATAATGCCCCCCC	ATCTACCTCTCTCTGTCTGACCCCCCCCTTTTTTAATAATGCCCCCCCCCCTTCCTGCAGGCTGGCCT
1_9	TRR1_Uregion_TRR2_13Aug2024	184426	-	pac1	172658	172674	11752	11768	CCCCCCTTTTTCCCCC	CCCCTGGGGGGAGGCCCAAACCCCCCTTTTTCCCCCGGAGAAAAAAAAAATCGGCG
2_103	TRR1_Uregion_TRR2_13Aug2024	184426	-	pac2_b	172678	172733	11693	11748	AAAAAAAAAATCGGCGCGTTTCGAACGGGGGCCAGGGACAGGCCGGGTCGCCGCG	AAAAAAAAAATCGGCGCGTTTCGAACGGGGGCCAGGGACAGGCCGGGTCGCCGCG
2_104	TRR1_Uregion_TRR2_13Aug2024	184426	-	pac2_b	172678	172753	11673	11748	AAAAAAAAAATCGGCGCGTTTCGAACGGGGGCCAGGGACAGGCCGGGTCGCCGCGGGCCGCCGGGGGGCGCTGCG	AAAAAAAAAATCGGCGCGTTTCGAACGGGGGCCAGGGACAGGCCGGGTCGCCGCGGGCCGCCGGGGGGCGCTGCG
2_105	TRR1_Uregion_TRR2_13Aug2024	184426	-	pac2_b	174855	174937	9489	9571	AAAAAAAAAAAAAAGGAAAGTGTCTTTCTTACGCACGCAGAGAGGTCTGGTAAAGCACGGGGAAGCGTTGTAAAGCGCAGCG	AAAAAAAAAAAAAAGGAAAGTGTCTTTCTTACGCACGCAGAGAGGTCTGGTAAAGCACGGGGAAGCGTTGTAAAGCGCAGCG
1_10	TRR1_Uregion_TRR2_13Aug2024	184426	-	pac1	175309	175337	9089	9117	CCCCCCCCTTTTTTAATAATGCCCCCCC	ATCTACCTCTCTCTGTCTGACCCCCCCCTTTTTTAATAATGCCCCCCCCCCTTCCTGCAGGCTGGCCT
1_11	TRR1_Uregion_TRR2_13Aug2024	184426	-	pac1	175384	175400	9026	9042	CCCCCCTTTTTCCCCC	GCCCCTGGGGGGGGCCCAAACCCCCCTTTTTCCCCCGGAGAAAAAAAAAATCGGCG
2_106	TRR1_Uregion_TRR2_13Aug2024	184426	-	pac2_b	175404	175459	8967	9022	AAAAAAAAAATCGGCGCGTTTCGAACGGGGGCCAGGGACAGGCCGGGTCGCCGCG	AAAAAAAAAATCGGCGCGTTTCGAACGGGGGCCAGGGACAGGCCGGGTCGCCGCG
2_107	TRR1_Uregion_TRR2_13Aug2024	184426	-	pac2_b	175404	175479	8947	9022	AAAAAAAAAATCGGCGCGTTTCGAACGGGGGCCAGGGACAGGCCGGGTCGCCGCGGGCCGCCGGGGGGCGCTGCG	AAAAAAAAAATCGGCGCGTTTCGAACGGGGGCCAGGGACAGGCCGGGTCGCCGCGGGCCGCCGGGGGGCGCTGCG
2_108	TRR1_Uregion_TRR2_13Aug2024	184426	-	pac2_b	177581	177663	6763	6845	AAAAAAAAAAAAAAGGAAAGTGTCTTTCTTACGCACGCAGAGAGGTCTGGTAAAGCACGGGGAAGCGTTGTAAAGCGCAGCG	AAAAAAAAAAAAAAGGAAAGTGTCTTTCTTACGCACGCAGAGAGGTCTGGTAAAGCACGGGGAAGCGTTGTAAAGCGCAGCG
1_12	TRR1_Uregion_TRR2_13Aug2024	184426	-	pac1	178035	178063	6363	6391	CCCCCCCCTTTTTTAATAATGCCCCCCC	ATCTACCTCTCTCTGTCTGACCCCCCCCTTTTTTAATAATGCCCCCCCCCCTTCCTGCAGGCTGGCCT
1_13	TRR1_Uregion_TRR2_13Aug2024	184426	-	pac1	179295	179322	5104	5131	CCCCCCTTTTTTTATAATAGCCCCCCC	AGGGGGCGCTGCATGTCCGACCCCCCTTTTTTTATAATAGCCCCCCCCTTCCTGCAGGCTGGCCTAC
