# Supplementary material for: Genomic and Epidemiological Investigations Reveal Chromosomal Integration of the Acipenserid Herpesvirus 3 Genome in Lake Sturgeon Acipenser fulvescens
Source: Viruses. 2025 Apr 5;17(4):534. doi: 10.3390/v17040534 (PMC12031113; doi:10.3390/v17040534)
Supplement: Supplementary file 1 [file viruses-17-00534-s001.zip › S5 Data rev rnd2.xlsx]

## Sheet: Titlepage
					S5 Data. Amino acid sequence data for evaluating functional signatures of core proteins involved in virion morphogenesis. Full length protein sequences from each taxa are provided for the A) capsid triplex protein 2 (captri2), B) capsid maturation protease (capmatpro), and C) terminase ATPase subunit 1 (terminaseATPase). Virus taxa are described in Table S2.
					Any use of trade, firm, or product names is for descriptive purposes only and does not imply endorsement by the U.S. Government.

## Sheet: A) captri2
AciHV3lsgo_captri2_AFA116_AF_2012_CA_MB: MSSSVISGLLSDRWVAAERHAEKAKRQRVNPSALYVPGGLFVNVEKTSLDGTNFSFTPTAGGPIANEAKLYSAACSQECHLALTGSGRFCAKALDLFFLPHQTYAVLNTGKEPLTPNDWFMVCRPSVEDKEAQRRATTNPRVAASCGGSANLSASLPIWGDMYATKKLERQYTDSVCHILKREMLNRSEKHQPQDFVSETDMSACYLLYYTERLHELIHGGRNYGNVLGTVEAYANYVKNPAGCPPPTANQLSLLWKDPVLASNLMEGFDIGFKLIKNLMSTTSGVVLQSAFHNPTPRSSNGTVNGSYDGHSTTGTLMTCYIKTFNGV
RaHV3f012015_captri2_orf64_RT_2015_SW_NA: MAYLSGFNVICCQLSKEYKLQQCSRPGNFKAKPLVSIPTRLTNGIFVKLAPVNCGSEYQLIYPSVHGEHISLNDKRGDRLAIVVTPGNVEEQIEVSTAPQCSYELINTGKFPLMTNDVFAVHEPDKLDQEAQMKCLQQNEHAQASLCPNARGQSMVKLLGGLYATTRISPDYTTELRERLKRDLDIALTYEGVQNAPAPLPLDDIPMRTLQTAMNYVANAYALNAALPRNNPAIMAVVADHCNFLRNEANAVPATVAQMRDLFNIPAVRTAFAIAGEHQLDMHPYLTSDTTGIVLQSIVANPTPLSPNVPVYHSRQGTNLTGSRFYAYMTKFNGF
IctHV1auburn1_captri2_orf27_IP_1992_US_NA: MASITGQLSPMYINNVNTRSAYQPYIPVLERFDPRDLEVPKGVFVPLSGAMYFPTVHGMSLPQRRPLGLVQTGGLMSEPMTVDVVPGKLYTVLNTGCDTLRVGDHFMVQFPQPEDTDAQLRASKKPGTRRICNAASFNRMLPLWGGFMAVKKIDPIVPRELMHQLTRDVVTARSSELLYGLAGVYDLVEKTSAAARGVFKDIAEKKAVTKEEVVAAMTADQVDIFRKIVDEFSTMLNCVNFATIGMYHSSTLANPTPSLSQNQVWCNTDGVTEPGLQFHAFIKQFSGV
CyHV3khvu_captri2_orf72_CC_2003_US_NA: MYGLNSASGFLDTEWVEKQGMVTPPEEVAKMLNPHLATMGKPVDVTSLMLPNGIFVPYTPTGPEPNIAIGGGYFYRPSYHGYGSVAEDSDDLQKLHKNVLCRNEGQWTRTALIGVPTTGNFPVDLFDYKNQKYQIVNTGPDALHSGDAFMVEPPSVEASKAQIDSFKRIRAQGSFRQPTLLGGLSATNRVPSELTHRMKHIMARDIGLCMDITTPGQGGVQAGLARLYQAPTELGQAVKNSVMATTLDCMNSLDVIFSMMRRIAALPRGVLETLAEFHNFKHGGPNATMPDPAILIEIWRTPAVADLFMESMDMGFQSIDRLRHCTYGTVIKSTEANPTSTRGEIIYNAYSGQYDTGDTF…
AciHV1wrls_captri2_orf67_AF_2017_US_WI: MSESHLATLSCLISDEWFNFQKRKHEPSRVGQYTDPIGLVVKNQTYLPMGIFCPVTAQIQCNNRAIYPSINGVPLYKLNNVRLGINLKGEFFNRPMDLGYLSHSNYVIINTGSEHLGPNDAFVVVTPNAVESSFQNKALRMNPSCMASSGGVNLKQSSAMWGAFMATRKIPNSSLYYTKHLFNREVDRVNKTDHTPIIDDQHILGAGGLMASLAVRIYDVLANNQTLSDIVSEYNQCVLYNNTASVPNNIDLIKLWQQPILAGLLNAQLNVGVDMLSALSYGTRGEYLYSVMSNPTPFHSNPYSKGNLDGTTPPGASFKGYITQFNGF
HAHV1strain17_captri2_HHV1gp00p58UL18_HS_1972_UK_GG: MLADGFETDIAIPSGISRPDAAALQRCEGRVVFLPTIRRQLTLADVAHESFVSGGVSPDTLGLLLAYRRRFPAVITRVLPTRIVACPLDVGLTHAGTVNLRNTSPVDLCNGDPISLVPPVFEGQATDVRLDSLDLTLRFPVPLPSPLAREIVARLVARGIRDLNPSPRNPGGLPDLNVLYYNGSRLSLLADVQQLGPVNAELRSLVLNMVYSITEGTTIILTLIPRLFALSAQDGYVNALLQMQSVTREAAQLIHPEAPALMQDGERRLPLYEALVAWLTHAGQLGDTLALAPVVRVCTFDGAAVVRSGDMAPVIRYP
TLEOL73I9_captri2_orf55_AS_2016_MU_NA: MSSTRIHEPIRAYTHGLSESKPRSQSVPYGAYKYDSSKNYLPPGLFHFVKDSNRYVPTLHGLSLESVGRLKEVAVCCASSSIVDRPFLNAPHLYEVELINTGHETLKQGDRFSVQLPDRKDVAAQLGVEGDPGYDLNVNKGIWGGLLATRRVNCDCGGDPVEEVVQALKHDGDFDVFQLVSPYHPQSVLAIMTLLANGADYHRVDIVTRNAAASLVNDRFDSNLAARLVQDQEAKRFLKTVIGHAMTVVESVQGFAGGQVLRARKGHIASSIRTGDRFVAQLDMHRWLL
HHV4ag876_captri2_HHV4tp2gp57_HS_1978_US_NA: MDLKVVVSLSSRLYTDEIAKMQQRIGCILPLASTHGTQNVQGLGLGQVYSLETVPDYVSMYNYLSDCTLAVLDEVSVDSLILTKIVPGQTYAIKNKYQPFFQWHGTGSLSVMPPVFGREHATVKLESNDVDIVFPMVLPTPIAEEVLQKILLFNVYSRVVMQAPGNADMLDVHMHLGSVSYLGHHYELALPEVPGPLGLALLDNLSLYFCIMVTLLPRASMRLVRGLIRHEHYDLLNLFQEMVPDEIARIDLDDLSVADDLSRMRVMMTYLQSLASLFNLGPRLATAAYSQETLTATCWLR

## Sheet: B) capmatpro
AciHV3lsgo_capmatpro_AFA98_AF_2012_CA_MB: MLSSDKGKKALLSRLREDTDVRPLAEDADGLCLFSDSTAVLCKGGVIRVFDLETGNATDSPFEGQTLSTLVKGLSHPCVNDSESCVPILCSSCFHHTEEDFETMREAVRRRGPASKWFVGTAGTFDSGQQDYEFQISGLSEDVPVNSLVRYYLPLDSLRYIQHRKPDRLLFDHNESGDVGAVACYWHVHHPDAKVACVNAIAYVNEESPYAREFWETAADQITGFSWGSLRSGDNELVTELSVVLLAGRKGCFATKAEGVEEVLEKASRLCFQAEPATKVCANFFAGGVVDERTAGTPSRFVEHYKDSLRNMNELLRVLYRNKGRTNIEEYIARGIKQFESLHGQKATGEVVPDWAK…
RaHV3f012015_capmatpro_orf80_RT_2015_SW_NA: MNSGIYPHIHYCGKIRRFTLFSNLLPLHHMMAGKENATTSKPRRLTLNGNLHVYINRGEILDYKLGDSPTCVVVKEIPPEASEDGFVPVLCSRCFGHTIDDYNNALNALNITADTMCYTGTAAIYEHNGSTYDASSYPSSTIVGDMNAAEIGKYNLELKDVSYMAHPKPALLLWEHGGEPVGTAELYWHVHNSNQCGINALCLIGQTGRASHFFRFASDLNRCFSFTMMHKLNWSDVVVELSTVVTPARAGCFSVPFVGKDKEHYLKLMGYWPDQQAEALVMLASSADMVDHTEPYNPILKKLINRSSGDQPDESLPKLIPFETVDEMKQFLEDYQASVNKKFALTKIMYKHKGN…
CyHV3khvu_capmatpro_orf78_CC_2003_US_NA: MAPHLRSRSLTARHLTESRTEGLSFHGQRPDGTILAVDRGRLLCTHADIDELERTLLGSSAPVSHKDLVPIYCDRCLPYTLPWSQAPVSHDRDGLLPAHGYTVVGTAGVFSRDLVETKGMEKTSQHYHLPLRDLELFTHTQKSNRVLLVHCDIPIGSVICYWHVHDRENAHCAVNALIVITDQAFHTIFSRCKGLSWTTTSVVASELSLVGIPGRASSLIHSISRLSDLTQGTLPVSRKPDLRSLGYGRNSPRHADVVMAALSKGTENPEETASDQRREWKQMVEMLMGQLDLLYEATIAKGPDDDGQASKRYLSEGRDLFKKLHELKAHLEKLESASTPAAVSAAAPAPSTSVPAPQ…
AciHV1wrls_capmatpro_orf63_AF_2017_US_WI: MSVFHTTDHRVAVSKPGGGYTLYDLAKKQTEHRDSVERGEGGEAETVPVYCSQCFETPLTPYQKVLSELTPDGAYLVGTVGIFNDDQTDYTQQAYPQRHHEGDLAVNTLGRYHLSLSSLSNTHHLAPGEALYNHNTDGRLGEVLCYWHVHHPVKHLVGFNALVKVDNRPGQYGQVFWDTASEAVTGFSWGSLETAEGRLVAELSAVHIPGRKGCFARAVTGADDTKKALDGLCFGFEPCQTLRAGLFDAPSESLTGAQETDPVQKFLAHYKLSMDQYLSVNKLVYKHKGDTHIEQYLHKGIDDYKQLYGQTTTDQTVTNRLITANIMNAQQQPQQPSMPLQNPYYSNNNNAHQINIQ…
IctHV1auburn1_capmatpro_orf28_IP_1992_US_NA: MSLPGGRGTVKIETRERIWVRRVNGETGVYDTRAGSFETVSCQEFEAAADTVPSVPVFCDRCFGTSLYEVPLTGFGTFVVGTCCIFSPGDPVDDPSIPAHMRKYQQPIEAHQTMVQVAPGTLKYSHQIPMGKVLGYWHVHMEDRVYLNMIGGIDESEDTGKRCVETFTEADIPCALSLGTLDVGLNEVILECSVVVIPARRGCHAKLFTRDTVSDGLEKFCFQSHATLPPTLLASFGSTSESPERKTFYEAHVDALNNYIKLLRTIYSHKGETEIEQYLIEGSKLYSELIGEPSRVLDATMKAAQIAEPQTHTGGADRQRPQRPDGIPYSVPDRFPMTGYPFAPQFCGDPGLVS…
HAHV1strain17_capmatpro_HHV1gp00p50UL26_HS_1972_UK_GG: MAADAPGDRMEEPLPDRAVPIYVAGFLALYDSGDSGELALDPDTVRAALPPDNPLPINVDHRAGCEVGRVLAVVDDPRGPFFVGLIACVQLERVLETAASAAIFERRGPPLSREERLLYLITNYLPSVSLATKRLGGEAHPDRTLFAHVALCAIGRRLGTIVTYDTGLDAAIAPFRHLSPASREGARRLAAEAELALSGRTWAPGVEALTHTLLSTAVNNMMLRDRWSLVAERRRQAGIAGHTYLQASEKFKMWGAEPVSAPARGYKNGAPESTDIPPGSIAAAPQGDRCPIVRQRGVALSPVLPPMNPVPTSGTPAPAPPGDGSYLWIPASHYNQLVAGHAAP…
TLEOL73I9_capmatpro_orf48_OL_2016_MU_NA: MPSGDCRGSPYVPRTGPLFCLKGQSVYVKMTEADEKRALLSESDMTLVGYADSGECEGEELRSDPSVFVPIFCRECYGTETRDYEEALRDILARGTNSFIVGVCSVYGAAPDEIYPESRAEFSVENALSFSGACHPQPGKAVFLHDAERDIGCVKCYWHVHSRSADKTFLFCCVACDGTEYTARLLSELRKNETLSTAFSLGTVGDNSVGPVVEECSLVSVPMRPACFCVALTDKDLVSRTMTRMGFCSVKDKALEAGLRPDEGGSPWEPEGTGHPGLREGESSEDGIEAVRRLAIKQADELRALEDVLKAIKVQNGVLAQRLKWPQDPDTLFTMRGAKDFTERTGVSNRLCAGEEAR…
HHV4ag876_capmatpro_orf17_HS_1978_US_NA: MVQAPSVYVCGFVERPDAPPKDACLHLDPLTVKSQLPLKKPLPLTVEHLPDAPVGSVFGLYQSRAGLFSAASITSGVFLSLLDSIYHDCDIAQSQRLPLPREPKLEALHAWLPSLSLASLHPDIPQTTADGGKLSFFDHVSICALGRRRGTTAVYGTDLAWVLKHFSDLEPSIAAQIENDANAAKRESGCPEDHPLPLTKLIAKAIDAGFLRNRVETLRQDRGVANIPAESYLKASDAPDLQKPDKALQSPPPASTDPDTMLSGNAGEGATACGGSAAAGQDLISVPRNTFMTLLQTNLDNKPPRQTPLPYAAPLPPFSHQAIATAPSYGPGAGAVAPAGGYFTSPGGYYAGPAGGDP…

## Sheet: C) terminaseATPase
AciHV3lsmb_termatp1_lsnode11440748919989960_AF_2017_CA_MB: MTSGRLAALADRLGNVSPMASKTQLNSLGQICALENIPDGFYKHVYKWNAQRKRDARQQESQTKLRRILNNPQVMAASVAKYGKERVGFTVENLRRLSGLGVSLGHAWTFKRMELMIDGFFNLLKTLGDNQGEDFRLEIFQLELLCGFVFGVAPRQLGTDMYRYKHRLLTKLGLSTPEIESYNPEIPSLRVSEKIDSIISKYDKRYTLALVPRRCGKTTMMVLILAVAIVFLDMDILVQAHRANTCRLLFDKIWSAIRTMEKQPWFPKDFCIVGTAGDIENMCFFTKPGIKAKNTVVHFLSSGANQTARGQNPDFVLVDEAGFINTSALLSVLPLMAING…
RaHV3f012015_termatp1_DAO22_RT_2015_SW_NA: MDPMSAYFQNQINVKNLELKRQKAAEELSDLRDNELLKALTLLKEGENYYNAKIIQLEEEANLVVNSTDWAYVRMETMIKSIFNLLKDYGDFYLEIFQREIIRAFVLGVATRQLGNQIHRYKHKLLSQLLFDDPDILTYDPQAPSQETTEKINKLFKIYESRYTAAIVPRRCGKSTILEILLATAIIYLEIDILVQAHRNNTCSGMYDKVIACIARVENSPWFDQRFKIQDRVGDKENQKFESLPSVKSKAAVVHFMPSGPHTSRGQNPDLVIVDEAAFICTPALLSLIPLMAITGTKQIHTTSPVDSNVWIARLQELNDPDNDKIVVHTINHQFKCERHAEDPGVSCPCLDIYVP…
CyHV3khvu_termatp1_orf33_CC_2003_US_NA: MSVDALLASLEYPPDFDVSHKIVDALGNMCYPEQRIDGYSDHIFRTMNRMAHVGRDDEDDQLLAAELDNILVPPQLTDMEKARLLLECETLQAGRQAIEKRDVERAQALAHKEHLLKLAAEKAAQRDRQKRKFEQIKTMIDCIIRFVAEHEQNGIPFRMEPFQLEILRGMTLGCAEKQLGHDLYKYKHLLLDMVGLASPAVARFNPEINNPRLLREVDRLFNYYNKCYMVATVPRRCGKTTIVSVVLGAMLSFMGIDIMVQAQNQNMASTIRKNVQTFMDAYRDKTWFPDKFKYKDLTGTDKSLVYHFEPGVKDKMTTAHYLASSGNSARGQNPDICVVDEAAFVGANLLVSVLPLMTV…
AciHV1wrls_termatp1_orf19_AF_2017_US_WI: MYLNTQGQQCQAEHLADGFFRHVYKWQEQANHAKIKSQAQAELALLTQKANMAQNILQLGMDGYRAKVSCLQYKAGYVEDNKRVFYRFNLMIDSLFKLMSHCGNFRLEEFQRELMWGFILGIAPRQFDSDLYKYKHVLLCRLGLGNPDIEAYDPDNPSKRISNLIDEVFNRYAKRYTLAIVPRRCGKTTIMKMLLAVAITFLDMDIMVQAHCAGTCTTLYNEVLNMIFAMEKMDWFPPEFVHTAIVGEKENQSFLYSPAAKPGKSTVHFIAAGANTARGQNPDLVLIDEAGFINLPALLSVLPLMAINGTKQIHISSPVNHNAWISRVEDIKDADGQQAVHVAVHRFKCKYHADAPGA…
IctHV1auburn1_termatp1_orf62_IP_1992_US_NA: MARATEIITGAESTNKLGYQCLQHELVDGFFNRINLLVASQAIKDRVARAEKTLDELRDPVKRAMKLWGIGSDAVSRMETECERVCRDPGERKLRRFCDMITSVFNLMRDRGGMRLEVFQVELMRGFFIGIAANQFRDDLFKYKHIILDLLGLATPDIVAFNPFCPSMDTGREINRIFDEYGKNYTLALAPRQCGKTTIMVILLAAMISYLDIEIVVQAQHKTMCETLYDRVELVLHEIQHSPWYPEENRIVTIKGTTETREFIYDPAYKGTTRVHFLSSSPNAARGQIPDFVLIDEAAFVNPASLLSLLPLLAVKNRKQIHISSHIAKSWVTRVETIMGSDGKRAFHVINQRFK…
HAHV1strain17_termatp1_HHV1gp00p61UL15_HS_1972_UK_GG: MFGQQLASDVQQYLERLEKQRQLKVGADEASAGLTMGGDALRVPFLDFATATPKRHQTVVPGVGTLHDCCEHSPLFSAVARRLLFNSLVPAQLKGRDFGGDHTAKLEFLAPELVRAVARLRFKECAPADVVPQRNAYYSVLNTFQALHRSEAFRQLVHFVRDFAQLLKTSFRASSLTETTGPPKKRAKVDVATHGRTYGTLELFQKMILMHATYFLAAVLLGDHAEQVNTFLRLVFEIPLFSDAAVRHFRQRATVFLVPRRHGKTWFLVPLIALSLASFRGIKIGYTAHIRKATEPVFEEIDACLRGWFGSARVDHVKGETISFSFPDGSRSTIVFASSHNTNGI…
HHV4ag876_termatp1_HHV4tp2_gp50UL15_HS_1978_US_NA: MLYASQRGRLTENLRNALQQDSTTQGCLGAETPSIMYTGAKSDRWAHPLVGTIHASNLYCPMLRAYCRHYGPRPVFVASDESLPMFGASPALHTPVQVQMCLLPELRDTLQRLLPPPNLEDSEALTEFKTSVSSARAILEDPNFLEMREFVTSLASFLSGQYKHKPARLEAFQKQVVLHSFYFLISIKSLEITDTMFDIFQSAFGLEEMTLEKLHIFKQKASVFLIPRRHGKTWIVVAIISLILSNLSNVQIGYVAHQKHVASAVFTEIIDTLTKSFDSKRVEVNKETSTITFRHSGKISSTVMCATCFNKNSIRGQTFHLLFVDEANFIKKEALPAILGFMLQKDAK…
TLEOL73I9_termatp1_orf73_OL_2016_MU_NA: MSSAGHSASPAALSSSSELTRGPRPLRLARPGLSRAPWRALSPDPDDILWLRREIVRDPVPGSRPPVPLAVAVDCVRLRLYKDQVEEESRRSERERVSEYNRLMTDRVAQAVLIRELGLEGAKARVREIRASGNLEGDASDRLMYRFRRMVERVFEYFQTNGMRMEPFQMELLRGVVLGVTEAQFGDELFRHKHALLSTLNLAPLGSESYDYQDPARSHLHEVEKEFARYANPYTLCLAPRQCGKSLAMRLILAAVLLHLDINVMVQAQNKHMCTTLRLGVEAAMEELQRLPSFLQTERTVSVHGSPENRVYRFDPGYKGSSFAHFLSSSNDVSGHSFTSPPRPSLSISFSVTSLLLLA…
