# Supplementary material for: Genomic and Epidemiological Investigations Reveal Chromosomal Integration of the Acipenserid Herpesvirus 3 Genome in Lake Sturgeon Acipenser fulvescens
Source: Viruses. 2025 Apr 5;17(4):534. doi: 10.3390/v17040534 (PMC12031113; doi:10.3390/v17040534)
Supplement: Supplementary file 1 [file viruses-17-00534-s001.zip › S5 Table rev rnd2 prf.xlsx]

## Sheet: Titlepage
					S5 Table. Annotation of acipenserid herpesvirus 3 (AciHV-3) LSGO genome. Details are provided for the A) AciHV-3 LSGO genome with annotations that include coding sequences (CDS), miscellaneous features (misc feature), repeat regions, conserved domains (CDDs) (NCBI CDD algorithm; Marchler-Bauer et al 2013), signal peptides and/or transmembrane domains (TMD) (Deep TMHMM; Hallgren et al 2022), homol…
					Any use of trade, firm, or product names is for descriptive purposes only and does not imply endorsement by the U.S. Government.

## Sheet: A) AciHV-3 LSGO annotation
Homology regions	Feature	Name	CDS					Description	Name	Alloherpesviridae	Non-herpesvirales virus hits BLASTP or HHBlits	Herpesvirales BLASTP hits (details are provided on tab (B) AciHV-3 LSGO BLASTP hits)																						Name	NCBI CDD, supfam.org and DeepTMHMM results (go to AciHV-3 LSGO Blast hits tab for full details)	Name	HHblits analysis of protein sequences that did not have BLASTP hits
			minimum	maximum	size bp	size aa	strand			core proteins		Herpesvirales		Herpesviridae			Malaco herpesviridae	Alloherpesviridae																			Virus-related results		Top hit	Probability
												BLASTP or HHBlits	Unclassified	alpha	beta	gamma		LS AciHV1	WS AciHV1	AciHV2	IcHV1	IcHV2	SilHV1	AngHV1	CyHV-1	CyHV-2	CyHV-3	Ranid HV1	Ranid HV2	Ranid HV3	BufHV1	SalHV1 to 5	Esocid HV1				Herpesvirales hits	Other virus hits
Telomere-like	repeat region	TRR1	1	2118	2118		+	terminal repeat region 1; direct tandem perfect telomere-like repeat units (TTAGGG)	TRR1																									TRR1		TRR1
No Herpesvirales hits	gene/CDS	AFA1	2176	2460	285	94	+	contains signal peptide	AFA1			√ no hits																						AFA1	no CDDs; DeepTMHMM signal peptide	AFA1
	repeat region	IRR1	2298	3402	1105				IRR1																									IRR1		IRR1
	repeat region	IRR1a	2298	2812	515		+	heterogenous direct repeats (n=18 units; 20-46 nt) with internal repeat units	IRR1a																									IRR1a		IRR1a
	repeat region	IRR1b	2840	3402	563		+	heterogenous direct repeats (n=3 units; 40-150 nt) with internal repeat units	IRR1b																									IRR1b		IRR1b
Herpesvirales hit	gene/CDS	AFA2	3388	4307	597	198	-	type 1 transmembrane protein; contains Ig domain (V-set family). Protein sequence varies between contigs for this ORF but all variants contain an Ig domain.	AFA2			√ HITS	n=1																					AFA2	pfam07686, smart00410, cd00096	AFA2
		join	3388	3954					join																									join		join
			4278	4307
No Herpesvirales hits	repeat region	IRR2	4515	26485	21971			The repeat structure in this region of the genome is hypervariable between contigs.	IRR2																									IRR2		IRR2
	repeat region	IRR2a	4515	4806	292		+	multiple heterogenous units (n=8; 25-115 nt) with inverted copies located in IRR4b and IRR4d	IRR2a																									IRR2a		IRR2a
	gene/CDS	R2-1	4609	4761	153	51	+		R2-1			√ no hits																						R2-1		R2-1	none	none	>6H8K_3 NADH-ubiquinone oxidoreductase chain 1 (E.C.1.6.5.3); Membrane Protein, Respiratory chain, Mitochondrial; HET: SF4; 3.79A {Yarrowia lipolytica}	19.4
	repeat region	IRR2b	4894	5060	167		+	tandem direct repeat (n=1 unit; 84 nt) with internal repeat unit.	IRR2b																									IRR2b		IRR2b
	repeat region	IRR2c	5140	5545	406		+	heterogenous direct repeats (n=3 units (69-119 nt) containing internal repeat units)	IRR2c																									IRR2c		IRR2c
	gene/CDS	R2-2	5268	5726	459	153	+	distant homology to HHV-4 (EBV) EBNA-1 nuclear protein	R2-2			√ no hits																						R2-2		R2-2	HHV-4 (EBV)	none	>7BV9_A Nucleus accumbens-associated protein 1; DNA-binding cancer stem cell, NUCLEAR; NMR {Homo sapiens}	9
	repeat region	IRR2d	5547	6293	747		+	heterogenous direct repeats (n=23 units; 21-61 nt)	IRR2d																									IRR2d		IRR2d
	gene/CDS	R2-3	5972	7005	726	242	+		R2-3			√ no hits																						R2-3		R2-3	none	Acidianus two-tailed virus, Aeropyrum pernix bacilliform virus, HIV	>4ART_A STRUCTURAL PROTEIN ORF273; VIRAL PROTEIN, ARCHAEAL VIRUS, EXTREMOPHILES; HET: GOL, SO4; 2.15A {ACIDIANUS TWO-TAILED VIRUS}	11.7
		join	5972	6205					join																									join		join
			6517	7005
	repeat region	IRR2e	6322	18085	11761		+	tandem direct repeat ((n=1 unit; 6311 nt) with internal repeat units)	IRR2e																									IRR2e		IRR2e
	repeat unit	ru2e1	6322	12632	6311		+		ru2e1																									ru2e1		ru2e1
	gene/CDS	R2-4	7124	7288	165	55	+		R2-4			√ no hits																						R2-4		R2-4	see R2-10
	gene/CDS	R2-5	7227	7901	549	183	+		R2-5			√ no hits																						R2-5		R2-5	see R2-11
		join	7227	7305					join																									join		join
			7379	7594
			7648	7901
	gene/CDS	R2-6	7991	8155	165	55	+		R2-6			√ no hits																						R2-6		R2-6	none	none	>6FMB_A CSEP0064 putative effector protein; Blumeria graminis effector ; 1.3A {Blumeria graminis f. sp. hordei}	19.5
	gene/CDS	R2-7	8248	8412	165	55	+		R2-7			√ no hits																						R2-7		R2-7	see R2-6
	gene/CDS	R2-8	8491	9099	609	203	-		R2-8			√ no hits																						R2-8		R2-8	see R2-20
	gene/CDS	R2-9	8505	9731	1113	371	+		R2-9			√ no hits																						R2-9		R2-9	none	Acidianus two-tailed virus, Aeropyrum pernix bacilliform virus	>2MUQ_A Fanconi anemia-associated protein of 20; UBZ, FAAP20, zinc finger, ubiquitin-binding; HET: ZN; NMR {Homo sapiens}	16.1
		join	8505	9067					join																									join		join
			9182	9731
	gene/CDS	R2-10	9850	10014	165	55	+		R2-10			√ no hits																						R2-10		R2-10	none	HIV	>5C6D_C Ubiquitin carboxyl-terminal hydrolase 7 (E.C.3.4.19.12); USP7, UHRF1, HYDROLASE-LIGASE complex; 2.292A {Homo sapiens}	12.2
	gene/CDS	R2-11	9953	10627	549	183	+		R2-11			√ no hits																						R2-11		R2-11	none	none	>2Z5H_T General control protein GCN4 and; actin, troponin, tropomyosin, cytoskeleton, cardiomyopathy; 2.89A {Saccharomyces cerevisiae}	6.3
		join	9953	10031					join																									join		join
			10105	10320
			10374	10627
	gene/CDS	R2-12	10717	10881	165	55	+		R2-12			√ no hits																						R2-12		R2-12	see R2-6
	gene/CDS	R2-13	10974	11138	165	55	+		R2-13			√ no hits																						R2-13		R2-13	see R2-6
	gene/CDS	R2-14	11231	12458	1053	351	+		R2-14			√ no hits																						R2-14		R2-14	none	Acidianus two-tailed virus, Aeropyrum pernix bacilliform virus 1	>4ART_A STRUCTURAL PROTEIN ORF273; VIRAL PROTEIN, ARCHAEAL VIRUS, EXTREMOPHILES; HET: GOL, SO4; 2.15A {ACIDIANUS TWO-TAILED VIRUS}	8.8
		join	11231	11794					join																									join		join
			11970	12458
	gene/CDS	R2-15	11551	11826	276	92	-		R2-15			√ no hits																						R2-15		R2-15	none	none	>4G3J_D Lanosterol 14-alpha-demethylase (E.C.1.14.13.70); cytochrome P450 fold, heme, monooxygenase; HET: VNT, HEM; 1.83A {Trypanosoma brucei}	28.3
	repeat unit	ru2e1	11775	18085	6311		+		ru2e1																									ru2e1		ru2e1
	gene/CDS	R2-16	12577	12741	165	55	+		R2-16			√ no hits																						R2-16		R2-16	see R2-10
	gene/CDS	R2-17	12680	13354	549	183	+		R2-17			√ no hits																						R2-17		R2-17	see R2-11
		join	12680	12758					join																									join		join
			12832	13047
			13101	13354
	gene/CDS	R2-18	13444	13608	165	55	+		R2-18			√ no hits																						R2-18		R2-18	see R2-6
	gene/CDS	R2-19	13701	13865	165	55	+		R2-19			√ no hits																						R2-19		R2-19	see R2-6
	gene/CDS	R2-20	13944	14552	609	203	-		R2-20			√ no hits																						R2-20		R2-20	none	none	>6XAL_A monooxygenase, dimerase, P450, OXIDOREDUCTASE; HET: UYG, HEM; 1.349A {Streptomyces sp. NRRL F-5053}	22.8
	gene/CDS	R2-21	13958	15184	1113	371	+		R2-21			√ no hits																						R2-21		R2-21	see R2-9
		join	13958	14520					join																									join		join
			14635	15184
	gene/CDS	R2-22	15303	15467	165	55	+		R2-22			√ no hits																						R2-22		R2-22	see R2-10
	gene/CDS	R2-23	15406	16080	549	183	+		R2-23			√ no hits																						R2-23		R2-23	see R2-11
		join	15406	15484					join																									join		join
			15558	15773
			15827	16080
	gene/CDS	R2-24	16170	16334	165	55	+		R2-24			√ no hits																						R2-24		R2-24	see R2-6
	gene/CDS	R2-25	16427	16591	165	55	+		R2-25			√ no hits																						R2-25		R2-25	see R2-6
	gene/CDS	R2-26	16684	17911	1053	351	+		R2-26			√ no hits																						R2-26		R2-26	see R2-14
		join	16684	17247					join																									join		join
			17423	17911
	gene/CDS	R2-27	17004	17279	276	92	-		R2-27			√ no hits																						R2-27		R2-27	see R2-15
	gene/CDS	R2-28	18030	18221	192	64	+		R2-28			√ no hits																						R2-28		R2-28	none	HIV	>7CNC_B Enhancer of rudimentary homolog, Microprocessor; Protein-protein interaction, PROTEIN BINDING; 1.6A {Homo sapiens}	16
	repeat region	IRR2f	18111	20821	2711		+	heterogenous direct repeats (repeat units ≤628 nt); dispersed	IRR2f																									IRR2f		IRR2f
	gene/CDS	R2-29	18939	19103	165	55	+		R2-29			√ no hits																						R2-29		R2-29	see R2-10
	gene/CDS	R2-30	19042	19681	513	171	+		R2-30			√ no hits																						R2-30		R2-30	none	none	>4UE8_B EUKARYOTIC TRANSLATION INITIATION FACTOR 4E; TRANSLATION, GENE REGULATION, CAP BINDING; HET: P4G; 1.1A {DROSOPHILA MELANOGASTER}	32.2
		join	19042	19119					join																									join		join
			19194	19410
			19464	19681
	gene/CDS	R2-31	20015	20233	219	73	+		R2-31			√ no hits																						R2-31		R2-31	none	none	>2LBZ_A Thuricin17; helical loops, crosslinked, ANTIMICROBIAL PROTEIN; HET: 2TL, DSG, DSN; NMR {Bacillus thuringiensis}	25.2
	gene/CDS	R2-32	20260	20952	693	231	-		R2-32			√ no hits																						R2-32		R2-32	none	Lassa mammarenavirus	>2MRW_A Cell division factor; FtsZ, CELL CYCLE; NMR {N/A}	11.7
	gene/CDS	R2-33	20274	20840	567	189	+		R2-33			√ no hits																						R2-33		R2-33	none	HIV	>2JYP_A Aragonite protein AP7; Protein C-terminal fragment, UNKNOWN FUNCTION; NMR {N/A}	5.6
	repeat region	IRR2g	20937	26485	5549		+	heterogenous direct repeats (repeat units ≤496 nt)	IRR2g																									IRR2g		IRR2g
	gene/CDS	R2-34	21155	21334	180	60	-		R2-34			√ no hits																						R2-34		R2-34	none	none	>6YP7_E Chlorophyll a-b binding protein 8; Cryo-EM, photosystem II, High Light; HET: NEX, LUT, HEM, CLA, BCR, DGD, PHO, PL9, SQD, LMG, LHG, CHL, OEX, XAT;{Pisum sativum}	61.1
	gene/CDS	R2-35	21675	21854	180	60	-		R2-35			√ no hits																						R2-35		R2-35	see R2-34
	gene/CDS	R2-36	21851	22060	210	70	-		R2-36			√ no hits																						R2-36		R2-36	none	none	>2DDZ_D 190aa long hypothetical protein; Hexamer, Structural Genomics, NPPSFA, National; HET: GOL, GAI; 2.24A {Pyrococcus horikoshii} SCOP: d.104.1.4	17.9
	gene/CDS	R2-37	22694	22909	216	70	-		R2-37			√ no hits																						R2-37		R2-37	none	Pyrobaculum spherical virus	>3LK3_T F-actin-capping protein subunit alpha-1, F-actin-capping; CapZ, CARMIL, actin filaments, uncapping; 2.68A {Gallus gallus}	18.1
	gene/CDS	R2-38	22914	23108	195	65	-		R2-38			√ no hits																						R2-38		R2-38	see R2-17
	gene/CDS	R2-39	23113	23292	180	60	-		R2-39			√ no hits																						R2-39		R2-39	see R2-34
	gene/CDS	R2-40	23289	23591	303	101	-	distant homologue to HHV-4 (EBV) EBNA-1 nuclear protein	R2-40			√ no hits																						R2-40		R2-40	HHV-4 (EBV)	Lake Victoria marburgvirus	>6L0W_C RLD2, NGR2; gravitropism, gravitropic setpoint angle, auxin; HET: FLC, MSE; 1.591A {Arabidopsis thaliana}	4.3
	gene/CDS	R2-41	23854	24069	216	72	-		R2-41			√ no hits																						R2-41		R2-41	see R2-37
	gene/CDS	R2-42	24074	24253	180	60	-		R2-42			√ no hits																						R2-42		R2-42	see R2-34
	gene/CDS	R2-43	24250	24489	240	80	-		R2-43			√ no hits																						R2-43		R2-43	see R2-36
	gene/CDS	R2-44	24494	24673	180	60	-		R2-44			√ no hits																						R2-44		R2-44	see R2-34
	gene/CDS	R2-45	24866	25081	216	72	-		R2-45			√ no hits																						R2-45		R2-45	see R2-37
	gene/CDS	R2-46	25086	25265	180	60	-		R2-46			√ no hits																						R2-46		R2-46	see R2-34
	gene/CDS	R2-47	25270	25503	234	78	-		R2-47			√ no hits																						R2-47		R2-47	none	none	>6L0W_C RLD2, NGR2; gravitropism, gravitropic setpoint angle, auxin; HET: FLC, MSE; 1.591A {Arabidopsis thaliana}	6.7
	gene/CDS	R2-48	25508	25687	180	60	-		R2-48			√ no hits																						R2-48		R2-48	see R2-34
	gene/CDS	R2-49	25692	25895	204	68	-		R2-49			√ no hits																						R2-49		R2-49	none	none	>2DDZ_D 190aa long hypothetical protein; Hexamer, Structural Genomics, NPPSFA, National; HET: GOL, GAI; 2.24A {Pyrococcus horikoshii} SCOP: d.104.1.4	13.3
	gene/CDS	R2-50	25900	26103	204	68	-		R2-50			√ no hits																						R2-50		R2-50	see R2-49
	gene/CDS	R2-51	26030	26230	201	67	-	distant homologue to HHV-4 (EBV) EBNA-1 nuclear protein	R2-51			√ no hits																						R2-51		R2-51	HHV-4 (EBV)	human coronavirus NL63	>7CY5_A Maltodextrin-binding protein,5-methylcytosine-modifying enzyme 1 (E.C.1.14.99.-); TET, Vitamin C, dioxygenase, 5gmC; HET: ASC, CIT; 2.2A {Escherichia coli}	25.1
	gene/CDS	R2-52	26283	26660	378	126	-		R2-52			√ no hits																						R2-52		R2-52	none	Iinfluenza B virus	>7F9O_0 Photosystem I, NDH, Photosynthesis; HET: LUT, SF4, CLA, BCR, DGD, LMG, SQD, LHG, CL0, PQN, CHL, XAT; 4.5A {Hordeum vulgare subsp. spontaneum}	11.7
	gene/CDS	AFA3	26926	27972	597	198	+	contains leukemia inhibitory factor domain; contains signal peptide	AFA3			√ no hits																						AFA3	smart00080, pfam01291; DeepTMHMM signal peptide; supfam.org: 4-helical cytokines superfamily	AFA3
		join	26926	27123					join																									join		join
			27574	27972
	gene/CDS	AFA4	28078	28282	159	52	+		AFA4		√ HITS (distant)	√ no hits																						AFA4		AFA4	none	Vesicular stomatitis Indiana virus	>6HIV_BM ms48, ms51, ms56, ms59, ms60; mitoribosome, translation, Trypanosoma, large ribosomal; HET: SPM, MG, NAD, ZN, GTP, SPD, UTP; 7.8A {Trypanosoma brucei brucei}	34.3
		join	28078	28133					join																									join		join
			28180	28282
	gene/CDS	AFA5	28375	28557	183	60	+		AFA5		√ HITS (distant)	√ no hits																						AFA5		AFA5	none	Thogoto virus, Acidianus filamentous virus 1	>7OSE_F terminal oxidase, Q-loop, inhibitor binding; HET: 0NI, HDD, UQ8, HEB;{Escherichia coli BW25113}	64.9
Alloherpesviridae and/or Orthoherpesviridae hits	gene/CDS	AFA6	28728	29540	813	270	+	US3-like serine/threonine protein kinase; PK family; similar to AciHV-1 ORF121 (OK485036.1, OR001786.1)	AFA6			√ HITS	n=1	1, 3, 4, 5, 8, 9		4		ORF121	ORF121															AFA6	cd14164, smart00220, COG0515, pfam00069, PTZ00263, PknB_PASTA_kinNF033483, TIGR03724; supfam.org: Protein kinase-like (PK-like) superfamily	AFA6
	gene/CDS	AFA7	29617	29943	327	108	-		AFA7		√ HITS (distant)	√ no hits																						AFA7		AFA7	none	SarsCov2, Respiratory syncytial virus type A	>4P1W_A Atg29(1-86), Atg31, Atg17, Atg13 17BR; Complex, PROTEIN TRANSPORT; 3.2A {Lachancea thermotolerans}	20.7
	gene/CDS	AFA8	30168	31034	867	288	-	type 3 transmembrane protein; contains domain for endothelial differentiation gene family of G-protein coupled receptors	AFA8			√ no hits																						AFA8	cd15346; DeepTMHMM: 7 TMDs; supfam.org: Family A G protein-coupled receptor-like Superfamily	AFA8
	gene/CDS	AFA9	31171	31962	792	263	-	viral cyclin-like protein; similar to Human gammaherpesvirus 8 ORF72	AFA9			√ HITS				1, 2, 3, 4, 8																		AFA9	cd20574, cd20577, pfam00134, smart00385, COG5024, pfam02984, TIGR00569; supfam.org: Cyclin-like superfamily	AFA9
	misc feature	MF1	32200	33869	1670		-	non-LTR retrotransposon region: degraded sequences from RTE-X and CR1 non-LTR retrotransposons	MF1																									MF1		MF1
	misc feature	mf1a	32222	32392	171		-	potential degraded ORF from the RTE-X clade of LINEs	mf1a			√ no hits																						mf1a	DeepTMHMM: signal peptide	mf1a
	misc feature	mf1b	32550	32903	354		+	potential degraded ORF of the CR1 clade of LINEs; contains non-LTR reverse transcriptase domain	mf1b			√ no hits																						mf1b	cd01650, TIGR04416, COG3344, pfam00078	mf1b
	misc feature	mf1c	32980	33309	330		+	potential degraded ORF of the CR1 clade of LINEs; contains non-LTR reverse transcriptase domain	mf1c			√ no hits																						mf1c	cd01650, pfam00078; supfam.org: DNA/RNA polymerases superfamily	mf1c
	misc feature	mf1d	33342	33806	465		+	potential degraded ORF of the CR1 clade of LINES; no conserved domains but displays homology to the endonuclease/exonuclease/phosphatase family of proteins	mf1d			√ no hits																						mf1d		mf1d
	gene/CDS	AFA10	34091	34648	558	185	+	Bcl-2-like apoptosis regulator protein; similar to HHV-8 ORF16	AFA10			√ HITS		1		1,3,8																ORF069		AFA10	cd06845, pfam00452, smart00337, TIGR00865; DeepTMHMM: 1 TMD; supfam.org: Bcl-2 inhibitors of programmed cell death superfamily	AFA10
	gene/CDS	AFA11	36124	38349	2226	741	-	similar to AciHV-1 ORF83 (OK485036.1, OR001786.1); contains heterogenous direct repeat units in 5' (n=5 units; 20-43 nt) and mid (n=9 units; 20-50 nt) regions of ORF	AFA11			√ HITS		none	none	none		ORF83	ORF83															AFA11		AFA11
	gene/CDS	AFA12	38327	39195	237	78	-		AFA12		√ HITS (distant)	√ no hits																						AFA12		AFA12	none	Lizard adenovirus 2, HIV	>3BH7_A ADP-ribosylation factor-like protein 3, Protein; Protein-Protein complex, GTPase Activating protein; HET: GDP; 1.9A {Mus musculus} SCOP: c.37.1.8	23.1
		join	38327	38442					join																									join		join
			39075	39195
	gene/CDS	AFA13	39487	40048	489	162	+	contains phosphatase-1 catalytic subunit binding region; similar to poxvirus homologues (NP_955254.1, ARE67466.1, UWX11398.1)	AFA13			√ HITS		1																				AFA13	pfam10488	AFA13
		join	39487	39768					join																									join		join
			39842	40048
	gene/CDS	AFA14	40243	40983	741	246	+	distant homologue to HHV-8 (KSHV) ORF57 transcriptional regulator	AFA14			√ HITS (distant)																						AFA14		AFA14	HHV-8 (KSHV)	none	>6X44_B Serine repeat antigen 5; malaria, prodomain, protease, HYDROLASE; HET: PEG; 2.19733954166A {Plasmodium falciparum}	24.6
	gene/CDS	AFA15	43422	43763	342	113	-	distant homologue to HHV-1 (HSV) DNA polymerase processivity factor UL42	AFA15			√ HITS (distant)																						AFA15		AFA15	HHV-1 (HSV)	none	>2K2D_A RING finger and CHY zinc; zinc-binding protein, Cytoplasm, Metal-binding, Nucleus; HET: ZN; NMR {Homo sapiens}	23.1
	gene/CDS	AFA16	44130	45201	756	251	+	contains signal peptide; contains Ig domain; similar to AciHV-1 ORF107 (OK485036.1); exception to first met rule due to signal sequence detection at second met	AFA16			√ HITS			1,5	1		ORF107, 131, 40																AFA16	cd16091, smart00406, pfam07686; DeepTMHMM: signal peptide; supfam.org: immunoglobulin superfamily	AFA16
		join	44130	44187					join																									join		join
			44359	44712
			44858	45201
	gene/CDS	AFA17	45476	46032	138	45	-	contains signal peptide; exception to minimum cutoff of 50 amino acids	AFA17		√ HITS (distant)	√ no hits																						AFA17	DeepTMHMM: signal peptide	AFA17	none	Acidianus filamentous virus 1	>3FBL_A Putative uncharacterized protein; AFV1, archaeal virus, extremophiles, lipothrixviridae; 1.95A {Acidianus filamentous virus 1}	48.8
		join	45476	45536					join																									join		join
			45956	46032
	gene/CDS	AFA18	46266	50259	1182	394	-	contains RING zinc finger domains; alternate start site available at 47,813 (no splicing)	AFA18			√ HITS		none	none	none												ORF65						AFA18	cd16551, pfam13920, cd16773	AFA18
		join	46266	47239					join																									join		join
			50052	50259
	repeat region	IRR3	47997	51808	3812			direct repeats; repeat structure in this region is hypervariable between contigs	IRR3																									IRR3		IRR3
	repeat region	IRR3a	47997	50236	2240		+	heterogenous CT-rich direct repeat units (n=12 units; ≤442 nt).	IRR3a																									IRR3a		IRR3a
	repeat region	IRR3b	50249	51808	1560		+	dispersed; direct repeats: heterogenous repeat units (n=20-36 nt) with direct copies in MF1 and AFA10; inverted repeats: repeat units (n=2 units; 22-25 nt) with inverted copies at 46,093 or in IRR5g.	IRR3b																									IRR3b		IRR3b
	misc feature	MF2	50471	50911				Fragmented Bcl-2-like protein; this region contains 4 direct repeat units whose counterparts are found in AFA10 which encodes a Bcl-2-like protein. One of the repeat units spans the region between the two Bcl-2 fragments; fragmentation consistent among variants.	MF2																									MF2		MF2
		mf2a	50471	50650	180	59	+	ORF encoding N-terminal amino acids of Bcl-2-like protein	mf2a			√ HITS																ORF65						mf2a		mf2a
		mf2b	50666	50911	246	81	+	contains Bcl-2 domain; ORF encoding C-terminal amino acids of Bcl-2-like protein	mf2b			√ HITS		1		8	2																	mf2b	cd06845, pfam00452, smart00337, TIGR00865	mf2b
No Herpesvirales hits	gene/CDS	AFA19	51217	51988	303	100	+		AFA19			√ no hits																						AFA19		AFA19	none	none	>5KGQ_A Uncharacterized protein; hypothetical protein, conserved, UNKNOWN FUNCTION; NMR {Trypanosoma cruzi}	13.3
		join	51217	51296					join																									join		join
			51766	51988
	gene/CDS	AFA20	52172	52825	402	134	-		AFA20		√ HITS (distant)	√ no hits																						AFA20		AFA20	none	Respiratory syncytial virus, HIV	>6BLH_G Fab CB017.5 light chain, Fab; Antibody, RSV, Attachment, RSV G; 2.0A {Homo sapiens}	22.6
		join	52172	52438					join																									join		join
			52691	52825
	gene/CDS	AFA21	52922	54562	930	310	-	contains phage integrase N-terminal SAM-like domain; contains site-specific recombinase XerD domain COG4974; contains Lambda integrase-like, catalytic core	AFA21		√ HITS (distant)	√ no hits																						AFA21	pfam02899, COG4974; supfam.org: DNA breaking-rejoining enzymes superfamily	AFA21	none	Lambda phage	>3NKH_B Integrase; alpha-fold, MRSA protein, Structural Genomics; HET: MPD, SO4, MRD, MSE; 2.502A {Staphylococcus aureus subsp. aureus USA300_TCH1516}	86.3
		join	52922	53191					join																									join		join
			53738	53957
			54038	54212
			54298	54562
	gene/CDS	AFA22	53261	53497	237	79	-	contains signal peptide	AFA22			√ no hits																						AFA22	DeepTMHMM: signal peptide	AFA22
Alloherpesviridae block (i.e. most hits are alloherpesviruses) (AFA28 exception (exclusively Orthoherpesviridae hits))		AFA23	54562	55064	336	112	-	similar to AciHV-1 ORF94 (OK485036.1, OR001786.1)	AFA23			√ HITS		none	none	none		ORF94	ORF94															AFA23		AFA23
		join	54562	54759					join																									join		join
			54842	54970
			55056	55064
	gene/CDS	AFA24	55089	55600	423	140	-		AFA24		√ HITS (distant)	√ no hits																						AFA24		AFA24	none	SarsCoV2	>4H4C_B 4-hydroxy-3-methylbut-2-enyl diphosphate reductase (E.C.1.17.1.2); iron-sulfur protein, reductase, OXIDOREDUCTASE-OXIDOREDUCTASE INHIBITOR; HET: 10D, SF4; 1.8A {Escherichia coli}	8.1
		join	55089	55252					join																									join		join
			55342	55600
	gene/CDS	AFA25	55386	56354	969	322	+	ribonucleotide reductase subunit 2	AFA25			√ HITS		1,2,3,5,9		1, 4, 8, 10								ORF96	ORF23	ORF23	ORF23				ORF16			AFA25	PLN02492, pfam00268, cd01049, COG0208; supfam.org: ferritin-like superfamily	AFA25
	gene/CDS	AFA26	56600	57513	300	99	+		AFA26			√ no hits																						AFA26		AFA26	none	none	>4LZK_B PixA inclusion body protein; PixA, pfam 12306, MCSG, PSI-Biology; HET: MSE; 1.89A {Burkholderia cenocepacia}	20
		join	56660	56788					join																									join		join
			57343	57513
	gene/CDS	AFA27	56685	57323	639	212	-	inhibitor of apoptosis-like protein; similar to AciHV-1 ORF3 (OK485036.1, OR001786.1)	AFA27			√ HITS					malacoHVs	ORF3	ORF3															AFA27	cd00022, pfam00653, smart00238, cd16713, pfam13920, COG5574; supfam.org: Baculoviral inhibition of apoptosis protein repeat superfamily & CATH superfamily	AFA27
	gene/CDS	AFA28	57578	58539	789	262	+	type 1 transmembrane protein; contain Ig domain of OX2 family; alternatively spliced; alternative start site is available at 57,808 (no splicing required; contains signal peptide)	AFA28			√ HITS			1,2,3,5 (EEV)																			AFA28	cd05846; supfam.org: Immunoglobulin superfamily; DeepTMHMM: signal peptide	AFA28
		join	57578	57676					join																									join		join
			57850	58539
	gene/CDS	AFA29	58772	60199	1428	475	-		AFA29			√ no hits																						AFA29	supfam.org: restriction endonuclease like superfamily; lambda exonuclease family	AFA29	none	none	>1BL1_A HORMONE RECEPTOR, PARATHYROID HORMONE, MICELLE; NMR {Homo sapiens} SCOP: j.15.1.1	19.9
	gene/CDS	AFA30	60253	61605	1353	450	-	similar to AciHV-1 ORF34 (OK485036.1)	AFA30			√ HITS		none	none	none		ORF34										ORF74						AFA30		AFA30
	gene/CDS	AFA31	61466	63448	1983	660	-	Allo54; similar to AciHV-1 ORF33 (OK485036.1, OR001786.1)	AFA31	√		√ HITS		none	none	none		ORF33	ORF33	ORF54	ORF54	ORF54	ORF54	ORF82				ORF75	ORF113	ORF72	ORF47	ORF051		AFA31		AFA31
	gene/CDS	AFA32	63447	64361	915	304	+	similar to AciHV-1 ORF32 (OK485036.1, OR001786.1)	AFA32			√ HITS		none	none	none		ORF32	ORF32															AFA32		AFA32
	gene/CDS	AFA33	64365	65177	813	270	-		AFA33			√ no hits																						AFA33		AFA33	none	none	>3D85_C Interleukin-23, FAB, IMMUNE SYSTEM-CYTOKINE COMPLEX; HET: MPD; 1.9A {Homo sapiens}	32.9
	gene/CDS	AFA34	65176	66066	891	296	+	type 3 transmembrane protein; similar to AciHV-1 ORF31 (OK485036.1, OR001786.1); alternatively spliced	AFA34			√ HITS		none	none	none		ORF31	ORF31					ORF8				ORF81	ORF115	ORF69				AFA34	DeepTMHMM: 4 TMDs	AFA34
	gene/CDS	AFA35	66036	66641	606	201	+	type 3 transmembrane protein; similar to AciHV-1 ORF30 (OK485036.1, OR001786.1); alternatively spliced	AFA35			√ HITS		none	none	none		ORF30	ORF30															AFA35	DeepTMHMM: 4 TMDs	AFA35
	gene/CDS	AFA36	67208	68038	831	276	-	type 3 transmembrane protein; similar to AciHV-1 ORF29 (OK485036.1)	AFA36			√ HITS						ORF29																AFA36	DeepTMHMM: 4 TMDs	AFA36
	gene/CDS	AFA37	68098	69138	1041	346	+	Allo60; similar to AciHV-1 ORF28 (OK485036.1, OR001786.1)	AFA37	√		√ HITS		none	none	none		ORF28	ORF28	ORF60	ORF60	ORF60	ORF60	ORF52	ORF80	ORF80	ORF80L	ORF84	ORF118	ORF65	ORF41	ORF045	ORF60	AFA37		AFA37
	gene/CDS	AFA38	69033	70157	1125	374	-	similar to AciHV-1 ORF27 (OK485036.1, OR001786.1)	AFA38			√ HITS		none	none	none		ORF27	ORF27		ORF61	ORF61										ORF071		AFA38		AFA38
	gene/CDS	AFA39	70102	90233	2274	757	+	DNA packaging terminase subunit 1 ; similar to AciHV-1 ORF19 (OK485036.1, OR001786.1)	AFA39	√		√ HITS		1,2,3,4,5,8,9	3	1,5,8		ORF19	ORF19	ORF62	ORF62	ORF62	ORF62	ORF10	ORF33	ORF33	ORF33L	ORF42	ORF68	ORF53, 100	ORF39, 80, 82			AFA39	PHA03333; supfam.org: P-loop containing nucleoside triphosphate hydrolases superfamily, ABC transporter ATPase domain-like family; AN1-like Zinc finger superfamily and family	AFA39
		join	70102	71016					join																									join		join
			88132	88710
			89454	90233
	gene/CDS	AFA40	71141	73342	2202	733	+	helicase primase primase subunit; similar to AciHV-1 ORF26 (OK485036.1, OR001786.1)	AFA40	√		√ HITS		none	none	none		ORF26	ORF26	ORF63	ORF63	ORF63	ORF63		ORF46	ORF46	ORF46	ORF87	ORF121	ORF56	ORF37	ORF073		AFA40	PHA03330	AFA40
	gene/CDS	AFA41	73332	75041	1710	569	+	Allo64; similar to AciHV-1 ORF25 (OK485036.1, OR001786.1)	AFA41	√		√ HITS		none	none	none		ORF25	ORF25	ORF64	ORF64		ORF64	ORF22	ORF47	ORF47	ORF47R	ORF88	ORF122	ORF57	ORF36	ORF074		AFA41		AFA41
	gene/CDS	AFA42	75191	78595	3405	1134	-	similar to AciHV-1 ORF24 (OK485036.1, OR001786.1)	AFA42			√ HITS		none	none	none		ORF24	ORF24															AFA42		AFA42
	gene/CDS	AFA43	78592	80250	1659	552	-	contains coiled-coil domain; similar to AciHV-1 ORF23 (OK485036.1, OR001786.1)	AFA43			√ HITS		none	none	none		ORF23	ORF23										ORF123					AFA43	pfam15921; supfam.org: bacterial hemolysins superfamily (HBL-like family) & mediator hinge subcomplex-like superfamily (CSE2-like family).	AFA43
	gene/CDS	AFA44	80249	86932	6684	2227	+	similar to AciHV-1 ORF22 (OK485036.1, OR001786.1)	AFA44			√ HITS		none	none	none		ORF22	ORF22															AFA44	supfam.org: Trp-like superfamily & Chromosomal replication initiation factor DnaA C-terminal domain IV family	AFA44
	gene/CDS	AFA45	87088	88251	1164	387	-	similar to AciHV-1 ORF21 (OK485036.1, OR001786.1)	AFA45			√ HITS		none	none	none		ORF21	ORF21	ORF68	ORF68							ORF44				ORF079		AFA45		AFA45
	gene/CDS	AFA46	88593	89420	828	275	-	similar to AciHV-1 ORF20 (OK485036.1, OR001786.1)	AFA46			√ HITS		none	none	none		ORF20	ORF20		ORF70		ORF70					ORF43	ORF69	ORF101	ORF81			AFA46		AFA46
	gene/CDS	AFA47	90341	91323	525	174	-		AFA47		√ HITS (distant)	√ no hits																						AFA47		AFA47	none	Chikungunya virus strain S27-African prototype	>3N1E_B Vacuolar protein sorting-associated protein 54; spinal muscular atrophy, vesicle trafficking; HET: GOL; 1.702A {Mus musculus}	25.9
		join	90341	90563					join																									join		join
			91022	91323
	gene/CDS	AFA48	90648	90917	270	89	+		AFA48		√ HITS (distant)	√ no hits																						AFA48		AFA48	none	Enterobacteria phage YYZ-2008	>5LDX_b NADH-ubiquinone oxidoreductase chain 3 (E.C.1.6.5.3); NADH:ubiquinone oxidoreductase, multienzyme complexes, Complex; HET: NAP, FMN, SF4; 5.6A {Bos taurus}	10.5
	gene/CDS	AFA49	91368	93554	2187	728	+	alternatively spliced	AFA49			√ no hits																						AFA49		AFA49	none	none	>7O4H_D CNG channel, CNGA1, CNGB1, rod;{Bos taurus}	91
	gene/CDS	AFA50	93834	94940	1107	368	+	alternatively spliced	AFA50			√ no hits																						AFA50		AFA50	none	none	>3T6G_A SH2 domain-containing protein 3C, Breast; Cdc25-homology domain, GTPase exchange factor; 2.5A {Homo sapiens}	78.6
	gene/CDS	AFA51	95059	95217	159	52	-		AFA51		√ HITS (distant)	√ no hits																						AFA51		AFA51	none	Leviviridae sp.	>7OF7_j 39S ribosomal protein L32, mitochondrial; Mitochondria, Ribosome, Biogenesis, GTPase, NSUN4; HET: MG, OMU, OMG; 2.5A {Homo sapiens}	12
	gene/CDS	AFA52	95344	95904	561	186	-	alternatively spliced	AFA52		√ HITS (distant)	√ no hits																						AFA52		AFA52	none	Tick-borne encephalitis virus (strain Hypr), Bacillus phage phi29, Nora virus	>6FD3_A Serine/threonine-protein kinase PAK 3 (E.C.2.7.11.1); kinase, thiophosphorylation, complex, ADP, phosphorylated; HET: ADP, T8L; 1.52A {Homo sapiens}	9.9
	gene/CDS	AFA53	95897	98521	2625	874	-	serine/threonine protein kinase; PK family; similar to AciHV-1 ORF14 (best E-value), 78, 121 (OK485036.1, OR001786.1)	AFA53			√ HITS		1,2,3,4,5,8,9		4		ORF14 & 78	ORF14 & 78		ORF73 & 74		ORF73		ORF104	ORF104	ORF104					ORF085		AFA53	cd00180, smart00220, COG0515, cd07878, PHA03209, pfam07714, cd00180, NF033483, TIGR03903, PTZ00024, COG0515; supfam.org: PK-like superfamily, Protein kinases, catalytic subunit family	AFA53
	gene/CDS	AFA54	98535	100865	2331	776	-	serine/threonine protein kinase; PK family; similar to AciHV-1 ORF15 (OK485036.1, OR001786.1)	AFA54			√ HITS		1,2,3,4,5				ORF15	ORF15		ORF74		ORF73									ORF085		AFA54	smart00220, COG0515, cd00180; supfam.org: PK-like superfamily, Protein kinases, catalytic subunit family	AFA54
	gene/CDS	AFA55	100804	101582	303	100	+		AFA55			√ no hits																						AFA55		AFA55	none	none	>6SGA_Fb ?; mitochondrial ribosome, assembly intermediate, translation; HET: PM8, UBD; 3.1A {Trypanosoma brucei brucei}	42.7
		join	100804	100806					join																									join		join
			100986	101094
			101392	101582
	gene/CDS	AFA56	101354	102748	1395	464	-		AFA56			√ no hits																						AFA56	no CDDs	AFA56	none	none	>2G3B_B putative TetR-family transcriptional regulator; transcription regulator, TetR-family, structural genomics; HET: GOL, MSE; 2.0A {Rhodococcus sp.} SCOP: a.121.1.1, a.4.1.9	58.7
	gene/CDS	AFA57	102816	103025	210	69	-	contains transmembrane domain; similar to AciHV-1 ORF44 (OK485036.1)	AFA57			√ HITS		none	none	none		ORF44											ORF38					AFA57	DeepTMHMM: 1 TMD	AFA57
	gene/CDS	AFA58	102816	106085	3270	1089	-	Allo46; type 1 transmembrane protein	AFA58			√ HITS		none	none	none		ORF95 & 77	ORF95 & 77	ORF46	ORF46	ORF46	ORF46		ORF99	ORF99	ORF99	ORF46	ORF72	ORF97	ORF77	ORF064		AFA58	PHA03332, pfam17072; DeepTMHMM: signal peptide & 1 TMD; supfam.org: influenze hemagglutinin (stalk) superfamily & family	AFA58
Orthoherpesviridae block	gene/CDS	AFA59	106039	106209	171	56	+	contains signal peptide	AFA59			√ no hits																						AFA59	DeepTMHMM: signal peptide	AFA59
	gene/CDS	AFA60	106134	106739	606	201	-		AFA60		√ HITS (distant)	√ no hits																						AFA60		AFA60	none	Ecoli bacteriophage Mu, Pyrobaculum spherical virus	>5YDN_A Gene product J; bacteriophage, assembly, VIRAL PROTEIN; 1.6A {Escherichia virus Mu}	37.7
	gene/CDS	AFA61	106815	107552	738	245	+	contains cyclin-D box-like domain	AFA61			√ HITS				1,2,3,5,8																		AFA61	cd20515, pfam00134; supfam.org: Cyclin-like superfamily, cyclin family	AFA61
	gene/CDS	AFA62	107591	108535	945	314	+		AFA62			√ no hits																						AFA62		AFA62	none	none	>5FRG_A FORMIN-BINDING PROTEIN 1-LIKE; PROTEIN BINDING, FORMIN-BINDING PROTEIN LIKE-1; NMR {XENOPUS (SILURANA) TROPICALIS}	22.5
	gene/CDS	AFA63	108623	109075	453	150	-		AFA63		√ HITS (distant)	√ no hits																						AFA63		AFA63	none	Rous sarcoma virus, Bovine leukemia virus, HIV	>3G28_A alpha-helical bundle, capsid protein, virion; 1.64A {Rous sarcoma virus}	19	Almost all Hhblits hits are to retrovirus capsid (ie Gag polyprotein)
	gene/CDS	AFA64	109157	109525	369	122	+		AFA64			√ no hits																						AFA64	supfam.org: PHM/PNGase F superfamily, Peptidylglycine alpha-hydroxylating monooxygenase family	AFA64	none	none	>2XU8_C PA1645; STRUCTURAL GENOMICS, BACTERIAL VIRULENCE; HET: SO4; 1.98A {PSEUDOMONAS AERUGINOSA}	11.6
	gene/CDS	AFA65	109631	110198	477	159	-	contains Helix-Loop-Helix-zipper (bHLHzip) domain found in c-Myc	AFA65		√ HITS	√ no hits																						AFA65	cd11458; supfam.org: HLH, helix-loop-helix DNA-binding domain superfamily & family	AFA65
		join	109631	109894					join																									join		join
			109986	110198
	gene/CDS	AFA66	111408	111728	321	106	-	distant homology to Bovine alpha HV-1 envelop glycoprotein N (UL49.5); alternatively spliced; possible v-myc coding region from 111728-109631	AFA66			√ HITS (distant)																						AFA66		AFA66	BovineHV	none	>2MC7_A Regulatory peptide; Transmembrane helical complex, MEMBRANE PROTEIN; NMR {N/A}	35.3
	misc feature	MF3	111977	117868	5892			This region encodes 6 Ig domain-containing ORFs (4 OX2-like, 2 Nectin-2-like) along with 3 ORFans and 2 ORFs with transmembrane domains. Analysis of predicted splice variants suggest that this cluster of ORFs can be differentially spliced together resulting in a diverse repertoire of proteins likely involved in immune response modulation.	MF3																									MF3		MF3
	gene/CDS	AFA67	111977	112745	498	165	+	contains signal peptide (alternative signal peptide located at 112138-112231); contains Ig domain (OX2 family)	AFA67			√ HITS			1,,2,3,5,8	1,2,5,8																		AFA67	cd05846, pfam00047; supfam.org: Ig superfamily; DeepTMHMM: signal peptide	AFA67
		join	111977	112088					join																									join		join
			112360	112745
	repeat region	IRR4	112059	117884	5826			direct and inverted repeats.	IRR4																									IRR4		IRR4
		IRR4a	112059	112346	288		+	heterogenous direct repeat units (n=3 units; 24-54 nt).	IRR4a																									IRR4a		IRR4a
		IRR4b	112902	113096	195		-	heterogenous repeat units with inverted copies in IRR2a (n=5 units; 25-40 nt); heterogenous repeat units with direct copies in IRR4d (n=3 units; 25-31 nt)	IRR4b																									IRR4b		IRR4b
	repeat region	IRR4c	113083	115414	2332		+	heterogenous repeat units, some with direct copies in IRR4e (n=14 units; 20-47 nt)	IRR4c																									IRR4c		IRR4c
	gene/CDS	AFA68	113110	115151	876	292	+	type 1 membrane protein; contains 2 Ig domains (OX2-like and Nectin-2-like)	AFA68			√ HITS			1,2,3,5, 8	1,5,8																		AFA68	cd05846, pfam07686, cd07703, smart00410; supfam.org: Immunoglobulin superfamily; V set domains (antibody variable domain-like) & C1 set domains (antibody constant domain-like) families; DeepTMHMM: signal peptide	AFA68
		join	113110	113167					join																									join		join
			114023	114391
			114587	114844
			114961	115151
	gene/CDS	AFA69	113431	113982	552	183	+	contains a signal peptide; contains Ig domain (OX2 family); alternative signal peptide located at 113,110-113,167.	AFA69			√ HITS			1,2,3,5,8	1, 5,8																		AFA69	cd05846; supfam.org Ig superfamily, I set domains family; DeepTMHMM: signal peptide	AFA69
	gene/CDS	AFA70	114299	114601	303	100	+		AFA70			√ no hits																						AFA70	DeepTMHMM: signal peptide	AFA70	none	none	>3BRC_A Conserved protein of unknown function; Conserved protein, Methanobacterium thermoautotrophicum, Structural; HET: PO4, MSE; 1.6A {Methanothermobacter thermautotrophicus}	15.7
	repeat region	IRR4d	115425	115688	264		-	heterogenous repeat units with inverted copies in IRR2a (n=6; 25-115 nt); 3 of the inverted repeat units are also direct repeats of units in IRR4b (n=3 units; 25-31 nt)	IRR4d																									IRR4d		IRR4d
	repeat region	IRR4e	115690	117884	2195		+	heterogenous repeats, some with direct copies in IRR4c (n=9 units; 20-47 nt)	IRR4e																									IRR4e		IRR4e
	gene/CDS	AFA71	115717	117662	864	287	+	type 1 membrane protein; contains 2 Ig domains (OX-2-like and Nectin-2-like)	AFA71			√ HITS			1,2,3,5	5,8																		AFA71	cd05846, smart00406, pfam07686, cd07703, PHA02987; supfam.org: Immunoglobulin superfamily, C1 set domains family; DeepTMHMM: signal peptide & 1 TMD	AFA71
		join	115717	115774					join																									join		join
			115965	116297
			117095	117390
			117486	117662
	gene/CDS	AFA72	116560	116724	165	54	+	contains a signal peptide	AFA72			√ no hits																						AFA72	supfam.org: Mitochondrial glycoprotein MAM33-like superfamily & family; DeepTMHMM: signal peptide	AFA72	none	none	>6RIV_B Glutathione transferase (E.C.2.5.1.18); Glutathione, detoxification, xenobiotics, transferase; HET: SIN, GS8, CSO; 1.33A {Alopecurus myosuroides}	10.5
Alloherpesviridae block (i.e. most hits are alloherpesviruses)	gene/CDS	AFA73	118028	118960	933	310	-	similar to AciHV-1 ORF16 (OK485036.1, OR001786.1)	AFA73			√ HITS		none	none	none		ORF16	ORF16													ORF062		AFA73		AFA73
	gene/CDS	AFA74	118920	123782	4863	1620	-	DNA polymerase catalytic subunit; similar to AciHV-1 ORF36 (OK485036.1, OR001786.1)	AFA74	√		√ HITS		1,5,8	1,2,6,7	1,2,3,4,5		ORF36	ORF36	ORF57&58	ORF57	ORF57	ORF57	ORF55	ORF79	ORF79	ORF79	ORF72	ORF110	ORF75	ORF50	ORF058		AFA74	PHA03334, smart00486, cd05536, pfam00136, COG0417; supfam.org: DNA/RNA polymerases superfamily, DNA polymerase family; Ribonuclease H-like superfamily, DnaQ-like 3'-5' exonuclease family; Activator of Hsp90 ATPase, Aha1 superfamily & family	AFA74
	gene/CDS	AFA75	123979	128361	4383	1460	+	Allo56; similar to AciHV-1 ORF35 (OK485036.1, OR001786.1)	AFA75	√		√ HITS		none	none	none		ORF35	ORF35	ORF56	ORF56	ORF56	ORF56	ORF98	ORF107	ORF107	ORF107	ORF73	ORF111	ORF74	ORF49	ORF057		AFA75		AFA75
	gene/CDS	AFA76	128874	129881	906	301	-	contains 7 transmembrane domains; G protein-coupled chemokine receptor-like protein	AFA76			√ HITS			5	2,5																		AFA76	cd14968, pfam00001, PHA03087; Deep TMHMM: 7 TMDs	AFA76
		join	128874	129447					join																									join		join
			129550	129881
	gene/CDS	AFA77	130097	131137	942	313	+	TNF receptor-associated factor-like; similar to AciHV-1 ORF86 (OK485036.1, OR001786.1)	AFA77			√ HITS		none	none	none		ORF86	ORF86															AFA77	cd03777, smart00061; supfam.org: TRAF domain-like superfamily, MATH domain family; Trimerization domain of TRAF superfamily & family	AFA77
		join	130097	130518					join																									join		join
			130618	131137
	gene/CDS	AFA78	131448	132464	1017	338	+		AFA78		√ HITS (distant)	√ no hits																						AFA78		AFA78	none	Influenza A virus, Influenza B virus	>6Z2T_A Hemagglutinin tri-stalk; Hemagglutinin stem, Long alpha helix; 1.34A {Influenza A virus (A/Mexico City/63/2009(H1N1))}	10
	gene/CDS	AFA79	132850	135625	1851	617	-		AFA79			√ no hits																						AFA79		AFA79	none	none	>6CES_N GATOR complex protein NPRL2, GATOR; mTORC1 amino-acid sensing lysosome growth; HET: GNP;{Homo sapiens}	14
		join	132850	134040					join																									join		join
			134966	135625
	gene/CDS	AFA80	134801	135954	339	112	+		AFA80			√ no hits																						AFA80		AFA80	none	none	>7OF7_j 39S ribosomal protein L32, mitochondrial; Mitochondria, Ribosome, Biogenesis, GTPase, NSUN4; HET: MG, OMU, OMG; 2.5A {Homo sapiens}	24.5
			134801	135028
			135844	135954
	gene/CDS	AFA81	136101	136772	672	223	+		AFA81		√ HITS (distant)	√ no hits																						AFA81		AFA81	none	Influenza A virus	>3B0F_A Sequestosome-1; Ubiquitin, Autophagy, PROTEIN BINDING; 1.4A {Mus musculus}	23.1
	gene/CDS	AFA82	136900	138186	1287	428	-	similar to AciHV-1 ORF46 (OK485036.1, OR001786.1)	AFA82			√ HITS		none	none	none		ORF46	ORF46	ORF44	ORF44	ORF44	ORF44					ORF59	ORF85	ORF83	ORF62	ORF043		AFA82	PHA03335	AFA82
	gene/CDS	AFA83	138031	140688	2658	885	+	similar to AciHV-1 ORF47 (OK485036.1, OR001786.1)	AFA83			√ HITS		none	none	none		ORF47	ORF47	ORF43	ORF43				ORF88	ORF88	ORF88	ORF58	ORF84	ORF84	ORF63	ORF042		AFA83		AFA83
	gene/CDS	AFA84	140875	141942	1068	355	-	alternatively spliced	AFA84			√ HITS		none	none	none					ORF41													AFA84		AFA84	none	none	>3HEI_F Ephrin type-A receptor 2 (E.C.2.7.10.1); Eph receptor tyrosine kinase, ephrin; 2.0A {Homo sapiens}	29.2
	gene/CDS	AFA85	141941	142567	627	208	+		AFA85		√ HITS (distant)	√ no hits																						AFA85		AFA85	none	polyomavirus	>6TDV_o ATPTB1, ATPTB3, ATPTB6, ATPTB12, subunit; mitochondria, ATP synthase, MEMBRANE PROTEIN; HET: LMT, TRT, CDL, LPP; 2.8A {Euglena gracilis}	3.7
	gene/CDS	AFA86	142643	144421	1779	592	-	similar to AciHV-1 ORF51 (OK485036.1, OR001786.1); alternatively spliced	AFA86			√ HITS		none	none	none		ORF51	ORF51															AFA86		AFA86
	gene/CDS	AFA87	144333	145115	783	260	-	similar to AciHV-1 ORF52 (OK485036.1, OR001786.1); alternatively spliced	AFA87			√ HITS		none	none	none		ORF52	ORF52									ORF55						AFA87	supfam.org: Spectrin repeat superfamily & family	AFA87
	gene/CDS	AFA88	145118	149002	3885	1294	-	major capsid protein; similar to AciHV-1 ORF53 (OK485036.1, OR001786.1)	AFA88	√		√ HITS		none	none	none		ORF53	ORF53	ORF39	ORF39	ORF39	ORF39	ORF104	ORF92	ORF92	ORF92	ORF54	ORF80	ORF88	ORF68	ORF038		AFA88	supfam.org: Arabinanase/levansucrase/invertase superfamily; TM1225-like predicted glycosylases family	AFA88
	gene/CDS	AFA89	148989	149708	720	239	-	similar to AciHV-1 ORF54 (OK485036.1, OR001786.1)	AFA89			√ HITS						ORF54	ORF54															AFA89		AFA89
	gene/CDS	AFA90	149710	151773	2064	687	+	Allo37; similar to AciHV-1 ORF55 (OK485036.1, OR001786.1)	AFA90	√		√ HITS		none	none	none		ORF55	ORF55	ORF37	ORF37	ORF37	ORF37	ORF100	ORF90	ORF90	ORF90	ORF52	ORF78	ORF90	ORF70	ORF036		AFA90		AFA90
	gene/CDS	AFA91	151694	152278	585	194	-	similar to AciHV-1 ORF56 (OK485036.1)	AFA91			√ HITS				4		ORF56																AFA91		AFA91
	gene/CDS	AFA92	152224	153066	843	280	-	similar to AciHV-1 ORF57 (OK485036.1, OR001786.1)	AFA92			√ HITS		none	none	none		ORF57	ORF57										ORF76					AFA92		AFA92
	gene/CDS	AFA93	152909	154231	1323	440	-	similar to AciHV-1 ORF58 (OK485036.1, OR001786.1)	AFA93			√ HITS		none	none	none		ORF58	ORF58	ORF34	ORF34	ORF34	ORF34					ORF49	ORF75	ORF93	ORF73	ORF033		AFA93	PHA03336	AFA93
	gene/CDS	AFA94	154155	155093	939	312	-	similar to AciHV-1 ORF59 (OK485036.1, OR001786.1)	AFA94			√ HITS		none	none	none		ORF59	ORF59	ORF33	ORF33	ORF33	ORF33											AFA94		AFA94
	gene/CDS	AFA95	155053	155658	606	201	+	similar to AciHV-1 ORF60 (OK485036.1, OR001786.1)	AFA95			√ HITS		none	none	none		ORF60	ORF60	ORF80											ORF75			AFA95		AFA95
	gene/CDS	AFA96	155612	156439	828	275	-	alternatively spliced	AFA96			√ HITS		none	none	none		ORF61	ORF61															AFA96		AFA96	none	none	>4KBL_A E3 ubiquitin-protein ligase ARIH1 (E.C.6.3.2.-); RING-IBR-RING, E3 ubiquitin ligase, LIGASE; HET: ZN; 3.3A {Homo sapiens}	86.5	Note: high probability for top hit.
	gene/CDS	AFA97	156438	156953	516	171	+		AFA97			√ HITS		none	none	none												ORF62				ORF025		AFA97		AFA97	none	none	>3OAO_A uncharacterized protein from DUF2059 family; STRUCTURAL GENOMICS, JOINT CENTER FOR; HET: PO4, MSE; 2.72A {Pseudomonas aeruginosa}	24.4
	gene/CDS	AFA98	156985	158766	1782	593	+	capsid maturation protease; similar to AciHV-1 ORF63 (OK485036.1, OR001786.1)	AFA98	√		√ HITS		none	none	none		ORF63	ORF63	ORF28	ORF28	ORF28	ORF28	ORF57	ORF78	ORF78	ORF78	ORF63	ORF88	ORF80	ORF59	ORF024		AFA98	PHA03369; supfam.org: Herpes virus serine proteinase, assemblin superfamily & family; Bacterial hemolysins superfamily, HBL-like family	AFA98
	repeat region	IRR5	158911	166877	7967				IRR5																									IRR5		IRR5
	repeat region	IRR5a	158911	159413	503			heterogenous repeat units (n=13 units; 21-82 nt); 2 units have direct copies in IRR5b.	IRR5a																									IRR5a		IRR5a
	repeat region	IRR5b	159557	159671	115			heterogenous repeat units (n=6 units; 22-32 nt); 2 units have direct copies in IRR5a	IRR5b																									IRR5b		IRR5b
	gene/CDS	AFA99	159816	161141	1326	441	+	similar to AciHV-1 ORF80 (OK485036.1, OR001786.1)	AFA99			√ HITS		none	none	none		ORF80	ORF80		ORF78	ORF78	ORF78					ORF25	ORF96	ORF134	ORF99	ORF089		AFA99		AFA99
	misc feature	MF4	161127	163647	2521			insertion-deletion hotspot	MF4																									MF4		MF4
	repeat region	IRR5c	161174	161349	176		+	repeat unit with IRR5e as inverted copy at 162,698; 95% identity	IRR5c																									IRR5c		IRR5c
	gene/CDS	AFA100	161216	161425	210	69	+		AFA100			√ no hits																						AFA100		AFA100	none	none	>1H9H_I TRYPSIN (E.C.3.4.21.4), TRYPSIN INHIBITOR II; HYDROLASE INHIBITOR, COMPLEX (SERINE PROTEASE-INHIBITOR); 1.5A {SUS SCROFA} SCOP: g.3.2.1	29.9
	repeat region	IRR5d	161375	162507	1133		+	heterogenous repeats with direct copies in IRR5f (n=16 units; 20-82 nt); repeat units (n=2 units 69-73 nt) with inverted copies in IRR2g	IRR5d																									IRR5d		IRR5d
	gene/CDS	AFA101	161422	162294	873	290	-	This ORF ranges in size from 573 to 873 nt between contigs.	AFA101			√ no hits																						AFA101		AFA101	none	none	>6XP5_D Mediator of RNA polymerase II; Transcription;{Chaetomium thermophilum (strain DSM 1495 / CBS 144.50 / IMI 039719)}	52.1
	misc feature	AFA102	162143	162729	219	72	-	This ORF ranges in size from 219 to 591 nt between variants; coding sequence in genome is truncated to 219 nt (i.e. 162,729-162,511). Miscellaneous feature artificially displays predicted full length.	AFA102			√ no hits																						AFA102		AFA102
	repeat region	IRR5e	161525	162698	174		-	repeat unit with IRR5c as inverted copy at 161,349; 95% identity	IRR5e																									IRR5e		IRR5e
	repeat region	IRR5f	162699	163647	949		+	heterogenous repeat units (n=14 units; 21-52 nt) with direct copies in IRR5d	IRR5f																									IRR5f		IRR5f
	gene/CDS	AFA103	162747	163334	588	195	-		AFA103		√ HITS (distant)	√ no hits																						AFA103		AFA103	none	Alternanthera mosaic virus	>2K85_A Glucocorticoid receptor DNA-binding factor 1; FF domain, p190-A RhoGAP, protein; NMR {Homo sapiens}	19.8
	gene/CDS	AFA104	163556	164316	594	197	+	US22-like protein; similar to AciHV-1 ORF125 (OK485036.1, OR001786.1)	AFA104			√ HITS		2	1, 5			ORF125	ORF125					ORF56				ORF101						AFA104	pfam02393	AFA104
		join	163556	163640					join																									join		join
			163723	164114
			164200	164316
	gene/CDS	AFA105	164436	165305	870	289	-	ORF is site of at least 40 repeat units and length varies from 399-1020 nt between contigs. Splice variants are predicted (e.g. join 166041-166035, 165271-164436 OR join 165,935-165930, 165272-164436); amino acid sequence is conserved.	AFA105		√ HITS (distant)	√ no hits																						AFA105		AFA105	none	Influenza A virus	>6CWO_A Ribonucleotide reductase, ALA-VAL-GLU-TYR-THR-LYS-HIS; ribonucleotide reductase, four-helix bundle, dimanganese; 1.87A {Flavobacterium johnsoniae (strain ATCC 17061 / DSM 2064 / UW101)}	11.5
	repeat region	IRR5g	164591	165190	600		+	heterogenous repeat units (n=17 units; 20-45 nt with direct copies of 2 units at 71,065); repeat units (n=2 units 21-25 nt with inverted copies in IRR3b and at 57,682)	IRR5g																									IRR5g		IRR5g
	gene/CDS	AFA106	165345	165935	591	196	-	All contigs contain ORF of this length but another ATG start codon available in some contigs results in a longer ORF of 696 bp.	AFA106			√ no hits																						AFA106	supfam.org: YheA/YmcA-like superfamily, YmcA-like family; DeepTMHMM: signal peptide	AFA106	none	none	>6SGA_FW ?; mitochondrial ribosome, assembly intermediate, translation; HET: PM8, UBD; 3.1A {Trypanosoma brucei brucei}	9.3
	gene/CDS	AFA107	166170	166706	372	123	+		AFA107		√ HITS (distant)	√ no hits																						AFA107		AFA107	none	polyomavirus, HIV	>1Z1D_B Winged Helix-turn-Helix motif, Origin binding; NMR {Homo sapiens} SCOP: d.89.1.1	18.7
		join	166170	166349					join																									join		join
			166515	166706
	repeat region	IRR5h	166708	166877	170		+	heterogenous direct repeat units (n=2 units; 22-56 nt)	IRR5h																									IRR5h		IRR5h
	gene/CDS	AFA108	166859	167422	564	187	-	type 1 transmembrane protein with distant homology to HHV-4 (EBV) BARF1	AFA108		√ HITS (distant)	√ HITS (distant)																						AFA108	supfam.org: immunoglobulin superfamily, V set domains (antibody variable domain-like) family;Deep TMHMM: signal peptide & 1 TMD	AFA108	HHV-4	Hepatitis C, HIV, Influenza A, Human respiratory syncytial virus A, SarsCov2, Human poliovirus 1, Measles virus, Hendra henipavirus, Dengue virus 4, Dengue virus 2, Chikungunya virus, Murine norovirus 1, Human adenovirus A serotype 12, Enterovirus D68, Foot-and-mouth disease virus	>7DTD_B Sodium channel subunit beta-4, Sodium; Voltage-gated sodium channel, MEMBRANE PROTEIN; HET: NAG, 9Z9; 3.3A {Homo sapiens}	92.4	Note: This might be part of BARF1 homologue
	gene/CDS	AFA109	167619	168020	402	133	+	contains signal peptide	AFA109		√ HITS (distant)	√ no hits																						AFA109	DeepTMHMM: signal peptide	AFA109	none	Human echovirus 7, Vaccinia virus	>4FJS_B Ureidoglycolate dehydrogenase (E.C.1.1.1.154); ALLD, NAD(P)H-DEPENDENT OXIDOREDUCTASE, UREIDE PATHWAY; 2.13A {Escherichia coli}	10.5
	gene/CDS	AFA110	168017	171448	3432	1143	-	chromosome segregation ATPase-like protein	AFA110			√ no hits																						AFA110	COG4913, TIGR02168, COG1196, PTZ00121, pfam05911, pfam05483, PRK03918; supfam.org: FAT domain of focal adhesion kinase superfamily	AFA110
	gene/CDS	AFA111	168051	168245	195	64	-	contains signal peptide; TAF-like protein with a histone-fold domain	AFA111		√ HITS (distant)	√ no hits																						AFA111	supfam.org: Histone-fold superfamily, TBP-associated factors, TAFs family; plant proteinase inhibitors superfamily & family; DeepTMHMM: signal peptide	AFA111	none	Lassa virus	>1CE3_A PROTEASE INHIBITOR, CIRCULAR PERMUTATION, NICOTIANA; NMR {Nicotiana alata} SCOP: g.69.1.1	27.6
	gene/CDS	AFA112	171436	172455	1020	339	-		AFA112		√ HITS (distant)	√ no hits																						AFA112		AFA112	none	Vaccinia virus	>2P9X_B Hypothetical protein PH0832; Pyrococcus horikoshii OT3, NPPSFA, National; 1.65A {Pyrococcus horikoshii}	12.5
	gene/CDS	AFA113	172467	173774	1308	435	+	contains coiled-coil domain; similar to AciHV-1 ORF71 (OK485036.1, OR001786.1)	AFA113			√ HITS		none	none	none		ORF71	ORF71		ORF24		ORF24	ORF38			ORF70	ORF92	ORF128					AFA113	pfam15921, COG4913	AFA113
	gene/CDS	AFA114	173422	174600	1179	392	+	serine/threonine protein kinase; similar to AciHV-1 ORF70 (OK485036.1, OR001786.1)	AFA114			√ HITS		1,2,3,4,5,6,9		4		ORF70	ORF70	ORF73	ORF73	ORF73	ORF73		ORF104	ORF104	ORF104	ORF68	ORF106		ORF54	ORF120		AFA114	smart00220, cd14014, COG0515, pfam07714,PLN00034, NF033483; supfam.org: Protein kinase-like superfamily	AFA114
	gene/CDS	AFA115	174420	176141	1722	573	+	helicase-primase helicase subunit; similar to AciHV-1 ORF69 (OK485036.1, OR001786.1)	AFA115	√		√ HITS		1,2,3,4	none	4,5		ORF69	ORF69	ORF25	ORF25	ORF25	ORF25	ORF37	ORF71	ORF71	ORF71	ORF93	ORF129	ORF62	ORF28	ORF21		AFA115	supfam.org: P-loop containing nucleoside triphosphate hydrolases superfamily & Tandem AAA-ATPase domain and Nucleotide and nucleoside kinases families	AFA115
	gene/CDS	AFA116	176173	177159	987	328	+	capsid triplex protein subunit 2; similar to AciHV-1 ORF67 (OK485036.1, OR001786.1)	AFA116	√		√ HITS		none	none	none		ORF67	ORF67	ORF27	ORF27	ORF27	ORF27	ORF36	ORF72	ORF72	ORF72	ORF95	ORF131	ORF64	ORF26	ORF23		AFA116	PHA03260	AFA116
	gene/CDS	AFA117	177247	177708	216	71	-		AFA117		√ HITS (distant)	√ no hits																						AFA117		AFA117	none	Lujo mammarenavirus	>4H8S_C DCC-interacting protein 13-beta; BAR domain, pleckstrin homology domain; 3.5A {Homo sapiens}	52.6
		join	177247	177319					join																									join		join
			177566	177708
	gene/CDS	AFA118	177912	178082	171	56	+	contains signal peptide; cytochrome b-like protein	AFA118			√ no hits																						AFA118	supfam.org: cytochrome b559 subunit superfamily; DeepTMHMM: signal peptide	AFA118	none	none	>5J12_A Thymic stromal lymphopoietin, Interleukin-7 receptor; cytokine inflammation TSLP signaling complex; HET: SO4, NAG; 3.55A {Homo sapiens}	29.8
	gene/CDS	AFA119	178147	179016	471	156	-	contains signal peptide; contains Ig domain; similar to LS AciHV-1 ORF107 (OK485036.1)	AFA119			√ HITS		none	none	none		ORF107																AFA119	smart00410; supfam.org: Immunoglobulin superfamily; DeepTMHMM: signal peptide	AFA119
		join	178147	178526					join																									join		join
			178926	179016
Telomere-like	repeat region	TRR2	179309	184426	5118			terminal repeat region 2; direct tandem perfect telomere-like repeat units (TTAGGG)	TRR2																									TRR2		TRR2			min	3.7
																																							max	92.4
											26

## Sheet: B) AciHV-3 LSGO BLASTP hits
ORF	query	accession number	aa % identity	length	mismatches	gap open	q start	q end	s start	s end	e-value	bit score	% positive	blastp	CDD	PSI-BLAST or other tool	function	description
AFA1	2,176 -> 2,460	no BLASTP hits (no filter and with Herpesvirales filter & word size of 3)													no CDDs	DeepTMHMM signal peptide
AFA2	4,307 -> 3,388	XP_058865173.1	45.745	188	88	3	1	187	1	175	1.06e-42	153	60.11		V-set pfam07686 Immunoglobulin V-set domain; This domain is found in antibodies as well as neural protein P0 ...38-128 1.86e-07 IG_like smart00410 Immunoglobulin like; IG domains that cannot be classified into one of IGv1, IGc1, IGc2, IG. 38-128 1.48e-05 Ig cd00096 Immunoglobulin domain; The members here are composed of the immunoglobulin (Ig) domain found ... 38-109 8.02e-04	DeepTMHMM: signal peptide & 1 TMD; supfam.org: 4,307 30 132 Immunoglobulin 1.52e-11 SCOPe 0.076		uncharacterized protein LOC117433575 isoform X2 [Acipenser ruthenus]
AFA2	4,307 -> 3,388	XP_058865172.1	45.503	189	88	4	1	187	1	176	3.23e-41	150	59.79					uncharacterized protein LOC117433575 isoform X1 [Acipenser ruthenus]
AFA2	4,307 -> 3,388	KAK6469978.1	49.359	156	78	1	1	155	1	156	5.96e-41	149	63.46					hypothetical protein HHUSO_G31556 [Huso huso]
AFA2	4,307 -> 3,388	XP_034775117.2	48.718	156	79	1	1	155	1	156	2.77e-40	147	62.82					ICOS ligand isoform X2 [Acipenser ruthenus]
AFA2	4,307 -> 3,388	KAK1151672.1	49.669	151	75	1	1	150	1	151	8.68e-39	144	64.24					hypothetical protein AOXY_G31949 [Acipenser oxyrinchus oxyrinchus]
AFA2	4,307 -> 3,388	DBA46513.1	27.885	104	58	4	27	119	172	269	0.034	36.2	43.27					TPA: Igfa [Herpesvirus betta183851]
R2-1	4,609 -> 4,761	no BLASTP hits (no filter and with Herpesvirales filter & word size of 3)													no CDDs	no other hits
R2-2	5,268 -_ 5,726	no BLASTP hits (no filter and with Herpesvirales filter & word size of 3)													no CDDs	no other hits
R2-3	5,972 -> 7,005	XP_058873500.1	32.243	214	98	7	37	236	96	276	5.77e-05	56.6	39.25		no CDDs	no other hits		uncharacterized protein LOC131724770 [Acipenser ruthenus]
R2-3	5,972 -> 7,005	XP_058873500.1	32.195	205	96	6	56	236	11	196	0.001	52.8	39.51					uncharacterized protein LOC131724770 [Acipenser ruthenus]
R2-4	7,124 -> 7,288	no BLASTP hits (no filter and with Herpesvirales filter & word size of 3)													no CDDs	no other hits
R2-5	7,227 -> 7,901	no BLASTP hits (no filter and with Herpesvirales filter & word size of 3)													no CDDs	no other hits
R2-6	7,991 -> 8,155	no BLASTP hits (no filter and with Herpesvirales filter & word size of 3)													no CDDs	no other hits
R2-7	8,248 -> 8,412	no BLASTP hits (no filter and with Herpesvirales filter & word size of 3)													no CDDs	no other hits
R2-8	9,099 -> 8,491	no BLASTP hits (no filter and with Herpesvirales filter & word size of 3)													no CDDs	no other hits
R2-9	8,505 -> 9,731	no BLASTP hits (no filter and with Herpesvirales filter & word size of 3)													no CDDs	no other hits
R2-10	9,850 -> 10,014	no BLASTP hits (no filter and with Herpesvirales filter & word size of 3)													no CDDs	no other hits
R2-11	9,953 -> 10,627	no BLASTP hits (no filter and with Herpesvirales filter & word size of 3)													no CDDs	no other hits
R2-12	10,717 -> 10,881	no BLASTP hits (no filter and with Herpesvirales filter & word size of 3)													no CDDs	no other hits
R2-13	10,974 -> 11,138	no BLASTP hits (no filter and with Herpesvirales filter & word size of 3)													no CDDs	no other hits
R2-14	11,231 -> 12,458	no BLASTP hits (no filter and with Herpesvirales filter & word size of 3)													no CDDs	no other hits
R2-15	11,826 -> 11,551	no BLASTP hits (no filter and with Herpesvirales filter & word size of 3)													no CDDs	no other hits
R2-16	12,577 -> 12,741	no BLASTP hits (no filter and with Herpesvirales filter & word size of 3)													no CDDs	no other hits
R2-17	12,680 -> 13,354	no BLASTP hits (no filter and with Herpesvirales filter & word size of 3)													no CDDs	no other hits
R2-18	13,444 -> 13,608	no BLASTP hits (no filter and with Herpesvirales filter & word size of 3)													no CDDs	no other hits
R2-19	13,701 -> 13,865	no BLASTP hits (no filter and with Herpesvirales filter & word size of 3)													no CDDs	no other hits
R2-20	14,552 -> 13,944	no BLASTP hits (no filter and with Herpesvirales filter & word size of 3)													no CDDs	no other hits
R2-21	13,958 -> 15,184	no BLASTP hits (no filter and with Herpesvirales filter & word size of 3)													no CDDs	no other hits
R2-22	15,303 -> 15,467	no BLASTP hits (no filter and with Herpesvirales filter & word size of 3)													no CDDs	no other hits
R2-23	15,406 -> 16,080	no BLASTP hits (no filter and with Herpesvirales filter & word size of 3)													no CDDs	no other hits
R2-24	16,170 -> 16,334	no BLASTP hits (no filter and with Herpesvirales filter & word size of 3)													no CDDs	no other hits
R2-25	16,427 -> 16,591	no BLASTP hits (no filter and with Herpesvirales filter & word size of 3)													no CDDs	no other hits
R2-26	16,684 -> 17,911	no BLASTP hits (no filter and with Herpesvirales filter & word size of 3)													no CDDs	no other hits
R2-27	17,279 -> 17,004	no BLASTP hits (no filter and with Herpesvirales filter & word size of 3)													no CDDs	no other hits
R2-28	18,030 -> 18,221	no BLASTP hits (no filter and with Herpesvirales filter & word size of 3)													no CDDs	no other hits
R2-29	18,939 -> 19,103	no BLASTP hits (no filter and with Herpesvirales filter & word size of 3)													no CDDs	no other hits
R2-30	19,042 -> 19,681	no BLASTP hits (no filter and with Herpesvirales filter & word size of 3)													no CDDs	no other hits
R2-31	20,015 -> 20,233	no BLASTP hits (no filter and with Herpesvirales filter & word size of 3)													no CDDs	no other hits
R2-32	20,952 -> 20,260	no BLASTP hits (no filter and with Herpesvirales filter & word size of 3)													no CDDs	no other hits
R2-33	20,274 -> 20,840	no BLASTP hits (no filter and with Herpesvirales filter & word size of 3)													no CDDs	no other hits
R2-34	21,334 -> 21,155	no BLASTP hits (no filter and with Herpesvirales filter & word size of 3)													no CDDs	no other hits
R2-35	21,854 -> 21,675	no BLASTP hits (no filter and with Herpesvirales filter & word size of 3)													no CDDs	no other hits
R2-36	22,060 -> 21,851	no BLASTP hits (no filter and with Herpesvirales filter & word size of 3)													no CDDs	no other hits
R2-37	22,909 -> 22,694	no BLASTP hits (no filter and with Herpesvirales filter & word size of 3)													no CDDs	no other hits
R2-38	23,108 -> 22,914	no BLASTP hits (no filter and with Herpesvirales filter & word size of 3)													no CDDs	no other hits
R2-39	23,292 -> 23,113	no BLASTP hits (no filter and with Herpesvirales filter & word size of 3)													no CDDs	no other hits
R2-40	23,591 -> 23,289	no BLASTP hits (no filter and with Herpesvirales filter & word size of 3)													no CDDs	no other hits
R2-41	24,069 -> 23,854	no BLASTP hits (no filter and with Herpesvirales filter & word size of 3)													no CDDs	no other hits
R2-42	24,253 -> 24,074	no BLASTP hits (no filter and with Herpesvirales filter & word size of 3)													no CDDs	no other hits
R2-43	24,489 -> 24,250	no BLASTP hits (no filter and with Herpesvirales filter & word size of 3)													no CDDs	no other hits
R2-44	24,673 -> 24,494	no BLASTP hits (no filter and with Herpesvirales filter & word size of 3)													no CDDs	no other hits
R2-45	25,081 -> 24,866	no BLASTP hits (no filter and with Herpesvirales filter & word size of 3)													no CDDs	no other hits
R2-46	25,265 -> 25,086	no BLASTP hits (no filter and with Herpesvirales filter & word size of 3)													no CDDs	no other hits
R2-47	25,503 -> 25,270	no BLASTP hits (no filter and with Herpesvirales filter & word size of 3)													no CDDs	no other hits
R2-48	25,687 -> 25,508	no BLASTP hits (no filter and with Herpesvirales filter & word size of 3)													no CDDs	no other hits
R2-49	25,895 -> 25,692	no BLASTP hits (no filter and with Herpesvirales filter & word size of 3)													no CDDs	no other hits
R2-50	26,103 -> 25,900	no BLASTP hits (no filter and with Herpesvirales filter & word size of 3)													no CDDs	no other hits
R2-51	26,230 -> 26,030	no BLASTP hits (no filter and with Herpesvirales filter & word size of 3)													no CDDs	no other hits
R2-52	26,660 -> 26,283	no BLASTP hits (no filter and with Herpesvirales filter & word size of 3)													no CDDs	no other hits
AFA3	26,926 -> 27,972	XP_058888889.1	94.949	198	10	0	1	198	1	198	8.07e-136	389	95.96		LIF_OSM smart00080 leukemia inhibitory factor; OSM, Oncostatin M 40-184 4.55e-13 LIF_OSM pfam01291 LIF / OSM family; 57-190 2.40e-11	Deep TMHMM signal peptide; supfam.org: AFA3 41 183 4-helical cytokines 3.61e-21 Long-chain cytokines 0.00072		leukemia inhibitory factor-like [Acipenser ruthenus]
AFA3	26,926 -> 27,972	XP_058851634.1	94.444	198	11	0	1	198	1	198	1.92e-134	385	95.96					leukemia inhibitory factor-like [Acipenser ruthenus]
AFA3	26,926 -> 27,972	KAK1160069.1	92.308	195	15	0	4	198	3	197	2.42e-128	370	93.85					hypothetical protein AOXY_G21570 [Acipenser oxyrinchus oxyrinchus]
AFA3	26,926 -> 27,972	XP_041079006.1	74.227	194	50	0	1	194	3	196	1.03e-97	292	81.96					leukemia inhibitory factor-like [Polyodon spathula]
AFA3	26,926 -> 27,972	KAK6483606.1	97.6	125	3	0	74	198	1	125	3.33e-84	255	98.4					hypothetical protein HHUSO_G15137 [Huso huso]
AFA4	28,078 -> 28,282	no BLASTP hits (no filter and with Herpesvirales filter & word size of 3)													no CDDs	no other hits
AFA5	28,375 -> 28,557	no BLASTP hits (no filter and with Herpesvirales filter & word size of 3)													no CDDs	no other hits
AFA6	28,728 -> 29,540	KAK6467450.1	95.926	270	11	0	1	270	1	270	0	538	98.15		STKc_TSSK6-like cd14164 Catalytic domain of testis-specific serine/threonine kinase 6 and similar proteins; STKs ... 12-267 3.70e-152 S_TKc smart00220 Serine/Threonine protein kinases, catalytic domain; Phosphotransferases. Serine or ... 13-267 1.74e-83 SPS1 COG0515 Serine/threonine protein kinase [Signal transduction mechanisms]; 12-222 2.50e-59 Pkinase pfam00069 Protein kinase domain; 13-267 6.…	supfam.org: AFA6 12 268 Protein kinase-like (PK-like) 2.92e-75 SCOPe 0.067		testis-specific serine/threonine-protein kinase 6 [Huso huso]
AFA6	28,728 -> 29,540	XP_034767990.1	94.815	270	14	0	1	270	1	270	0	534	97.78					testis-specific serine/threonine-protein kinase 6-like [Acipenser ruthenus]
AFA6	28,728 -> 29,540	XP_058869809.1	94.796	269	14	0	2	270	1	269	0	532	97.77					testis-specific serine/threonine-protein kinase 6-like [Acipenser ruthenus]
AFA6	28,728 -> 29,540	KAK6462890.1	90.741	270	25	0	1	270	1	270	0	514	95.93					testis-specific serine/threonine-protein kinase 6-like [Huso huso]
AFA6	28,728 -> 29,540	KAK6468061.1	90	270	27	0	1	270	1	270	0	509	95.56					testis-specific serine/threonine-protein kinase 6-like [Huso huso]
AFA6	28,728 -> 29,540	DBA46558.1	27.692	260	169	8	19	267	20	271	2.91e-24	100	48.46					TPA: Setki2 [Herpesvirus betta183851]
AFA6	28,728 -> 29,540	AIU39412.1	28.033	239	137	7	55	260	79	315	1.26e-22	96.7	48.95					serine/threonine protein kinase US3A [Testudinid alphaherpesvirus 3]
AFA6	28,728 -> 29,540	AKV40655.1	27.615	239	138	7	55	260	104	340	5.33e-22	95.1	48.95					serine/threonine protein kinase US3a [Testudinid alphaherpesvirus 3]
AFA6	28,728 -> 29,540	YP_009176948.1	27.615	239	138	7	55	260	79	315	5.83e-22	94.7	48.95					serine/threonine protein kinase US3A [Testudinid alphaherpesvirus 3]
AFA6	28,728 -> 29,540	YP_010795490.1	29.902	204	132	5	14	212	10	207	1.9e-19	87.4	48.53					putative cyclin-dependent kinase 2 [Chelonid alphaherpesvirus 5]
AFA6	28,728 -> 29,540	UMM52799.1	32.524	206	118	9	19	216	14	206	1.29e-17	82	51.94					protein ORF121 [Lake sturgeon herpesvirus]
AFA6	28,728 -> 29,540	QCA47583.1	26.699	206	131	6	8	208	88	278	3.85e-15	75.9	45.63					ORF66 [Human alphaherpesvirus 3]
AFA6	28,728 -> 29,540	NP_040188.1	26.699	206	131	6	8	208	88	278	4.36e-15	75.9	45.63					serine/threonine protein kinase US3 [Human alphaherpesvirus 3]
AFA6	28,728 -> 29,540	YP_053113.1	29.353	201	123	7	9	205	89	274	4.65e-15	75.9	47.76					serine/threonine protein kinase US3 [Equid alphaherpesvirus 1]
AFA6	28,728 -> 29,540	NP_077480.2	29.268	205	125	7	8	207	92	281	4.84e-15	75.9	44.88					serine/threonine protein kinase US3 [Cercopithecine alphaherpesvirus 9]
AFA6	28,728 -> 29,540	AAA46102.1	27.165	254	155	9	9	247	35	273	5.84e-15	75.1	46.46					protein kinase [Equid alphaherpesvirus 4]
AFA6	28,728 -> 29,540	YP_006273049.1	27.305	282	167	12	9	267	89	355	1.59e-14	74.3	44.68					ORF69 gene product [Equid alphaherpesvirus 8]
AFA6	28,728 -> 29,540	QAU09634.1	26.866	201	133	6	6	203	184	373	2.47e-14	73.9	47.26					US3 [Human alphaherpesvirus 1]
AFA6	28,728 -> 29,540	YP_002333550.1	28.358	201	125	7	9	205	90	275	2.96e-14	73.6	47.26					serine/threonine protein kinase US3 [Equid alphaherpesvirus 9]
AFA6	28,728 -> 29,540	WJJ61081.1	29.327	208	132	10	19	221	13	210	3.04e-14	72.4	50					ORF121 [Acipenserid herpesvirus 1]
AFA7	29,943 -> 29,617	no BLASTP hits (no filter and with Herpesvirales filter & word size of 3)													no CDDs	no other hits
AFA8	31,034 -> 30,168	XP_042320708.1	27.551	196	119	6	40	220	50	237	1.45e-06	62	48.47		7tmA_S1PR1_Edg1 cd15346 sphingosine-1-phosphate receptor subtype 1 (S1PR1 or S1P1), also called endothelial … 112-219 3.69e-03	DeepTMHMM 7 TMDs; supfam.org: AFA8 10 283 Family A G protein-coupled receptor-like 7.06e-07 Rhodopsin-like 0.053		sphingosine 1-phosphate receptor 1 [Sceloporus undulatus]
AFA8	31,034 -> 30,168	XP_023577513.1	27.615	239	140	7	4	220	15	242	8.9e-06	59.7	43.93					sphingosine 1-phosphate receptor 1 [Octodon degus]
AFA8	31,034 -> 30,168	XP_060630003.1	26.154	195	121	6	40	219	54	240	9.39e-06	59.7	48.72					sphingosine 1-phosphate receptor 1 [Anolis sagrei]
AFA8	31,034 -> 30,168	XP_003220089.1	26.154	195	121	6	40	219	54	240	9.47e-06	59.7	48.72					sphingosine 1-phosphate receptor 1 [Anolis carolinensis]
AFA8	31,034 -> 30,168	AAK01982.1	27.228	202	128	5	32	220	9	204	0.000439	54.7	46.53					EDG1 [Myocastor coypus]
AFA9	31,962 -> 31,171	XP_058841662.1	82.824	262	45	0	1	262	1	262	8.27e-160	456	90.84		CYCLIN_CCND2_rpt1 cd20574 first cyclin box found in G1/S-specific cyclin-D2 (CCND2); CCND2 is a regulatory component of ... 1-150 1.53e-96 CYCLIN_CCND2_rpt2 cd20577 second cyclin box found in G1/S-specific cyclin-D2 (CCND2); CCND2 is a regulatory component of ... 155-259 1.68e-59 Cyclin_N pfam00134 Cyclin, N-terminal domain; Cyclins regulate cyclin dependent kinases (CDKs). Swiss:P22674 is a ... …	supfam.org: AFA9 16 151 Cyclin-like 1.49e-43 Cyclin 0.00031 AFA9 153 254 Cyclin-like 5.92e-26 Cyclin 0.0073		G1/S-specific cyclin-D2 [Acipenser ruthenus]
AFA9	31,962 -> 31,171	KAK6462891.1	86.692	263	35	0	1	263	1	263	2.05e-159	454	93.16					G1/S-specific cyclin-D2-like isoform X1 [Huso huso]
AFA9	31,962 -> 31,171	XP_041114050.1	82.061	262	47	0	1	262	1	262	4.89e-158	451	89.69					G1/S-specific cyclin-D2-like isoform X1 [Polyodon spathula]
AFA9	31,962 -> 31,171	KAK6482410.1	82.824	262	45	0	1	262	1	262	2.61e-157	460	90.84					G1/S-specific cyclin-D2-like isoform X1 [Huso huso]
AFA9	31,962 -> 31,171	KAK1169195.1	82.443	262	46	0	1	262	1	262	8.95e-157	458	90.84					G1/S-specific cyclin-D2-like isoform X1 [Acipenser oxyrinchus oxyrinchus]
AFA9	31,962 -> 31,171	XP_033881413.3	82.061	262	47	0	1	262	1	262	2.22e-156	457	90.84					G1/S-specific cyclin-D2 isoform X1 [Acipenser ruthenus]
AFA9	31,962 -> 31,171	YP_010801703.1	37.126	167	103	2	17	183	13	177	7.43e-32	119	58.08					cyclin [Colobine gammaherpesvirus 1]
AFA9	31,962 -> 31,171	ULE28972.1	29.707	239	158	4	17	252	13	244	1.03e-26	105	46.44					ORF72 [Human gammaherpesvirus 8]
AFA9	31,962 -> 31,171	YP_010084440.1	28.151	238	166	3	20	256	14	247	4.37e-26	104	48.74					ORF72 [Retroperitoneal fibromatosis-associated herpesvirus]
AFA9	31,962 -> 31,171	YP_238455.1	36.424	151	91	1	15	160	5	155	1.11e-24	100	51.66					JM152 [Macaca fuscata rhadinovirus]
AFA9	31,962 -> 31,171	NP_570819.1	36.424	151	91	1	15	160	5	155	1.21e-24	100	50.99					cyclin D homolog [Macacine gammaherpesvirus 5]
AFA9	31,962 -> 31,171	YP_010084630.1	35.762	151	92	1	15	160	5	155	1.38e-24	100	52.98					ORF72 [Macaca nemestrina rhadinovirus 2]
AFA9	31,962 -> 31,171	NP_040274.1	29.63	243	162	4	11	251	8	243	2.78e-23	96.7	48.15					cyclin homologue [Saimiriine gammaherpesvirus 2]
AFA9	31,962 -> 31,171	AAD00011.1	30.126	239	157	4	17	252	13	244	7.39e-21	90.1	46.44					similar to cyclin homolog of Saimirine herpesvirus 1, Swiss-Prot Accession Number Q01043; ORF 72; cyclin homolog [Human gammaherpesvirus 8]
AFA9	31,962 -> 31,171	YP_004207907.1	27.551	196	129	2	19	208	26	214	3.58e-16	77	45.92					cyclin D-like protein [Cricetid gammaherpesvirus 2]
AFA9	31,962 -> 31,171	UNP64444.1	24.868	189	137	3	47	232	73	259	4.3e-09	57.4	44.97					cyclin-like protein [Saguinine gammaherpesvirus 1]
mf1a	32,392 -> 32,222	no BLASTP hits (no filter and with Herpesvirales filter & word size of 3)													no CDDs	DeepTMHMM: signal peptide
mf1b	32,550 -> 32,903	KAF2364248.1	58.333	96	40	0	21	116	69	164	2.95e-31	122	70.83		RT_nLTR_like cd01650 RT_nLTR: Non-LTR (long terminal repeat) retrotransposon and non-LTR retrovirus reverse ... 17-99 1.48e-15 group_II_RT_mat TIGR04416 group II intron reverse transcriptase/maturase; Members of this protein family are ... 40-110 2.63e-04 YkfC COG3344 Retron-type reverse transcriptase [Mobilome: prophages, transposons]; 40-110 2.08e-03 RVT_1 pfam00078 Reverse transcriptase (RNA-d…			Reverse transcriptase domain [Trinorchestia longiramus]
mf1b	32,550 -> 32,903	KAF2354344.1	58.333	96	40	0	21	116	158	253	2.65e-30	121	72.92					Reverse transcriptase domain [Trinorchestia longiramus]
mf1b	32,550 -> 32,903	KAF2345240.1	50.442	113	55	1	4	116	7	118	3.66e-30	115	65.49					Reverse transcriptase domain [Trinorchestia longiramus]
mf1b	32,550 -> 32,903	KAF2344603.1	57.292	96	41	0	21	116	106	201	5.16e-30	117	70.83					Reverse transcriptase domain [Trinorchestia longiramus]
mf1b	32,550 -> 32,903	KAF2348696.1	57.292	96	41	0	21	116	34	129	1.17e-29	116	70.83					Reverse transcriptase domain [Trinorchestia longiramus]
mf1b	32,550 -> 32,903	XP_048827643.1	69.62	79	24	0	38	116	292	370	2.24e-29	122	81.01					RNA-directed DNA polymerase from mobile element jockey [Brienomyrus brachyistius]
mf1c	32,980 -> 33,309	XP_058867360.1	88.596	114	12	1	1	113	51	164	2.11e-62	209	92.11		RT_nLTR_like cd01650 RT_nLTR: Non-LTR (long terminal repeat) retrotransposon and non-LTR retrovirus reverse … 2-96 3.76e-13 RVT_1 pfam00078 Reverse transcriptase (RNA-dependent DNA polymerase); A reverse transcriptase gene is usually … 2-74 1.57e-05	MF1c 2 69 DNA/RNA polymerases 9.68e-02 Reverse transcriptase 0.028		uncharacterized protein LOC131709233 [Acipenser ruthenus]
mf1c	32,980 -> 33,309	MBN3283905.1	86.957	92	11	1	12	102	172	263	5.17e-46	163	91.3					TIE2 protein [Polyodon spathula]
mf1c	32,980 -> 33,309	XP_048827643.1	61.404	114	43	1	1	113	395	508	1.74e-39	151	78.07					RNA-directed DNA polymerase from mobile element jockey [Brienomyrus brachyistius]
mf1c	32,980 -> 33,309	MBN3307225.1	66.279	86	29	0	28	113	158	243	1.89e-30	123	77.91					GTD2A protein [Amia calva]
mf1c	32,980 -> 33,309	XP_028583982.1	54.386	114	51	1	1	113	303	416	2.08e-30	125	70.18					uncharacterized protein LOC114596483 [Podarcis muralis]
mf1c	32,980 -> 33,309	PKU41972.1	49.123	114	57	1	1	113	25	138	1.19e-29	116	66.67					rna-directed dna polymerase from mobile element jockey-like [Limosa lapponica baueri]
mf1d	33,342 -> 33,806	XP_058867360.1	88.235	136	14	1	1	134	183	318	3.8e-80	256	90.44		no CDDs			uncharacterized protein LOC131709233 [Acipenser ruthenus]
mf1d	33,342 -> 33,806	MBN3271385.1	86.525	141	17	1	1	139	33	173	5.95e-78	252	90.07					CFDP2 protein [Polyodon spathula]
mf1d	33,342 -> 33,806	XP_048853901.1	58.333	156	63	1	1	154	202	357	1.31e-58	196	76.28					uncharacterized protein LOC125721830 isoform X1 [Brienomyrus brachyistius]
mf1d	33,342 -> 33,806	XP_051789435.1	58.71	155	61	2	1	153	107	260	1.87e-55	186	74.19					uncharacterized protein LOC127529561 [Erpetoichthys calabaricus]
mf1d	33,342 -> 33,806	MBN3305559.1	57.042	142	59	1	15	154	76	217	1.15e-50	172	73.94					HARB1 nuclease [Amia calva]
mf1d	33,342 -> 33,806	GCC19456.1	54.248	153	68	1	1	151	78	230	2.62e-50	172	69.93					hypothetical protein [Chiloscyllium punctatum]
AFA10	34,091 -> 34,648	RXM92576.1	81.081	185	35	0	1	185	1	185	2.38e-110	323	92.97		Bcl-2_like cd06845 Apoptosis regulator proteins of the Bcl-2 family, named after B-cell lymphoma 2. This ... 20-153 5.61e-31 Bcl-2 pfam00452 Apoptosis regulator proteins, Bcl-2 family; 48-147 5.31e-25 BCL smart00337 BCL (B-Cell lymphoma); contains BH1, BH2 regions; (BH1, BH2, (BH3 (one helix only)) and not ... 48-147 4.11e-18 bcl-2 TIGR00865 apoptosis regulator; The Bcl-2 (Bcl-2) Family (TC 1.A.2…	DeepTMHMM: 1 TMD; supfam.org: AFA10 14 158 Bcl-2 inhibitors of programmed cell death 2.12e-33 Bcl-2 inhibitors of programmed cell death 0.0020		Induced myeloid leukemia cell differentiation protein Mcl-1-like [Acipenser ruthenus]
AFA10	34,091 -> 34,648	KAK6468059.1	78.378	185	40	0	1	185	1	185	2.11e-106	313	90.81					induced myeloid leukemia cell differentiation protein Mcl-1 [Huso huso]
AFA10	34,091 -> 34,648	KAK6467644.1	77.297	185	42	0	1	185	1	185	2.49e-103	305	88.65					induced myeloid leukemia cell differentiation protein Mcl-1 [Huso huso]
AFA10	34,091 -> 34,648	RXM96568.1	80.337	178	35	0	8	185	347	524	1.92e-99	308	92.7					Beta-1,4-galactosyltransferase 4 [Acipenser ruthenus]
AFA10	34,091 -> 34,648	KAK6468040.1	46.927	179	94	1	8	185	110	288	1.36e-53	183	69.27					induced myeloid leukemia cell differentiation protein Mcl-1 [Huso huso]
AFA10	34,091 -> 34,648	XP_058862396.1	47.429	175	91	1	12	185	114	288	3.12e-53	182	69.14					induced myeloid leukemia cell differentiation protein Mcl-1 homolog [Acipenser ruthenus]
AFA10	34,091 -> 34,648	DBA11591.1	23.78	164	114	3	7	164	2	160	6.62e-11	60.1	49.39					TPA: ORF51 [Malaco herpesvirus 2]
AFA10	34,091 -> 34,648	NP_073365.2	24.576	118	81	1	73	182	60	177	9.28e-07	48.5	44.92					apoptosis inhibitor Bcl-2 [Meleagrid alphaherpesvirus 1]
AFA10	34,091 -> 34,648	NP_733918.1	30.172	116	67	5	79	185	77	187	7.1e-06	46.2	47.41					ORF64 [callitrichine gammaherpesvirus 3]
AFA10	34,091 -> 34,648	YP_009551820.1	31.507	73	47	2	85	157	84	153	3.39e-05	43.9	52.05					Bcl-2 [Rhinolophus gammaherpesvirus 1]
AFA10	34,091 -> 34,648	YP_009229834.1	34.328	67	43	1	84	150	93	158	0.000139	42.4	49.25					vBcl-2 [Myotis gammaherpesvirus 8]
AFA10	34,091 -> 34,648	QKE51219.1	22.689	119	90	2	36	153	23	140	0.000809	40	39.5					ORF16 [Human gammaherpesvirus 8]
AFA10	34,091 -> 34,648	XCA93027.1	22.689	119	90	2	36	153	23	140	0.000866	40	39.5					ORF16 [Human gammaherpesvirus 8]
AFA10	34,091 -> 34,648	YP_010084379.1	19.014	142	107	4	42	178	29	167	0.003	38.5	42.96					ORF16 [Retroperitoneal fibromatosis-associated herpesvirus]
AFA10	34,091 -> 34,648	7QTW_A	22.689	119	90	2	36	153	28	145	0.003	38.1	40.34					Chain A, Bcl-2 [Human gammaherpesvirus 8]
AFA10	34,091 -> 34,648	YP_001129368.1	21.849	119	91	2	36	153	23	140	0.003	38.1	39.5					ORF16 [Human gammaherpesvirus 8]
AFA10	34,091 -> 34,648	ALH44170.1	21.849	119	91	2	36	153	23	140	0.004	38.1	39.5					ORF16 [Human gammaherpesvirus 8]
AFA10	34,091 -> 34,648	XCA93279.1	22.414	116	88	2	36	150	23	137	0.005	37.7	39.66					ORF16 [Human gammaherpesvirus 8]
AFA10	34,091 -> 34,648	WPM02515.1	21.008	119	92	2	36	153	23	140	0.005	37.7	39.5					ORF16 [Human gammaherpesvirus 8]
AFA10	34,091 -> 34,648	ALH44432.1	21.849	119	91	2	36	153	23	140	0.006	37.4	38.66					ORF16 [Human gammaherpesvirus 8]
AFA10	34,091 -> 34,648	YP_009388510.1	23.14	121	90	3	39	157	63	182	0.009	37.4	42.98					apoptosis regulator BALF1 [Common bottlenose dolphin gammaherpesvirus 1 strain Sarasota]
AFA10	34,091 -> 34,648	UNP64377.1	32.432	74	42	2	90	156	91	163	0.012	37	48.65					hypothetical protein [Salmonid herpesvirus 1]
AFA10	34,091 -> 34,648	AAG45819.1	24	75	57	0	73	147	60	134	0.025	35.4	49.33					apoptosis inhibitor-like protein [Meleagrid alphaherpesvirus 1]
AFA10	34,091 -> 34,648	YP_010084706.1	20	105	79	3	44	145	54	156	0.026	35.8	42.86					BALF1 [macacine gammaherpesvirus 10]
AFA10	34,091 -> 34,648	1K3K_A	22.414	116	88	2	36	150	23	137	0.029	35.4	40.52					Chain A, functional anti-apoptotic factor vBCL-2 homolog [Human gammaherpesvirus 8]
AFA10	34,091 -> 34,648	CAA73630.1	23.762	101	69	4	88	185	65	160	0.047	34.7	49.5					Bcl2 like protein [Saimiriine gammaherpesvirus 2]
AFA11	38,349 -> 36,124	WJJ61045.1	29.703	101	62	3	642	737	370	466	0.000342	45.4	42.57		no CDDs			ORF83 [Acipenserid herpesvirus 1]
AFA11	38,349 -> 36,124	UMM52761.1	31.373	102	53	4	643	736	390	482	0.012	40.4	41.18					protein ORF83 [Lake sturgeon herpesvirus]
AFA12	39,195 -> 38,327	no BLASTP hits (no filter and with Herpesvirales filter & word size of 3)													no CDDs	no other hits
AFA13	39,487 -> 40,048	RXM36234.1	47.059	153	66	3	15	157	212	359	4.42e-38	144	69.93		PP1c_bdg pfam10488 Phosphatase-1 catalytic subunit binding region; This conserved C-terminus appears to be a … 10-157 1.80e-09			Protein phosphatase 1 regulatory subunit 15B [Acipenser ruthenus]
AFA13	39,487 -> 40,048	XP_033891404.3	47.712	153	65	3	15	157	247	394	6.02e-38	145	68.63					protein phosphatase 1 regulatory subunit 15B-like [Acipenser ruthenus]
AFA13	39,487 -> 40,048	XP_041116687.1	47.368	152	66	3	15	157	246	392	2.18e-37	143	68.42					protein phosphatase 1 regulatory subunit 15A [Polyodon spathula]
AFA13	39,487 -> 40,048	XP_033891406.3	47.059	153	66	3	15	157	244	391	2.5e-37	143	68.63					protein phosphatase 1 regulatory subunit 15B-like [Acipenser ruthenus]
AFA13	39,487 -> 40,048	KAK6494098.1	47.059	153	66	3	15	157	252	399	2.78e-37	143	68.63					protein phosphatase 1 regulatory subunit 15B-like [Huso huso]
AFA13	39,487 -> 40,048	XP_058885245.1	47.059	153	66	3	15	157	247	394	8.21e-37	142	67.97					protein phosphatase 1 regulatory subunit 15B-like [Acipenser ruthenus]
AFA13	39,487 -> 40,048	YP_003933841.1	40.323	62	34	2	91	150	151	211	0.000803	40	54.84					neurovirulence protein ICP34.5 [Saimiriine alphaherpesvirus 1]
AFA14	40,243 -> 40,983	no BLASTP hits (no filter and with Herpesvirales filter & word size of 3)													no CDDs	no other hits
AFA15	43,763 -> 43,422	no BLASTP hits (no filter and with Herpesvirales filter & word size of 3)													no CDDs	no other hits
AFA16	44,130 -> 45,201	KAK6466282.1	87.983	233	27	1	7	238	21	253	1.26e-146	422	91.42		IgV_HHLA2 cd16091 Immunoglobulin Variable (IgV) domain in HERV-H LTR-associating 2 (HHLA2); The members here are ... 30-136 1.07e-31 IGv smart00406 Immunoglobulin V-Type; 38-121 6.63e-12 V-set pfam07686 Immunoglobulin V-set domain; This domain is found in antibodies as well as neural protein P0 ... 25-123 1.40e-10	DeepTMHMM: signal peptide; supfam.org: AFA16 24 136 Immunoglobulin 6.18e-22 SCOPe 0.054 AFA16 112 226 Immunoglobulin 5.92e-05 I set domains 0.073		CD276 antigen-like [Huso huso]
AFA16	44,130 -> 45,201	KAK6466289.1	87.554	233	28	1	7	238	21	253	7.88e-146	420	90.99					CD276 antigen-like [Huso huso]
AFA16	44,130 -> 45,201	KAK6468060.1	87.5	224	28	0	15	238	30	253	4.78e-143	413	91.52					CD276 antigen-like [Huso huso]
AFA16	44,130 -> 45,201	XP_034776282.2	86.607	224	30	0	15	238	30	253	1.21e-141	409	91.52					CD276 antigen-like [Acipenser ruthenus]
AFA16	44,130 -> 45,201	KAK6469719.1	84.12	233	35	2	7	238	2	233	5e-137	397	88.41					CD276 antigen-like [Huso huso]
AFA16	44,130 -> 45,201	XP_058866685.1	83.691	233	36	2	7	238	2	233	7.09e-136	394	87.98					CD276 antigen-like [Acipenser ruthenus]
AFA16	44,130 -> 45,201	KAK1155167.1	79.018	224	30	1	15	238	1	207	6.68e-122	357	83.04					CD276 antigen-like [Acipenser oxyrinchus oxyrinchus]
AFA16	44,130 -> 45,201	UMM52785.1	37.069	232	138	6	5	234	8	233	2.81e-37	134	52.59					protein ORF107 [Lake sturgeon herpesvirus]
AFA16	44,130 -> 45,201	UMM52809.1	33.533	167	99	5	38	202	17	173	1.58e-18	84.3	51.5					protein ORF131 [Lake sturgeon herpesvirus]
AFA16	44,130 -> 45,201	YP_009388506.1	28.994	169	115	3	4	172	3	166	2.5e-16	77.8	47.34					membrane protein De2 [Common bottlenose dolphin gammaherpesvirus 1 strain Sarasota]
AFA16	44,130 -> 45,201	UMM52718.1	28.947	114	76	4	9	121	21	130	1.36e-08	55.1	49.12					protein ORF40 [Lake sturgeon herpesvirus]
AFA16	44,130 -> 45,201	UVZ34286.1	22.222	207	143	7	9	209	9	203	0.000128	43.9	41.06					glycoprotein vOX2-2A [Elephant endotheliotropic herpesvirus 5A]
AFA16	44,130 -> 45,201	UVZ34292.1	22.222	207	143	7	9	209	9	203	0.000139	43.9	41.06					glycoprotein vOX2-2A [Elephant endotheliotropic herpesvirus 5A]
AFA16	44,130 -> 45,201	AYC62704.1	22.66	203	138	7	36	233	19	207	0.006	38.9	41.38					glycoprotein vOX2-2 [Elephant endotheliotropic herpesvirus 1B]
AFA16	44,130 -> 45,201	YP_009344844.1	21.014	138	100	4	37	173	32	161	0.017	37.4	42.03					cell surface glycoprotein [Murine roseolovirus]
AFA16	44,130 -> 45,201	UVZ34270.1	22.485	169	110	5	31	189	26	183	0.033	36.6	40.83					glycoprotein vOX2-2A [Elephant endotheliotropic herpesvirus 5B]
AFA17	46,032 -> 45,476	no BLASTP hits (no filter and with Herpesvirales filter & word size of 3)													no CDDs	DeepTMHMM: signal peptide
AFA18	50,259 -> 46,266	KAI5291317.1	30.476	105	59	5	168	269	1662	1755	0.047	50.4	48.57		RING-HC_RNF169 cd16551 RING finger, HC subclass, found in RING finger protein 169 (RNF169) and similar proteins; ...169-218 7.76e-04 zf-C3HC4_3 pfam13920 Zinc finger, C3HC4 type (RING finger);172-224 1.67e-03 RING-HC_RBR_TRIAD1 cd16773 RING finger, HC subclass, found in two RING fingers and DRIL [double RING finger linked] 1 ...431-456 7.13e-03	supfam.org: AFA18 170 222 RING/U-box 4.17e-07 RING finger domain, C3HC4 0.028 AFA18 426 472 RING/U-box 1.71e-03 RING finger domain, C3HC4 0.060		hypothetical protein KEM54_005403 [Ascosphaera aggregata]
AFA18	50,259 -> 46,266	YP_656720.1	35	60	23	3	168	218	590	642	0.042	38.1	55					ORF65 [Ranid herpesvirus 1]
mf2a	50,471 -> 50,650	RXM92576.1	93.103	58	4	0	1	58	1	58	1.54e-30	115	96.55		no CDDs			Induced myeloid leukemia cell differentiation protein Mcl-1-like [Acipenser ruthenus]
mf2a	50,471 -> 50,650	KAK6468059.1	89.655	58	6	0	1	58	1	58	4.66e-29	112	94.83					induced myeloid leukemia cell differentiation protein Mcl-1 [Huso huso]
mf2a	50,471 -> 50,650	KAK6467644.1	87.931	58	7	0	1	58	1	58	8.66e-29	111	94.83					induced myeloid leukemia cell differentiation protein Mcl-1 [Huso huso]
mf2a	50,471 -> 50,650	RXM96568.1	92.157	51	4	0	8	58	347	397	9.34e-24	103	96.08					Beta-1,4-galactosyltransferase 4 [Acipenser ruthenus]
mf2a	50,471 -> 50,650	KAK6471379.1	48.98	49	24	1	11	58	115	163	0.006	44.7	61.22					induced myeloid leukemia cell differentiation protein Mcl-1 [Huso huso]
mf2a	50,471 -> 50,650	KAK6468040.1	48.98	49	24	1	11	58	113	161	0.01	44.3	61.22					induced myeloid leukemia cell differentiation protein Mcl-1 [Huso huso]
mf2a	50,471 -> 50,650	KAK1151594.1	48.077	52	22	2	10	58	114	163	0.042	42.4	61.54					induced myeloid leukemia cell differentiation protein Mcl-1 [Acipenser oxyrinchus oxyrinchus]
mf2a	50,471 -> 50,650	XP_058862396.1	47.917	48	24	1	12	58	114	161	0.043	42.4	60.42					induced myeloid leukemia cell differentiation protein Mcl-1 homolog [Acipenser ruthenus]
mf2a	50,471 -> 50,650	RXM33166.1	47.917	48	24	1	12	58	114	161	0.043	42.4	60.42					Induced myeloid leukemia cell differentiation protein Mcl-1-like [Acipenser ruthenus]
mf2a	50,471 -> 50,650	XP_058863687.1	47.917	48	24	1	12	58	116	163	0.043	42.4	60.42					induced myeloid leukemia cell differentiation protein Mcl-1 homolog [Acipenser ruthenus]
mf2b	50,666 -> 50,911	KAK6468059.1	82.716	81	14	0	1	81	66	146	6.48e-40	140	92.59		Bcl-2_like cd06845 Apoptosis regulator proteins of the Bcl-2 family, named after B-cell lymphoma 2. This ... 20-153 5.61e-31 Bcl-2 pfam00452 Apoptosis regulator proteins, Bcl-2 family; 48-147 5.31e-25 BCL smart00337 BCL (B-Cell lymphoma); contains BH1, BH2 regions; (BH1, BH2, (BH3 (one helix only)) and not ... 48-147 4.11e-18 bcl-2 TIGR00865 apoptosis regulator; The Bcl-2 (Bcl-2) Family (TC 1.A.2…	supfam.org: AFA10 14 158 Bcl-2 inhibitors of programmed cell death 2.12e-33 Bcl-2 inhibitors of programmed cell death 0.0020		induced myeloid leukemia cell differentiation protein Mcl-1 [Huso huso]
mf2b	50,666 -> 50,911	RXM92576.1	81.481	81	15	0	1	81	66	146	9.2e-40	140	92.59					Induced myeloid leukemia cell differentiation protein Mcl-1-like [Acipenser ruthenus]
mf2b	50,666 -> 50,911	RXM96568.1	81.481	81	15	0	1	81	405	485	5.36e-37	140	92.59					Beta-1,4-galactosyltransferase 4 [Acipenser ruthenus]
mf2b	50,666 -> 50,911	KAK6467644.1	75.309	81	20	0	1	81	66	146	1.5e-36	132	86.42					induced myeloid leukemia cell differentiation protein Mcl-1 [Huso huso]
mf2b	50,666 -> 50,911	XP_041098982.1	56.79	81	35	0	1	81	176	256	1.83e-24	103	77.78					induced myeloid leukemia cell differentiation protein Mcl-1b [Polyodon spathula]
mf2b	50,666 -> 50,911	KAK1154683.1	57.746	71	30	0	11	81	1	71	6.75e-22	92.8	80.28					induced myeloid leukemia cell differentiation protein Mcl-1 [Acipenser oxyrinchus oxyrinchus]
mf2b	50,666 -> 50,911	YP_009229834.1	33.333	63	41	1	19	81	93	154	0.002	36.2	50.79					vBcl-2 [Myotis gammaherpesvirus 8]
mf2b	50,666 -> 50,911	AAG45819.1	31.081	74	51	0	8	81	60	133	0.007	34.7	45.95					apoptosis inhibitor-like protein [Meleagrid alphaherpesvirus 1]
mf2b	50,666 -> 50,911	NP_073365.2	33.333	66	44	0	16	81	68	133	0.008	34.7	48.48					apoptosis inhibitor Bcl-2 [Meleagrid alphaherpesvirus 1]
mf2b	50,666 -> 50,911	DBA11591.1	22.059	68	53	0	14	81	75	142	0.025	33.1	52.94					TPA: ORF51 [Malaco herpesvirus 2]
AFA19	51,217 -> 51,988	no BLASTP hits (no filter and with Herpesvirales filter & word size of 3)													no CDDs	no other hits
AFA20	52,825 -> 52,172	KAK1153132.1	100	45	0	0	1	45	149	193	2.67e-22	98.6	100		no CDDs	no other hits		hypothetical protein AOXY_G30482 [Acipenser oxyrinchus oxyrinchus]
AFA21	54,562 -> 52,922	KAK1153132.1	95.082	61	3	0	247	307	82	142	2.05e-33	133	96.72		Phage_int_SAM_1 pfam02899 Phage integrase, N-terminal SAM-like domain; 145-182 9.78e-04 XerD COG4974 Site-specific recombinase XerD [Replication, recombination and repair];91-178 1.95e-03	supfam.org: AFA21 221 306 DNA breaking-rejoining enzymes 5.86e-03 Lambda integrase-like, catalytic core 0.019		hypothetical protein AOXY_G30482 [Acipenser oxyrinchus oxyrinchus]
AFA21	54,562 -> 52,922	XP_030274545.1	29.603	277	136	5	89	307	293	568	7.98e-21	105	43.32					uncharacterized protein LOC115582622 isoform X3 [Sparus aurata]
AFA21	54,562 -> 52,922	XP_039525903.1	25.275	273	147	5	91	307	284	555	4.26e-19	100	44.69					uncharacterized protein LOC120478182 [Pimephales promelas]
AFA21	54,562 -> 52,922	KAG7463411.1	29.796	245	138	8	91	308	103	340	3.46e-16	91.3	44.9					hypothetical protein MATL_G00176270 [Megalops atlanticus]
AFA21	54,562 -> 52,922	KAF1371513.1	28.159	277	140	6	89	307	257	532	7.36e-16	91.3	41.16					hypothetical protein PFLUV_G00277410 [Perca fluviatilis]
AFA21	54,562 -> 52,922	KAG7506554.1	27.437	277	142	5	89	307	351	626	3.46e-15	89.4	40.43					hypothetical protein JOB18_008867 [Solea senegalensis]
AFA21	54,562 -> 52,922	XP_058877818.1	39.394	132	75	2	85	214	86	214	3.59e-15	87.8	54.55					uncharacterized protein LOC117409918 isoform X3 [Acipenser ruthenus]
AFA22	53,497 -> 53,261	KAK1153132.1	94.643	56	3	0	19	74	26	81	2.15e-29	114	96.43		no CDDs	DeepTMHMM: signal peptide		hypothetical protein AOXY_G30482 [Acipenser oxyrinchus oxyrinchus]
AFA23	55,064 -> 54,562	XP_023665082.1	40.26	77	45	1	10	86	8	83	7.13e-09	63.9	63.64		no CDDs			uncharacterized protein LOC111842577 [Paramormyrops kingsleyae]
AFA23	55,064 -> 54,562	KAJ7985684.1	45.57	79	38	2	10	84	124	201	3.9e-07	59.3	55.7					hypothetical protein DPEC_G00343010 [Dallia pectoralis]
AFA23	55,064 -> 54,562	KAJ7992804.1	44.304	79	39	2	10	84	15	92	7.77e-07	56.6	54.43					hypothetical protein DPEC_G00282490 [Dallia pectoralis]
AFA23	55,064 -> 54,562	XP_023647736.1	39.13	69	41	1	10	78	8	75	9.95e-07	57.8	62.32					golgin subfamily A member 6-like protein 1 isoform X2 [Paramormyrops kingsleyae]
AFA23	55,064 -> 54,562	XP_023683394.1	41.429	70	40	1	8	77	6	74	1.49e-06	57	64.29					uncharacterized protein LOC111852090 [Paramormyrops kingsleyae]
AFA23	55,064 -> 54,562	KAG7473187.1	36.842	76	47	1	7	82	16	90	1.68e-06	57.4	57.89					hypothetical protein MATL_G00093020 [Megalops atlanticus]
AFA23	55,064 -> 54,562	XP_023647734.1	39.13	69	41	1	10	78	8	75	1.73e-06	57.4	62.32					uncharacterized protein LOC111833565 isoform X1 [Paramormyrops kingsleyae]
AFA23	55,064 -> 54,562	WJJ61056.1	30.769	91	52	3	10	96	13	96	6.04e-08	48.1	52.75					ORF94 [Acipenserid herpesvirus 1]
AFA23	55,064 -> 54,562	UMM52772.1	32.258	62	35	2	10	70	13	68	0.041	33.5	54.84					protein ORF94 [Lake sturgeon herpesvirus]
AFA24	55,600 -> 55,089	KAI5341413.1	49.296	71	36	0	1	71	11	81	7.96e-08	58.9	57.75		no CDDs			hypothetical protein L3X38_020687 [Prunus dulcis]
AFA24	55,600 -> 55,089	GMF55948.1	50	56	28	0	16	71	3	58	7.81e-06	55.1	62.5					unnamed protein product [Phytophthora fragariaefolia]
AFA24	55,600 -> 55,089	GMF28510.1	56.757	37	16	0	21	57	81	117	0.021	46.2	72.97					unnamed protein product [Phytophthora fragariaefolia]
AFA25	55,386 -> 56,354	KAK6466283.1	98.758	322	4	0	1	322	1	322	0	662	99.07		PLN02492 PLN02492 ribonucleoside-diphosphate reductase 2-322 0e+00 Ribonuc_red_sm pfam00268 Ribonucleotide reductase, small chain; 12-279 3.32e-143 RNRR2 cd01049 Ribonucleotide Reductase, R2/beta subunit, ferritin-like diiron-binding domain; Ribonucleotide ... 12-288 1.64e-129 NrdB COG0208 Ribonucleotide reductase beta subunit, ferritin-like domain [Nucleotide transport and ... 12-304 1.84e-104	supfam.org: AFA25 2 284 Ferritin-like 7.89e-140 SCOPe 0.068 AFA25 10 304 PDB 1.88e-43 PDB 5.39e-06		ribonucleoside-diphosphate reductase subunit M2-like [Huso huso]
AFA25	55,386 -> 56,354	XP_034776283.1	98.758	322	4	0	1	322	1	322	0	662	99.07					ribonucleoside-diphosphate reductase subunit M2-like [Acipenser ruthenus]
AFA25	55,386 -> 56,354	KAK6466288.1	98.447	322	5	0	1	322	1	322	0	660	99.07					ribonucleoside-diphosphate reductase subunit M2-like [Huso huso]
AFA25	55,386 -> 56,354	KAK1156757.1	97.205	322	9	0	1	322	1	322	0	653	98.14					ribonucleoside-diphosphate reductase subunit M2-like [Acipenser oxyrinchus oxyrinchus]
AFA25	55,386 -> 56,354	KAK1153131.1	97.205	322	9	0	1	322	1	322	0	653	98.14					ribonucleoside-diphosphate reductase subunit M2-like [Acipenser oxyrinchus oxyrinchus]
AFA25	55,386 -> 56,354	XP_067274694.1	70.093	321	95	1	2	322	67	386	2.59e-172	494	83.8					ribonucleoside-diphosphate reductase subunit M2 [Pseudorasbora parva]
AFA25	55,386 -> 56,354	XP_051501182.1	70.405	321	94	1	2	322	67	386	4.83e-172	493	82.87					ribonucleoside-diphosphate reductase subunit M2-like isoform X1 [Myxocyprinus asiaticus]
AFA25	55,386 -> 56,354	YP_007003693.1	62.305	321	120	1	2	322	21	340	3.67e-151	429	77.88					ribonucleotide reductase subunit 2 [Cyprinid herpesvirus 1]
AFA25	55,386 -> 56,354	YP_007003842.1	58.567	321	132	1	2	322	16	335	1.11e-141	405	76.64					ribonucleotide reductase subunit 2 [Cyprinid herpesvirus 2]
AFA25	55,386 -> 56,354	YP_001096062.1	57.233	318	136	0	2	319	14	331	4.04e-137	393	76.1					unnamed protein product [Cyprinid herpesvirus 3]
AFA25	55,386 -> 56,354	YP_003358235.1	56.522	322	139	1	2	322	7	328	5.39e-135	387	72.67					ribonucleotide reductase subunit 2 [Anguillid herpesvirus 1]
AFA25	55,386 -> 56,354	YP_009552879.1	54.969	322	143	2	1	322	1	320	5.61e-128	369	70.19					ribonucleotide reductase-subunit 2-like protein [Bufonid herpesvirus 1]
AFA25	55,386 -> 56,354	YP_010795639.1	32.069	290	185	7	20	302	61	345	1.63e-39	143	53.45					UL40 protein [Gallid alphaherpesvirus 3]
AFA25	55,386 -> 56,354	YP_009342363.1	31.058	293	195	6	15	302	47	337	9.1e-36	133	50.51					ribonucleotide reductase subunit 2 [Spheniscid alphaherpesvirus 1]
AFA25	55,386 -> 56,354	WEY31922.1	31.034	290	193	6	18	302	8	295	1.05e-35	132	51.38					RIR2 [Suid alphaherpesvirus 1]
AFA25	55,386 -> 56,354	YP_010794985.1	29.667	300	205	6	7	302	10	307	9.35e-35	130	50.67					ribonucleotide reductase subunit 2 [Cervid alphaherpesvirus 1]
AFA25	55,386 -> 56,354	NP_040141.1	30.104	289	190	7	20	302	16	298	1.17e-34	129	50.52					ribonucleotide reductase subunit 2 [Human alphaherpesvirus 3]
AFA25	55,386 -> 56,354	NP_073334.1	30.208	288	195	6	20	303	63	348	3.07e-34	129	50.35					ribonucleotide reductase subunit 2 [Meleagrid alphaherpesvirus 1]
AFA25	55,386 -> 56,354	WGL40856.1	31.313	297	184	9	18	302	162	450	6.06e-34	130	50.17					ribonucleotide reductase subunit 2 UL40 [Psittacid alphaherpesvirus 6]
AFA25	55,386 -> 56,354	UHJ15516.1	30.314	287	194	6	20	302	23	307	8.44e-34	127	51.57					UL40 ribonucleotide reductase small subunit [Bovine alphaherpesvirus 5]
AFA25	55,386 -> 56,354	YP_010084518.1	29.197	274	185	7	34	302	28	297	7.06e-33	124	51.82					ribonucleotide reductase small subunit [Harp seal herpesvirus]
AFA25	55,386 -> 56,354	XCO53180.1	30.717	293	196	6	15	302	116	406	1.4e-32	126	47.44					small chain ribonucleotide reductase [Anatid alphaherpesvirus 2]
AFA25	55,386 -> 56,354	ALJ84102.1	28.571	294	203	6	15	303	33	324	3.05e-31	121	48.98					ribonucleotide reductase subunit 2 [Felid alphaherpesvirus 1]
AFA25	55,386 -> 56,354	YP_010087429.1	29.412	272	186	5	34	302	32	300	5.65e-31	119	48.9					core gene UL40 family [Vombatid gammaherpesvirus 1]
AFA25	55,386 -> 56,354	BAV93464.1	28.425	292	196	6	20	303	27	313	5.7e-31	120	50					ribonucleotide reductase subunit 2 [Equid alphaherpesvirus 4]
AFA25	55,386 -> 56,354	AUS94913.1	27.397	292	199	6	20	303	28	314	6.38e-31	120	50					ribonucleotide reductase subunit 2 [Equid alphaherpesvirus 8]
AFA25	55,386 -> 56,354	YP_010084649.1	30.851	282	180	8	34	307	25	299	1.38e-30	118	49.29					BaRF1 [macacine gammaherpesvirus 10]
AFA25	55,386 -> 56,354	YP_067954.1	30.851	282	180	8	34	307	25	299	1.41e-30	118	49.29					BaRF1 [Macacine gammaherpesvirus 4]
AFA25	55,386 -> 56,354	QCG99531.1	30.605	281	182	7	34	307	25	299	1.72e-30	118	49.82					BaRF1 [human gammaherpesvirus 4]
AFA26	56,660 -> 57,513	no BLASTP hits (no filter and with Herpesvirales filter & word size of 3)													no CDDs	no other hits
AFA27	57,323 -> 56,685	XDV14296.1	45.238	168	88	2	45	212	97	260	1.24e-45	163	61.9		BIR cd00022 Baculoviral inhibition of apoptosis protein repeat domain; Found in inhibitors of apoptosis ...45-113 5.64e-25 BIR pfam00653 Inhibitor of Apoptosis domain; BIR stands for 'Baculovirus Inhibitor of apoptosis protein ... 47-108 3.26e-24 BIR smart00238 Baculoviral inhibition of apoptosis protein repeat; Domain found in inhibitor of apoptosis ... 45-108 2.16e-22 RING-HC_BIRC2_3_7 cd16713 …	supfam.org: AFA27 36 187 Inhibitor of apoptosis (IAP) repeat 5.35e-39 Inhibitor of apoptosis (IAP) repeat 0.0066 AFA27 161 205 CATH 2.77e-02 CATH 0.0064		hypothetical protein PO909_002468 [Leuciscus waleckii]
AFA27	57,323 -> 56,685	XDV14296.1	35.577	104	64	2	45	148	5	105	3.69e-08	64.7	49.04
AFA27	57,323 -> 56,685	NWH56378.1	42.857	168	83	1	45	212	145	299	2.71e-42	155	59.52					BIR7B protein [Geococcyx californianus]
AFA27	57,323 -> 56,685	NWH56378.1	42.029	69	40	0	46	114	29	97	7.75e-09	67	52.17
AFA27	57,323 -> 56,685	XP_010123225.1	39.796	196	90	3	45	212	122	317	3.21e-42	155	56.12					PREDICTED: baculoviral IAP repeat-containing protein 7 [Chlamydotis macqueenii]
AFA27	57,323 -> 56,685	XP_010123225.1	42.424	66	38	0	46	111	6	71	1.86e-09	68.9	54.55
AFA27	57,323 -> 56,685	XP_039214131.1	43.976	166	92	1	47	212	189	353	9.51e-42	155	60.84					baculoviral IAP repeat-containing protein 7 isoform X2 [Crotalus tigris]
AFA27	57,323 -> 56,685	XP_039214131.1	44.615	65	36	0	47	111	71	135	3.92e-08	65.1	58.46
AFA27	57,323 -> 56,685	NWR73493.1	43.452	168	82	2	45	212	145	299	1.26e-41	154	58.33					BIR7B protein [Centropus unirufus]
AFA27	57,323 -> 56,685	NWR73493.1	42.029	69	40	0	46	114	29	97	9.62e-09	66.6	53.62
AFA27	57,323 -> 56,685	NWS71820.1	42.262	168	84	1	45	212	145	299	1.39e-41	154	60.12					BIR7B protein [Crotophaga sulcirostris]
AFA27	57,323 -> 56,685	NWS71820.1	42.029	69	40	0	46	114	29	97	1.03e-08	66.6	52.17					BIR7B protein [Eudromia elegans]
AFA27	57,323 -> 56,685	NXA34332.1	42.857	168	90	2	45	212	145	306	1.6e-41	154	60.12					BIR7B protein [Eudromia elegans]
AFA27	57,323 -> 56,685	NXA34332.1	43.478	69	39	0	46	114	29	97	2.57e-08	65.5	55.07
AFA27	57,323 -> 56,685	XP_009932257.1	39.796	196	90	3	45	212	142	337	1.78e-41	154	56.12					PREDICTED: baculoviral IAP repeat-containing protein 7 [Opisthocomus hoazin]
AFA27	57,323 -> 56,685	XP_009932257.1	42.424	66	38	0	46	111	26	91	5.39e-09	67.8	54.55
AFA27	57,323 -> 56,685	UPX73088.1	28.804	184	113	5	38	211	282	457	2.69e-19	86.7	46.74					ring -type zinc-finger BIR-domain protein [Ostreid herpesvirus 1]
AFA27	57,323 -> 56,685	AVQ67878.1	28.804	184	113	5	38	211	282	457	2.88e-19	86.7	46.74					ORF106 [Ostreid herpesvirus 1]
AFA27	57,323 -> 56,685	ADD24831.1	28.804	184	113	5	38	211	282	457	2.91e-19	86.7	46.74					ORF105 [Chlamys acute necrobiotic virus]
AFA27	57,323 -> 56,685	AKM20978.1	28.324	173	85	3	37	209	226	359	7.15e-18	82	45.09					ORF42 [Ostreid herpesvirus 1]
AFA27	57,323 -> 56,685	AKM20978.1	36	50	32	0	54	103	135	184	0.000752	41.2	50
AFA27	57,323 -> 56,685	ADD24774.1	28.324	173	85	3	37	209	226	359	7.51e-18	82	45.09					ORF41 [Chlamys acute necrobiotic virus]
AFA27	57,323 -> 56,685	ADD24774.1	36	50	32	0	54	103	135	184	0.001	40.8	50
AFA27	57,323 -> 56,685	XGZ33011.1	36	100	62	2	43	141	9	107	1.2e-13	68.9	55					ORF99 [Ostreid herpesvirus 1]
AFA27	57,323 -> 56,685	ADD24825.1	35	100	63	2	43	141	9	107	1.2e-12	66.2	54					ORF98 [Chlamys acute necrobiotic virus]
AFA27	57,323 -> 56,685	AKM21020.1	38.889	72	40	1	37	108	98	165	1.79e-10	58.9	52.78					ORF87 [Ostreid herpesvirus 1]
AFA27	57,323 -> 56,685	YP_006908651.1	38.356	73	43	1	34	104	167	239	4.59e-10	59.3	54.79					putative inhibitor of apoptosis protein [Abalone herpesvirus Victoria/AUS/2009]
AFA27	57,323 -> 56,685	YP_006908651.1	39.189	74	34	4	36	103	74	142	4.22e-05	44.7	52.7
AFA27	57,323 -> 56,685	DBA11792.1	34.884	86	49	2	25	103	151	236	7.08e-10	58.5	53.49					TPA: putative IAP [Malaco herpesvirus 1]
AFA27	57,323 -> 56,685	UMM52681.1	36.905	84	46	2	14	91	20	102	1.11e-09	58.2	53.57					protein ORF3 [Lake sturgeon herpesvirus]
AFA27	57,323 -> 56,685	UMM52681.1	32.394	71	45	2	39	108	156	224	3.89e-06	47.8	59.15
AFA27	57,323 -> 56,685	WJJ60967.1	29.67	91	51	3	14	92	21	110	1.37e-06	49.3	51.65					ORF3 [Acipenserid herpesvirus 1]
AFA27	57,323 -> 56,685	WJJ60967.1	36.735	49	31	0	60	108	181	229	0.001	40.4	53.06
AFA27	57,323 -> 56,685	UCX57066.1	36.111	72	40	2	36	101	145	216	3.38e-05	45.1	45.83					ORF76 [Haliotid herpesvirus 1]
AFA27	57,323 -> 56,685	UCX57066.1	40.816	49	27	1	45	93	65	111	0.003	38.9	51.02
AFA27	57,323 -> 56,685	DBA44487.1	31.944	72	43	2	147	212	54	125	8.69e-05	42.4	48.61					TPA: ORF28 [Babylonia areolata herpesvirus]
AFA27	57,323 -> 56,685	WWE94605.1	25.974	77	55	2	135	210	145	220	0.002	40	53.25					ORF76 [Lates calcarifer herpesvirus]
AFA27	57,323 -> 56,685	DBA11608.1	33.333	81	44	4	42	112	106	186	0.006	38.1	48.15					TPA: ORF68 [Malaco herpesvirus 2]
AFA27	57,323 -> 56,685	XGZ33130.1	32.558	43	29	0	158	200	5	47	0.047	35.4	51.16					ORF97 [Ostreid herpesvirus 1]
AFA28	57,578 -> 58,539	KAK6468058.1	30.508	118	73	4	39	151	1	114	5.77e-07	61.6	54.24		IgV_1_MRC-OX-2_like cd05846 First immunoglobulin (Ig) variable (V) domain of rat MRC OX-2 antigen, and similar domains; … 44-151 6.92e-06	supfam.org: AFA28 44 154 Immunoglobulin 8.96e-10 V set domains (antibody variable domain-like) 0.057; DeepTMHMM: signal peptide
AFA28	57,578 -> 58,539	XP_037618518.1	27.632	152	98	5	45	189	27	173	3.05e-05	57	45.39					OX-2 membrane glycoprotein-like [Huso huso]
AFA28	57,578 -> 58,539	NWH82685.1	24.561	171	111	5	35	200	11	168	0.000673	53.5	43.86					OX-2 membrane glycoprotein-like [Sebastes umbrosus]
AFA28	57,578 -> 58,539	XP_065598032.1	23.78	164	107	4	42	200	12	162	0.000876	53.1	42.07					OX2G protein [Piaya cayana]
AFA28	57,578 -> 58,539	XP_058885925.1	28.369	141	90	4	43	175	29	166	0.001	52.8	44.68					OX-2 membrane glycoprotein-like isoform X3 [Cyrtonyx montezumae]
AFA28	57,578 -> 58,539	XP_033865409.3	28.378	148	95	4	36	175	131	275	0.001	52.8	44.59					OX-2 membrane glycoprotein-like isoform X2 [Acipenser ruthenus]
AFA28	57,578 -> 58,539	XP_034471064.1	29.412	153	91	6	38	178	16	163	0.002	52.4	46.41					OX-2 membrane glycoprotein-like isoform X1 [Acipenser ruthenus]
AFA28	57,578 -> 58,539	QOE74554.1	22.034	177	116	6	45	203	9	181	0.000369	42.4	44.07					OX-2 membrane glycoprotein-like isoform X1 [Hippoglossus hippoglossus]
AFA28	57,578 -> 58,539	AYC62747.1	22.034	177	116	6	45	203	9	181	0.000369	42.4	44.07					glycoprotein vOX2-2 [Elephant endotheliotropic herpesvirus 1A]
AFA28	57,578 -> 58,539	QOE75028.1	22.034	177	116	6	45	203	15	187	0.000389	42.4	44.07					glycoprotein vOX2-2 [Elephant endotheliotropic herpesvirus 1A]
AFA28	57,578 -> 58,539	QOI16729.1	25.466	161	92	7	44	198	50	188	0.004	39.7	41.61					glycoprotein vOX2-2 [Elephant endotheliotropic herpesvirus 1A]
AFA28	57,578 -> 58,539	UEH20477.1	28.926	121	67	7	45	151	12	127	0.004	39.7	47.11					membrane glycoprotein vOX2-1 [Elephant endotheliotropic herpesvirus 1B]
AFA28	57,578 -> 58,539	YP_010802724.1	26.549	113	72	5	44	151	77	183	0.006	39.3	47.79					glycoprotein vOX2-2 [Elephant endotheliotropic herpesvirus 2]
AFA28	57,578 -> 58,539	UVZ34332.1	27.193	114	70	6	44	151	77	183	0.009	38.5	48.25					vOX2-N [Elephant endotheliotropic herpesvirus 3A]
AFA28	57,578 -> 58,539	XBU05426.1	25.664	113	73	5	44	151	38	144	0.022	37.4	47.79					vOX2-N [Elephant endotheliotropic herpesvirus 3B]
AFA28	57,578 -> 58,539	YP_009052075.1	25.664	113	73	5	44	151	41	147	0.022	37.4	47.79					hypothetical protein PLAEMCFC_00005 [Elephant endotheliotropic herpesvirus 5B]
AFA28	57,578 -> 58,539	UVZ35183.1	25.664	113	73	5	44	151	38	144	0.024	37	47.79					membrane protein EE51 [Elephant endotheliotropic herpesvirus 5]
																		membrane glycoprotein vOX2-1 [Elephant endotheliotropic herpesvirus 5B]
AFA29	60,199 -> 58,772	RXM96566.1	97.263	475	13	0	1	475	1	475	0	961	98.32		no CDDs	supfam.org: AFA29 325 405 Restriction endonuclease-like 3.06e-02 lambda exonuclease 0.026		hypothetical protein EOD39_15552 [Acipenser ruthenus]
AFA29	60,199 -> 58,772	KAK6466284.1	98.592	355	5	0	121	475	1	355	0	738	98.87					hypothetical protein HHUSO_G36522 [Huso huso]
AFA29	60,199 -> 58,772	KAK1156758.1	96.338	355	13	0	121	475	1	355	0	725	98.03					hypothetical protein AOXY_G25808 [Acipenser oxyrinchus oxyrinchus]
AFA29	60,199 -> 58,772	XP_058864947.1	66.597	479	141	5	1	475	55	518	0	638	78.08					uncharacterized protein LOC117434187 isoform X1 [Acipenser ruthenus]
AFA29	60,199 -> 58,772	XP_058864948.1	66.597	479	141	5	1	475	36	499	0	637	78.08					uncharacterized protein LOC117434187 isoform X2 [Acipenser ruthenus]
AFA29	60,199 -> 58,772	KAK1155064.1	77.654	358	77	1	121	475	1	358	0	593	86.59					hypothetical protein AOXY_G27414 [Acipenser oxyrinchus oxyrinchus]
AFA29	60,199 -> 58,772	KAK6470106.1	75.978	358	83	1	121	475	1	358	0	579	86.03					hypothetical protein HHUSO_G31753 [Huso huso]
AFA29	60,199 -> 58,772	KAK1155063.1	78.067	269	56	1	121	386	1	269	1.07e-151	444	86.62					hypothetical protein AOXY_G27412 [Acipenser oxyrinchus oxyrinchus]
AFA29	60,199 -> 58,772	XP_058866569.1	73.498	283	72	1	121	400	1	283	8.46e-151	443	84.81					uncharacterized protein LOC117434210 [Acipenser ruthenus]
AFA30	61,605 -> 60,253	RXM96565.1	95.355	409	19	0	42	450	625	1033	0	812	97.07		no CDDs			hypothetical protein EOD39_15551 [Acipenser ruthenus]
AFA30	61,605 -> 60,253	UMM52712.1	23.121	346	222	13	55	383	45	363	7.57e-07	52.8	38.44					protein ORF34 [Lake sturgeon herpesvirus]
AFA30	61,605 -> 60,253	YP_656729.1	29.817	218	108	12	52	260	42	223	0.003	41.6	43.12					ORF74 [Ranid herpesvirus 1]
AFA31	63,448 -> 61,466	RXM96565.1	93.252	652	42	2	1	652	1	650	0	1194	94.48		no CDDs			hypothetical protein EOD39_15551 [Acipenser ruthenus]
AFA31	63,448 -> 61,466	UMM52711.1	27.01	622	389	21	1	584	1	595	1.86e-46	186	44.53					protein Allo54 [Lake sturgeon herpesvirus]
AFA31	63,448 -> 61,466	UKB92879.1	26.761	639	382	27	1	592	1	600	3.96e-44	179	44.29					protein Allo54 [Acipenserid herpesvirus 1]
AFA31	63,448 -> 61,466	WAS29279.1	26.375	618	386	23	1	578	1	589	8.58e-44	179	45.15					protein Allo54 [Lake sturgeon herpesvirus]
AFA31	63,448 -> 61,466	YP_009664596.1	23.664	655	408	28	1	611	1	607	1.87e-19	106	40.46					ORF54 [white sturgeon herpesvirus 2]
AFA31	63,448 -> 61,466	WWU01353.1	23.664	655	408	28	1	611	1	607	2.29e-19	105	40.46					ORF64 [white sturgeon herpesvirus 2]
AFA31	63,448 -> 61,466	YP_009447881.1	24.513	616	365	29	1	560	1	572	7.7e-16	94.7	40.26					ORF54 [black bullhead herpesvirus]
AFA31	63,448 -> 61,466	DBA59372.1	23.786	618	379	23	1	559	32	616	3.13e-14	89.7	37.86					TPA: ORF54 [Latid herpesvirus 1]
AFA31	63,448 -> 61,466	WWE94687.1	23.786	618	379	23	1	559	1	585	3.27e-14	89.7	37.86					ORF58 [Lates calcarifer herpesvirus]
AFA31	63,448 -> 61,466	WWE94587.1	25.688	545	332	22	1	491	1	526	7.7e-14	88.6	38.72					ORF58 [Lates calcarifer herpesvirus]
AFA31	63,448 -> 61,466	AVP72230.1	23.74	615	371	29	1	560	1	572	4.74e-13	85.9	40.16					Allo54 [Silurid herpesvirus 1]
AFA31	63,448 -> 61,466	WIM37055.1	23.64	533	334	21	1	500	1	493	4.49e-12	82.8	38.09					allo54 [Herpesvirus DDDp]
AFA31	63,448 -> 61,466	UNP64359.1	24.105	531	320	21	1	486	1	493	1.46e-11	81.3	39.36					hypothetical protein [Salmonid herpesvirus 1]
AFA31	63,448 -> 61,466	QWY26450.1	20.627	606	410	19	1	585	1	556	2.87e-06	64.3	37.29					hypothetical protein [Ranid herpesvirus 4]
AFA31	63,448 -> 61,466	YP_656621.1	23.341	437	275	15	178	600	183	573	8.14e-05	59.7	39.59					ORF113 [Ranid herpesvirus 2]
AFA31	63,448 -> 61,466	UMM52711.1	27.01	622	389	21	1	584	1	595	2.9e-50	186	44.53					protein Allo54 [Lake sturgeon herpesvirus]
AFA31	63,448 -> 61,466	UKB92879.1	26.761	639	382	27	1	592	1	600	6.16e-48	179	44.29					protein Allo54 [Acipenserid herpesvirus 1]
AFA31	63,448 -> 61,466	WAS29279.1	26.375	618	386	23	1	578	1	589	1.33e-47	179	45.15					protein Allo54 [Lake sturgeon herpesvirus]
AFA31	63,448 -> 61,466	YP_009664596.1	23.664	655	408	28	1	611	1	607	2.9e-23	106	40.46					ORF54 [white sturgeon herpesvirus 2]
AFA31	63,448 -> 61,466	WWU01353.1	23.664	655	408	28	1	611	1	607	3.56e-23	105	40.46					ORF64 [white sturgeon herpesvirus 2]
AFA31	63,448 -> 61,466	YP_009447881.1	24.513	616	365	29	1	560	1	572	1.2e-19	94.7	40.26					ORF54 [black bullhead herpesvirus]
AFA31	63,448 -> 61,466	DBA59372.1	23.786	618	379	23	1	559	32	616	4.87e-18	89.7	37.86					TPA: ORF54 [Latid herpesvirus 1]
AFA31	63,448 -> 61,466	WWE94687.1	23.786	618	379	23	1	559	1	585	5.08e-18	89.7	37.86					ORF58 [Lates calcarifer herpesvirus]
AFA31	63,448 -> 61,466	WWE94587.1	25.688	545	332	22	1	491	1	526	1.2e-17	88.6	38.72					ORF58 [Lates calcarifer herpesvirus]
AFA31	63,448 -> 61,466	AVP72230.1	23.74	615	371	29	1	560	1	572	7.37e-17	85.9	40.16					Allo54 [Silurid herpesvirus 1]
AFA31	63,448 -> 61,466	WIM37055.1	23.64	533	334	21	1	500	1	493	6.98e-16	82.8	38.09					allo54 [Herpesvirus DDDp]
AFA31	63,448 -> 61,466	UNP64359.1	24.105	531	320	21	1	486	1	493	2.28e-15	81.3	39.36					hypothetical protein [Salmonid herpesvirus 1]
AFA31	63,448 -> 61,466	QWY26450.1	20.627	606	410	19	1	585	1	556	4.46e-10	64.3	37.29					hypothetical protein [Ranid herpesvirus 4]
AFA31	63,448 -> 61,466	YP_656621.1	23.341	437	275	15	178	600	183	573	1.26e-08	59.7	39.59					ORF113 [Ranid herpesvirus 2]
AFA31	63,448 -> 61,466	YP_009362394.1	21.893	507	298	21	1	484	1	432	2.28e-06	52.4	39.25					hypothetical protein [Ranid herpesvirus 3]
AFA31	63,448 -> 61,466	QAB08539.1	28.27	237	157	9	1	232	1	229	3.6e-06	52	43.46					ORF54 [Ictalurid herpesvirus 1]
AFA31	63,448 -> 61,466	QAB08539.1	25.517	145	87	5	418	558	443	570	0.000477	45.1	44.83
AFA31	63,448 -> 61,466	NP_041145.1	28.75	240	152	9	1	232	1	229	4.1e-06	51.6	43.33					ORF54 [Ictalurid herpesvirus 1]
AFA31	63,448 -> 61,466	NP_041145.1	24.044	183	111	7	418	593	443	604	0.003	42.4	42.62
AFA31	63,448 -> 61,466	YP_009552913.1	22.876	306	187	11	179	483	175	432	8.8e-05	47.4	39.54					ORF75-like protein [Bufonid herpesvirus 1]
AFA31	63,448 -> 61,466	YP_003358221.1	24.424	217	128	7	33	216	38	251	0.00015	46.6	39.17					protein Allo54 [Anguillid herpesvirus 1]
AFA31	63,448 -> 61,466	YP_656730.1	23.654	520	300	19	1	490	1	453	0.000217	46.2	36.15					ORF75 [Ranid herpesvirus 1]
AFA31	63,448 -> 61,466	DBA46590.1	31.884	69	40	2	419	483	442	507	0.036	38.9	52.17					TPA: Exonu [Herpesvirus betta183851]
AFA32	63,447 -> 64,361	UMM52710.1	28.205	234	156	6	62	291	58	283	1.55e-19	88.2	45.3		no CDDs			protein ORF32 [Lake sturgeon herpesvirus]
AFA32	63,447 -> 64,361	WJJ60998.1	25.939	293	193	9	2	282	1	281	4.91e-18	84	43					ORF32 [Acipenserid herpesvirus 1]
AFA33	65,177 -> 64,365	no BLASTP hits (no filter and with Herpesvirales filter & word size of 3)													no CDDs	no other hits
AFA34	65,176 -> 66,066	RXM96564.1	98.311	296	5	0	1	296	1	296	0	610	99.66		no CDDs	DeepTMHMM: 4 TMDs		hypothetical protein EOD39_15550 [Acipenser ruthenus]
AFA34	65,176 -> 66,066	UMM52709.1	22.271	229	157	5	28	254	15	224	4.7e-13	79.7	44.1					protein ORF31 [Lake sturgeon herpesvirus]
AFA34	65,176 -> 66,066	WJJ60997.1	22.511	231	155	7	28	256	15	223	1.39e-08	67	44.16					ORF31 [Acipenserid herpesvirus 1]
AFA34	65,176 -> 66,066	QWY26452.1	26.875	160	104	4	23	179	34	183	1.73e-06	60.8	48.12					hypothetical protein [Ranid herpesvirus 4]
AFA34	65,176 -> 66,066	YP_656623.1	27.465	142	98	3	14	152	32	171	1.92e-05	58.2	46.48					ORF115 [Ranid herpesvirus 2]
AFA34	65,176 -> 66,066	YP_656736.1	27.778	126	84	3	23	141	34	159	4.92e-05	57	46.83					ORF81 [Ranid herpesvirus 1]
AFA34	65,176 -> 66,066	YP_009362391.1	30.075	133	76	5	2	125	63	187	0.004	51.6	51.88					transcriptional regulator-like motif protein [Ranid herpesvirus 3]
AFA34	65,176 -> 66,066	UMM52709.1	22.271	229	157	5	28	254	15	224	7.3e-17	79.7	44.1					protein ORF31 [Lake sturgeon herpesvirus]
AFA34	65,176 -> 66,066	WJJ60997.1	22.511	231	155	7	28	256	15	223	2.16e-12	67	44.16					ORF31 [Acipenserid herpesvirus 1]
AFA34	65,176 -> 66,066	QWY26452.1	26.875	160	104	4	23	179	34	183	2.69e-10	60.8	48.12					hypothetical protein [Ranid herpesvirus 4]
AFA34	65,176 -> 66,066	YP_656623.1	27.465	142	98	3	14	152	32	171	2.98e-09	58.2	46.48					ORF115 [Ranid herpesvirus 2]
AFA34	65,176 -> 66,066	YP_656736.1	27.778	126	84	3	23	141	34	159	7.65e-09	57	46.83					ORF81 [Ranid herpesvirus 1]
AFA34	65,176 -> 66,066	YP_009362391.1	30.075	133	76	5	2	125	63	187	5.86e-07	51.6	51.88					transcriptional regulator-like motif protein [Ranid herpesvirus 3]
AFA34	65,176 -> 66,066	QRM16435.1	26.282	156	102	5	132	282	63	210	0.018	37.4	41.03					membrane protein ORF8 [Anguillid herpesvirus 1]
AFA34	65,176 -> 66,066	UWI83579.1	26.141	241	143	12	61	282	63	287	0.046	36.6	39.42					membrane protein ORF8 [Anguillid herpesvirus 1]
AFA35	66,036 -> 66,641	WJJ60996.1	22.917	192	143	4	1	190	1	189	4.48e-07	60.5	45.31		no CDDs	DeepTMHMM: 4 TMDs		ORF30 [Acipenserid herpesvirus 1]
AFA35	66,036 -> 66,641	WJJ60996.1	22.917	192	143	4	1	190	1	189	6.96e-11	60.5	45.31					ORF30 [Acipenserid herpesvirus 1]
AFA35	66,036 -> 66,641	UMM52708.1	25.49	204	128	6	1	190	1	194	1.64e-05	45.4	45.1					protein ORF30 [Lake sturgeon herpesvirus]
AFA36	68,038 -> 67,208	RXM96562.1	97.464	276	7	0	1	276	1	276	0	559	98.19		no CDDs	DeepTMHMM: 4 TMDs		hypothetical protein EOD39_15548 [Acipenser ruthenus]
AFA36	68,038 -> 67,208	UMM52707.1	22.222	261	180	10	10	261	30	276	0.018	37.7	43.68					protein ORF29 [Lake sturgeon herpesvirus]
AFA37	68,098 -> 69,138	RXM96561.1	98.555	346	5	0	1	346	1	346	0	702	99.42		no CDDs			hypothetical protein EOD39_15547 [Acipenser ruthenus]
AFA37	68,098 -> 69,138	UKB92881.1	36.013	311	182	5	9	309	7	310	2.75e-57	200	52.73					protein Allo60 [Acipenserid herpesvirus 1]
AFA37	68,098 -> 69,138	WAS29281.1	35.691	311	183	5	9	309	7	310	4.17e-57	200	53.05					protein Allo60 [Lake sturgeon herpesvirus]
AFA37	68,098 -> 69,138	UNP64353.1	34.457	267	156	8	9	266	16	272	9.81e-29	126	48.31					hypothetical protein [Salmonid herpesvirus 1]
AFA37	68,098 -> 69,138	ALP73377.1	33.508	191	124	2	120	307	119	309	1.45e-26	120	51.83					hypothetical protein [white sturgeon herpesvirus 2]
AFA37	68,098 -> 69,138	ADC79712.1	34.066	182	117	2	120	298	119	300	1.46e-25	117	52.75					ORF60 [Siberian sturgeon herpesvirus]
AFA37	68,098 -> 69,138	WWU01565.1	33.508	191	124	2	120	307	119	309	1.76e-25	117	50.79					ORF69 [white sturgeon herpesvirus 2]
AFA37	68,098 -> 69,138	DBA46589.1	28.814	295	187	6	29	311	32	315	3.92e-22	108	45.76					TPA: Endonu [Herpesvirus betta183851]
AFA37	68,098 -> 69,138	NP_041151.1	27.273	308	205	8	2	300	6	303	5.89e-21	105	43.83					ORF60 [Ictalurid herpesvirus 1]
AFA37	68,098 -> 69,138	KAJ8009934.1	27.978	361	205	12	15	343	7	344	6.85e-20	101	43.77					hypothetical protein DPEC_G00069310 [Dallia pectoralis]
AFA37	68,098 -> 69,138	BBA49166.1	33.186	226	139	4	97	311	87	311	9.47e-20	101	46.9					hypothetical protein ORF60-like [Oryzias latipes]
AFA37	68,098 -> 69,138	YP_009447886.1	34.831	178	110	4	131	302	128	305	7e-19	99.4	53.93					ORF60 [black bullhead herpesvirus]
AFA37	68,098 -> 69,138	ANK58028.1	30.882	204	124	4	122	308	124	327	1.65e-18	98.2	48.53					hypothetical protein EsHV1_ORF60 [Esocid herpesvirus 1]
AFA37	68,098 -> 69,138	WWE94693.1	30.224	268	163	8	91	345	83	339	1.97e-17	95.1	45.9					ORF64 [Lates calcarifer herpesvirus]
AFA37	68,098 -> 69,138	ANK58033.1	34.27	178	111	4	131	302	128	305	2.31e-17	95.1	52.81					hypothetical protein SiHV1_ORF60 [Silurid herpesvirus 1]
AFA37	68,098 -> 69,138	WWE94593.1	30.597	268	162	8	91	345	83	339	2.33e-17	94.7	45.52					ORF64 [Lates calcarifer herpesvirus]
AFA37	68,098 -> 69,138	YP_656739.1	26.518	313	200	9	15	308	88	389	2.52e-16	92.4	43.13					ORF84 [Ranid herpesvirus 1]
AFA37	68,098 -> 69,138	KAK2813246.1	30.488	246	152	6	113	343	100	341	1.39e-15	89.4	46.34					hypothetical protein Q5P01_000875 [Channa striata]
AFA37	68,098 -> 69,138	QWY26455.1	24.749	299	212	7	18	308	54	347	2.16e-15	89.4	44.15					hypothetical protein [Ranid herpesvirus 4]
AFA37	68,098 -> 69,138	YP_656626.1	26.667	225	159	3	87	308	127	348	4.43e-14	85.5	43.11					ORF118 [Ranid herpesvirus 2]
AFA37	68,098 -> 69,138	UKB92881.1	36.013	311	182	5	9	309	7	310	4.27e-61	200	52.73					protein Allo60 [Acipenserid herpesvirus 1]
AFA37	68,098 -> 69,138	WAS29281.1	35.691	311	183	5	9	309	7	310	6.48e-61	200	53.05					protein Allo60 [Lake sturgeon herpesvirus]
AFA37	68,098 -> 69,138	UMM52706.1	34.694	343	201	6	8	340	7	336	8.84e-60	197	51.31					protein Allo60 [Lake sturgeon herpesvirus]
AFA37	68,098 -> 69,138	UNP64353.1	34.457	267	156	8	9	266	16	272	1.52e-32	126	48.31					hypothetical protein [Salmonid herpesvirus 1]
AFA37	68,098 -> 69,138	ALP73377.1	33.508	191	124	2	120	307	119	309	2.25e-30	120	51.83					hypothetical protein [white sturgeon herpesvirus 2]
AFA37	68,098 -> 69,138	ADC79712.1	34.066	182	117	2	120	298	119	300	2.27e-29	117	52.75					ORF60 [Siberian sturgeon herpesvirus]
AFA37	68,098 -> 69,138	DBA46589.1	28.814	295	187	6	29	311	32	315	6.09e-26	108	45.76					TPA: Endonu [Herpesvirus betta183851]
AFA37	68,098 -> 69,138	NP_041151.1	27.273	308	205	8	2	300	6	303	9.15e-25	105	43.83					ORF60 [Ictalurid herpesvirus 1]
AFA37	68,098 -> 69,138	YP_009447886.1	34.831	178	110	4	131	302	128	305	1.09e-22	99.4	53.93					ORF60 [black bullhead herpesvirus]
AFA37	68,098 -> 69,138	ANK58028.1	30.882	204	124	4	122	308	124	327	2.56e-22	98.2	48.53					hypothetical protein EsHV1_ORF60 [Esocid herpesvirus 1]
AFA37	68,098 -> 69,138	WWE94693.1	30.224	268	163	8	91	345	83	339	3.07e-21	95.1	45.9					ORF64 [Lates calcarifer herpesvirus]
AFA37	68,098 -> 69,138	ANK58033.1	34.27	178	111	4	131	302	128	305	3.59e-21	95.1	52.81					hypothetical protein SiHV1_ORF60 [Silurid herpesvirus 1]
AFA37	68,098 -> 69,138	WWE94593.1	30.597	268	162	8	91	345	83	339	3.62e-21	94.7	45.52					ORF64 [Lates calcarifer herpesvirus]
AFA37	68,098 -> 69,138	DBA59379.1	30.597	268	162	8	91	345	130	386	4.17e-21	95.1	45.9					TPA: core protein [Latid herpesvirus 1]
AFA37	68,098 -> 69,138	YP_656739.1	26.518	313	200	9	15	308	88	389	3.92e-20	92.4	43.13					ORF84 [Ranid herpesvirus 1]
AFA37	68,098 -> 69,138	QWY26455.1	24.749	299	212	7	18	308	54	347	3.35e-19	89.4	44.15					hypothetical protein [Ranid herpesvirus 4]
AFA37	68,098 -> 69,138	YP_656626.1	26.667	225	159	3	87	308	127	348	6.89e-18	85.5	43.11					ORF118 [Ranid herpesvirus 2]
AFA37	68,098 -> 69,138	YP_009552905.1	25.532	235	160	6	85	308	125	355	3.23e-16	80.5	42.55					ORF84-like protein [Bufonid herpesvirus 1]
AFA37	68,098 -> 69,138	UXX19974.1	27.203	261	160	8	6	252	154	398	1.25e-14	76.3	44.06					Allo60 [Silurid herpesvirus 2]
AFA37	68,098 -> 69,138	AIC32435.1	29.282	181	108	7	127	298	129	298	2.81e-12	68.6	48.07					ORF80L [Cyprinid herpesvirus 3]
AFA37	68,098 -> 69,138	YP_007003899.1	28.293	205	124	8	104	298	108	299	7.14e-12	67.4	46.83					protein Allo60 [Cyprinid herpesvirus 2]
AFA37	68,098 -> 69,138	YP_003358191.1	29.341	167	103	4	98	257	103	261	3.77e-10	62.4	46.11					protein Allo60 [Anguillid herpesvirus 1]
AFA37	68,098 -> 69,138	YP_007003743.1	24.832	298	196	11	19	303	5	287	1.77e-08	57	40.6					protein Allo60 [Cyprinid herpesvirus 1]
AFA37	68,098 -> 69,138	YP_009362387.1	27.907	129	85	4	176	300	179	303	0.007	39.7	48.84					hypothetical protein [Ranid herpesvirus 3]
AFA38	70,157 -> 69,033	UMM52705.1	24.354	271	160	9	11	273	2	235	0.000148	56.6	40.22		no CDDs			protein ORF27 [Lake sturgeon herpesvirus]
AFA38	70,157 -> 69,033	WJJ60993.1	24.783	230	133	9	14	239	3	196	0.043	49.3	40					ORF27 [Acipenserid herpesvirus 1]
AFA38	70,157 -> 69,033	UMM52705.1	24.354	271	160	9	11	273	2	235	2.31e-08	56.6	40.22					protein ORF27 [Lake sturgeon herpesvirus]
AFA38	70,157 -> 69,033	WJJ60993.1	24.783	230	133	9	14	239	3	196	6.62e-06	49.3	40					ORF27 [Acipenserid herpesvirus 1]
AFA38	70,157 -> 69,033	YP_009447887.1	27.429	175	79	9	17	169	19	167	0.001	42	41.71					ORF61 [black bullhead herpesvirus]
AFA38	70,157 -> 69,033	CAA56949.1	31.111	90	55	3	21	106	30	116	0.014	38.9	50					orf61 [Salmonid herpesvirus 2]
AFA38	70,157 -> 69,033	ANK58034.1	26.154	130	68	4	10	137	12	115	0.015	38.9	43.08					hypothetical protein SiHV1_ORF61 [Silurid herpesvirus 1]
AFA38	70,157 -> 69,033	UNP64379.1	28.889	90	57	3	21	106	17	103	0.031	37.7	52.22					hypothetical protein [Salmonid herpesvirus 1]
AFA39	70,102 -> 90,233	WJJ60985.1	46.045	708	347	12	25	729	3	678	0	609	62.01		PHA03333 PHA03333 putative ATPase subunit of terminase; Provisional 26-746 0e+00	supfam.org: AFA39 203 339 P-loop containing nucleoside triphosphate hydrolases 4.50e-02 ABC transporter ATPase domain-like 0.073 AFA39 379 404 AN1-like Zinc finger 5.86e-03 AN1-like Zinc finger 0.0087		DNA packaging terminase subunit 1 [Acipenserid herpesvirus 1]
AFA39	70,102 -> 90,233	UMM52697.1	45.904	708	348	12	25	729	3	678	0	609	61.72					DNA packaging terminase subunit 1 [Lake sturgeon herpesvirus]
AFA39	70,102 -> 90,233	UKB92889.1	45.98	709	349	12	25	729	3	681	0	608	62.06					DNA packaging terminase subunit 1 [Acipenserid herpesvirus 1]
AFA39	70,102 -> 90,233	WAS29288.1	45.621	708	350	11	25	729	3	678	0	607	61.58					DNA packaging terminase subunit 1 [Lake sturgeon herpesvirus]
AFA39	70,102 -> 90,233	RXM96556.1	97.233	253	7	0	505	757	1	253	4.08e-173	508	98.42					hypothetical protein EOD39_15542 [Acipenser ruthenus]
AFA39	70,102 -> 90,233	YP_656697.1	40.541	740	399	18	36	748	9	734	6.2e-161	495	57.43					ORF42 [Ranid herpesvirus 1]
AFA39	70,102 -> 90,233	YP_656576.1	39.13	713	411	11	39	737	5	708	1.76e-156	483	57.78					ORF68 [Ranid herpesvirus 2]
AFA39	70,102 -> 90,233	WWE94595.1	35.391	729	418	16	39	741	46	747	1.41e-128	412	52.26					ORF66 [Lates calcarifer herpesvirus]
AFA39	70,102 -> 90,233	YP_009447888.1	35.16	748	425	19	19	741	8	720	2.52e-128	410	54.14					ORF62 [black bullhead herpesvirus]
AFA39	70,102 -> 90,233	WWE94695.1	35.254	729	419	16	39	741	46	747	1.26e-127	409	52.26					ORF66 [Lates calcarifer herpesvirus]
AFA39	70,102 -> 90,233	NP_041153.2	35.278	737	421	18	26	739	15	718	4.71e-127	407	54.41					ORF62 [Ictalurid herpesvirus 1]
AFA39	70,102 -> 90,233	QAB08546.1	35.278	737	421	18	26	739	15	718	1.38e-126	405	54.41					ORF62 [Ictalurid herpesvirus 1]
AFA39	70,102 -> 90,233	AVP72266.1	34.912	739	427	18	25	741	14	720	3.01e-126	405	54.4					DNA packaging terminase subunit 1 [Silurid herpesvirus 1]
AFA39	70,102 -> 90,233	WZD86159.1	35.391	729	415	16	37	741	32	728	2.1e-125	403	53.22					DNA packaging terminase subunit 1 [Ictavirus acipenseridallo2]
AFA39	70,102 -> 90,233	WWU01360.1	35.391	729	416	16	37	741	20	717	2.54e-125	402	53.22					putative DNA packaging terminase [white sturgeon herpesvirus 2]
AFA39	70,102 -> 90,233	WWU01670.1	35.254	729	417	16	37	741	20	717	6.68e-125	401	53.22					putative DNA packaging terminase [white sturgeon herpesvirus 2]
AFA39	70,102 -> 90,233	WWU01567.1	35.254	729	417	16	37	741	43	740	9.26e-125	401	53.22					putative DNA packaging terminase [white sturgeon herpesvirus 2]
AFA39	70,102 -> 90,233	WWU01464.1	35.254	729	417	16	37	741	43	740	2.41e-124	400	53.22					putative DNA packaging terminase [white sturgeon herpesvirus 2]
AFA39	70,102 -> 90,233	YP_007003702.1	31.266	774	462	18	25	746	18	773	3.19e-107	356	48.97					DNA packaging terminase subunit 1 [Cyprinid herpesvirus 1]
AFA39	70,102 -> 90,233	YP_007003857.1	31.91	796	438	22	20	746	17	777	1.21e-106	355	50					DNA packaging terminase subunit 1 [Cyprinid herpesvirus 2]
AFA39	70,102 -> 90,233	YP_003358149.1	31.218	772	468	18	26	746	21	780	1.16e-105	352	48.96					DNA packaging terminase subunit 1 [Anguillid herpesvirus 1]
AFA39	70,102 -> 90,233	AIC32388.1	30.57	772	470	19	25	746	23	778	1.97e-104	349	49.48					ORF33L [Cyprinid herpesvirus 3]
AFA39	70,102 -> 90,233	DBA59376.1	41.163	447	246	8	39	483	46	477	2.18e-104	339	59.06					TPA: polyprotein [Latid herpesvirus 1]
AFA39	70,102 -> 90,233	AVL28444.1	30.57	772	470	19	25	746	23	778	4.37e-104	348	49.48					DNA packaging terminase subunit 1 [Cyprinid herpesvirus 3]
AFA39	70,102 -> 90,233	YP_001096069.2	30.44	772	471	19	25	746	23	778	4.65e-104	348	49.48					unnamed protein product [Cyprinid herpesvirus 3]
AFA39	70,102 -> 90,233	ABF81803.1	30.44	772	471	19	25	746	31	786	1.17e-103	347	49.48					hypothetical protein [Cyprinid herpesvirus 3]
AFA39	70,102 -> 90,233	QAU54919.1	30.452	775	470	20	25	746	23	781	6.58e-103	345	49.55					DNA packaging terminase subunit 1 [Cyprinid herpesvirus 3]
AFA39	70,102 -> 90,233	YP_009664603.1	42.334	437	234	8	37	470	43	464	2.15e-94	313	58.35					ORF62 [white sturgeon herpesvirus 2]
AFA39	70,102 -> 90,233	WIM37057.1	32.325	727	436	20	39	737	2	700	5.87e-94	320	49.24					ter [Herpesvirus DDDp]
AFA39	70,102 -> 90,233	XP_032366246.1	31.875	480	273	13	308	752	20	480	8.75e-60	221	50.62					uncharacterized protein LOC116685140 [Etheostoma spectabile]
AFA39	70,102 -> 90,233	YP_009362373.1	41.797	256	143	2	55	310	18	267	3.23e-59	214	62.5					hypothetical protein [Ranid herpesvirus 3]
AFA39	70,102 -> 90,233	UFP63455.1	52.113	213	89	5	293	501	63	266	2.01e-57	208	64.32					terminase [Tiger shark herpes-like virus]
AFA39	70,102 -> 90,233	XP_046899409.1	31.078	473	270	14	308	744	1267	1719	4.27e-56	222	52.64					LOW QUALITY PROTEIN: nebulin-like [Hypomesus transpacificus]
AFA39	70,102 -> 90,233	YP_009552903.1	39.7	267	155	2	39	305	6	266	6.06e-56	206	59.18					ORF42-like protein [Bufonid herpesvirus 1]
AFA39	70,102 -> 90,233	QQZ02121.1	31.423	471	290	13	298	746	3	462	5.63e-55	208	50.53					hypothetical protein KHV-MN_00042 [Cyprinid herpesvirus 3]
AFA39	70,102 -> 90,233	BAF48846.1	31.458	480	296	13	289	746	133	601	6.69e-55	211	50.42					putative terminase [Cyprinid herpesvirus 3]
AFA39	70,102 -> 90,233	XP_045075476.1	30.515	485	283	12	308	757	20	485	2.69e-54	206	49.69					uncharacterized protein LOC121562423 [Coregonus clupeaformis]
AFA39	70,102 -> 90,233	XP_045075431.1	30.515	485	283	12	308	757	20	485	5.55e-54	206	49.69					uncharacterized protein LOC121564979 [Coregonus clupeaformis]
AFA39	70,102 -> 90,233	XP_031133208.1	30.851	470	291	12	308	752	20	480	1.84e-53	204	50					uncharacterized protein LOC116034647 [Sander lucioperca]
AFA39	70,102 -> 90,233	KAK7915605.1	30.561	481	283	12	306	752	57	520	2.91e-51	199	49.69					hypothetical protein WMY93_011366 [Mugilogobius chulae]
AFA39	70,102 -> 90,233	XP_045072169.1	31.057	454	265	11	308	746	20	440	2.07e-50	195	50.44					uncharacterized protein LOC123485286 [Coregonus clupeaformis]
AFA39	70,102 -> 90,233	XP_035767836.1	31.07	486	284	14	306	757	5	473	6.47e-50	194	50.62					uncharacterized protein LOC118454896 [Neolamprologus brichardi]
AFA39	70,102 -> 90,233	DBA59387.1	46.5	200	100	4	296	491	104	300	1.61e-45	177	62.5					TPA: polyprotein [Latid herpesvirus 1]
AFA39	70,102 -> 90,233	WP_186826272.1	38.34	253	146	3	53	305	4	246	1.05e-43	170	54.55					hypothetical protein [Salmonella enterica]
AFA39	70,102 -> 90,233	CAB1324729.1	32.602	319	191	6	308	619	381	682	7.78e-42	175	52.66					unnamed protein product [Coregonus sp. 'balchen']
AFA39	70,102 -> 90,233	UNP64380.1	40.221	271	139	9	39	303	39	292	7.19e-41	164	53.14					terminase ATPase subunit [Salmonid herpesvirus 1]
AFA39	70,102 -> 90,233	DBA46593.1	42.714	199	105	3	308	497	2	200	1.55e-40	160	58.79					TPA: Termthreec [Herpesvirus betta183851]
AFA39	70,102 -> 90,233	ACR50676.1	43.75	176	93	5	309	480	3	176	2.25e-40	158	67.61					terminase [Salmonid herpesvirus 2]
AFA39	70,102 -> 90,233	YP_009664614.1	43.75	176	93	5	309	480	3	176	2.61e-40	158	67.61					terminase [Salmonid herpesvirus 2]
AFA39	70,102 -> 90,233	KAK7878299.1	35.11	319	176	8	305	616	490	784	1.03e-39	172	51.1					hypothetical protein WMY93_031118 [Mugilogobius chulae]
AFA39	70,102 -> 90,233	KAK7878299.1	36.041	197	119	2	112	308	1633	1822	5.47e-19	106	52.28
AFA39	70,102 -> 90,233	KAJ8009902.1	40.838	191	107	2	307	491	2	192	6.09e-39	156	59.16					hypothetical protein DPEC_G00068990 [Dallia pectoralis]
AFA39	70,102 -> 90,233	KAJ7983414.1	41.053	190	106	2	308	491	17	206	1.01e-38	155	59.47					hypothetical protein DPEC_G00379020 [Dallia pectoralis]
AFA39	70,102 -> 90,233	API65193.1	38.942	208	123	4	293	498	6	211	1.78e-38	154	60.1					terminase [Esocid herpesvirus 1]
AFA39	70,102 -> 90,233	ABQ10589.1	71.875	96	27	0	320	415	1	96	1.9e-38	150	78.12					terminase [Acipenserid herpesvirus 1]
AFA39	70,102 -> 90,233	XP_020796972.1	37.963	216	124	3	301	510	24	235	4.75e-38	164	59.72					cell division cycle protein 20 homolog [Boleophthalmus pectinirostris]
AFA39	70,102 -> 90,233	YP_009666168.1	44.706	170	88	5	315	480	1	168	9.36e-38	150	65.29					terminase [Salmonid herpesvirus 3]
AFA39	70,102 -> 90,233	KAJ8009917.1	40.314	191	108	2	307	491	2	192	9.38e-38	152	58.64					hypothetical protein DPEC_G00069140 [Dallia pectoralis]
AFA39	70,102 -> 90,233	BBH75160.1	45.732	164	84	3	315	476	1	161	4.43e-37	148	63.41					terminase [Lates calcarifer herpesvirus]
AFA39	70,102 -> 90,233	UWI83599.1	31.788	302	182	5	26	305	45	344	1.29e-36	155	50					DNA packaging terminase subunit 4 [Anguillid herpesvirus 1]
AFA39	70,102 -> 90,233	ACJ66299.2	41.624	197	105	3	37	233	43	229	5.54e-36	147	56.35					terminase [Siberian sturgeon herpesvirus]
AFA39	70,102 -> 90,233	AWU46760.1	40.642	187	105	6	307	490	1	184	2.18e-34	142	62.57					terminase [Percid herpesvirus 2]
AFA39	70,102 -> 90,233	YP_009362435.1	43.713	167	90	3	336	499	1	166	4.03e-34	140	62.28					hypothetical protein [Ranid herpesvirus 3]
AFA39	70,102 -> 90,233	ACD84543.1	40.588	170	95	5	315	480	1	168	5.67e-34	140	65.29					terminase [Salmonid herpesvirus 1]
AFA39	70,102 -> 90,233	YP_009552962.1	44.643	168	86	4	336	499	1	165	1.16e-33	139	62.5					ORF42-like protein [Bufonid herpesvirus 1]
AFA39	70,102 -> 90,233	ALP73379.1	40.102	197	108	3	37	233	43	229	8.66e-32	136	54.82					putative terminase ATPase subunit [white sturgeon herpesvirus 2]
AFA39	70,102 -> 90,233	ARD70911.1	46.108	167	84	3	313	476	1	164	1.08e-31	133	65.87					terminase [white sturgeon herpesvirus 2]
AFA39	70,102 -> 90,233	DBA47476.1	36.17	188	117	3	306	491	4	190	1.95e-30	131	57.45					TPA: Termthreec [Herpesvirus cyclopterus49835]
AFA39	70,102 -> 90,233	ABQ10590.1	44.848	165	85	3	315	476	1	162	2.11e-30	129	66.06					terminase [Acipenserid herpesvirus isolate Canada]
AFA39	70,102 -> 90,233	ABQ10592.1	45.455	165	84	3	315	476	1	162	4.92e-30	129	65.45					terminase [white sturgeon herpesvirus 2]
AFA39	70,102 -> 90,233	AGB07606.1	44.928	138	71	4	323	457	1	136	1.92e-29	126	65.22					terminase [Salmonid herpesvirus 4]
AFA39	70,102 -> 90,233	ANK58030.1	35.354	198	116	4	37	233	36	222	5.34e-27	122	56.06					terminase [Esocid herpesvirus 1]
AFA39	70,102 -> 90,233	DBA46605.1	29.412	306	196	7	10	312	42	330	8.04e-27	125	49.35					TPA: Termthreen [Herpesvirus betta183851]
AFA39	70,102 -> 90,233	BAF48860.1	31.02	245	143	5	25	244	31	274	1.25e-25	120	50.2					putative terminase [Cyprinid herpesvirus 3]
AFA39	70,102 -> 90,233	QQZ02135.1	30.612	245	144	5	25	244	23	266	3.74e-25	118	50.2					hypothetical protein KHV-MN_00056 [Cyprinid herpesvirus 3]
AFA39	70,102 -> 90,233	KAE8277884.1	31.923	260	169	3	47	306	33	284	1.04e-24	118	48.08					hypothetical protein D5F01_LYC24052 [Larimichthys crocea]
AFA39	70,102 -> 90,233	ACJ66300.1	56.977	86	37	0	148	233	1	86	1.64e-24	110	72.09					terminase [Siberian sturgeon herpesvirus]
AFA39	70,102 -> 90,233	BBA49232.1	34.359	195	118	3	108	302	145	329	3.82e-24	117	54.87					DNA packaging terminase subunit 1 [Oryzias latipes]
AFA39	70,102 -> 90,233	ACD84540.1	45.614	114	58	1	317	426	3	116	1.42e-23	109	66.67					truncated terminase [Anguillid herpesvirus 1]
AFA39	70,102 -> 90,233	ACD84541.1	44.828	116	60	1	315	426	1	116	1.54e-23	109	65.52					truncated terminase [Anguillid herpesvirus 1]
AFA39	70,102 -> 90,233	ACD84542.1	51.923	104	49	1	315	418	1	103	4.03e-23	107	73.08					terminase [black bullhead herpesvirus]
AFA39	70,102 -> 90,233	AKN78991.1	50.485	103	48	3	331	432	2	102	4.48e-23	106	66.99					terminase [Salmonid herpesvirus 5]
AFA39	70,102 -> 90,233	KAE8277815.1	36.41	195	117	2	112	306	50	237	1.15e-22	110	52.82					hypothetical protein D5F01_LYC24142 [Larimichthys crocea]
AFA39	70,102 -> 90,233	XP_046873037.1	26.703	367	215	11	414	745	1	348	7.67e-22	110	45.5					uncharacterized protein LOC124465352 [Hypomesus transpacificus]
AFA39	70,102 -> 90,233	QWY26499.1	29.457	258	164	6	499	743	1	253	7.26e-21	105	48.84					hypothetical protein [Ranid herpesvirus 4]
AFA39	70,102 -> 90,233	AAY43694.1	39.837	123	74	0	166	288	1	123	1.71e-20	100	59.35					putative terminase [Pilchard herpesvirus]
AFA39	70,102 -> 90,233	DBA47481.1	29.134	254	163	5	58	305	106	348	1.86e-20	107	51.18					TPA: Termthreen [Herpesvirus cyclopterus49835]
AFA39	70,102 -> 90,233	ANK58035.1	33.854	192	111	4	25	213	14	192	1.9e-20	102	51.56					terminase [Silurid herpesvirus 1]
AFA39	70,102 -> 90,233	UWI83586.1	46.078	102	51	1	329	426	2	103	5.78e-20	99.4	66.67					truncated terminase [Anguillid herpesvirus 1]
AFA39	70,102 -> 90,233	KAE8277920.1	31.092	238	157	2	47	284	65	295	1.27e-19	103	47.48					hypothetical protein D5F01_LYC24039 [Larimichthys crocea]
AFA39	70,102 -> 90,233	YP_009552964.1	30.328	244	159	5	505	738	1	243	2.93e-19	100	46.72					ORF42-like protein [Bufonid herpesvirus 1]
AFA39	70,102 -> 90,233	KAK2829950.1	38.095	147	89	1	135	281	1	145	6.01e-19	102	55.78					hypothetical protein Q5P01_017881 [Channa striata]
AFA39	70,102 -> 90,233	KAK2814523.1	31.364	220	137	2	112	331	470	675	6.32e-19	105	46.36					hypothetical protein Q5P01_000322 [Channa striata]
AFA39	70,102 -> 90,233	AIS36176.1	29.855	345	211	14	402	725	1	335	1.21e-18	100	46.09					terminase [Cyprinid herpesvirus 4]
AFA39	70,102 -> 90,233	KAJ8009776.1	37.952	166	102	1	137	302	1	165	2.25e-18	103	57.83					hypothetical protein DPEC_G00067730 [Dallia pectoralis]
AFA39	70,102 -> 90,233	AII81378.1	27.93	401	227	16	112	485	163	528	1.11e-16	98.2	43.39					DNA packaging protein [Equid alphaherpesvirus 1]
AFA39	70,102 -> 90,233	AVD50029.1	27.93	401	227	16	112	485	163	528	3.74e-16	96.7	43.39					putative terminase [Equid alphaherpesvirus 1]
AFA39	70,102 -> 90,233	XP_045076153.1	25.722	381	229	12	412	757	1	362	6.08e-16	93.6	44.62					uncharacterized protein LOC123489866 [Coregonus clupeaformis]
AFA39	70,102 -> 90,233	NP_045262.1	26.726	449	259	18	112	533	163	568	7.49e-16	95.5	43.21					DNA packaging terminase subunit 1 [Equid alphaherpesvirus 4]
AFA39	70,102 -> 90,233	XP_045064353.1	25.722	381	229	12	412	757	1	362	9.64e-16	92.8	44.62					uncharacterized protein LOC123482107 [Coregonus clupeaformis]
AFA39	70,102 -> 90,233	UMM61336.1	64.706	51	18	0	355	405	1	51	1.31e-15	83.6	74.51					DNA packaging terminase subunit 1 [Lake sturgeon herpesvirus]
AFA39	70,102 -> 90,233	WJJ60985.1	46.045	708	347	12	25	729	3	678	0	609	62.01					DNA packaging terminase subunit 1 [Acipenserid herpesvirus 1]
AFA39	70,102 -> 90,233	UMM52697.1	45.904	708	348	12	25	729	3	678	0	609	61.72					DNA packaging terminase subunit 1 [Lake sturgeon herpesvirus]
AFA39	70,102 -> 90,233	UKB92889.1	45.98	709	349	12	25	729	3	681	0	608	62.06					DNA packaging terminase subunit 1 [Acipenserid herpesvirus 1]
AFA39	70,102 -> 90,233	WAS29288.1	45.621	708	350	11	25	729	3	678	0	607	61.58					DNA packaging terminase subunit 1 [Lake sturgeon herpesvirus]
AFA39	70,102 -> 90,233	YP_656697.1	40.541	740	399	18	36	748	9	734	9.64e-165	495	57.43					ORF42 [Ranid herpesvirus 1]
AFA39	70,102 -> 90,233	YP_656576.1	39.13	713	411	11	39	737	5	708	2.74e-160	483	57.78					ORF68 [Ranid herpesvirus 2]
AFA39	70,102 -> 90,233	WWE94595.1	35.391	729	418	16	39	741	46	747	2.18e-132	412	52.26					ORF66 [Lates calcarifer herpesvirus]
AFA39	70,102 -> 90,233	YP_009447888.1	35.16	748	425	19	19	741	8	720	3.91e-132	410	54.14					ORF62 [black bullhead herpesvirus]
AFA39	70,102 -> 90,233	WWE94695.1	35.254	729	419	16	39	741	46	747	1.96e-131	409	52.26					ORF66 [Lates calcarifer herpesvirus]
AFA39	70,102 -> 90,233	NP_041153.2	35.278	737	421	18	26	739	15	718	7.32e-131	407	54.41					ORF62 [Ictalurid herpesvirus 1]
AFA39	70,102 -> 90,233	QAB08546.1	35.278	737	421	18	26	739	15	718	2.15e-130	405	54.41					ORF62 [Ictalurid herpesvirus 1]
AFA39	70,102 -> 90,233	AVP72266.1	34.912	739	427	18	25	741	14	720	4.67e-130	405	54.4					DNA packaging terminase subunit 1 [Silurid herpesvirus 1]
AFA39	70,102 -> 90,233	WZD86159.1	35.391	729	415	16	37	741	32	728	3.26e-129	403	53.22					DNA packaging terminase subunit 1 [Ictavirus acipenseridallo2]
AFA39	70,102 -> 90,233	WWU01360.1	35.391	729	416	16	37	741	20	717	3.94e-129	402	53.22					putative DNA packaging terminase [white sturgeon herpesvirus 2]
AFA39	70,102 -> 90,233	WWU01670.1	35.254	729	417	16	37	741	20	717	1.04e-128	401	53.22					putative DNA packaging terminase [white sturgeon herpesvirus 2]
AFA39	70,102 -> 90,233	WWU01567.1	35.254	729	417	16	37	741	43	740	1.44e-128	401	53.22					putative DNA packaging terminase [white sturgeon herpesvirus 2]
AFA39	70,102 -> 90,233	WWU01464.1	35.254	729	417	16	37	741	43	740	3.74e-128	400	53.22					putative DNA packaging terminase [white sturgeon herpesvirus 2]
AFA39	70,102 -> 90,233	YP_007003702.1	31.266	774	462	18	25	746	18	773	4.96e-111	356	48.97					DNA packaging terminase subunit 1 [Cyprinid herpesvirus 1]
AFA39	70,102 -> 90,233	YP_007003857.1	31.91	796	438	22	20	746	17	777	1.89e-110	355	50					DNA packaging terminase subunit 1 [Cyprinid herpesvirus 2]
AFA39	70,102 -> 90,233	YP_003358149.1	31.218	772	468	18	26	746	21	780	1.81e-109	352	48.96					DNA packaging terminase subunit 1 [Anguillid herpesvirus 1]
AFA39	70,102 -> 90,233	AIC32388.1	30.57	772	470	19	25	746	23	778	3.05e-108	349	49.48					ORF33L [Cyprinid herpesvirus 3]
AFA39	70,102 -> 90,233	DBA59376.1	41.163	447	246	8	39	483	46	477	3.38e-108	339	59.06					TPA: polyprotein [Latid herpesvirus 1]
AFA39	70,102 -> 90,233	AVL28444.1	30.57	772	470	19	25	746	23	778	6.79e-108	348	49.48					DNA packaging terminase subunit 1 [Cyprinid herpesvirus 3]
AFA39	70,102 -> 90,233	YP_001096069.2	30.44	772	471	19	25	746	23	778	7.22e-108	348	49.48					unnamed protein product [Cyprinid herpesvirus 3]
AFA39	70,102 -> 90,233	ABF81803.1	30.44	772	471	19	25	746	31	786	1.81e-107	347	49.48					hypothetical protein [Cyprinid herpesvirus 3]
AFA39	70,102 -> 90,233	QAU54919.1	30.452	775	470	20	25	746	23	781	1.02e-106	345	49.55					DNA packaging terminase subunit 1 [Cyprinid herpesvirus 3]
AFA39	70,102 -> 90,233	YP_009664603.1	42.334	437	234	8	37	470	43	464	3.34e-98	313	58.35					ORF62 [white sturgeon herpesvirus 2]
AFA39	70,102 -> 90,233	WIM37057.1	32.325	727	436	20	39	737	2	700	9.12e-98	320	49.24					ter [Herpesvirus DDDp]
AFA39	70,102 -> 90,233	YP_009362373.1	41.797	256	143	2	55	310	18	267	5.01e-63	214	62.5					hypothetical protein [Ranid herpesvirus 3]
AFA39	70,102 -> 90,233	UFP63455.1	52.113	213	89	5	293	501	63	266	3.12e-61	208	64.32					terminase [Tiger shark herpes-like virus]
AFA39	70,102 -> 90,233	YP_009552903.1	39.7	267	155	2	39	305	6	266	9.42e-60	206	59.18					ORF42-like protein [Bufonid herpesvirus 1]
AFA39	70,102 -> 90,233	QQZ02121.1	31.423	471	290	13	298	746	3	462	8.74e-59	208	50.53					hypothetical protein KHV-MN_00042 [Cyprinid herpesvirus 3]
AFA39	70,102 -> 90,233	BAF48846.1	31.458	480	296	13	289	746	133	601	1.04e-58	211	50.42					putative terminase [Cyprinid herpesvirus 3]
AFA39	70,102 -> 90,233	DBA59387.1	46.5	200	100	4	296	491	104	300	2.5e-49	177	62.5					TPA: polyprotein [Latid herpesvirus 1]
AFA39	70,102 -> 90,233	UNP64380.1	40.221	271	139	9	39	303	39	292	1.12e-44	164	53.14					terminase ATPase subunit [Salmonid herpesvirus 1]
AFA39	70,102 -> 90,233	DBA46593.1	42.714	199	105	3	308	497	2	200	2.41e-44	160	58.79					TPA: Termthreec [Herpesvirus betta183851]
AFA39	70,102 -> 90,233	ACR50676.1	43.75	176	93	5	309	480	3	176	3.5e-44	158	67.61					terminase [Salmonid herpesvirus 2]
AFA39	70,102 -> 90,233	YP_009664614.1	43.75	176	93	5	309	480	3	176	4.06e-44	158	67.61					terminase [Salmonid herpesvirus 2]
AFA39	70,102 -> 90,233	API65193.1	38.942	208	123	4	293	498	6	211	2.77e-42	154	60.1					terminase [Esocid herpesvirus 1]
AFA39	70,102 -> 90,233	ABQ10589.1	71.875	96	27	0	320	415	1	96	2.95e-42	150	78.12					terminase [Acipenserid herpesvirus 1]
AFA39	70,102 -> 90,233	YP_009666168.1	44.706	170	88	5	315	480	1	168	1.45e-41	150	65.29					terminase [Salmonid herpesvirus 3]
AFA39	70,102 -> 90,233	BBH75160.1	45.732	164	84	3	315	476	1	161	6.88e-41	148	63.41					terminase [Lates calcarifer herpesvirus]
AFA39	70,102 -> 90,233	UWI83599.1	31.788	302	182	5	26	305	45	344	2.01e-40	155	50					DNA packaging terminase subunit 4 [Anguillid herpesvirus 1]
AFA39	70,102 -> 90,233	ACJ66299.2	41.624	197	105	3	37	233	43	229	8.61e-40	147	56.35					terminase [Siberian sturgeon herpesvirus]
AFA39	70,102 -> 90,233	AWU46760.1	40.642	187	105	6	307	490	1	184	3.39e-38	142	62.57					terminase [Percid herpesvirus 2]
AFA39	70,102 -> 90,233	YP_009362435.1	43.713	167	90	3	336	499	1	166	6.27e-38	140	62.28					hypothetical protein [Ranid herpesvirus 3]
AFA39	70,102 -> 90,233	ACD84543.1	40.588	170	95	5	315	480	1	168	8.8e-38	140	65.29					terminase [Salmonid herpesvirus 1]
AFA39	70,102 -> 90,233	YP_009552962.1	44.643	168	86	4	336	499	1	165	1.81e-37	139	62.5					ORF42-like protein [Bufonid herpesvirus 1]
AFA39	70,102 -> 90,233	ALP73379.1	40.102	197	108	3	37	233	43	229	1.35e-35	136	54.82					putative terminase ATPase subunit [white sturgeon herpesvirus 2]
AFA39	70,102 -> 90,233	ARD70911.1	46.108	167	84	3	313	476	1	164	1.68e-35	133	65.87					terminase [white sturgeon herpesvirus 2]
AFA39	70,102 -> 90,233	DBA47476.1	36.17	188	117	3	306	491	4	190	3.04e-34	131	57.45					TPA: Termthreec [Herpesvirus cyclopterus49835]
AFA39	70,102 -> 90,233	ABQ10590.1	44.848	165	85	3	315	476	1	162	3.28e-34	129	66.06					terminase [Acipenserid herpesvirus isolate Canada]
AFA39	70,102 -> 90,233	ABQ10592.1	45.455	165	84	3	315	476	1	162	7.65e-34	129	65.45					terminase [white sturgeon herpesvirus 2]
AFA39	70,102 -> 90,233	AGB07606.1	44.928	138	71	4	323	457	1	136	2.98e-33	126	65.22					terminase [Salmonid herpesvirus 4]
AFA39	70,102 -> 90,233	ANK58030.1	35.354	198	116	4	37	233	36	222	8.3e-31	122	56.06					terminase [Esocid herpesvirus 1]
AFA39	70,102 -> 90,233	DBA46605.1	29.412	306	196	7	10	312	42	330	1.25e-30	125	49.35					TPA: Termthreen [Herpesvirus betta183851]
AFA39	70,102 -> 90,233	BAF48860.1	31.02	245	143	5	25	244	31	274	1.94e-29	120	50.2					putative terminase [Cyprinid herpesvirus 3]
AFA39	70,102 -> 90,233	QQZ02135.1	30.612	245	144	5	25	244	23	266	5.8e-29	118	50.2					hypothetical protein KHV-MN_00056 [Cyprinid herpesvirus 3]
AFA39	70,102 -> 90,233	ACJ66300.1	56.977	86	37	0	148	233	1	86	2.54e-28	110	72.09					terminase [Siberian sturgeon herpesvirus]
AFA39	70,102 -> 90,233	ACD84540.1	45.614	114	58	1	317	426	3	116	2.21e-27	109	66.67					truncated terminase [Anguillid herpesvirus 1]
AFA39	70,102 -> 90,233	ACD84541.1	44.828	116	60	1	315	426	1	116	2.39e-27	109	65.52					truncated terminase [Anguillid herpesvirus 1]
AFA39	70,102 -> 90,233	ACD84542.1	51.923	104	49	1	315	418	1	103	6.26e-27	107	73.08					terminase [black bullhead herpesvirus]
AFA39	70,102 -> 90,233	AKN78991.1	50.485	103	48	3	331	432	2	102	6.96e-27	106	66.99					terminase [Salmonid herpesvirus 5]
AFA39	70,102 -> 90,233	QWY26499.1	29.457	258	164	6	499	743	1	253	1.13e-24	105	48.84					hypothetical protein [Ranid herpesvirus 4]
AFA39	70,102 -> 90,233	AAY43694.1	39.837	123	74	0	166	288	1	123	2.66e-24	100	59.35					putative terminase [Pilchard herpesvirus]
AFA39	70,102 -> 90,233	DBA47481.1	29.134	254	163	5	58	305	106	348	2.89e-24	107	51.18					TPA: Termthreen [Herpesvirus cyclopterus49835]
AFA39	70,102 -> 90,233	ANK58035.1	33.854	192	111	4	25	213	14	192	2.95e-24	102	51.56					terminase [Silurid herpesvirus 1]
AFA39	70,102 -> 90,233	UWI83586.1	46.078	102	51	1	329	426	2	103	8.98e-24	99.4	66.67					truncated terminase [Anguillid herpesvirus 1]
AFA39	70,102 -> 90,233	YP_009552964.1	30.328	244	159	5	505	738	1	243	4.55e-23	100	46.72					ORF42-like protein [Bufonid herpesvirus 1]
AFA39	70,102 -> 90,233	AIS36176.1	29.855	345	211	14	402	725	1	335	1.87e-22	100	46.09					terminase [Cyprinid herpesvirus 4]
AFA39	70,102 -> 90,233	AII81378.1	27.93	401	227	16	112	485	163	528	1.73e-20	98.2	43.39					DNA packaging protein [Equid alphaherpesvirus 1]
AFA39	70,102 -> 90,233	AVD50029.1	27.93	401	227	16	112	485	163	528	5.81e-20	96.7	43.39					putative terminase [Equid alphaherpesvirus 1]
AFA39	70,102 -> 90,233	NP_045262.1	26.726	449	259	18	112	533	163	568	1.16e-19	95.5	43.21					DNA packaging terminase subunit 1 [Equid alphaherpesvirus 4]
AFA39	70,102 -> 90,233	UMM61336.1	64.706	51	18	0	355	405	1	51	2.04e-19	83.6	74.51					DNA packaging terminase subunit 1 [Lake sturgeon herpesvirus]
AFA39	70,102 -> 90,233	QHN63943.1	27.195	353	210	15	402	725	1	335	2.06e-19	92	46.18					terminase [Cyprinid herpesvirus 5]
AFA39	70,102 -> 90,233	QTW05598.1	27.681	401	228	16	112	485	163	528	2.1e-19	94.7	43.14					DNA packaging terminase subunit 1 [Equid alphaherpesvirus 1]
AFA39	70,102 -> 90,233	UER86498.1	27.681	401	228	16	112	485	163	528	2.27e-19	94.7	43.14					DNA packaging terminase subunit 1 [Equid alphaherpesvirus 8]
AFA39	70,102 -> 90,233	BAM75895.1	27.681	401	228	16	112	485	163	528	2.29e-19	94.7	43.14					DNA packaging terminase subunit 1 [Equid alphaherpesvirus 1]
AFA39	70,102 -> 90,233	WHI94573.1	27.681	401	228	16	112	485	163	528	2.37e-19	94.7	43.14					DNA packaging protein [Equid alphaherpesvirus 1]
AFA39	70,102 -> 90,233	AII80819.1	27.681	401	228	16	112	485	163	528	2.37e-19	94.7	43.14					putative terminase [Equid alphaherpesvirus 1]
AFA39	70,102 -> 90,233	AII81219.1	27.681	401	228	16	112	485	163	528	2.39e-19	94.7	43.14					DNA packaging protein [Equid alphaherpesvirus 1]
AFA39	70,102 -> 90,233	YP_002333526.2	27.681	401	228	16	112	485	163	528	2.45e-19	94.7	43.14					DNA packaging terminase subunit 1 [Equid alphaherpesvirus 9]
AFA39	70,102 -> 90,233	APQ34900.1	27.681	401	228	16	112	485	163	528	2.54e-19	94.7	43.14					putative terminase [Equid alphaherpesvirus 1]
AFA39	70,102 -> 90,233	YP_053090.1	27.681	401	228	16	112	485	163	528	2.54e-19	94.7	43.14					DNA packaging terminase subunit 1 [Equid alphaherpesvirus 1]
AFA39	70,102 -> 90,233	AUS94938.1	27.681	401	228	16	112	485	163	528	2.58e-19	94.7	43.14					DNA packaging terminase subunit 1 [Equid alphaherpesvirus 8]
AFA39	70,102 -> 90,233	AII80899.1	27.681	401	228	16	112	485	163	528	2.77e-19	94.4	43.14					putative terminase [Equid alphaherpesvirus 1]
AFA39	70,102 -> 90,233	WMD91527.1	27.681	401	228	16	112	485	163	528	2.77e-19	94.4	43.14					DNA packaging terminase subunit 1 [Equid alphaherpesvirus 1]
AFA39	70,102 -> 90,233	YP_010795085.1	28.418	373	216	16	126	485	194	528	3.68e-19	94	44.77					DNA packaging terminase subunit 1 [Equid alphaherpesvirus 8]
AFA39	70,102 -> 90,233	AUS94778.1	28.418	373	216	16	126	485	194	528	4.2e-19	94	44.77					DNA packaging terminase subunit 1 [Equid alphaherpesvirus 8]
AFA39	70,102 -> 90,233	QHN63941.1	26.705	352	213	13	402	725	1	335	5.06e-19	90.9	45.17					terminase [Cyprinid herpesvirus 5]
AFA39	70,102 -> 90,233	UXX19976.1	26.667	255	169	6	402	646	1	247	1.87e-18	89	46.27					DNA packaging terminase subunit 1 [Silurid herpesvirus 2]
AFA39	70,102 -> 90,233	XCA91363.1	25.076	331	218	14	193	510	203	516	3.65e-17	87.4	50.45					ORF29 [Human gammaherpesvirus 8]
AFA39	70,102 -> 90,233	ALH44184.1	25.076	331	218	14	193	510	203	516	3.71e-17	87.4	50.45					ORF29 [Human gammaherpesvirus 8]
AFA39	70,102 -> 90,233	UQT63076.1	25.076	331	218	14	193	510	203	516	4.38e-17	87.4	50.15					ORF29 [Human gammaherpesvirus 8]
AFA39	70,102 -> 90,233	BBA90874.1	25.076	331	218	14	193	510	203	516	4.94e-17	87	50.15					ORF29 [Human gammaherpesvirus 8]
AFA39	70,102 -> 90,233	BBA91137.1	25.076	331	218	14	193	510	203	516	5.63e-17	87	50.15					ORF29 [Human gammaherpesvirus 8]
AFA39	70,102 -> 90,233	QLF97033.1	25.076	331	218	14	193	510	203	516	5.88e-17	87	50.15					ORF29 [Human gammaherpesvirus 8]
AFA39	70,102 -> 90,233	BAV17880.1	25.076	331	218	14	193	510	203	516	5.93e-17	87	50.15					ORF29 [Human gammaherpesvirus 8]
AFA39	70,102 -> 90,233	YP_001129382.1	25.076	331	218	14	193	510	203	516	5.98e-17	87	50.15					ORF29 [Human gammaherpesvirus 8]
AFA39	70,102 -> 90,233	ALH45323.1	25.076	331	218	14	193	510	203	516	6.03e-17	87	50.15					ORF29 [Human gammaherpesvirus 8]
AFA40	71,141 -> 73,342	WAS29286.1	30.728	755	427	30	11	713	3	713	5.56e-77	274	46.36		PHA03330 PHA03330 putative primase; Provisional 13-702 1.08e-42			helicase-primase primase subunit [Lake sturgeon herpesvirus]
AFA40	71,141 -> 73,342	UMM52704.1	30.239	754	439	28	10	713	3	719	4.89e-73	263	45.62					helicase-primase primase subunit [Lake sturgeon herpesvirus]
AFA40	71,141 -> 73,342	WJJ60992.1	31.225	759	417	30	11	712	3	713	6.95e-72	260	45.32					helicase-primase primase subunit [Acipenserid herpesvirus 1]
AFA40	71,141 -> 73,342	UKB92886.1	31.225	759	417	30	11	712	23	733	1.56e-71	259	45.19					helicase-primase primase subunit [Acipenserid herpesvirus 1]
AFA40	71,141 -> 73,342	NP_041155.1	28.595	598	309	24	130	700	125	631	7.82e-38	163	42.31					ORF63 [Ictalurid herpesvirus 1]
AFA40	71,141 -> 73,342	QAB08547.1	28.428	598	310	25	130	700	125	631	2.2e-36	159	42.31					ORF63 [Ictalurid herpesvirus 1]
AFA40	71,141 -> 73,342	YP_009447889.1	26.154	585	344	20	130	700	119	629	1.39e-29	138	40					ORF63 [black bullhead herpesvirus]
AFA40	71,141 -> 73,342	WWU01568.1	26.544	599	333	27	125	698	113	629	2.03e-29	137	42.4					putative helicase-primase primase subunit [white sturgeon herpesvirus 2]
AFA40	71,141 -> 73,342	WWU01361.1	26.544	599	333	27	125	698	113	629	2.81e-29	137	42.4					putative helicase-primase primase subunit [white sturgeon herpesvirus 2]
AFA40	71,141 -> 73,342	YP_009664604.1	26.544	599	333	27	125	698	124	640	3.28e-29	137	42.4					ORF63 [white sturgeon herpesvirus 2]
AFA40	71,141 -> 73,342	WZD86160.1	26.544	599	333	27	125	698	124	640	4.74e-29	136	42.4					helicase-primase primase subunit [Ictavirus acipenseridallo2]
AFA40	71,141 -> 73,342	AVP72236.1	26.065	587	342	20	130	700	119	629	3.83e-28	134	39.35					helicase-primase primase subunit [Silurid herpesvirus 1]
AFA40	71,141 -> 73,342	WWE94596.1	26.08	625	367	24	91	698	74	620	1.4e-24	122	38.72					ORF67 [Lates calcarifer herpesvirus]
AFA40	71,141 -> 73,342	WWE94696.1	25.505	643	354	25	91	698	63	615	1.04e-23	120	38.26
AFA40	71,141 -> 73,342	YP_656629.1	26.407	462	286	17	274	708	269	703	7.22e-22	114	43.29					ORF67 [Lates calcarifer herpesvirus]
AFA40	71,141 -> 73,342	KAJ8009778.1	25.522	623	311	25	143	699	169	704	1.02e-21	114	39.17					ORF121 [Ranid herpesvirus 2]
AFA40	71,141 -> 73,342	KAJ7984102.1	25.505	643	315	28	143	698	169	734	3.56e-21	112	38.88					hypothetical protein DPEC_G00067750 [Dallia pectoralis]
AFA40	71,141 -> 73,342	YP_656742.1	26.08	671	405	30	94	721	97	719	2.04e-19	107	39.79					hypothetical protein DPEC_G00363860 [Dallia pectoralis]
AFA40	71,141 -> 73,342	DBA59378.1	27.419	434	230	17	275	698	45	403	1.25e-18	102	39.63					ORF87 [Ranid herpesvirus 1]
AFA40	71,141 -> 73,342	YP_009552901.1	25.732	478	292	24	278	722	268	715	2.89e-18	103	44.56					TPA: non-structural core protein [Latid herpesvirus 1]
AFA40	71,141 -> 73,342	QWY26458.1	26.142	394	255	16	302	679	276	649	1.07e-17	101	43.65					ORF87-like protein [Bufonid herpesvirus 1]
AFA40	71,141 -> 73,342	KAE8277751.1	26.4	500	276	22	237	698	317	762	2.87e-16	97.1	40.2					hypothetical protein [Ranid herpesvirus 4]
AFA40	71,141 -> 73,342	KAE8277816.1	26.4	500	276	22	237	698	317	762	3.21e-16	96.7	40.2					hypothetical protein D5F01_LYC24232 [Larimichthys crocea]
AFA40	71,141 -> 73,342	UNP64381.1	28.571	350	216	11	122	458	124	452	1.75e-15	94.4	40.57					hypothetical protein D5F01_LYC24143 [Larimichthys crocea]
AFA40	71,141 -> 73,342	KAE8277919.1	25.549	501	279	21	237	698	155	600	5.93e-15	92.4	39.52					primase [Salmonid herpesvirus 1]
AFA40	71,141 -> 73,342	BBA49230.1	26.316	437	238	16	304	698	380	774	1.91e-14	91.3	37.76					hypothetical protein D5F01_LYC24038 [Larimichthys crocea]
AFA40	71,141 -> 73,342	DBA46607.1	26.201	458	258	18	278	700	340	752	8.17e-13	85.9	41.27					primase [Oryzias latipes]
AFA40	71,141 -> 73,342	YP_009362376.1	21.927	602	350	24	121	698	99	604	4.44e-12	83.2	37.54					TPA: Helicase63 [Herpesvirus betta183851]
AFA40	71,141 -> 73,342	KAK7915595.1	31.875	320	153	15	278	567	314	598	2.04e-11	81.6	42.5					hypothetical protein [Ranid herpesvirus 3]
AFA40	71,141 -> 73,342	YP_007003712.1	24.59	427	285	11	278	698	396	791	2.71e-11	81.3	38.88					hypothetical protein WMY93_011356 [Mugilogobius chulae]
AFA40	71,141 -> 73,342	KAE8277885.1	25.5	400	187	17	237	603	212	533	2.31e-09	74.3	39.75					putative helicase-primase primase subunit [Cyprinid herpesvirus 1]
AFA40	71,141 -> 73,342	DBA47482.1	27.165	254	159	7	303	549	302	536	2.83e-09	74.3	44.09					hypothetical protein D5F01_LYC24053 [Larimichthys crocea]
AFA40	71,141 -> 73,342	MEE6506229.1	25.385	390	229	15	243	613	2	348	3.61e-08	69.7	39.49					TPA: Helicase63 [Herpesvirus cyclopterus49835]
AFA40	71,141 -> 73,342	KAJ7983558.1	25.275	364	171	17	143	436	169	501	1.22e-07	69.3	39.56					hypothetical protein [Ascaphus truei]
AFA40	71,141 -> 73,342	KAJ7983558.1	31.073	177	93	7	533	698	523	681	0.01	53.1	41.81					hypothetical protein DPEC_G00376710 [Dallia pectoralis]
AFA40	71,141 -> 73,342	QAU54932.1	22	450	275	16	275	698	385	784	1.59e-06	65.9	37.56					helicase-primase primase subunit [Cyprinid herpesvirus 3]
AFA40	71,141 -> 73,342	YP_001096081.1	22	450	275	16	275	698	385	784	2e-06	65.5	37.56					unnamed protein product [Cyprinid herpesvirus 3]
AFA40	71,141 -> 73,342	WIM37058.1	29.146	199	109	8	527	702	517	706	1.5e-05	62.4	43.22					pri [Herpesvirus DDDp]
AFA40	71,141 -> 73,342	KAK2812100.1	28.421	190	105	7	308	467	501	689	7.83e-05	60.1	44.74					hypothetical protein Q5P01_000099 [Channa striata]
AFA40	71,141 -> 73,342	WAS29286.1	30.728	755	427	30	11	713	3	713	8.63e-81	274	46.36					helicase-primase primase subunit [Lake sturgeon herpesvirus]
AFA40	71,141 -> 73,342	UMM52704.1	30.239	754	439	28	10	713	3	719	7.6e-77	263	45.62					helicase-primase primase subunit [Lake sturgeon herpesvirus]
AFA40	71,141 -> 73,342	WJJ60992.1	31.225	759	417	30	11	712	3	713	1.08e-75	260	45.32					helicase-primase primase subunit [Acipenserid herpesvirus 1]
AFA40	71,141 -> 73,342	UKB92886.1	31.225	759	417	30	11	712	23	733	2.43e-75	259	45.19					helicase-primase primase subunit [Acipenserid herpesvirus 1]
AFA40	71,141 -> 73,342	NP_041155.1	28.595	598	309	24	130	700	125	631	1.22e-41	163	42.31					ORF63 [Ictalurid herpesvirus 1]
AFA40	71,141 -> 73,342	QAB08547.1	28.428	598	310	25	130	700	125	631	3.42e-40	159	42.31					ORF63 [Ictalurid herpesvirus 1]
AFA40	71,141 -> 73,342	YP_009447889.1	26.154	585	344	20	130	700	119	629	2.16e-33	138	40					ORF63 [black bullhead herpesvirus]
AFA40	71,141 -> 73,342	WWU01568.1	26.544	599	333	27	125	698	113	629	3.16e-33	137	42.4					putative helicase-primase primase subunit [white sturgeon herpesvirus 2]
AFA40	71,141 -> 73,342	WWU01361.1	26.544	599	333	27	125	698	113	629	4.37e-33	137	42.4					putative helicase-primase primase subunit [white sturgeon herpesvirus 2]
AFA40	71,141 -> 73,342	YP_009664604.1	26.544	599	333	27	125	698	124	640	5.09e-33	137	42.4					ORF63 [white sturgeon herpesvirus 2]
AFA40	71,141 -> 73,342	WZD86160.1	26.544	599	333	27	125	698	124	640	7.37e-33	136	42.4					helicase-primase primase subunit [Ictavirus acipenseridallo2]
AFA40	71,141 -> 73,342	AVP72236.1	26.065	587	342	20	130	700	119	629	5.95e-32	134	39.35					helicase-primase primase subunit [Silurid herpesvirus 1]
AFA40	71,141 -> 73,342	WWE94596.1	26.08	625	367	24	91	698	74	620	2.17e-28	122	38.72					ORF67 [Lates calcarifer herpesvirus]
AFA40	71,141 -> 73,342	WWE94696.1	25.505	643	354	25	91	698	63	615	1.61e-27	120	38.26					ORF67 [Lates calcarifer herpesvirus]
AFA40	71,141 -> 73,342	YP_656629.1	26.407	462	286	17	274	708	269	703	1.12e-25	114	43.29					ORF121 [Ranid herpesvirus 2]
AFA40	71,141 -> 73,342	YP_656742.1	26.08	671	405	30	94	721	97	719	3.17e-23	107	39.79					ORF87 [Ranid herpesvirus 1]
AFA40	71,141 -> 73,342	DBA59378.1	27.419	434	230	17	275	698	45	403	1.94e-22	102	39.63					TPA: non-structural core protein [Latid herpesvirus 1]
AFA40	71,141 -> 73,342	YP_009552901.1	25.732	478	292	24	278	722	268	715	4.5e-22	103	44.56					ORF87-like protein [Bufonid herpesvirus 1]
AFA40	71,141 -> 73,342	QWY26458.1	26.142	394	255	16	302	679	276	649	1.67e-21	101	43.65					hypothetical protein [Ranid herpesvirus 4]
AFA40	71,141 -> 73,342	UNP64381.1	28.571	350	216	11	122	458	124	452	2.71e-19	94.4	40.57					primase [Salmonid herpesvirus 1]
AFA40	71,141 -> 73,342	DBA46607.1	26.201	458	258	18	278	700	340	752	1.27e-16	85.9	41.27					TPA: Helicase63 [Herpesvirus betta183851]
AFA40	71,141 -> 73,342	YP_009362376.1	21.927	602	350	24	121	698	99	604	6.9e-16	83.2	37.54					hypothetical protein [Ranid herpesvirus 3]
AFA40	71,141 -> 73,342	YP_007003712.1	24.59	427	285	11	278	698	396	791	4.21e-15	81.3	38.88					putative helicase-primase primase subunit [Cyprinid herpesvirus 1]
AFA40	71,141 -> 73,342	DBA47482.1	27.165	254	159	7	303	549	302	536	4.39e-13	74.3	44.09					TPA: Helicase63 [Herpesvirus cyclopterus49835]
AFA40	71,141 -> 73,342	QAU54932.1	22	450	275	16	275	698	385	784	2.47e-10	65.9	37.56					helicase-primase primase subunit [Cyprinid herpesvirus 3]
AFA40	71,141 -> 73,342	YP_001096081.1	22	450	275	16	275	698	385	784	3.11e-10	65.5	37.56					unnamed protein product [Cyprinid herpesvirus 3]
AFA40	71,141 -> 73,342	WIM37058.1	29.146	199	109	8	527	702	517	706	2.33e-09	62.4	43.22					pri [Herpesvirus DDDp]
AFA40	71,141 -> 73,342	WIM37058.1	27.976	168	91	7	308	453	350	509	3.44e-06	52.4	42.86					helicase-primase primase subunit [Anguillid herpesvirus 1]
AFA40	71,141 -> 73,342	YP_003358160.1	21.044	613	363	23	195	733	239	804	0.001	44.3	35.24					helicase-primase primase subunit [Anguillid herpesvirus 1]
AFA40	71,141 -> 73,342	UWI83594.1	20.881	613	364	22	195	733	269	834	0.001	43.9	35.07					putative helicase-primase primase subunit [Cyprinid herpesvirus 2]
AFA40	71,141 -> 73,342	AKC01995.1	22.532	395	258	16	330	698	460	832	0.025	39.7	35.95					putative helicase-primase primase subunit [Cyprinid herpesvirus 2]
AFA40	71,141 -> 73,342	YP_007003867.1	22.532	395	258	16	330	698	476	848	0.026	39.7	35.95					putative helicase-primase primase subunit [Cyprinid herpesvirus 2]
AFA40	71,141 -> 73,342	AMB21617.1	22.532	395	258	16	330	698	476	848	0.027	39.7	35.95
AFA41	73,332 -> 75,041	RXM96560.1	95.628	549	23	1	21	569	1	548	0	1090	97.27		no CDDs			hypothetical protein EOD39_15546 [Acipenser ruthenus]
AFA41	73,332 -> 75,041	UMM52703.1	29.268	574	361	11	8	568	15	556	9.74e-75	259	50					protein Allo64 [Lake sturgeon herpesvirus]
AFA41	73,332 -> 75,041	WAS29282.1	29.577	568	358	12	8	568	15	547	7.37e-73	254	49.65					protein Allo64 [Lake sturgeon herpesvirus]
AFA41	73,332 -> 75,041	UKB92882.1	28.028	578	364	13	4	568	11	549	8.35e-67	238	48.96					protein Allo64 [Acipenserid herpesvirus 1]
AFA41	73,332 -> 75,041	YP_656630.1	22.517	453	268	12	86	522	77	462	2.93e-20	107	39.29					ORF122 [Ranid herpesvirus 2]
AFA41	73,332 -> 75,041	YP_007003713.1	23.96	505	330	13	66	557	74	537	1.94e-17	99.4	37.23					protein Allo64 [Cyprinid herpesvirus 1]
AFA41	73,332 -> 75,041	QRM16447.1	25	440	280	13	61	484	82	487	6.81e-14	88.2	35.68					protein Allo64 [Anguillid herpesvirus 1]
AFA41	73,332 -> 75,041	YP_003358161.2	25	440	280	13	61	484	82	487	7.12e-14	88.2	35.68					protein Allo64 [Anguillid herpesvirus 1]
AFA41	73,332 -> 75,041	AMB21618.1	23.54	582	361	22	8	557	23	552	1.52e-13	87	36.94					Allo64 [Cyprinid herpesvirus 2]
AFA41	73,332 -> 75,041	YP_007003868.1	22.774	584	363	21	8	557	23	552	5.61e-13	85.5	36.47					protein Allo64 [Cyprinid herpesvirus 2]
AFA41	73,332 -> 75,041	AKC01996.1	23.194	526	323	20	66	557	27	505	7.36e-13	85.1	37.07					hypothetical protein [Cyprinid herpesvirus 2]
AFA41	73,332 -> 75,041	YP_001096082.1	23.451	597	357	24	2	557	16	553	4.21e-11	79.7	35.34					unnamed protein product [Cyprinid herpesvirus 3]
AFA41	73,332 -> 75,041	AIC32402.1	23.451	597	357	24	2	557	16	553	5.32e-11	79.3	35.34					ORF47R [Cyprinid herpesvirus 3]
AFA41	73,332 -> 75,041	QQZ02133.1	22.744	532	319	18	66	557	40	519	1.27e-10	77.8	34.59					hypothetical protein KHV-MN_00054 [Cyprinid herpesvirus 3]
AFA41	73,332 -> 75,041	NP_041156.1	20.438	411	272	10	88	497	99	455	1.83e-09	73.9	38.2					ORF64 [Ictalurid herpesvirus 1]
AFA41	73,332 -> 75,041	QAB08548.1	20.804	423	262	13	94	497	87	455	5.24e-09	72.4	37.83					ORF64 [Ictalurid herpesvirus 1]
AFA41	73,332 -> 75,041	WWE94597.1	21.271	362	237	10	88	441	84	405	5.39e-08	69.3	38.12					ORF68 [Lates calcarifer herpesvirus]
AFA41	73,332 -> 75,041	QWY26459.1	22.824	425	267	14	88	506	76	445	6.88e-08	68.9	38.59					hypothetical protein [Ranid herpesvirus 4]
AFA41	73,332 -> 75,041	YP_009362377.1	21.655	411	259	11	77	484	60	410	1.78e-07	67.8	37.71					hypothetical protein [Ranid herpesvirus 3]
AFA41	73,332 -> 75,041	TKS75709.1	24.085	328	210	8	91	417	1058	1347	9.47e-07	66.2	40.24					hypothetical protein D9C73_010130 [Collichthys lucidus]
AFA41	73,332 -> 75,041	TKS76536.1	24.085	328	210	8	91	417	2070	2359	1.22e-06	65.9	39.94					hypothetical protein D9C73_010625 [Collichthys lucidus]
AFA41	73,332 -> 75,041	TKS65619.1	24.085	328	210	8	91	417	2059	2348	1.66e-06	65.5	39.94					Flap endonuclease 1 [Collichthys lucidus]
AFA41	73,332 -> 75,041	KAJ8009900.1	22.599	354	229	10	103	455	1779	2088	5.65e-06	63.5	37.85					hypothetical protein DPEC_G00068970 [Dallia pectoralis]
AFA41	73,332 -> 75,041	KAJ8009931.1	21.91	356	229	10	103	455	740	1049	1.01e-05	62.8	38.48					hypothetical protein DPEC_G00069280 [Dallia pectoralis]
AFA41	73,332 -> 75,041	KAE8277727.1	24.127	315	191	9	105	417	2	270	1.82e-05	61.2	38.41					hypothetical protein D5F01_LYC24256 [Larimichthys crocea]
AFA41	73,332 -> 75,041	YP_009552899.1	22.174	460	283	15	65	501	55	462	1.97e-05	61.2	37.83					ORF88-like protein [Bufonid herpesvirus 1]
AFA41	73,332 -> 75,041	YP_009664605.1	20	180	124	4	82	241	75	254	6.24e-05	59.7	43.89					ORF64 [white sturgeon herpesvirus 2]
AFA41	73,332 -> 75,041	YP_009664605.1	25.984	127	77	4	377	503	336	445	0.021	51.6	48.03
AFA41	73,332 -> 75,041	WP_186826265.1	20	180	124	4	82	241	65	244	7.21e-05	58.9	43.89					hypothetical protein [Salmonella enterica]
AFA41	73,332 -> 75,041	UNP64382.1	27.957	93	67	0	88	180	76	168	8.21e-05	59.3	48.39					hypothetical protein [Salmonid herpesvirus 1]
AFA41	73,332 -> 75,041	KAE8277107.1	22.287	341	224	9	78	417	744	1044	0.00031	57.8	38.42					hypothetical protein D5F01_LYC25096 [Larimichthys crocea]
AFA41	73,332 -> 75,041	KAE8277979.1	22.287	341	224	9	78	417	303	603	0.000351	57.8	38.42					hypothetical protein D5F01_LYC23976 [Larimichthys crocea]
AFA41	73,332 -> 75,041	BBA49237.1	21.823	362	232	10	82	433	101	421	0.00072	56.2	37.02					hypothetical protein ORF64-like [Oryzias latipes]
AFA41	73,332 -> 75,041	WIM37059.1	20.722	526	340	15	17	526	10	474	0.005	53.5	36.31					allo64 [Herpesvirus DDDp]
AFA41	73,332 -> 75,041	WWE94697.1	24.779	113	77	1	88	200	84	188	0.006	53.1	46.02					ORF68 [Lates calcarifer herpesvirus]
AFA41	73,332 -> 75,041	DBA59374.1	24.779	113	77	1	88	200	111	215	0.008	53.1	46.02					TPA: non-structural core protein [Latid herpesvirus 1]
AFA41	73,332 -> 75,041	YP_009447890.1	21.951	164	117	1	10	173	21	173	0.012	52.4	41.46					ORF64 [black bullhead herpesvirus]
AFA41	73,332 -> 75,041	YP_009447890.1	25.735	136	84	4	367	502	329	447	0.014	52	47.06
AFA41	73,332 -> 75,041	AVP72237.1	25.547	137	85	4	367	503	329	448	0.013	52.4	47.45					Allo64 [Silurid herpesvirus 1]
AFA41	73,332 -> 75,041	AVP72237.1	21.951	164	117	1	10	173	21	173	0.02	51.6	40.85
AFA41	73,332 -> 75,041	UMM52703.1	29.268	574	361	11	8	568	15	556	1.51e-78	259	50					protein Allo64 [Lake sturgeon herpesvirus]
AFA41	73,332 -> 75,041	WAS29282.1	29.577	568	358	12	8	568	15	547	1.14e-76	254	49.65					protein Allo64 [Lake sturgeon herpesvirus]
AFA41	73,332 -> 75,041	UKB92882.1	28.028	578	364	13	4	568	11	549	1.3e-70	238	48.96					protein Allo64 [Acipenserid herpesvirus 1]
AFA41	73,332 -> 75,041	YP_656630.1	22.517	453	268	12	86	522	77	462	4.55e-24	107	39.29					ORF122 [Ranid herpesvirus 2]
AFA41	73,332 -> 75,041	YP_007003713.1	23.96	505	330	13	66	557	74	537	3.02e-21	99.4	37.23					protein Allo64 [Cyprinid herpesvirus 1]
AFA41	73,332 -> 75,041	QRM16447.1	25	440	280	13	61	484	82	487	1.06e-17	88.2	35.68					protein Allo64 [Anguillid herpesvirus 1]
AFA41	73,332 -> 75,041	YP_003358161.2	25	440	280	13	61	484	82	487	1.11e-17	88.2	35.68					protein Allo64 [Anguillid herpesvirus 1]
AFA41	73,332 -> 75,041	AMB21618.1	23.54	582	361	22	8	557	23	552	2.36e-17	87	36.94					Allo64 [Cyprinid herpesvirus 2]
AFA41	73,332 -> 75,041	YP_007003868.1	22.774	584	363	21	8	557	23	552	8.71e-17	85.5	36.47					protein Allo64 [Cyprinid herpesvirus 2]
AFA41	73,332 -> 75,041	AKC01996.1	23.194	526	323	20	66	557	27	505	1.14e-16	85.1	37.07					hypothetical protein [Cyprinid herpesvirus 2]
AFA41	73,332 -> 75,041	YP_001096082.1	23.451	597	357	24	2	557	16	553	6.54e-15	79.7	35.34					unnamed protein product [Cyprinid herpesvirus 3]
AFA41	73,332 -> 75,041	AIC32402.1	23.451	597	357	24	2	557	16	553	8.27e-15	79.3	35.34					ORF47R [Cyprinid herpesvirus 3]
AFA41	73,332 -> 75,041	QQZ02133.1	22.744	532	319	18	66	557	40	519	1.97e-14	77.8	34.59					hypothetical protein KHV-MN_00054 [Cyprinid herpesvirus 3]
AFA41	73,332 -> 75,041	NP_041156.1	20.438	411	272	10	88	497	99	455	2.84e-13	73.9	38.2					ORF64 [Ictalurid herpesvirus 1]
AFA41	73,332 -> 75,041	QAB08548.1	20.804	423	262	13	94	497	87	455	8.14e-13	72.4	37.83					ORF64 [Ictalurid herpesvirus 1]
AFA41	73,332 -> 75,041	WWE94597.1	21.271	362	237	10	88	441	84	405	8.37e-12	69.3	38.12					ORF68 [Lates calcarifer herpesvirus]
AFA41	73,332 -> 75,041	QWY26459.1	22.824	425	267	14	88	506	76	445	1.07e-11	68.9	38.59					hypothetical protein [Ranid herpesvirus 4]
AFA41	73,332 -> 75,041	YP_009362377.1	21.655	411	259	11	77	484	60	410	2.76e-11	67.8	37.71					hypothetical protein [Ranid herpesvirus 3]
AFA41	73,332 -> 75,041	YP_656743.1	20.563	462	283	13	61	505	57	451	8.04e-10	63.2	33.55					ORF88 [Ranid herpesvirus 1]
AFA41	73,332 -> 75,041	YP_009552899.1	22.174	460	283	15	65	501	55	462	3.06e-09	61.2	37.83					ORF88-like protein [Bufonid herpesvirus 1]
AFA41	73,332 -> 75,041	YP_009664605.1	20	180	124	4	82	241	75	254	9.69e-09	59.7	43.89					ORF64 [white sturgeon herpesvirus 2]
AFA41	73,332 -> 75,041	YP_009664605.1	25.984	127	77	4	377	503	336	445	3.27e-06	51.6	48.03
AFA41	73,332 -> 75,041	UNP64382.1	27.957	93	67	0	88	180	76	168	1.27e-08	59.3	48.39					hypothetical protein [Salmonid herpesvirus 1]
AFA41	73,332 -> 75,041	WIM37059.1	20.722	526	340	15	17	526	10	474	8.48e-07	53.5	36.31					allo64 [Herpesvirus DDDp]
AFA41	73,332 -> 75,041	WWE94697.1	24.779	113	77	1	88	200	84	188	9.92e-07	53.1	46.02					ORF68 [Lates calcarifer herpesvirus]
AFA41	73,332 -> 75,041	WWE94697.1	26.852	108	66	3	377	484	341	435	0.00041	44.7	48.15
AFA41	73,332 -> 75,041	DBA59374.1	24.779	113	77	1	88	200	111	215	1.23e-06	53.1	46.02					TPA: non-structural core protein [Latid herpesvirus 1]
AFA41	73,332 -> 75,041	DBA59374.1	26.852	108	66	3	377	484	368	462	0.000424	44.7	48.15
AFA41	73,332 -> 75,041	YP_009447890.1	21.951	164	117	1	10	173	21	173	1.88e-06	52.4	41.46					ORF64 [black bullhead herpesvirus]
AFA41	73,332 -> 75,041	YP_009447890.1	25.735	136	84	4	367	502	329	447	2.16e-06	52	47.06
AFA41	73,332 -> 75,041	AVP72237.1	25.547	137	85	4	367	503	329	448	1.98e-06	52.4	47.45					Allo64 [Silurid herpesvirus 1]
AFA41	73,332 -> 75,041	AVP72237.1	21.951	164	117	1	10	173	21	173	3.03e-06	51.6	40.85
AFA41	73,332 -> 75,041	DBA46566.1	22.059	340	223	10	79	413	105	407	0.000191	45.8	35.59					TPA: P64 [Herpesvirus betta183851]
AFA42	78,595 -> 75,191	WJJ60990.1	25.205	365	192	13	577	932	518	810	8.21e-06	64.3	35.89		no CDDs			ORF24 [Acipenserid herpesvirus 1]
AFA42	78,595 -> 75,191	UMM52702.1	27.041	196	100	5	577	770	529	683	0.001	57.8	39.29					protein ORF24 [Lake sturgeon herpesvirus]
AFA42	78,595 -> 75,191	WJJ60990.1	25.205	365	192	13	577	932	518	810	1.27e-09	64.3	35.89					ORF24 [Acipenserid herpesvirus 1]
AFA42	78,595 -> 75,191	UMM52702.1	27.041	196	100	5	577	770	529	683	1.47e-07	57.8	39.29					protein ORF24 [Lake sturgeon herpesvirus]
AFA43	80,250 -> 78,592	RXM96559.1	97.645	552	13	0	1	552	1	552	0	1100	98.73		CCDC158 pfam15921 Coiled-coil domain-containing protein 158; CCDC158 is a family of proteins found in eukaryotes. … 75-519 1.28e-03	supfam.org: AFA43 133 219 Bacterial hemolysins 1.11e-02 HBL-like 0.060 AFA43 275 343 Mediator hinge subcomplex-like 1.11e-02 CSE2-like 0.016		hypothetical protein EOD39_15545 [Acipenser ruthenus]
AFA43	80,250 -> 78,592	UMM52701.1	26.515	396	255	11	142	532	157	521	7.23e-22	112	46.97					protein ORF23 [Lake sturgeon herpesvirus]
AFA43	80,250 -> 78,592	WJJ60989.1	24.775	444	281	10	95	532	130	526	5.21e-19	103	44.37					ORF23 [Acipenserid herpesvirus 1]
AFA43	80,250 -> 78,592	UMM52701.1	26.515	396	255	11	142	532	157	521	1.12e-25	112	46.97					protein ORF23 [Lake sturgeon herpesvirus]
AFA43	80,250 -> 78,592	WJJ60989.1	24.775	444	281	10	95	532	130	526	8.1e-23	103	44.37					ORF23 [Acipenserid herpesvirus 1]
AFA44	80,249 -> 86,932	UMM52700.1	23.776	572	324	26	818	1374	827	1301	0.000107	49.7	37.41		no CDDs	supfam.org: AFA44 585 646 TrpR-like 3.84e-02 Chromosomal replication initiation factor DnaA C-terminal domain IV 0.0070		protein ORF22 [Lake sturgeon herpesvirus]
AFA44	80,249 -> 86,932	UMM52700.1	40.816	49	27	1	17	65	4	50	0.003	45.1	69.39
AFA44	80,249 -> 86,932	WJJ60988.1	20.498	844	502	33	818	1646	638	1327	0.000285	48.1	35.31					ORF22 [Acipenserid herpesvirus 1]
AFA45	88,251 -> 87,088	RXM96558.1	96.641	387	13	0	1	387	1	387	0	780	97.42		no CDDs			hypothetical protein EOD39_15544 [Acipenser ruthenus]
AFA45	88,251 -> 87,088	WJJ60987.1	27.952	415	247	13	1	379	8	406	2.17e-26	121	45.06					ORF21 [Acipenserid herpesvirus 1]
AFA45	88,251 -> 87,088	UMM52699.1	27.4	427	243	13	1	379	8	415	3.03e-24	115	42.86					protein ORF21 [Lake sturgeon herpesvirus]
AFA45	88,251 -> 87,088	WJJ60987.1	27.952	415	247	13	1	379	8	406	3.37e-30	121	45.06					ORF21 [Acipenserid herpesvirus 1]
AFA45	88,251 -> 87,088	UMM52699.1	27.4	427	243	13	1	379	8	415	4.71e-28	115	42.86					protein ORF21 [Lake sturgeon herpesvirus]
AFA45	88,251 -> 87,088	CAA49845.1	28.655	171	100	7	188	350	109	265	7.79e-10	61.2	49.12					unnamed protein product [Salmonid herpesvirus 2]
AFA45	88,251 -> 87,088	UNP64387.1	21.503	386	218	14	1	350	28	364	1.57e-09	60.8	39.38					hypothetical protein [Salmonid herpesvirus 1]
AFA45	88,251 -> 87,088	YP_009447894.1	22.632	380	209	15	1	358	56	372	7.3e-07	52.4	37.89					ORF68 [black bullhead herpesvirus]
AFA45	88,251 -> 87,088	DBA59419.1	22.762	391	201	20	1	350	40	370	2.6e-05	47.8	36.83					TPA: ORF68 [Latid herpesvirus 1]
AFA45	88,251 -> 87,088	AVP72241.1	22.105	380	211	15	1	358	56	372	4.81e-05	47	37.63					ORF68 [Silurid herpesvirus 1]
AFA45	88,251 -> 87,088	WWU01471.1	22.717	427	216	18	1	384	38	393	6.02e-05	46.6	37.94					ORF78 [white sturgeon herpesvirus 2]
AFA45	88,251 -> 87,088	WZD86165.1	22.17	424	222	17	1	384	56	411	6.03e-05	46.6	37.74					protein ORF68 [Ictavirus acipenseridallo2]
AFA45	88,251 -> 87,088	YP_009664609.1	22.17	424	222	17	1	384	56	411	7.01e-05	46.2	37.74					ORF68 [white sturgeon herpesvirus 2]
AFA45	88,251 -> 87,088	WWU01367.1	22.17	424	222	17	1	384	38	393	7.77e-05	46.2	37.74					ORF78 [white sturgeon herpesvirus 2]
AFA45	88,251 -> 87,088	YP_656699.1	27.273	132	90	3	88	215	59	188	0.01	39.3	42.42					ORF44 [Ranid herpesvirus 1]
AFA46	89,420 -> 88,593	RXM96557.1	98.855	262	3	0	14	275	1	262	0	532	98.85		no CDDs			hypothetical protein EOD39_15543 [Acipenser ruthenus]
AFA46	89,420 -> 88,593	WJJ60986.1	31.522	276	167	11	1	270	1	260	4.03e-24	99.8	49.64					ORF20 [Acipenserid herpesvirus 1]
AFA46	89,420 -> 88,593	UMM52698.1	32.74	281	157	11	1	270	1	260	1.43e-23	98.2	47.69					protein ORF20 [Lake sturgeon herpesvirus]
AFA46	89,420 -> 88,593	YP_656698.1	26.786	280	175	10	2	270	4	264	2.6e-12	67	42.14					ORF43 [Ranid herpesvirus 1]
AFA46	89,420 -> 88,593	NP_041161.1	25.439	228	143	11	2	220	10	219	4.62e-10	59.7	46.05					ORF70 [Ictalurid herpesvirus 1]
AFA46	89,420 -> 88,593	QAB08553.1	25	228	144	11	2	220	10	219	3.22e-09	57.4	46.05					ORF70 [Ictalurid herpesvirus 1]
AFA46	89,420 -> 88,593	YP_656577.1	23.016	252	159	11	1	230	1	239	6.74e-07	50.8	43.65					ORF69 [Ranid herpesvirus 2]
AFA46	89,420 -> 88,593	WWU01368.1	23.729	177	118	5	2	173	4	168	8.7e-05	44.3	40.68					ORF79 [white sturgeon herpesvirus 2]
AFA46	89,420 -> 88,593	AVP72242.1	23.295	176	118	6	1	171	9	172	0.000171	43.5	42.05					ORF70 [Silurid herpesvirus 1]
AFA46	89,420 -> 88,593	YP_009447895.1	23.295	176	118	6	1	171	9	172	0.000611	42	42.05					ORF70 [black bullhead herpesvirus]
AFA46	89,420 -> 88,593	WWE94603.1	22.979	235	163	8	1	234	3	220	0.000649	41.6	42.13					ORF74 [Lates calcarifer herpesvirus]
AFA46	89,420 -> 88,593	YP_009362436.1	23.164	177	120	6	1	173	1	165	0.003	40.4	39.55					hypothetical protein [Ranid herpesvirus 3]
AFA46	89,420 -> 88,593	WWE94703.1	22.553	235	164	8	1	234	3	220	0.006	38.9	41.28					ORF74 [Lates calcarifer herpesvirus]
AFA46	89,420 -> 88,593	YP_009552963.1	25.714	175	111	7	2	170	47	208	0.016	37.7	41.71					ORF43-like protein [Bufonid herpesvirus 1]
AFA47	91,323 -> 90,341	RXM96553.1	80.46	87	16	1	88	174	849	934	1.39e-34	140	87.36		no CDDs			Serine/threonine-protein kinase DCLK1 [Acipenser ruthenus]
AFA48	90,648 -> 90,917	no BLASTP hits (no filter and with Herpesvirales filter & word size of 3)													no CDDs	no other hits
AFA49	91,368 -> 93,554	RXM96555.1	92.78	554	35	2	175	728	123	671	0	963	94.58		no CDDs			hypothetical protein EOD39_15541 [Acipenser ruthenus]
AFA50	93,834 -> 94,940	RXM96554.1	95.254	295	14	0	73	367	1	295	0	591	97.63		no CDDs			hypothetical protein EOD39_15540 [Acipenser ruthenus]
AFA51	95,217 -> 95,059	no BLASTP hits (no filter and with Herpesvirales filter & word size of 3)													no CDDs	no other hits
AFA52	95,904 -> 95,344	no BLASTP hits (no filter and with Herpesvirales filter & word size of 3)													no CDDs	no other hits
AFA53	98,521 -> 95,897	WJJ60978.1	21.791	670	423	21	144	750	433	1064	4.32e-22	116	40		PKc cd00180 Catalytic domain of Protein Kinases; PKs catalyze the transfer of the gamma-phosphoryl group ... 96-305 2.11e-25 S_TKc smart00220 Serine/Threonine protein kinases, catalytic domain; Phosphotransferases. Serine or ... 98-289 1.07e-24 SPS1 COG0515 Serine/threonine protein kinase [Signal transduction mechanisms]; 140-296 7.85e-15 STKc_p38beta cd07878 Catalytic domain of the Serine/Threon…	supfam.org: AFA53 115 401 Protein kinase-like (PK-like) 4.32e-36 SCOPe 0.065 AFA53 583 740 Protein kinase-like (PK-like) 1.42e-17 Protein kinases, catalytic subunit 0.049		ORF14 [Acipenserid herpesvirus 1]
AFA53	98,521 -> 95,897	UMM52692.1	28.421	285	185	6	144	425	439	707	5.64e-22	116	46.67					protein ORF14 [Lake sturgeon herpesvirus]
AFA53	98,521 -> 95,897	WWU01371.1	29.431	299	186	8	114	399	452	738	4.28e-20	110	45.48					putative protein kinase [white sturgeon herpesvirus 2]
AFA53	98,521 -> 95,897	WWU01475.1	29.431	299	186	8	114	399	457	743	4.92e-20	110	45.48					putative protein kinase [white sturgeon herpesvirus 2]
AFA53	98,521 -> 95,897	WWU01682.1	29.431	299	186	8	114	399	457	743	5.36e-20	110	45.48					putative protein kinase [white sturgeon herpesvirus 2]
AFA53	98,521 -> 95,897	WWU01578.1	29.431	299	186	8	114	399	460	746	5.51e-20	109	45.48					putative protein kinase [white sturgeon herpesvirus 2]
AFA53	98,521 -> 95,897	WWE94707.1	28.405	257	173	5	146	399	217	465	9.1e-18	102	48.64					ORF78 [Lates calcarifer herpesvirus]
AFA53	98,521 -> 95,897	WWE94607.1	28.405	257	173	5	146	399	217	465	1.25e-17	102	48.64					ORF78 [Lates calcarifer herpesvirus]
AFA53	98,521 -> 95,897	DBA59411.1	28.405	257	173	5	146	399	232	480	1.87e-17	101	48.25					TPA: non-structural kinase [Latid herpesvirus 1]
AFA53	98,521 -> 95,897	YP_009447897.1	27.356	329	207	10	88	399	335	648	2.99e-17	100	42.25					ORF73 [black bullhead herpesvirus]
AFA53	98,521 -> 95,897	QAB08555.1	26.837	313	186	7	112	405	311	599	5.32e-17	100	41.53					ORF73 [Ictalurid herpesvirus 1]
AFA53	98,521 -> 95,897	NP_041163.1	28.797	316	189	9	112	411	315	610	5.47e-17	100	43.04					ORF73 [Ictalurid herpesvirus 1]
AFA53	98,521 -> 95,897	AVP72244.1	26.567	335	202	10	88	399	328	641	3.83e-16	97.4	41.49					ORF73 [Silurid herpesvirus 1]
AFA53	98,521 -> 95,897	WWE94606.1	26.633	398	245	17	94	472	599	968	2.62e-15	94.7	42.71					ORF77 [Lates calcarifer herpesvirus]
AFA53	98,521 -> 95,897	WWE94706.1	26.542	373	234	16	112	472	630	974	1.18e-14	92.8	43.43					ORF77 [Lates calcarifer herpesvirus]
AFA53	98,521 -> 95,897	DBA59407.1	26.667	375	231	17	112	472	402	746	3.56e-14	90.9	43.2					TPA: non-structural kinase [Latid herpesvirus 1]
AFA53	98,521 -> 95,897	WWU01372.1	34.375	160	102	2	146	302	236	395	1.7e-13	88.6	50.62					putative protein kinase [white sturgeon herpesvirus 2]
AFA53	98,521 -> 95,897	HVJ12376.1	35	180	93	6	142	313	56	219	2e-12	83.2	45					TPA: serine/threonine-protein kinase [Burkholderiales bacterium]
AFA53	98,521 -> 95,897	MDR3635798.1	31.222	221	114	10	112	308	185	391	2.03e-12	84	47.06					serine/threonine-protein kinase [Isosphaeraceae bacterium]
AFA53	98,521 -> 95,897	MDX2036966.1	33.514	185	89	8	140	303	207	378	4.38e-12	82.8	48.11					protein kinase [Isosphaeraceae bacterium]
AFA53	98,521 -> 95,897	QBK90681.1	28.063	253	141	11	177	407	116	349	6.64e-12	82.8	46.64					putative serine/threonine protein kinase [Pithovirus LCPAC104]
AFA53	98,521 -> 95,897	WJJ60978.1	21.791	670	423	21	144	750	433	1064	6.71e-26	116	40					ORF14 [Acipenserid herpesvirus 1]
AFA53	98,521 -> 95,897	UMM52692.1	28.421	285	185	6	144	425	439	707	8.76e-26	116	46.67					protein ORF14 [Lake sturgeon herpesvirus]
AFA53	98,521 -> 95,897	WWU01371.1	29.431	299	186	8	114	399	452	738	6.64e-24	110	45.48					putative protein kinase [white sturgeon herpesvirus 2]
AFA53	98,521 -> 95,897	WWU01475.1	29.431	299	186	8	114	399	457	743	7.64e-24	110	45.48					putative protein kinase [white sturgeon herpesvirus 2]
AFA53	98,521 -> 95,897	WWU01682.1	29.431	299	186	8	114	399	457	743	8.33e-24	110	45.48					putative protein kinase [white sturgeon herpesvirus 2]
AFA53	98,521 -> 95,897	WWU01578.1	29.431	299	186	8	114	399	460	746	8.56e-24	109	45.48					putative protein kinase [white sturgeon herpesvirus 2]
AFA53	98,521 -> 95,897	WWE94707.1	28.405	257	173	5	146	399	217	465	1.41e-21	102	48.64					ORF78 [Lates calcarifer herpesvirus]
AFA53	98,521 -> 95,897	WWE94607.1	28.405	257	173	5	146	399	217	465	1.94e-21	102	48.64					ORF78 [Lates calcarifer herpesvirus]
AFA53	98,521 -> 95,897	DBA59411.1	28.405	257	173	5	146	399	232	480	2.9e-21	101	48.25					TPA: non-structural kinase [Latid herpesvirus 1]
AFA53	98,521 -> 95,897	YP_009447897.1	27.356	329	207	10	88	399	335	648	4.65e-21	100	42.25					ORF73 [black bullhead herpesvirus]
AFA53	98,521 -> 95,897	QAB08555.1	26.837	313	186	7	112	405	311	599	8.26e-21	100	41.53					ORF73 [Ictalurid herpesvirus 1]
AFA53	98,521 -> 95,897	NP_041163.1	28.797	316	189	9	112	411	315	610	8.5e-21	100	43.04					ORF73 [Ictalurid herpesvirus 1]
AFA53	98,521 -> 95,897	AVP72244.1	26.567	335	202	10	88	399	328	641	5.95e-20	97.4	41.49					ORF73 [Silurid herpesvirus 1]
AFA53	98,521 -> 95,897	WWE94606.1	26.633	398	245	17	94	472	599	968	4.07e-19	94.7	42.71					ORF77 [Lates calcarifer herpesvirus]
AFA53	98,521 -> 95,897	WWE94706.1	26.542	373	234	16	112	472	630	974	1.83e-18	92.8	43.43					ORF77 [Lates calcarifer herpesvirus]
AFA53	98,521 -> 95,897	DBA59407.1	26.667	375	231	17	112	472	402	746	5.54e-18	90.9	43.2					TPA: non-structural kinase [Latid herpesvirus 1]
AFA53	98,521 -> 95,897	WWU01372.1	34.375	160	102	2	146	302	236	395	2.64e-17	88.6	50.62					putative protein kinase [white sturgeon herpesvirus 2]
AFA53	98,521 -> 95,897	YP_009447898.1	24.582	419	261	14	89	488	125	507	7.91e-13	73.9	41.05					ORF74 [black bullhead herpesvirus]
AFA53	98,521 -> 95,897	NP_041164.1	24.118	340	226	11	146	477	165	480	1.67e-12	72.8	39.71					ORF74 [Ictalurid herpesvirus 1]
AFA53	98,521 -> 95,897	AVP72245.1	24	400	248	15	106	488	147	507	1.5e-11	70.1	40.75					ORF74 [Silurid herpesvirus 1]
AFA53	98,521 -> 95,897	QAB08556.1	23.824	340	227	11	146	477	165	480	7.89e-11	67.4	39.41					ORF74 [Ictalurid herpesvirus 1]
AFA53	98,521 -> 95,897	BAM75919.1	35.185	108	59	3	204	305	180	282	7.28e-09	60.5	47.22					serine/threonine protein kinasse US3 [Equid alphaherpesvirus 1]
AFA53	98,521 -> 95,897	NP_045286.1	28.994	169	92	6	147	305	134	284	1.22e-08	59.7	42.01					serine/threonine protein kinase US3 [Equid alphaherpesvirus 4]
AFA53	98,521 -> 95,897	YP_009054973.1	33.636	110	66	2	206	311	190	296	2.09e-08	58.9	46.36					serine/threonine protein kinase US3 [Equid alphaherpesvirus 3]
AFA53	98,521 -> 95,897	YP_010795109.1	28.402	169	93	6	147	305	132	282	2.19e-08	58.9	42.6					serine/threonine protein kinase US3 [Equid alphaherpesvirus 8]
AFA53	98,521 -> 95,897	YP_010801469.1	33.333	111	63	3	208	312	192	297	4.08e-08	58.2	45.95					serine/threonine protein kinase US3 [Equid herpesvirus 6]
AFA53	98,521 -> 95,897	YP_009666013.1	34.862	109	64	2	201	305	136	241	4.6e-08	57.8	48.62					putative protein kinase [Phocid alphaherpesvirus 1]
AFA53	98,521 -> 95,897	UNP64393.1	27.835	97	69	1	212	307	798	894	1.22e-07	57.4	48.45					protein kinase [Salmonid herpesvirus 1]
AFA53	98,521 -> 95,897	ALJ85081.1	29.412	153	92	4	147	295	134	274	2.21e-07	55.8	41.83					serine/threonine protein kinase US3 [Felid alphaherpesvirus 1]
AFA53	98,521 -> 95,897	QRE02559.1	40	80	41	3	214	289	124	200	2.38e-07	55.1	55					hypothetical protein [Otarine gammaherpesvirus 4]
AFA53	98,521 -> 95,897	YP_009252293.1	31.293	147	85	5	147	289	150	284	2.45e-07	55.8	43.54					serine/threonine protein kinase US3 [Canid alphaherpesvirus 1]
AFA53	98,521 -> 95,897	YP_003331587.1	29.412	153	92	4	147	295	103	243	2.62e-07	55.5	41.83					serine/threonine protein kinase US3 [Felid alphaherpesvirus 1]
AFA53	98,521 -> 95,897	WJJ61042.1	23.529	221	147	6	121	323	43	259	8.85e-07	53.5	42.53					ORF78 [Acipenserid herpesvirus 1]
AFA53	98,521 -> 95,897	YP_010798698.1	33.333	93	61	1	214	305	193	285	1.95e-06	52.8	47.31					Serine/threonine-protein kinase [Caprine alphaherpesvirus 1]
AFA53	98,521 -> 95,897	UMM52756.1	22.433	263	172	8	87	323	2	258	1.96e-06	52.4	42.21					protein ORF78 [Lake sturgeon herpesvirus]
AFA53	98,521 -> 95,897	YP_010374258.1	33.333	99	55	4	215	307	264	357	2.56e-06	52.8	46.46					virion serine/threonine protein kinase [Bovine herpesvirus type 1.1]
AFA54	100,865 -> 98,535	RXM96553.1	95.777	734	31	0	1	734	1	734	0	1491	97.55		S_TKc smart00220 Serine/Threonine protein kinases, catalytic domain; Phosphotransferases. Serine or ...191-378 4.16e-10 SPS1 COG0515 Serine/threonine protein kinase [Signal transduction mechanisms];142-293 2.55e-09 PKc cd00180 Catalytic domain of Protein Kinases; PKs catalyze the transfer of the gamma-phosphoryl group ...143-297 1.14e-08	supfam.org: AFA54 141 380 Protein kinase-like (PK-like) 2.06e-20 Protein kinases, catalytic subunit 0.056 AFA54 536 722 Protein kinase-like (PK-like) 1.41e-07 SCOPe 0.058		Serine/threonine-protein kinase DCLK1 [Acipenser ruthenus]
AFA54	100,865 -> 98,535	VUZ42830.1	25.373	201	133	5	189	377	14	209	1.36e-06	63.2	43.78					unnamed protein product [Hymenolepis diminuta]
AFA54	100,865 -> 98,535	HEY8073785.1	25.962	208	129	5	209	394	132	336	1.02e-05	62	38.94					TPA: serine/threonine-protein kinase [Labilithrix sp.]
AFA54	100,865 -> 98,535	XP_037896587.1	28.395	162	104	5	141	297	139	293	3.2e-05	60.5	45.68					eukaryotic translation initiation factor 2-alpha kinase-like isoform X2 [Glossina fuscipes]
AFA54	100,865 -> 98,535	RLB53504.1	34.375	128	73	5	208	329	153	275	4.53e-05	59.7	50.78					hypothetical protein DRJ42_11825 [Deltaproteobacteria bacterium]
AFA54	100,865 -> 98,535	XP_037896586.1	34.545	110	68	3	191	297	240	348	5.28e-05	60.1	50.91					eukaryotic translation initiation factor 2-alpha kinase-like isoform X1 [Glossina fuscipes]
AFA54	100,865 -> 98,535	MEO6391519.1	39.474	114	52	5	209	305	140	253	5.78e-05	60.8	49.12					TIR domain-containing protein [Pyrinomonadaceae bacterium]
AFA54	100,865 -> 98,535	MBW2464934.1	30	200	117	11	145	332	46	234	9.12e-05	58.5	48					serine/threonine protein kinase [Deltaproteobacteria bacterium]
AFA54	100,865 -> 98,535	WWE94706.1	24.806	258	134	12	150	381	675	898	2.47e-07	56.2	39.15					ORF77 [Lates calcarifer herpesvirus]
AFA54	100,865 -> 98,535	DBA59407.1	24.806	258	134	12	150	381	447	670	3.74e-07	55.5	39.15					TPA: non-structural kinase [Latid herpesvirus 1]
AFA54	100,865 -> 98,535	WWE94606.1	24.806	258	134	12	150	381	669	892	4.63e-07	55.5	39.15					ORF77 [Lates calcarifer herpesvirus]
AFA54	100,865 -> 98,535	XCO53428.1	27.879	165	102	7	165	316	129	289	4.61e-06	51.2	41.82					protein kinase domain [Anatid alphaherpesvirus 3]
AFA54	100,865 -> 98,535	YP_009666013.1	26.316	190	111	8	212	378	149	332	1.74e-05	49.3	44.74					putative protein kinase [Phocid alphaherpesvirus 1]
AFA54	100,865 -> 98,535	AVP72244.1	25.194	258	154	12	185	428	441	673	3.47e-05	49.3	38.37					ORF73 [Silurid herpesvirus 1]
AFA54	100,865 -> 98,535	ACF23052.1	26.842	190	113	9	207	378	199	380	8.55e-05	47.4	44.74					protein kinase [Suid alphaherpesvirus 1]
AFA54	100,865 -> 98,535	BBC15289.1	27.368	190	112	9	207	378	145	326	8.88e-05	47	44.21					PK [Suid alphaherpesvirus 1]
AFA54	100,865 -> 98,535	AEM64106.1	26.842	190	113	9	207	378	147	328	0.000135	46.6	44.21					PK [Suid alphaherpesvirus 1]
AFA54	100,865 -> 98,535	AGW01145.1	26.842	190	113	9	207	378	145	326	0.000137	46.6	44.21					protein kinase [Suid alphaherpesvirus 1]
AFA54	100,865 -> 98,535	ALF40671.1	26.842	190	113	9	207	378	145	326	0.000153	46.2	44.21					PK protein [Suid alphaherpesvirus 1]
AFA54	100,865 -> 98,535	ANA11246.1	26.842	190	113	9	207	378	145	326	0.000163	46.2	44.21					UL4 protein [Suid alphaherpesvirus 1]
AFA54	100,865 -> 98,535	WEY32025.1	26.842	190	113	9	207	378	170	351	0.000186	46.2	44.21					hypothetical protein [Suid alphaherpesvirus 1]
AFA54	100,865 -> 98,535	ACF23051.1	26.316	190	114	9	207	378	199	380	0.000202	46.2	44.74					protein kinase [Suid alphaherpesvirus 1]
AFA54	100,865 -> 98,535	WMK69939.1	26.842	190	113	9	207	378	145	326	0.000218	45.8	43.68					US3 [Suid alphaherpesvirus 1]
AFA54	100,865 -> 98,535	ACF23054.1	26.943	193	109	9	209	380	201	382	0.000247	45.8	43.01					protein kinase [Suid alphaherpesvirus 1]
AFA54	100,865 -> 98,535	ANF34894.1	26.842	190	113	9	207	378	199	380	0.000249	45.8	44.21					serine/threonine-protein kinase [Suid alphaherpesvirus 1]
AFA54	100,865 -> 98,535	P24381.2	26.842	190	113	9	207	378	201	382	0.000255	45.8	44.21					RecName: Full=Serine/threonine-protein kinase US3 homolog [Suid herpesvirus 1 (strain NIA-3)]
AFA54	100,865 -> 98,535	ACF23056.1	26.842	190	113	9	207	378	199	380	0.00027	45.8	44.21					protein kinase [Suid alphaherpesvirus 1]
AFA54	100,865 -> 98,535	WEY32342.1	26.842	190	113	9	207	378	199	380	0.000279	45.8	44.21					hypothetical protein [Suid alphaherpesvirus 1]
AFA54	100,865 -> 98,535	AJD79544.1	25.789	190	116	8	207	378	146	328	0.000309	45.4	44.21					serine threonine protein kinase [Suid alphaherpesvirus 1]
AFA54	100,865 -> 98,535	WRX04034.1	26.842	190	113	9	207	378	258	439	0.000333	45.4	44.21					protein kinase [Suid alphaherpesvirus 1]
AFA54	100,865 -> 98,535	SOF05975.1	27.128	188	111	9	209	378	147	326	0.000406	45.1	44.15					US3 [Suid alphaherpesvirus 1]
AFA54	100,865 -> 98,535	QPF49768.1	27.128	188	111	9	209	378	147	326	0.00041	45.1	44.15					PK [Suid alphaherpesvirus 1]
AFA54	100,865 -> 98,535	YP_010795454.1	27.128	188	111	9	209	378	147	326	0.00041	45.1	44.15					PK [Suid alphaherpesvirus 1]
AFA54	100,865 -> 98,535	ALO75727.1	27.128	188	111	9	209	378	147	326	0.000421	45.1	44.15					serine/threonine protein kinase US3 [Suid alphaherpesvirus 1]
AFA54	100,865 -> 98,535	WOL23358.1	25	168	112	6	145	306	116	275	0.000441	45.1	41.07					protein kinase domain [Anatid alphaherpesvirus 2]
AFA54	100,865 -> 98,535	WEY31946.1	27.128	188	111	9	209	378	147	326	0.000552	44.7	44.15					hypothetical protein [Suid alphaherpesvirus 1]
AFA54	100,865 -> 98,535	WJJ60979.1	25.806	186	113	6	138	316	100	267	0.000618	45.1	40.32					ORF15 [Acipenserid herpesvirus 1]
AFA54	100,865 -> 98,535	DAA02204.1	27.128	188	111	9	209	378	201	380	0.000714	44.3	44.15					TPA: US3 protein Ser/Thr kinase long isoform [Suid alphaherpesvirus 1]
AFA54	100,865 -> 98,535	WBR46154.1	26.316	190	114	9	207	378	145	326	0.001	43.9	43.68					PK [Suid alphaherpesvirus 1]
AFA54	100,865 -> 98,535	UMM52693.1	24.837	153	102	5	138	289	100	240	0.001	44.3	44.44					protein ORF15 [Lake sturgeon herpesvirus]
AFA54	100,865 -> 98,535	AAP83933.1	26.425	193	110	9	207	378	145	326	0.001	43.5	43.01					protein kinase [Suid alphaherpesvirus 1]
AFA54	100,865 -> 98,535	ACF23050.1	26.316	190	114	9	207	378	199	380	0.002	43.5	43.68					protein kinase [Suid alphaherpesvirus 1]
AFA54	100,865 -> 98,535	YP_010085002.1	29.73	111	64	5	208	311	215	318	0.002	43.1	47.75					serine/threonine protein kinase US3 [Beluga whale alphaherpesvirus 1]
AFA54	100,865 -> 98,535	AAP83931.1	26.425	193	110	9	207	378	199	380	0.002	43.1	43.01					protein kinase [Suid alphaherpesvirus 1]
AFA54	100,865 -> 98,535	YP_009252293.1	31.132	106	63	5	208	308	204	304	0.003	42.7	52.83					serine/threonine protein kinase US3 [Canid alphaherpesvirus 1]
AFA54	100,865 -> 98,535	NP_041164.1	24.194	186	124	4	200	378	223	398	0.003	42.7	38.71					ORF74 [Ictalurid herpesvirus 1]
AFA54	100,865 -> 98,535	SCL76985.1	28.037	107	68	4	212	312	204	307	0.006	41.6	47.66					serine/threonine protein kinase US3 [Spheniscid alphaherpesvirus 1]
AFA54	100,865 -> 98,535	YP_009230196.1	29.348	92	61	3	209	297	582	672	0.011	40.8	47.83					serine/threonine protein kinase US3 [Leporid alphaherpesvirus 4]
AFA54	100,865 -> 98,535	YP_009447897.1	23.563	174	121	5	214	378	470	640	0.012	40.8	39.08					ORF73 [black bullhead herpesvirus]
AFA54	100,865 -> 98,535	ACF23055.1	30.097	103	68	4	209	309	201	301	0.015	40	48.54					protein kinase [Suid alphaherpesvirus 1]
AFA54	100,865 -> 98,535	YP_009447898.1	25.946	185	124	8	200	378	234	411	0.016	40.4	39.46					ORF74 [black bullhead herpesvirus]
AFA54	100,865 -> 98,535	YP_009046591.1	25.654	191	116	8	208	378	221	405	0.017	40	40.31					serine/threonine protein kinase US3 [Falconid herpesvirus 1]
AFA54	100,865 -> 98,535	AAT01866.1	25.789	190	115	9	207	378	199	380	0.02	39.7	42.63					protein kinase [Suid alphaherpesvirus 1]
AFA54	100,865 -> 98,535	AVP72245.1	26.554	177	117	8	208	378	242	411	0.021	40	39.55					ORF74 [Silurid herpesvirus 1]
AFA54	100,865 -> 98,535	UNP64393.1	26.744	86	62	1	211	296	799	883	0.021	40	43.02					protein kinase [Salmonid herpesvirus 1]
AFA54	100,865 -> 98,535	YP_009353001.1	25.654	191	116	8	208	378	223	407	0.025	39.7	40.31					serine/threonine protein kinase US3 [Columbid alphaherpesvirus 1]
AFA54	100,865 -> 98,535	ACF23053.1	26.064	188	113	9	209	378	201	380	0.027	39.3	42.55					protein kinase [Suid alphaherpesvirus 1]
AFA54	100,865 -> 98,535	QPO25272.1	31.461	89	53	4	212	295	263	348	0.029	39.3	50.56					serine/threonine protein kinase US3 [Bovine alphaherpesvirus 2]
AFA54	100,865 -> 98,535	ABX52793.1	30.097	103	68	4	209	309	201	301	0.03	39.3	48.54					protein kinase [Suid alphaherpesvirus 1]
AFA54	100,865 -> 98,535	WWU01475.1	25.789	190	101	10	214	378	561	735	0.036	39.3	38.42					putative protein kinase [white sturgeon herpesvirus 2]
AFA54	100,865 -> 98,535	WWU01682.1	25.789	190	101	10	214	378	561	735	0.037	39.3	38.42					putative protein kinase [white sturgeon herpesvirus 2]
AFA54	100,865 -> 98,535	WWU01371.1	25.789	190	101	10	214	378	556	730	0.037	39.3	38.42					putative protein kinase [white sturgeon herpesvirus 2]
AFA54	100,865 -> 98,535	YP_003933845.1	24.242	132	79	6	212	325	252	380	0.04	38.9	44.7					serine/threonine protein kinase US3 [Saimiriine alphaherpesvirus 1]
AFA54	100,865 -> 98,535	WWU01578.1	25.789	190	101	10	214	378	564	738	0.04	39.3	38.42					putative protein kinase [white sturgeon herpesvirus 2]
AFA54	100,865 -> 98,535	YP_010795490.1	24.651	215	120	9	191	378	90	289	0.049	38.5	37.21					putative cyclin-dependent kinase 2 [Chelonid alphaherpesvirus 5]
AFA55	100,804 -> 101,582	no BLASTP hits (no filter and with Herpesvirales filter & word size of 3)													no CDDs	no other hits
AFA56	102,748 -> 101,354	RXM96552.1	97.845	464	10	0	1	464	1	464	0	942	98.71					hypothetical protein EOD39_15538 [Acipenser ruthenus]
AFA57	103,025 -> 102,816	RXM96551.1	97.101	69	2	0	1	69	998	1066	8.1e-38	144	98.55		no CDDs	DeepTMHMM: 1 TMD		hypothetical protein EOD39_15537 [Acipenser ruthenus]
AFA57	103,025 -> 102,816	YP_656546.1	33.333	48	27	1	17	64	272	314	0.044	32.3	54.17					ORF38 [Ranid herpesvirus 2]
AFA58	106,085 -> 102,816	RXM96551.1	94.766	1089	34	3	1	1089	1	1066	0	2150	96.33		PHA03332 PHA03332 membrane glycoprotein; Provisional 452-1054 3.77e-57 Spike_torovirin pfam17072 Torovirinae spike glycoprotein; The spike glycoprotein is a corona viral transmembrane protein … 470-974 2.58e-49	supfam.org: AFA58 719 785 Influenza hemagglutinin (stalk) 2.09e-04 Influenza hemagglutinin (stalk) 0.011; DeepTMHMM: signal peptide, 1 TMD		hypothetical protein EOD39_15537 [Acipenser ruthenus]
AFA58	106,085 -> 102,816	DBA48401.1	26.326	528	351	13	471	972	633	1148	1.56e-45	192	43.94					TPA: Spike [Herpesvirus collichthys12945]
AFA58	106,085 -> 102,816	KAE8278002.1	24.188	616	388	17	464	1023	175	767	7.22e-44	185	43.18					hypothetical protein D5F01_LYC23937 [Larimichthys crocea]
AFA58	106,085 -> 102,816	DBA47466.1	24.774	553	363	15	551	1065	752	1289	1.51e-41	180	43.58					TPA: Spike1 [Herpesvirus cyclopterus49835]
AFA58	106,085 -> 102,816	TKS92492.1	23.414	662	424	19	464	1067	754	1390	1.56e-41	180	41.99					hypothetical protein D9C73_027522 [Collichthys lucidus]
AFA58	106,085 -> 102,816	TKS75743.1	23.414	662	424	19	464	1067	640	1276	2.43e-41	179	41.99					hypothetical protein D9C73_010096 [Collichthys lucidus]
AFA58	106,085 -> 102,816	KAE8277899.1	23.414	662	424	19	464	1067	666	1302	3.5e-41	179	41.84					hypothetical protein D5F01_LYC24067 [Larimichthys crocea]
AFA58	106,085 -> 102,816	KAE8277431.1	23.414	662	424	19	464	1067	702	1338	6.13e-41	178	41.84					hypothetical protein D5F01_LYC24636 [Larimichthys crocea]
AFA58	106,085 -> 102,816	KAE8277847.1	23.414	662	424	19	464	1067	708	1344	6.43e-41	178	41.84					hypothetical protein D5F01_LYC24118 [Larimichthys crocea]
AFA58	106,085 -> 102,816	KAK2812697.1	24.132	634	377	20	464	1030	1013	1609	4.08e-39	172	42.11					hypothetical protein Q5P01_000998 [Channa striata]
AFA58	106,085 -> 102,816	DBA48401.1	26.326	528	351	13	471	972	633	1148	2.42e-49	192	43.94					TPA: Spike [Herpesvirus collichthys12945]
AFA58	106,085 -> 102,816	DBA47466.1	24.774	553	363	15	551	1065	752	1289	2.34e-45	180	43.58					TPA: Spike1 [Herpesvirus cyclopterus49835]
AFA58	106,085 -> 102,816	WWU01345.1	24.27	548	372	17	438	959	573	1103	7.28e-41	166	42.88					ORF56 [white sturgeon herpesvirus 2]
AFA58	106,085 -> 102,816	WWU01449.1	24.27	548	372	17	438	959	573	1103	7.41e-41	166	42.88					ORF56 [white sturgeon herpesvirus 2]
AFA58	106,085 -> 102,816	WZD86144.1	24.27	548	372	17	438	959	615	1145	9.92e-41	165	42.88					type 1 membrane protein [Ictavirus acipenseridallo2]
AFA58	106,085 -> 102,816	YP_009664586.1	24.27	548	372	17	438	959	615	1145	1.05e-40	165	42.88					ORF46 [white sturgeon herpesvirus 2]
AFA58	106,085 -> 102,816	WWU01655.1	24.641	487	327	14	498	959	656	1127	1.34e-40	165	44.35					ORF56 [white sturgeon herpesvirus 2]
AFA58	106,085 -> 102,816	UNP64372.1	25.693	397	256	10	601	967	770	1157	3.23e-40	164	47.1					membrane glycoprotein [Salmonid herpesvirus 1]
AFA58	106,085 -> 102,816	UNP64372.1	38.636	44	27	0	197	240	191	234	0.026	40.4	54.55					membrane glycoprotein [white sturgeon herpesvirus 2]
AFA58	106,085 -> 102,816	ALP73385.1	24.756	513	349	15	471	959	645	1144	1.03e-39	162	43.08					TPA: Spike1 [Herpesvirus betta183851]
AFA58	106,085 -> 102,816	DBA46583.1	23.396	530	362	14	464	961	677	1194	5.65e-38	156	42.64					membrane Allo46; type 1 membrane protein [Silurid herpesvirus 1]
AFA58	106,085 -> 102,816	AVP72221.1	23.214	616	415	19	458	1031	723	1322	8.69e-37	152	42.05					ORF46 [black bullhead herpesvirus]
AFA58	106,085 -> 102,816	AVP72221.1	28.455	123	80	3	113	232	125	242	0.00014	47.8	45.53					ORF49 [Lates calcarifer herpesvirus]
AFA58	106,085 -> 102,816	YP_009447871.1	23.226	620	418	19	454	1031	720	1323	1.65e-36	152	41.77					TPA: structural envelope [Latid herpesvirus 1]
AFA58	106,085 -> 102,816	YP_009447871.1	28.455	123	80	3	113	232	126	243	0.000217	47.4	45.53					ORF49 [Lates calcarifer herpesvirus]
AFA58	106,085 -> 102,816	WWE94678.1	25.376	465	282	14	601	1022	778	1220	3.17e-35	147	42.37					ORF46 [Ictalurid herpesvirus 1]
AFA58	106,085 -> 102,816	DBA59405.1	25.376	465	282	14	601	1022	782	1224	4.08e-35	147	42.37					ORF46 [Ictalurid herpesvirus 1]
AFA58	106,085 -> 102,816	WWE94578.1	25.27	463	291	13	601	1025	770	1215	4.92e-34	144	42.55					ORF46 [Ranid herpesvirus 1]
AFA58	106,085 -> 102,816	QAB08530.1	22.204	608	417	18	464	1031	701	1292	8.17e-34	143	40.13					ORF46-like protein [Bufonid herpesvirus 1]
AFA58	106,085 -> 102,816	QAB08530.1	28.676	136	86	5	99	229	106	235	0.000782	45.4	46.32					membrane protein Allo46 [Cyprinid herpesvirus 3]
AFA58	106,085 -> 102,816	NP_041137.1	22.204	608	417	18	464	1031	701	1292	1.06e-33	142	39.97					membrane protein Allo46 [Cyprinid herpesvirus 3]
AFA58	106,085 -> 102,816	NP_041137.1	27.941	136	87	5	99	229	106	235	0.005	42.7	46.32					ORF99 [Cyprinid herpesvirus 3]
AFA58	106,085 -> 102,816	YP_656701.1	23.425	508	319	14	484	940	495	983	1.61e-26	119	41.93					unnamed protein product [Cyprinid herpesvirus 3]
AFA58	106,085 -> 102,816	YP_009552957.1	21.042	518	345	12	470	939	486	987	1.21e-24	113	39.38					membrane protein Allo46 [Cyprinid herpesvirus 3]
AFA58	106,085 -> 102,816	AOO32662.1	27.052	329	198	10	734	1033	972	1287	2.88e-23	108	44.38					hypothetical protein [Cyprinid herpesvirus 3]
AFA58	106,085 -> 102,816	AOO32662.1	21.466	382	257	12	452	811	594	954	0.034	40	36.65					membrane protein Allo46 [Cyprinid herpesvirus 1]
AFA58	106,085 -> 102,816	AOO33131.1	27.052	329	198	10	734	1033	972	1287	3.3e-23	108	44.38					ORF72 [Ranid herpesvirus 2]
AFA58	106,085 -> 102,816	AOO33131.1	21.466	382	257	12	452	811	594	954	0.04	40	36.65					membrane protein Allo46 [Cyprinid herpesvirus 2]
AFA58	106,085 -> 102,816	AJK93604.1	27.052	329	198	10	734	1033	972	1287	3.33e-23	108	44.38					membrane protein Allo46 [Cyprinid herpesvirus 2]
AFA58	106,085 -> 102,816	AJK93604.1	21.466	382	257	12	452	811	594	954	0.034	40	36.65					membrane protein [Cyprinid herpesvirus 2]
AFA58	106,085 -> 102,816	YP_001096134.1	27.052	329	198	10	734	1033	972	1287	3.45e-23	108	44.38					hypothetical protein [Ranid herpesvirus 3]
AFA58	106,085 -> 102,816	YP_001096134.1	21.466	382	257	12	452	811	594	954	0.036	40	36.65					membrane protein Allo46 [Cyprinid herpesvirus 2]
AFA58	106,085 -> 102,816	QAU54984.1	27.052	329	198	10	734	1033	972	1287	3.5e-23	108	44.38					hypothetical protein [Ranid herpesvirus 4]
AFA58	106,085 -> 102,816	QAU54984.1	21.466	382	257	12	452	811	594	954	0.036	40	36.65					homologies with orf 46 from Ictalurid herpes virus 1 [Salmonid herpesvirus 2]
AFA58	106,085 -> 102,816	ABC55145.1	26.748	329	199	10	734	1033	972	1287	2.67e-22	105	44.07					TPA: Spike2a [Herpesvirus cyclopterus49835]
AFA58	106,085 -> 102,816	YP_007003762.1	26.966	267	167	8	717	959	947	1209	2.39e-21	102	45.69
AFA58	106,085 -> 102,816	YP_007003762.1	23.011	352	231	13	471	798	606	941	0.000702	45.8	38.92
AFA58	106,085 -> 102,816	YP_656580.1	20.787	534	336	17	470	939	504	1014	3.46e-21	102	40.45
AFA58	106,085 -> 102,816	YP_656580.1	41.304	46	25	1	204	249	190	233	0.000653	45.8	63.04
AFA58	106,085 -> 102,816	YP_007003918.1	26.38	326	198	10	735	1031	980	1292	1.34e-20	100	42.33
AFA58	106,085 -> 102,816	YP_007003918.1	22.343	367	240	14	471	811	614	961	4.33e-06	52.8	39.51
AFA58	106,085 -> 102,816	QIM55268.1	26.38	326	198	10	735	1031	980	1292	1.42e-20	100	42.33
AFA58	106,085 -> 102,816	QIM55268.1	22.74	365	241	14	471	811	614	961	1.02e-05	51.6	39.18
AFA58	106,085 -> 102,816	AKC02045.1	26.38	326	198	10	735	1031	980	1292	1.42e-20	100	42.33
AFA58	106,085 -> 102,816	AKC02045.1	23.562	365	238	15	471	811	614	961	9.75e-06	51.6	39.18
AFA58	106,085 -> 102,816	YP_009362430.1	20.622	868	525	31	204	940	177	1011	2.04e-19	96.3	37.21
AFA58	106,085 -> 102,816	QAU54821.1	25.519	337	198	11	735	1031	980	1303	5.58e-18	91.7	40.95
AFA58	106,085 -> 102,816	QAU54821.1	22.74	365	241	14	471	811	614	961	1.04e-05	51.6	39.18
AFA58	106,085 -> 102,816	QWY26472.1	20.255	627	383	23	385	939	418	999	1.72e-16	86.7	37.8
AFA58	106,085 -> 102,816	QWY26472.1	32.836	67	42	2	188	253	168	232	0.004	43.1	55.22
AFA58	106,085 -> 102,816	CAA49846.1	27.679	112	72	3	134	244	10	113	0.004	42.7	45.54
AFA58	106,085 -> 102,816	DBA47484.1	34.426	61	38	2	907	966	296	355	0.049	39.3	47.54
AFA59	106,039 -> 106,209	no BLASTP hits (no filter and with Herpesvirales filter & word size of 3)													no CDDs	DeepTMHMM: signal peptide
AFA60	106,739 -> 106,134	no BLASTP hits (no filter and with Herpesvirales filter & word size of 3)													no CDDs	no other hits
AFA61	106,815 -> 107,552	RXM96550.1	97.143	245	7	0	1	245	1	245	1.18e-174	491	98.37		CYCLIN_CCND_rpt1 cd20515 first cyclin box found in cyclin-D (CCND) family; The CCND family includes three ... 44-126 2.26e-10 Cyclin_N pfam00134 Cyclin, N-terminal domain; Cyclins regulate cyclin dependent kinases (CDKs). Swiss:P22674 is a ... 45-122 1.48e-08	supfam.org: AFA61 38 120 Cyclin-like 4.25e-12 Cyclin 0.0061		G1/S-specific cyclin-D3 [Acipenser ruthenus]
AFA61	106,815 -> 107,552	KAF5285008.1	32.804	189	112	6	45	228	47	225	3.87e-10	71.2	47.62					hypothetical protein FQR65_LT02320 [Abscondita terminalis]
AFA61	106,815 -> 107,552	KAK4887211.1	31.414	191	112	7	45	228	47	225	4.87e-09	68.2	47.12					hypothetical protein RN001_003482 [Aquatica leii]
AFA61	106,815 -> 107,552	KAF2893823.1	31.217	189	115	6	45	228	49	227	5.74e-09	68.2	47.62					hypothetical protein ILUMI_12349 [Ignelater luminosus]
AFA61	106,815 -> 107,552	CAK1551690.1	28.877	187	117	5	44	224	56	232	5.33e-08	65.1	46.52					unnamed protein product [Leptosia nina]
AFA61	106,815 -> 107,552	XP_031340690.1	30.688	189	116	6	45	228	47	225	1.25e-07	64.3	46.03					G1/S-specific cyclin-D2-like [Photinus pyralis]
AFA61	106,815 -> 107,552	KAG8181276.1	28.235	170	113	4	45	211	57	220	3.51e-07	62.8	50					hypothetical protein JTE90_022214 [Oedothorax gibbosus]
AFA61	106,815 -> 107,552	XP_023950071.1	28.342	187	118	5	44	224	56	232	4.05e-07	62.8	44.39					G1/S-specific cyclin-D3 [Bicyclus anynana]
AFA61	106,815 -> 107,552	NP_048044.1	34.94	83	44	3	45	124	52	127	1.23e-05	47	55.42					v-cyclin [Ateline gammaherpesvirus 3]
AFA61	106,815 -> 107,552	1BU2_A	34.524	84	45	3	44	124	22	98	2.18e-05	45.8	54.76					Chain A, CYCLIN HOMOLOG [Herpesvirus saimiri (strain 11)]
AFA61	106,815 -> 107,552	NP_040274.1	34.524	84	45	3	44	124	43	119	2.74e-05	45.8	54.76					cyclin homologue [Saimiriine gammaherpesvirus 2]
AFA61	106,815 -> 107,552	CAC84370.1	35.714	84	44	4	44	124	43	119	5e-05	45.1	54.76					viral cyclin [Saimiriine gammaherpesvirus 2]
AFA61	106,815 -> 107,552	ULE28972.1	32.99	97	50	3	45	139	43	126	0.001	41.2	45.36					ORF72 [Human gammaherpesvirus 8]
AFA61	106,815 -> 107,552	UQT62208.1	32.99	97	50	3	45	139	43	126	0.002	40.4	44.33					ORF72 [Human gammaherpesvirus 8]
AFA61	106,815 -> 107,552	YP_010084440.1	43.182	44	23	1	83	124	74	117	0.002	40	70.45					ORF72 [Retroperitoneal fibromatosis-associated herpesvirus]
AFA61	106,815 -> 107,552	AAF60070.1	32.432	74	42	2	44	116	42	108	0.004	39.3	47.3					cyclin D homolog [Rhesus monkey rhadinovirus H26-95]
AFA61	106,815 -> 107,552	NP_570819.1	32.432	74	42	2	44	116	42	108	0.004	39.3	47.3					cyclin D homolog [Macacine gammaherpesvirus 5]
AFA61	106,815 -> 107,552	YP_238455.1	32.432	74	42	2	44	116	42	108	0.007	38.5	47.3					JM152 [Macaca fuscata rhadinovirus]
AFA61	106,815 -> 107,552	YP_010084630.1	30	80	50	1	37	116	35	108	0.01	38.1	46.25					ORF72 [Macaca nemestrina rhadinovirus 2]
AFA61	106,815 -> 107,552	YP_010801703.1	27.5	120	76	4	9	124	6	118	0.02	37	48.33					cyclin [Colobine gammaherpesvirus 1]
AFA62	107,591 -> 108,535	RXM96549.1	99.045	314	3	0	1	314	1	314	0	645	99.36		no CDDs			hypothetical protein EOD39_15535 [Acipenser ruthenus]
AFA63	109,075 -> 108,623	no BLASTP hits (no filter and with Herpesvirales filter & word size of 3)													no CDDs	no other hits
AFA64	109,157 -> 109,525	no BLASTP hits (no filter and with Herpesvirales filter & word size of 3)													no CDDs	supfam.org: AFA64 31 69 PHM/PNGase F 9.66e-02 Peptidylglycine alpha-hydroxylating monooxygenase, PHM 0.015
AFA65	110,198 -> 109,631	RXM96548.1	84.138	145	13	1	14	158	58	192	5.97e-67	213	85.52		bHLHzip_c-Myc cd11458 basic Helix-Loop-Helix-zipper (bHLHzip) domain found in c-Myc and similar proteins; c-Myc, … 115-154 2.14e-04	supfam.org: AFA65 93 154 HLH, helix-loop-helix DNA-binding domain 6.85e-08 HLH, helix-loop-helix DNA-binding domain 0.045		Transcriptional regulator Myc-B [Acipenser ruthenus]
AFA65	110,198 -> 109,631	XP_067309646.1	37.333	75	46	1	81	155	300	373	0.000144	53.5	58.67					transcriptional regulator Myc-B [Pseudorasbora parva]
AFA65	110,198 -> 109,631	XP_051739469.1	38.356	73	44	1	83	155	294	365	0.000216	53.1	58.9					transcriptional regulator Myc-B [Ctenopharyngodon idella]
AFA65	110,198 -> 109,631	XP_067218961.1	38.356	73	44	1	83	155	294	365	0.000267	52.8	58.9					transcriptional regulator Myc-B [Chanodichthys erythropterus]
AFA65	110,198 -> 109,631	XP_048020926.1	38.356	73	44	1	83	155	294	365	0.000272	52.8	58.9					transcriptional regulator Myc-B [Megalobrama amblycephala]
AFA65	110,198 -> 109,631	AVV48159.1	38.356	73	44	1	83	155	294	365	0.000282	52.8	58.9					Myc [Megalobrama amblycephala]
AFA65	110,198 -> 109,631	KAK9979287.1	38.356	73	44	1	83	155	295	366	0.000288	52.8	58.9					hypothetical protein ABG768_012724 [Culter alburnus]
AFA65	110,198 -> 109,631	XP_051555946.1	38.356	73	44	1	83	155	292	363	0.000304	52.4	58.9					transcriptional regulator Myc-B [Myxocyprinus asiaticus]
AFA65	110,198 -> 109,631	P10395.2	38.182	55	33	1	100	154	331	384	0.006	40.4	69.09					RecName: Full=Viral myc transforming protein; Short=v-Myc [Avian myelocytomatosis virus CMII]
AFA65	110,198 -> 109,631	AAA62582.1	38.182	55	33	1	100	154	336	389	0.006	40.4	69.09					Myc protein [Avian retrovirus]
AFA65	110,198 -> 109,631	P12523.1	38.182	55	33	1	100	154	331	384	0.006	40	69.09					RecName: Full=Viral myc transforming protein; Short=v-Myc [Avian myelocytomatosis virus OK10]
AFA65	110,198 -> 109,631	AAA42408.1	38.182	55	33	1	100	154	366	419	0.006	40	69.09					gag/myc hybrid protein [Avian myelocytomatosis virus]
AFA65	110,198 -> 109,631	P01110.2	38.182	55	33	1	100	154	331	384	0.007	40	67.27					RecName: Full=Viral myc transforming protein; Short=v-Myc [Avian myelocytomatosis virus 29]
AFA65	110,198 -> 109,631	NP_955602.1	38.182	55	33	1	100	154	340	393	0.008	40	67.27					MYC [Avian myelocytomatosis virus]
AFA65	110,198 -> 109,631	CAA24498.1	38.182	55	33	1	100	154	353	406	0.008	40	67.27					MYC protein [Avian myelocytomatosis virus 29]
AFA65	110,198 -> 109,631	AAA42390.1	38.182	55	33	1	100	154	338	391	0.013	39.3	67.27					myc protein [Avian carcinoma virus]
AFA65	110,198 -> 109,631	AAK30044.1	38.182	55	33	1	100	154	485	538	0.013	39.3	69.09					gag-myc fusion protein [Avian leukosis virus]
AFA65	110,198 -> 109,631	P0C0N9.1	38.182	55	33	1	100	154	327	380	0.015	39.3	69.09					RecName: Full=Viral myc transforming protein; Short=v-Myc [Avian carcinoma Mill Hill virus 2]
AFA65	110,198 -> 109,631	NP_045935.1	38.182	55	33	1	100	154	790	843	0.016	39.3	69.09					p110 [Avian myelocytomatosis virus]
AFA65	110,198 -> 109,631	P0C0N8.1	38.182	55	33	1	100	154	327	380	0.016	38.9	67.27					RecName: Full=Viral myc transforming protein; Short=v-Myc [Avian retrovirus mh2e21]
AFA65	110,198 -> 109,631	NP_040504.1	38.182	55	33	1	100	154	338	391	0.017	38.9	67.27					v-myc (59/61 kDa) protein [Avian carcinoma virus]
AFA65	110,198 -> 109,631	AAC54624.1	41.667	60	31	2	98	154	276	334	0.033	38.1	65					MYC [Feline leukemia virus]
AFA66	111,728 -> 111,408	KAK1156759.1	89.394	66	7	0	1	66	1	66	1.23e-33	124	93.94		no CDDs	Note: no hits to retroviridae-restricted search despite one A.ruth myc-B hit.		hypothetical protein AOXY_G25809 [Acipenser oxyrinchus oxyrinchus]
AFA66	111,728 -> 111,408	KAK1153130.1	90	50	5	0	17	66	1	50	4.87e-22	94.7	98					hypothetical protein AOXY_G30480 [Acipenser oxyrinchus oxyrinchus]
AFA66	111,728 -> 111,408	RXM96548.1	84.444	45	7	0	30	74	1	45	2.38e-14	76.6	88.89					Transcriptional regulator Myc-B [Acipenser ruthenus]
AFA67	111,977 -> 112,745	XP_058885648.1	56.115	139	56	3	15	150	1	137	3.11e-41	153	73.38		IgV_1_MRC-OX-2_like cd05846 First immunoglobulin (Ig) variable (V) domain of rat MRC OX-2 antigen, and similar domains; ... 39-148 6.23e-25 ig pfam00047 Immunoglobulin domain; Members of the immunoglobulin superfamily are found in hundreds of ... 41-145 7.67e-03	supfam.org: AFA67 43 150 Immunoglobulin 9.16e-14 SCOPe 0.069; DeepTMHMM: signal peptide		uncharacterized protein LOC117972804 [Acipenser ruthenus]
AFA67	111,977 -> 112,745	KAK6487022.1	56.522	138	55	3	15	149	1	136	2.03e-40	152	73.19					OX-2 membrane glycoprotein-like [Huso huso]
AFA67	111,977 -> 112,745	XP_033866191.3	55.797	138	56	3	15	149	1	136	1.06e-39	150	73.19					uncharacterized protein LOC117406346 [Acipenser ruthenus]
AFA67	111,977 -> 112,745	KAK6485629.1	55.072	138	57	3	15	149	1	136	1.29e-39	150	73.19					OX-2 membrane glycoprotein-like [Huso huso]
AFA67	111,977 -> 112,745	XP_041127798.1	50.649	154	67	4	15	165	1	148	3.52e-39	147	68.83					OX-2 membrane glycoprotein-like isoform X2 [Polyodon spathula]
AFA67	111,977 -> 112,745	XP_041127796.1	50.649	154	67	4	15	165	1	148	7.95e-39	147	68.83					OX-2 membrane glycoprotein-like isoform X1 [Polyodon spathula]
AFA67	111,977 -> 112,745	KAK1167932.1	53.623	138	59	3	15	149	1	136	6.44e-37	142	71.01					OX-2 membrane glycoprotein-like [Acipenser oxyrinchus oxyrinchus]
AFA67	111,977 -> 112,745	XBU05426.1	35	140	84	4	22	161	25	157	5.24e-17	77	51.43					hypothetical protein PLAEMCFC_00005 [Elephant endotheliotropic herpesvirus 5B]
AFA67	111,977 -> 112,745	AYF58495.1	32.867	143	90	3	23	161	33	173	5.55e-17	77.4	53.85					glycoprotein vOX2-1 [Elephant endotheliotropic herpesvirus 1A]
AFA67	111,977 -> 112,745	UTK45425.1	34.815	135	81	4	29	161	24	153	5.59e-17	77	55.56					membrane protein E11 [Equid gammaherpesvirus 5]
AFA67	111,977 -> 112,745	YP_009118468.1	34.815	135	81	4	29	161	23	152	6.31e-17	77	55.56					membrane protein E11 [Equid gammaherpesvirus 5]
AFA67	111,977 -> 112,745	APT43407.1	31.013	158	97	5	11	161	20	172	6.4e-17	77.4	53.8					membrane protein E11 [Equid gammaherpesvirus 5]
AFA67	111,977 -> 112,745	UTK45504.1	34.815	135	81	4	29	161	20	149	6.6e-17	77	55.56					membrane protein E11 [Equid gammaherpesvirus 5]
AFA67	111,977 -> 112,745	AUH19811.1	35.338	133	79	4	27	157	42	169	7.92e-17	77	52.63					glycoprotein vOX2-1 [Elephant endotheliotropic herpesvirus 1A]
AFA67	111,977 -> 112,745	UVZ35183.1	35	140	84	4	22	161	25	157	8.33e-17	76.6	51.43					membrane glycoprotein vOX2-1 [Elephant endotheliotropic herpesvirus 5B]
AFA67	111,977 -> 112,745	AYF58534.1	32.847	137	89	3	25	161	40	173	9.33e-17	77	53.28					membrane glycoprotein vOX2-1 [Elephant endotheliotropic herpesvirus 1A]
AFA67	111,977 -> 112,745	QEY96111.1	32.867	143	90	3	23	161	33	173	9.82e-17	76.6	53.85					membrane protein EE51 [Elephant endotheliotropic herpesvirus 1A]
AFA67	111,977 -> 112,745	AYF58487.1	32.168	143	91	3	23	161	33	173	1e-16	76.6	53.15					glycoprotein vOX2-1 [Elephant endotheliotropic herpesvirus 1A]
AFA67	111,977 -> 112,745	AUH19801.1	33.588	131	81	3	23	149	32	160	1.08e-16	76.6	55.73					membrane glycoprotein vOX2-1 [Elephant endotheliotropic herpesvirus 1A]
AFA67	111,977 -> 112,745	QOI16669.1	32.168	143	91	3	23	161	29	169	1.16e-16	76.3	53.15					membrane glycoprotein vOX2-1 [Elephant endotheliotropic herpesvirus 1A]
AFA67	111,977 -> 112,745	QOI16654.1	33.094	139	86	4	25	161	36	169	1.42e-16	76.3	52.52					membrane glycoprotein vOX2-1 [Elephant endotheliotropic herpesvirus 1A]
AFA67	111,977 -> 112,745	AYF58505.1	32.117	137	90	3	25	161	39	172	1.52e-16	76.3	52.55					glycoprotein vOX2-1 [Elephant endotheliotropic herpesvirus 1A]
AFA67	111,977 -> 112,745	AUH19813.1	33.094	139	86	4	25	161	40	173	1.72e-16	75.9	52.52					membrane glycoprotein vOX2-1 [Elephant endotheliotropic herpesvirus 1A]
AFA67	111,977 -> 112,745	AUH19800.1	32.168	143	91	3	23	161	33	173	1.76e-16	75.9	53.15					membrane glycoprotein vOX2-1 [Elephant endotheliotropic herpesvirus 1B]
AFA67	111,977 -> 112,745	UVZ34437.1	32.168	143	91	3	23	161	28	168	2.12e-16	75.5	53.15					membrane glycoprotein vOX2-1 [Elephant endotheliotropic herpesvirus 1B]
AFA67	111,977 -> 112,745	AYF58469.1	32.168	143	91	3	23	161	33	173	2.61e-16	75.5	52.45					glycoprotein vOX2-1 [Elephant endotheliotropic herpesvirus 1B]
AFA67	111,977 -> 112,745	AUH19807.1	33.094	139	86	4	25	161	40	173	3.38e-16	75.1	52.52					membrane glycoprotein vOX2-1 [Elephant endotheliotropic herpesvirus 1A]
AFA67	111,977 -> 112,745	UEH20442.1	37.391	115	66	3	39	149	17	129	3.45e-16	74.7	58.26					membrane glycoprotein vOX2-1 [Elephant endotheliotropic herpesvirus 2]
AFA67	111,977 -> 112,745	YP_007016518.1	32.308	130	84	4	20	148	2	128	2.55e-13	67.4	55.38					e127 [Murid betaherpesvirus 8]
AFA67	111,977 -> 112,745	YP_238461.1	35.714	98	61	2	52	149	32	127	7.71e-13	65.9	56.12					JM158 [Macaca fuscata rhadinovirus]
AFA67	111,977 -> 112,745	YP_010084442.1	30.952	126	81	4	23	148	55	174	3.88e-12	64.3	53.97					RF14 [Retroperitoneal fibromatosis-associated herpesvirus]
AFA67	111,977 -> 112,745	YP_009229832.1	30	110	74	3	40	149	32	138	4.1e-12	63.9	56.36					membrane protein E11 [Myotis gammaherpesvirus 8]
AFA67	111,977 -> 112,745	NP_570821.1	34.694	98	62	2	52	149	32	127	6.42e-12	63.2	55.1					R15 [Macacine gammaherpesvirus 5]
AFA67	111,977 -> 112,745	DAA64946.1	34.694	98	62	2	52	149	32	127	9.63e-12	62.4	55.1					TPA: dually-spliced late-lytic bicistronic R15-ORF74 [Macaca mulatta rhadinovirus 17577]
AFA67	111,977 -> 112,745	YP_010084632.1	33.333	96	62	2	54	149	34	127	2.48e-10	58.9	55.21					N14 [Macaca nemestrina rhadinovirus 2]
AFA67	111,977 -> 112,745	WIM51644.1	29.078	141	87	4	8	148	1	128	1.25e-08	54.3	48.23					hypothetical protein ADFBMEEK_00010 [Peromyscus leucopus gammaherpesvirus]
AFA67	111,977 -> 112,745	YP_001129432.1	24.812	133	86	3	21	153	14	132	6.59e-08	52	48.12					K14 [Human gammaherpesvirus 8]
AFA68	113,110 -> 115,151	RXM96547.1	82.353	289	34	2	20	291	90	378	4.93e-165	474	86.51		IgV_1_MRC-OX-2_like cd05846 First immunoglobulin (Ig) variable (V) domain of rat MRC OX-2 antigen, and similar domains; ... 35-141 6.74e-17 V-set pfam07686 Immunoglobulin V-set domain; This domain is found in antibodies as well as neural protein P0 ... 34-142 2.80e-06 IgC1_2_Nectin-2_Necl-5_like cd07703 Second immunoglobulin (Ig) domain of Nectin-2 and Nectin-like protein 5, and similar domains; …	supfam.org: AFA68 24 143 Immunoglobulin 1.27e-09 V set domains (antibody variable domain-like) 0.046 AFA68 154 226 Immunoglobulin 9.78e-06 C1 set domains (antibody constant domain-like) 0.051; DeepTMHMM: signal peptide & 1 TMD		OX-2 membrane glycoprotein [Acipenser ruthenus]
AFA68	113,110 -> 115,151	RXM96547.1	43.662	71	27	1	84	141	18	88	3.22e-05	58.2	60.56
AFA68	113,110 -> 115,151	KAK1153129.1	71.642	201	45	3	102	291	5	204	1.17e-90	278	79.6					OX-2 membrane glycoprotein-like [Acipenser oxyrinchus oxyrinchus]
AFA68	113,110 -> 115,151	KAK1156760.1	71.642	201	45	3	102	291	5	204	1.44e-90	278	79.6					OX-2 membrane glycoprotein-like [Acipenser oxyrinchus oxyrinchus]
AFA68	113,110 -> 115,151	KAK1156761.1	46.154	286	132	6	1	276	1	274	4.76e-68	224	61.54					OX-2 membrane glycoprotein-like [Acipenser oxyrinchus oxyrinchus]
AFA68	113,110 -> 115,151	KAK6466285.1	55.33	197	78	3	23	219	4	190	2.99e-60	202	65.48					OX-2 membrane glycoprotein-like [Huso huso]
AFA68	113,110 -> 115,151	KAK6468058.1	54.271	199	79	4	23	219	4	192	2.21e-56	192	63.82					OX-2 membrane glycoprotein-like [Huso huso]
AFA68	113,110 -> 115,151	XP_033863866.1	40.304	263	134	6	1	252	1	251	3.29e-52	183	57.41					OX-2 membrane glycoprotein-like [Acipenser ruthenus]
AFA68	113,110 -> 115,151	KAK1167933.1	41.852	270	126	8	1	251	1	258	4.54e-52	183	57.04					OX-2 membrane glycoprotein-like [Acipenser oxyrinchus oxyrinchus]
AFA68	113,110 -> 115,151	KAK6485630.1	41.132	265	131	8	1	252	1	253	1.41e-50	179	57.74					OX-2 membrane glycoprotein-like [Huso huso]
AFA68	113,110 -> 115,151	XP_041115969.1	39.464	261	136	7	1	252	1	248	7.55e-47	169	56.32					OX-2 membrane glycoprotein-like isoform X2 [Polyodon spathula]
AFA68	113,110 -> 115,151	XBU05426.1	27.419	248	158	7	11	254	26	255	1.21e-16	79.3	43.95					hypothetical protein PLAEMCFC_00005 [Elephant endotheliotropic herpesvirus 5B]
AFA68	113,110 -> 115,151	AUH19801.1	25.417	240	161	6	2	239	32	255	1.3e-15	76.6	44.17					membrane glycoprotein vOX2-1 [Elephant endotheliotropic herpesvirus 1A]
AFA68	113,110 -> 115,151	QEY96111.1	26.141	241	158	6	1	239	32	254	1.45e-15	76.6	44.4					membrane protein EE51 [Elephant endotheliotropic herpesvirus 1A]
AFA68	113,110 -> 115,151	AUH19806.1	25.417	240	161	6	2	239	32	255	2.32e-15	75.9	44.17					membrane glycoprotein vOX2-1 [Elephant endotheliotropic herpesvirus 1A]
AFA68	113,110 -> 115,151	QOI16710.1	25.311	241	160	6	1	239	28	250	2.63e-15	75.9	44.4					membrane glycoprotein vOX2-1 [Elephant endotheliotropic herpesvirus 1A]
AFA68	113,110 -> 115,151	UVZ35183.1	27.273	231	148	6	11	239	26	238	2.96e-15	75.5	42.86					membrane glycoprotein vOX2-1 [Elephant endotheliotropic herpesvirus 5B]
AFA68	113,110 -> 115,151	WNZ34583.1	25.311	241	160	6	1	239	32	254	2.96e-15	75.9	44.4					membrane glycoprotein vOX2-1 ligand [Elephant endotheliotropic herpesvirus 1A]
AFA68	113,110 -> 115,151	AYC62607.1	25.738	237	156	6	5	239	31	249	3.01e-15	75.5	43.88					membrane glycoprotein vOX2-1 [Elephant endotheliotropic herpesvirus 1A]
AFA68	113,110 -> 115,151	AYF58530.1	26.16	237	155	6	5	239	35	253	3.05e-15	75.9	44.73					membrane glycoprotein vOX2-1 [Elephant endotheliotropic herpesvirus 1A]
AFA68	113,110 -> 115,151	AYF58453.1	25.417	240	159	6	2	239	32	253	4.33e-15	75.5	44.17					membrane glycoprotein vOX2-1 [Elephant endotheliotropic herpesvirus 1A]
AFA68	113,110 -> 115,151	YP_007969866.1	25.738	237	156	6	5	239	35	253	4.68e-15	75.5	44.73					membrane protein EE51 [Elephantid betaherpesvirus 1]
AFA68	113,110 -> 115,151	WPD94596.1	25.738	237	156	6	5	239	35	253	4.96e-15	75.1	43.88					membrane glycoprotein vOX2-1 ligand [Elephant endotheliotropic herpesvirus 1A]
AFA68	113,110 -> 115,151	AUH21218.1	25.738	237	156	6	5	239	36	254	5.43e-15	75.1	44.73					membrane glycoprotein vOX2-1 [Elephant endotheliotropic herpesvirus 1A]
AFA68	113,110 -> 115,151	AGE09876.1	25.738	237	156	6	5	239	36	254	5.8e-15	75.1	44.3					membrane protein EE51 [Elephantid betaherpesvirus 1]
AFA68	113,110 -> 115,151	AUH19802.1	25	240	161	6	2	239	32	254	6.21e-15	74.7	43.75					membrane glycoprotein vOX2-1 [Elephant endotheliotropic herpesvirus 1A]
AFA68	113,110 -> 115,151	AGG16130.1	25.417	240	159	6	2	239	33	254	6.33e-15	75.1	44.17					membrane glycoprotein vOX2-1 [Elephant endotheliotropic herpesvirus 1A]
AFA68	113,110 -> 115,151	AUH19809.1	25.738	237	156	6	5	239	36	254	6.39e-15	75.1	44.73					glycoprotein vOX2-1 [Elephant endotheliotropic herpesvirus 1A]
AFA68	113,110 -> 115,151	AYF58462.1	25.871	201	131	5	1	199	32	216	7.33e-15	74.7	46.77					glycoprotein vOX2-1 [Elephant endotheliotropic herpesvirus 1A]
AFA68	113,110 -> 115,151	QPP19090.1	25	240	161	6	2	239	29	251	7.51e-15	74.3	43.75					membrane glycoprotein vOX2-1 [Elephant endotheliotropic herpesvirus 1A]
AFA68	113,110 -> 115,151	AYF58580.1	25.726	241	159	6	1	239	1	223	8.28e-15	74.3	44.4					glycoprotein vOX2-1 [Elephant endotheliotropic herpesvirus 1A]
AFA68	113,110 -> 115,151	APG41623.1	25.726	241	159	6	1	239	1	223	8.28e-15	74.3	44.4					membrane glycoprotein vOX2-1 [Elephant endotheliotropic herpesvirus 1A]
AFA68	113,110 -> 115,151	UVZ34437.1	26.368	201	130	5	1	199	27	211	8.45e-15	74.3	46.27					membrane glycoprotein vOX2-1 [Elephant endotheliotropic herpesvirus 1B]
AFA68	113,110 -> 115,151	QOE74520.1	26.396	197	127	5	5	199	35	215	1.42e-14	73.9	46.19					glycoprotein vOX2-1 [Elephant endotheliotropic herpesvirus 1A]
AFA68	113,110 -> 115,151	AUH19805.1	26.396	197	127	5	5	199	35	215	1.42e-14	73.6	46.19					membrane glycoprotein vOX2-1 [Elephant endotheliotropic herpesvirus 1A]
AFA68	113,110 -> 115,151	AUH19800.1	26.5	200	129	5	2	199	33	216	1.5e-14	73.6	46					membrane glycoprotein vOX2-1 [Elephant endotheliotropic herpesvirus 1B]
AFA68	113,110 -> 115,151	AYF58478.1	26	200	130	5	2	199	33	216	1.71e-14	73.6	46					glycoprotein vOX2-1 [Elephant endotheliotropic herpesvirus 1B]
AFA68	113,110 -> 115,151	UVZ34332.1	28.042	189	116	5	35	217	87	261	1.91e-14	73.9	44.97					vOX2-N [Elephant endotheliotropic herpesvirus 3B]
AFA68	113,110 -> 115,151	YP_010801705.1	26.946	167	109	5	96	252	79	242	2.41e-12	67	46.71					glycoprotein CD200 [Colobine gammaherpesvirus 1]
AFA68	113,110 -> 115,151	YP_001129432.1	28.221	163	103	5	35	196	31	180	2.78e-12	67	46.01					K14 [Human gammaherpesvirus 8]
AFA68	113,110 -> 115,151	YP_009118468.1	26.695	236	150	8	10	242	20	235	1.39e-11	65.1	43.64					membrane protein E11 [Equid gammaherpesvirus 5]
AFA68	113,110 -> 115,151	YP_007016518.1	28.966	145	91	3	32	176	29	161	1.94e-11	64.7	47.59					e127 [Murid betaherpesvirus 8]
AFA69	113,431 -> 113,982	RXM96547.1	81.72	93	13	1	60	152	1	89	9.4e-41	152	88.17		IgV_1_MRC-OX-2_like cd05846 First immunoglobulin (Ig) variable (V) domain of rat MRC OX-2 antigen, and similar domains; ... 37-1516.38e-12	supfam.org: AFA69 17 152 Immunoglobulin 8.70e-09 I set domains 0.079; DeepTMHMM: signal peptide		OX-2 membrane glycoprotein [Acipenser ruthenus]
AFA69	113,431 -> 113,982	RXM96547.1	36.691	139	66	4	19	153	93	213	2.99e-13	79	53.24					OX-2 membrane glycoprotein-like [Acipenser oxyrinchus oxyrinchus]
AFA69	113,431 -> 113,982	KAK1156761.1	37.419	155	61	5	1	153	11	131	4.36e-20	96.3	52.9					OX-2 membrane glycoprotein-like [Acipenser oxyrinchus oxyrinchus]
AFA69	113,431 -> 113,982	XP_033863866.1	37.857	140	58	4	16	153	21	133	1.44e-18	92.4	52.86					OX-2 membrane glycoprotein-like [Acipenser ruthenus]
AFA69	113,431 -> 113,982	KAK1167933.1	37.143	140	59	4	16	153	21	133	7.89e-18	90.5	52.86					OX-2 membrane glycoprotein-like [Acipenser oxyrinchus oxyrinchus]
AFA69	113,431 -> 113,982	KAK6485630.1	37.143	140	59	4	16	153	21	133	9.47e-18	90.1	52.86					OX-2 membrane glycoprotein-like [Huso huso]
AFA69	113,431 -> 113,982	XP_034778478.1	36.842	133	55	4	23	153	28	133	3.46e-17	88.6	54.14					OX-2 membrane glycoprotein-like isoform X1 [Acipenser ruthenus]
AFA69	113,431 -> 113,982	XP_034778479.1	36.842	133	55	4	23	153	28	133	3.63e-17	88.6	54.14					OX-2 membrane glycoprotein-like isoform X2 [Acipenser ruthenus]
AFA69	113,431 -> 113,982	KAK1169926.1	36.842	133	55	4	23	153	28	133	1.98e-16	86.7	53.38					OX-2 membrane glycoprotein-like isoform X2 [Acipenser oxyrinchus oxyrinchus]
AFA69	113,431 -> 113,982	KAK6487023.1	36.842	133	55	4	23	153	28	133	2.6e-16	86.3	53.38					OX-2 membrane glycoprotein-like isoform X2 [Huso huso]
AFA69	113,431 -> 113,982	XP_041115968.1	34.559	136	60	4	20	153	24	132	7.36e-15	82.4	50.74					OX-2 membrane glycoprotein-like isoform X1 [Polyodon spathula]
AFA69	113,431 -> 113,982	YP_010084632.1	23.611	144	84	4	32	174	31	149	1.42e-05	45.4	40.97					N14 [Macaca nemestrina rhadinovirus 2]
AFA69	113,431 -> 113,982	UEH20442.1	36.538	52	33	0	113	164	90	141	3.77e-05	44.3	59.62					membrane glycoprotein vOX2-1 [Elephant endotheliotropic herpesvirus 2]
AFA69	113,431 -> 113,982	YP_007016518.1	48.718	39	20	0	113	151	90	128	4.54e-05	44.3	64.1					e127 [Murid betaherpesvirus 8]
AFA69	113,431 -> 113,982	AYF58435.1	39.623	53	31	1	100	151	78	130	0.000178	42.4	58.49					glycoprotein vOX2-1 [Elephant endotheliotropic herpesvirus 1B]
AFA69	113,431 -> 113,982	QEY96111.1	39.623	53	31	1	100	151	108	160	0.000201	42.4	58.49					membrane protein EE51 [Elephant endotheliotropic herpesvirus 1A]
AFA69	113,431 -> 113,982	AUH19801.1	37.736	53	32	1	100	151	107	159	0.000205	42.4	58.49					membrane glycoprotein vOX2-1 [Elephant endotheliotropic herpesvirus 1A]
AFA69	113,431 -> 113,982	QPP19073.1	43.59	39	22	0	113	151	80	118	0.000219	42	66.67					membrane glycoprotein vOX2-1 [Elephant endotheliotropic herpesvirus 1A]
AFA69	113,431 -> 113,982	UVZ34332.1	37.736	53	32	1	100	151	131	183	0.000223	42.4	58.49					vOX2-N [Elephant endotheliotropic herpesvirus 3B]
AFA69	113,431 -> 113,982	AUH19816.1	26.016	123	61	4	32	151	65	160	0.000226	42.4	41.46					membrane glycoprotein vOX2-1 [Elephant endotheliotropic herpesvirus 1A]
AFA69	113,431 -> 113,982	AYF58534.1	39.623	53	31	1	100	151	108	160	0.00023	42.4	58.49					membrane glycoprotein vOX2-1 [Elephant endotheliotropic herpesvirus 1A]
AFA69	113,431 -> 113,982	AYF58495.1	39.623	53	31	1	100	151	108	160	0.00023	42.4	58.49					glycoprotein vOX2-1 [Elephant endotheliotropic herpesvirus 1A]
AFA69	113,431 -> 113,982	XBU05426.1	37.736	53	32	1	100	151	92	144	0.00023	42	58.49					hypothetical protein PLAEMCFC_00005 [Elephant endotheliotropic herpesvirus 5B]
AFA69	113,431 -> 113,982	AUH19802.1	39.623	53	31	1	100	151	107	159	0.000249	42	58.49					membrane glycoprotein vOX2-1 [Elephant endotheliotropic herpesvirus 1A]
AFA69	113,431 -> 113,982	AYF58570.1	43.59	39	22	0	113	151	121	159	0.000254	42	66.67					glycoprotein vOX2-1 [Elephant endotheliotropic herpesvirus 1A]
AFA69	113,431 -> 113,982	QOI16729.1	26.016	123	61	4	32	151	61	156	0.000257	42	41.46					membrane glycoprotein vOX2-1 [Elephant endotheliotropic herpesvirus 1B]
AFA69	113,431 -> 113,982	UVZ35183.1	37.736	53	32	1	100	151	92	144	0.00026	42	58.49					membrane glycoprotein vOX2-1 [Elephant endotheliotropic herpesvirus 5B]
AFA69	113,431 -> 113,982	AYF58560.1	43.59	39	22	0	113	151	122	160	0.000262	42	66.67					glycoprotein vOX2-1 [Elephant endotheliotropic herpesvirus 1A]
AFA69	113,431 -> 113,982	AYF58469.1	26.016	123	61	4	32	151	65	160	0.000267	42	41.46					glycoprotein vOX2-1 [Elephant endotheliotropic herpesvirus 1B]
AFA69	113,431 -> 113,982	AUH19811.1	41.026	39	23	0	113	151	122	160	0.00027	42	66.67					glycoprotein vOX2-1 [Elephant endotheliotropic herpesvirus 1A]
AFA69	113,431 -> 113,982	QPP19090.1	39.623	53	31	1	100	151	104	156	0.00028	42	58.49					membrane glycoprotein vOX2-1 [Elephant endotheliotropic herpesvirus 1A]
AFA69	113,431 -> 113,982	XBU05416.1	37.736	53	32	1	100	151	95	147	0.000372	41.6	58.49					hypothetical protein KOABFDAA_00137 [Elephant endotheliotropic herpesvirus 5]
AFA69	113,431 -> 113,982	NP_570821.1	23.448	145	83	4	32	174	31	149	0.000418	41.2	40					R15 [Macacine gammaherpesvirus 5]
AFA69	113,431 -> 113,982	YP_238461.1	35.849	53	34	0	122	174	97	149	0.000525	41.2	52.83					JM158 [Macaca fuscata rhadinovirus]
AFA69	113,431 -> 113,982	QLF97246.1	40	40	24	0	113	152	89	128	0.004	38.5	65					K14 [Human gammaherpesvirus 8]
AFA69	113,431 -> 113,982	YP_009229832.1	26.016	123	61	4	32	151	42	137	0.004	38.5	38.21					membrane protein E11 [Myotis gammaherpesvirus 8]
AFA69	113,431 -> 113,982	YP_010084442.1	42.105	38	22	0	114	151	137	174	0.007	37.7	60.53					RF14 [Retroperitoneal fibromatosis-associated herpesvirus]
AFA69	113,431 -> 113,982	YP_010801705.1	27.2	125	57	6	32	151	29	124	0.008	37.4	39.2					glycoprotein CD200 [Colobine gammaherpesvirus 1]
AFA69	113,431 -> 113,982	YP_001129432.1	38.462	39	24	0	113	151	89	127	0.014	37	64.1					K14 [Human gammaherpesvirus 8]
AFA70	114,299 -> 114,601	no BLASTP hits (no filter and with Herpesvirales filter & word size of 3)													no CDDs	DeepTMHMM: signal peptide
AFA71	115,717 -> 117,662	KAK1156761.1	80.142	282	54	2	1	281	1	281	1.28e-156	448	90.78		IgV_1_MRC-OX-2_like cd05846 First immunoglobulin (Ig) variable (V) domain of rat MRC OX-2 antigen, and similar domains; ... 30-129 5.88e-37 IGv smart00406 Immunoglobulin V-Type; 39-113 4.03e-07 V-set pfam07686 Immunoglobulin V-set domain; This domain is found in antibodies as well as neural protein P0 ... 31-111 4.41e-06 IgC1_2_Nectin-2_Necl-5_like cd07703 Second immunoglobulin (Ig) domain of Nec…	supfam.org: AFA71 24 130 Immunoglobulin 4.43e-15 SCOPe 0.058 AFA71 144 208 Immunoglobulin 4.22e-05 C1 set domains (antibody constant domain-like) 0.045; DeepTMHMM: signal peptide & 1 TMD		OX-2 membrane glycoprotein-like [Acipenser oxyrinchus oxyrinchus]
AFA71	115,717 -> 117,662	KAK6466285.1	80.095	211	41	1	20	229	2	212	1.63e-124	365	91.94					OX-2 membrane glycoprotein-like [Huso huso]
AFA71	115,717 -> 117,662	KAK6468058.1	79.812	213	40	2	20	229	2	214	4.1e-120	353	89.67					OX-2 membrane glycoprotein-like [Huso huso]
AFA71	115,717 -> 117,662	KAK1153128.1	65.248	282	39	4	1	281	1	224	2.35e-107	322	72.7					OX-2 membrane glycoprotein-like [Acipenser oxyrinchus oxyrinchus]
AFA71	115,717 -> 117,662	KAK1167933.1	54.104	268	108	5	1	258	1	263	1.92e-92	286	71.27					OX-2 membrane glycoprotein-like [Acipenser oxyrinchus oxyrinchus]
AFA71	115,717 -> 117,662	XP_033863866.1	53.759	266	113	4	1	263	1	259	1.02e-90	281	71.8					OX-2 membrane glycoprotein-like [Acipenser ruthenus]
AFA71	115,717 -> 117,662	KAK6485630.1	54.307	267	108	5	1	258	1	262	2e-90	281	72.28					OX-2 membrane glycoprotein-like [Huso huso]
AFA71	115,717 -> 117,662	KAK1169926.1	55.597	268	103	6	1	258	1	262	4.06e-87	272	72.39					OX-2 membrane glycoprotein-like isoform X2 [Acipenser oxyrinchus oxyrinchus]
AFA71	115,717 -> 117,662	XP_034778478.1	53.731	268	108	6	1	258	1	262	4.9e-85	267	72.76					OX-2 membrane glycoprotein-like isoform X1 [Acipenser ruthenus]
AFA71	115,717 -> 117,662	XP_041115968.1	51.908	262	115	5	1	257	1	256	2.4e-83	263	69.47					OX-2 membrane glycoprotein-like isoform X1 [Polyodon spathula]
AFA71	115,717 -> 117,662	XBU05426.1	29.804	255	150	7	11	258	26	258	5.55e-30	115	51.76					hypothetical protein PLAEMCFC_00005 [Elephant endotheliotropic herpesvirus 5B]
AFA71	115,717 -> 117,662	APG41623.1	32.292	192	122	4	1	189	1	187	6.23e-30	115	57.29					membrane glycoprotein vOX2-1 [Elephant endotheliotropic herpesvirus 1A]
AFA71	115,717 -> 117,662	AYF58580.1	32.292	192	122	4	1	189	1	187	6.56e-30	115	57.29					glycoprotein vOX2-1 [Elephant endotheliotropic herpesvirus 1A]
AFA71	115,717 -> 117,662	AUH19804.1	36.646	161	100	2	13	171	42	202	7.84e-30	115	58.39					membrane glycoprotein vOX2-1 [Elephant endotheliotropic herpesvirus 1A]
AFA71	115,717 -> 117,662	AUH19815.1	35.625	160	96	3	33	189	8	163	1.22e-29	113	60					membrane glycoprotein vOX2-1 [Elephant endotheliotropic herpesvirus 1A]
AFA71	115,717 -> 117,662	AUH19816.1	33.155	187	122	2	4	189	34	218	1.22e-29	114	54.55					membrane glycoprotein vOX2-1 [Elephant endotheliotropic herpesvirus 1A]
AFA71	115,717 -> 117,662	AYF58426.1	36.646	161	100	2	13	171	42	202	1.26e-29	115	58.39					glycoprotein vOX2-1 [Elephant endotheliotropic herpesvirus 1A]
AFA71	115,717 -> 117,662	AUH19812.1	31.746	189	122	3	4	189	19	203	1.38e-29	114	55.56					membrane glycoprotein vOX2-1 [Elephant endotheliotropic herpesvirus 1A]
AFA71	115,717 -> 117,662	QOE74757.1	36.646	161	100	2	13	171	42	202	1.46e-29	115	58.39					E54 [Elephant endotheliotropic herpesvirus 1A]
AFA71	115,717 -> 117,662	QOI16729.1	33.155	187	122	2	4	189	30	214	1.7e-29	114	54.55					membrane glycoprotein vOX2-1 [Elephant endotheliotropic herpesvirus 1B]
AFA71	115,717 -> 117,662	AUH19807.1	32.275	189	121	3	4	189	34	218	1.72e-29	114	55.56					membrane glycoprotein vOX2-1 [Elephant endotheliotropic herpesvirus 1A]
AFA71	115,717 -> 117,662	AUH19818.1	40.299	134	79	1	33	165	9	142	2.1e-29	112	62.69					membrane glycoprotein vOX2-1 [Elephant endotheliotropic herpesvirus 1A]
AFA71	115,717 -> 117,662	AUH19801.1	35.625	160	98	3	33	189	62	219	2.16e-29	114	59.38					membrane glycoprotein vOX2-1 [Elephant endotheliotropic herpesvirus 1A]
AFA71	115,717 -> 117,662	UVZ34332.1	35.196	179	105	4	34	205	87	261	2.4e-29	114	56.42					vOX2-N [Elephant endotheliotropic herpesvirus 3B]
AFA71	115,717 -> 117,662	AYF58588.1	36.25	160	96	3	33	189	63	219	2.61e-29	114	59.38					glycoprotein vOX2-1 [Elephant endotheliotropic herpesvirus 1A]
AFA71	115,717 -> 117,662	AYF58514.1	31.217	189	123	3	4	189	34	218	3.42e-29	114	56.08					glycoprotein vOX2-1 [Elephant endotheliotropic herpesvirus 1A]
AFA71	115,717 -> 117,662	AYC62607.1	32.447	188	119	4	5	189	31	213	3.83e-29	113	56.91					membrane glycoprotein vOX2-1 [Elephant endotheliotropic herpesvirus 1A]
AFA71	115,717 -> 117,662	AYF58505.1	31.414	191	124	3	2	189	31	217	4.09e-29	113	55.5					glycoprotein vOX2-1 [Elephant endotheliotropic herpesvirus 1A]
AFA71	115,717 -> 117,662	AUH19806.1	35.625	160	98	3	33	189	62	219	4.16e-29	113	59.38					membrane glycoprotein vOX2-1 [Elephant endotheliotropic herpesvirus 1A]
AFA71	115,717 -> 117,662	AYF58617.1	31.217	189	123	3	4	189	34	218	4.22e-29	113	55.56					glycoprotein vOX2-1 [Elephant endotheliotropic herpesvirus 1A]
AFA71	115,717 -> 117,662	AUH19811.1	34.81	158	96	2	33	189	63	214	4.65e-29	113	58.86					glycoprotein vOX2-1 [Elephant endotheliotropic herpesvirus 1A]
AFA71	115,717 -> 117,662	AYF58522.1	36.25	160	95	3	33	189	62	217	5.59e-29	113	59.38					glycoprotein vOX2-1 [Elephant endotheliotropic herpesvirus 1B]
AFA71	115,717 -> 117,662	UVZ35183.1	34.066	182	112	4	11	189	26	202	5.91e-29	112	56.59					membrane glycoprotein vOX2-1 [Elephant endotheliotropic herpesvirus 5B]
AFA71	115,717 -> 117,662	YP_009052075.1	36.25	160	95	3	33	189	50	205	9.1e-29	112	58.75					membrane protein EE51 [Elephant endotheliotropic herpesvirus 5]
AFA71	115,717 -> 117,662	UEH20442.1	38.235	136	81	2	33	167	31	164	4.97e-28	109	63.24					membrane glycoprotein vOX2-1 [Elephant endotheliotropic herpesvirus 2]
AFA71	115,717 -> 117,662	YP_001129432.1	31.461	178	112	3	8	184	12	180	4.8e-26	105	51.69					K14 [Human gammaherpesvirus 8]
AFA71	115,717 -> 117,662	UTK45425.1	30.693	202	132	4	11	208	21	218	9e-24	99	50.99					membrane protein E11 [Equid gammaherpesvirus 5]
AFA72	116,560 -> 116,724	XP_062822801.1	45.714	35	19	0	3	37	2	36	0.001	47	71.43		no CDDs	supfam.org: AFA72 10 52 Mitochondrial glycoprotein MAM33-like 2.42e-02 Mitochondrial glycoprotein MAM33-like 0.073; DeepTMHMM: signal peptide		uncharacterized protein C1orf167 homolog isoform X5 [Anolis carolinensis]
AFA72	116,560 -> 116,724	XP_062822800.1	45.714	35	19	0	3	37	2	36	0.001	47	71.43					uncharacterized protein C1orf167 homolog isoform X4 [Anolis carolinensis]
AFA72	116,560 -> 116,724	XP_062822799.1	45.714	35	19	0	3	37	2	36	0.001	47	71.43					uncharacterized protein C1orf167 homolog isoform X3 [Anolis carolinensis]
AFA72	116,560 -> 116,724	XP_062822798.1	45.714	35	19	0	3	37	2	36	0.001	47	71.43					uncharacterized protein C1orf167 homolog isoform X2 [Anolis carolinensis]
AFA72	116,560 -> 116,724	XP_062822797.1	45.714	35	19	0	3	37	2	36	0.001	47	71.43					uncharacterized protein C1orf167 homolog isoform X1 [Anolis carolinensis]
AFA72	116,560 -> 116,724	CDQ68298.1	46.875	32	17	0	3	34	1383	1414	0.005	45.1	75					unnamed protein product [Oncorhynchus mykiss]
AFA72	116,560 -> 116,724	OTN65930.1	41.667	36	21	0	3	38	1481	1516	0.006	44.7	72.22					SICAvar type I [Plasmodium knowlesi]
AFA72	116,560 -> 116,724	XP_068180511.1	36.364	44	28	0	5	48	129	172	0.046	42	70.45					serine/threonine-protein kinase Sgk2b isoform X1 [Antennarius striatus]
AFA73	118,960 -> 118,028	RXM96546.1	94.662	281	15	0	30	310	1	281	0	557	96.8		no CDDs			hypothetical protein EOD39_15532 [Acipenser ruthenus]
AFA73	118,960 -> 118,028	WJJ60980.1	32.21	267	163	4	16	282	14	262	2.23e-35	140	51.69					ORF16 [Acipenserid herpesvirus 1]
AFA73	118,960 -> 118,028	UMM52694.1	29.181	281	183	7	6	282	1	269	3.12e-28	122	46.62					protein ORF16 [Lake sturgeon herpesvirus]
AFA73	118,960 -> 118,028	XP_066801780.1	29.565	230	118	12	16	224	456	662	0.01	51.2	43.91					hypothetical protein IAR55_004267 [Kwoniella newhampshirensis]
AFA73	118,960 -> 118,028	WJJ60980.1	32.21	267	163	4	16	282	14	262	3.47e-39	140	51.69					ORF16 [Acipenserid herpesvirus 1]
AFA73	118,960 -> 118,028	UMM52694.1	29.181	281	183	7	6	282	1	269	4.84e-32	122	46.62					protein ORF16 [Lake sturgeon herpesvirus]
AFA73	118,960 -> 118,028	UNP64370.1	23.81	147	103	2	6	151	30	168	9.45e-05	45.1	43.54					hypothetical protein [Salmonid herpesvirus 1]
AFA74	123,782 -> 118,920	WNR62145.1	100	1620	0	0	1	1620	1	1620	0	3389	100		PHA03334 PHA03334 putative DNA polymerase catalytic subunit; Provisional 59-1589 0e+00 POLBc smart00486 DNA polymerase type-B family; DNA polymerase alpha, delta, epsilon and zeta chain (eukaryota), ... 448-842 8.68e-22 POLBc_B3 cd05536 DNA polymerase type-B B3 subfamily catalytic domain. Archaeal proteins that are involved in ... 650-850 2.68e-15 DNA_pol_B pfam00136 DNA polymerase family B; This…	supfam.org: AFA74 648 1044 DNA/RNA polymerases 9.17e-33 DNA polymerase I 0.049 AFA74 274 589 Ribonuclease H-like 3.09e-10 DnaQ-like 3'-5' exonuclease 0.068 AFA74 1563 1609 Activator of Hsp90 ATPase, Aha1 2.42e-02 Activator of Hsp90 ATPase, Aha1 0.014		DNA polymerase catalytic subunit [Acipenser herpesvirus 3]
AFA74	123,782 -> 118,920	RXM96545.1	97.226	1622	43	1	1	1620	1	1622	0	3298	98.34					hypothetical protein EOD39_15531 [Acipenser ruthenus]
AFA74	123,782 -> 118,920	WJJ61002.1	37.834	1607	868	39	38	1602	30	1547	0	1021	55.88					DNA polymerase catalytic subunit [Acipenserid herpesvirus 1]
AFA74	123,782 -> 118,920	UKB92884.1	37.834	1607	867	40	38	1602	30	1546	0	1016	55.88					DNA polymerase catalytic subunit [Acipenserid herpesvirus 1]
AFA74	123,782 -> 118,920	WAS29285.1	38.708	1594	865	36	38	1599	31	1544	0	1015	55.52					DNA polymerase catalytic subunit [Lake sturgeon herpesvirus]
AFA74	123,782 -> 118,920	UMM52714.1	38.381	1618	872	38	37	1605	29	1570	0	1010	55.07					DNA polymerase catalytic subunit [Lake sturgeon herpesvirus]
AFA74	123,782 -> 118,920	NP_041148.2	31.398	1602	943	44	31	1586	21	1512	0	686	49.25					ORF57 [Ictalurid herpesvirus 1]
AFA74	123,782 -> 118,920	AVP72265.1	31.227	1598	935	41	39	1586	29	1512	0	685	48.19					DNA polymerase catalytic subunit [Silurid herpesvirus 1]
AFA74	123,782 -> 118,920	YP_009447884.1	31.539	1598	930	43	39	1586	29	1512	0	677	48.37					ORF57 [black bullhead herpesvirus]
AFA74	123,782 -> 118,920	DBA59369.1	30.58	1622	952	41	37	1586	28	1547	0	665	47.47					TPA: polyprotein [Latid herpesvirus 1]
AFA74	123,782 -> 118,920	WWE94591.1	30.842	1592	929	41	37	1556	28	1519	0	664	47.86					ORF62 [Lates calcarifer herpesvirus]
AFA74	123,782 -> 118,920	YP_009664599.1	30.788	1598	944	43	37	1586	24	1507	0	659	48.19					ORF57+58 [white sturgeon herpesvirus 2]
AFA74	123,782 -> 118,920	WNR62150.1	30.917	1614	940	47	28	1586	14	1507	0	658	48.27					DNA polymerase catalytic subunit [Acipenser herpesvirus 2]
AFA74	123,782 -> 118,920	AWU46759.1	29.446	1569	852	48	112	1567	95	1521	2.71e-160	540	45.19					DNA dependent DNA polymerase [Percid herpesvirus 2]
AFA74	123,782 -> 118,920	ADC79710.1	32.316	1114	643	29	503	1586	5	1037	7.83e-154	509	49.19					DNA dependent DNA polymerase [Siberian sturgeon herpesvirus]
AFA74	123,782 -> 118,920	UFP63456.1	32.916	1197	650	35	72	1195	82	1198	9.08e-153	522	48.96					polymerase [Tiger shark herpes-like virus]
AFA74	123,782 -> 118,920	YP_009552918.1	28.489	1555	887	47	73	1588	67	1435	1.65e-128	449	43.67					DNA polymerase-like protein [Bufonid herpesvirus 1]
AFA74	123,782 -> 118,920	UNP64366.1	31.795	997	579	26	25	971	22	967	1.69e-125	429	48.65					DNA polymerase catalytic subunit [Salmonid herpesvirus 1]
AFA74	123,782 -> 118,920	YP_003358194.1	27.729	1695	920	57	117	1589	103	1714	8.83e-124	440	41.42					DNA polymerase catalytic subunit [Anguillid herpesvirus 1]
AFA74	123,782 -> 118,920	YP_656727.1	27.31	1483	855	47	140	1586	175	1470	1.74e-114	409	42.41					ORF72 [Ranid herpesvirus 1]
AFA74	123,782 -> 118,920	BBA49171.1	28.034	1302	809	36	157	1379	161	1413	1.65e-110	400	43.63					DNA polymerase [Oryzias latipes]
AFA74	123,782 -> 118,920	YP_656618.1	26.977	1568	901	53	83	1586	95	1482	8.39e-107	387	42.41					ORF110 [Ranid herpesvirus 2]
AFA74	123,782 -> 118,920	YP_001096114.1	29.972	1081	637	32	212	1241	249	1260	4.12e-105	384	45.98					unnamed protein product [Cyprinid herpesvirus 3]
AFA74	123,782 -> 118,920	YP_007003742.1	30.411	1095	628	35	207	1240	243	1264	2.39e-104	382	45.75					DNA polymerase catalytic subunit [Cyprinid herpesvirus 1]
AFA74	123,782 -> 118,920	KAK7878266.1	25.818	1375	849	39	136	1408	148	1453	7.88e-103	375	42.33					hypothetical protein WMY93_031085 [Mugilogobius chulae]
AFA74	123,782 -> 118,920	YP_009362398.1	28.801	1243	706	44	98	1299	97	1201	3.21e-101	369	45.13					hypothetical protein [Ranid herpesvirus 3]
AFA74	123,782 -> 118,920	UXX19975.1	29.31	1102	604	34	350	1356	1	1022	4.13e-96	352	43.38					DNA polymerase catalytic subunit [Silurid herpesvirus 2]
AFA74	123,782 -> 118,920	QWL54776.1	35.985	528	267	15	279	794	48	516	1.25e-75	274	53.22					polymerase [Bufonid herpesvirus 1]
AFA74	123,782 -> 118,920	YP_009664610.1	25.429	641	409	21	935	1556	1	591	6.89e-49	198	44.31					DNA polymerase [Salmonid herpesvirus 1]
AFA74	123,782 -> 118,920	WCB70639.1	50.955	157	67	3	684	830	1	157	1e-36	149	65.61					DNA polymerase catalytic subunit [Lake sturgeon herpesvirus 2]
AFA74	123,782 -> 118,920	ABS18305.1	50.625	160	67	4	684	833	1	158	1.72e-36	148	65.62					DNA polymerase [Acipenserid herpesvirus 1]
AFA74	123,782 -> 118,920	ACR50674.1	48.921	139	68	2	684	821	1	137	6e-34	140	69.06					DNA polymerase [black bullhead herpesvirus]
AFA74	123,782 -> 118,920	AIS36178.1	32.537	335	190	8	609	921	1	321	9.52e-33	144	47.46					DNA dependent DNA polymerase [Cyprinid herpesvirus 4]
AFA74	123,782 -> 118,920	ABH03016.1	43.056	144	78	2	683	824	1	142	2.66e-29	127	65.28					DNA polymerase [white sturgeon herpesvirus 2]
AFA74	123,782 -> 118,920	YP_009666170.1	41.096	146	79	2	684	824	1	144	5.66e-25	115	60.27					DNA polymerase [Salmonid herpesvirus 3]
AFA74	123,782 -> 118,920	YP_010795964.1	42.361	144	76	2	684	822	1	142	7.23e-24	111	58.33					DNA polymerase [Salmonid herpesvirus 2]
AFA74	123,782 -> 118,920	AJF21973.1	33.058	242	144	9	834	1069	1	230	7.54e-21	106	49.59					DNA dependent DNA polymerase [Blue king crab herpesvirus 1]
AFA74	123,782 -> 118,920	AGB07609.1	41.026	117	64	1	709	820	16	132	7.41e-20	99.8	63.25					DNA dependent DNA polymerase [Salmonid herpesvirus 4]
AFA74	123,782 -> 118,920	WNR62145.1	100	1620	0	0	1	1620	1	1620	0	3389	100					DNA polymerase catalytic subunit [Acipenser herpesvirus 3]
AFA74	123,782 -> 118,920	WJJ61002.1	37.834	1607	868	39	38	1602	30	1547	0	1021	55.88					DNA polymerase catalytic subunit [Acipenserid herpesvirus 1]
AFA74	123,782 -> 118,920	UKB92884.1	37.834	1607	867	40	38	1602	30	1546	0	1016	55.88					DNA polymerase catalytic subunit [Acipenserid herpesvirus 1]
AFA74	123,782 -> 118,920	WAS29285.1	38.708	1594	865	36	38	1599	31	1544	0	1015	55.52					DNA polymerase catalytic subunit [Lake sturgeon herpesvirus]
AFA74	123,782 -> 118,920	UMM52714.1	38.381	1618	872	38	37	1605	29	1570	0	1010	55.07					DNA polymerase catalytic subunit [Lake sturgeon herpesvirus]
AFA74	123,782 -> 118,920	NP_041148.2	31.398	1602	943	44	31	1586	21	1512	0	686	49.25					ORF57 [Ictalurid herpesvirus 1]
AFA74	123,782 -> 118,920	AVP72265.1	31.227	1598	935	41	39	1586	29	1512	0	685	48.19					DNA polymerase catalytic subunit [Silurid herpesvirus 1]
AFA74	123,782 -> 118,920	QAB08542.1	31.507	1606	936	47	31	1586	21	1512	0	684	49.5					ORF57 [Ictalurid herpesvirus 1]
AFA74	123,782 -> 118,920	YP_009447884.1	31.539	1598	930	43	39	1586	29	1512	0	677	48.37					ORF57 [black bullhead herpesvirus]
AFA74	123,782 -> 118,920	DBA59369.1	30.58	1622	952	41	37	1586	28	1547	0	665	47.47					TPA: polyprotein [Latid herpesvirus 1]
AFA74	123,782 -> 118,920	WWE94591.1	30.842	1592	929	41	37	1556	28	1519	0	664	47.86					ORF62 [Lates calcarifer herpesvirus]
AFA74	123,782 -> 118,920	WWE94691.1	30.58	1622	952	41	37	1586	28	1547	0	664	47.47					ORF62 [Lates calcarifer herpesvirus]
AFA74	123,782 -> 118,920	YP_009664599.1	30.788	1598	944	43	37	1586	24	1507	0	659	48.19					ORF57+58 [white sturgeon herpesvirus 2]
AFA74	123,782 -> 118,920	WNR62150.1	30.917	1614	940	47	28	1586	14	1507	0	658	48.27					DNA polymerase catalytic subunit [Acipenser herpesvirus 2]
AFA74	123,782 -> 118,920	AWU46759.1	29.446	1569	852	48	112	1567	95	1521	4.21e-164	540	45.19					DNA dependent DNA polymerase [Percid herpesvirus 2]
AFA74	123,782 -> 118,920	ADC79710.1	32.316	1114	643	29	503	1586	5	1037	1.22e-157	509	49.19					DNA dependent DNA polymerase [Siberian sturgeon herpesvirus]
AFA74	123,782 -> 118,920	UFP63456.1	32.916	1197	650	35	72	1195	82	1198	1.41e-156	522	48.96					polymerase [Tiger shark herpes-like virus]
AFA74	123,782 -> 118,920	UFP63456.1	20.772	337	191	10	1266	1556	1344	1650	0.003	44.3	34.12					DNA polymerase-like protein [Bufonid herpesvirus 1]
AFA74	123,782 -> 118,920	YP_009552918.1	28.489	1555	887	47	73	1588	67	1435	2.56e-132	449	43.67					DNA polymerase catalytic subunit [Salmonid herpesvirus 1]
AFA74	123,782 -> 118,920	UNP64366.1	31.795	997	579	26	25	971	22	967	2.62e-129	429	48.65					DNA polymerase catalytic subunit [Anguillid herpesvirus 1]
AFA74	123,782 -> 118,920	YP_003358194.1	27.729	1695	920	57	117	1589	103	1714	1.37e-127	440	41.42					ORF72 [Ranid herpesvirus 1]
AFA74	123,782 -> 118,920	YP_656727.1	27.31	1483	855	47	140	1586	175	1470	2.71e-118	409	42.41					ORF110 [Ranid herpesvirus 2]
AFA74	123,782 -> 118,920	YP_656618.1	26.977	1568	901	53	83	1586	95	1482	1.3e-110	387	42.41					DNA polymerase catalytic subunit [Cyprinid herpesvirus 2]
AFA74	123,782 -> 118,920	YP_007003898.1	28.947	1292	709	44	69	1240	55	1257	1.47e-110	389	44.27					unnamed protein product [Cyprinid herpesvirus 3]
AFA74	123,782 -> 118,920	YP_001096114.1	29.972	1081	637	32	212	1241	249	1260	6.39e-109	384	45.98					DNA polymerase catalytic subunit [Cyprinid herpesvirus 1]
AFA74	123,782 -> 118,920	YP_007003742.1	30.411	1095	628	35	207	1240	243	1264	3.71e-108	382	45.75					hypothetical protein [Ranid herpesvirus 3]
AFA74	123,782 -> 118,920	YP_009362398.1	28.801	1243	706	44	98	1299	97	1201	4.99e-105	369	45.13					DNA polymerase catalytic subunit [Silurid herpesvirus 2]
AFA74	123,782 -> 118,920	UXX19975.1	29.31	1102	604	34	350	1356	1	1022	6.41e-100	352	43.38					polymerase [Bufonid herpesvirus 1]
AFA74	123,782 -> 118,920	QWL54776.1	35.985	528	267	15	279	794	48	516	1.95e-79	274	53.22					DNA dependent DNA polymerase [Esocid herpesvirus 1]
AFA74	123,782 -> 118,920	ANK58026.1	30.807	607	375	19	684	1259	1	593	1.55e-67	251	50.41					DNA polymerase [Salmonid herpesvirus 1]
AFA74	123,782 -> 118,920	YP_009664610.1	25.429	641	409	21	935	1556	1	591	1.07e-52	198	44.31					DNA polymerase catalytic subunit [Lake sturgeon herpesvirus 2]
AFA74	123,782 -> 118,920	WCB70639.1	50.955	157	67	3	684	830	1	157	1.55e-40	149	65.61					DNA polymerase [Acipenserid herpesvirus 1]
AFA74	123,782 -> 118,920	ABS18305.1	50.625	160	67	4	684	833	1	158	2.68e-40	148	65.62					DNA polymerase [Acipenserid herpesvirus 1]
AFA74	123,782 -> 118,920	ABS18304.1	50	160	68	4	684	833	1	158	8.99e-40	146	65.62					DNA polymerase catalytic subunit [Lake sturgeon herpesvirus 2]
AFA74	123,782 -> 118,920	WCB70633.1	50	152	66	3	689	830	1	152	7.13e-38	140	65.13					DNA polymerase [black bullhead herpesvirus]
AFA74	123,782 -> 118,920	ACR50674.1	48.921	139	68	2	684	821	1	137	9.32e-38	140	69.06					DNA dependent DNA polymerase [Cyprinid herpesvirus 4]
AFA74	123,782 -> 118,920	AIS36178.1	32.537	335	190	8	609	921	1	321	1.48e-36	144	47.46					DNA polymerase [Salmonid herpesvirus 3]
AFA74	123,782 -> 118,920	YP_009666170.1	41.096	146	79	2	684	824	1	144	8.8e-29	115	60.27					DNA polymerase [Salmonid herpesvirus 2]
AFA74	123,782 -> 118,920	YP_010795964.1	42.361	144	76	2	684	822	1	142	1.12e-27	111	58.33
AFA75	123,979 -> 128,361	RXM96544.1	97.26	1460	39	1	1	1460	1	1459	0	2966	98.42		no CDDs			hypothetical protein EOD39_15530 [Acipenser ruthenus]
AFA75	123,979 -> 128,361	UMM52713.1	30.157	1018	591	28	17	1027	9	913	2.59e-122	425	47.15					protein Allo56 [Lake sturgeon herpesvirus]
AFA75	123,979 -> 128,361	WAS29280.1	29.481	1021	600	27	13	1027	5	911	4.61e-121	421	47.4					protein Allo56 [Lake sturgeon herpesvirus]
AFA75	123,979 -> 128,361	UKB92880.1	28.8	1125	660	33	17	1133	9	1000	2.4e-120	419	46.49					protein Allo56 [Acipenserid herpesvirus 1]
AFA75	123,979 -> 128,361	YP_656728.1	27.273	1001	589	30	5	957	7	916	6.69e-91	335	46.55					ORF73 [Ranid herpesvirus 1]
AFA75	123,979 -> 128,361	YP_656619.1	26.855	1024	602	32	11	972	6	944	2.38e-84	317	45.02					ORF111 [Ranid herpesvirus 2]
AFA75	123,979 -> 128,361	YP_009362396.1	25.271	1108	693	29	8	1095	1	993	3.41e-84	315	44.22					hypothetical protein [Ranid herpesvirus 3]
AFA75	123,979 -> 128,361	YP_009552915.1	26.398	1091	673	29	34	1104	26	1006	1.81e-78	298	43.08					ORF73-like protein [Bufonid herpesvirus 1]
AFA75	123,979 -> 128,361	UNP64365.1	27.273	924	585	26	27	942	22	866	3.22e-75	288	43.29					hypothetical protein [Salmonid herpesvirus 1]
AFA75	123,979 -> 128,361	QAB08541.1	25.859	990	587	30	17	977	9	880	9e-72	276	42.42					ORF56 [Ictalurid herpesvirus 1]
AFA75	123,979 -> 128,361	NP_041147.1	25.994	981	597	29	17	977	9	880	9.33e-72	276	42.92					ORF56 [Ictalurid herpesvirus 1]
AFA75	123,979 -> 128,361	WWU01459.1	26.703	910	556	27	13	909	4	815	6.84e-71	274	42.86					ORF66 [white sturgeon herpesvirus 2]
AFA75	123,979 -> 128,361	YP_009664598.1	26.703	910	556	27	13	909	4	815	8.04e-71	274	42.86					ORF56 [white sturgeon herpesvirus 2]
AFA75	123,979 -> 128,361	AVP72232.1	26.267	967	587	27	30	977	21	880	8.16e-69	267	41.68					Allo56 [Silurid herpesvirus 1]
AFA75	123,979 -> 128,361	YP_009447883.1	26.163	967	588	27	30	977	21	880	1.71e-68	266	41.78					ORF56 [black bullhead herpesvirus]
AFA75	123,979 -> 128,361	WWE94590.1	27.009	896	534	26	32	909	23	816	4.23e-67	262	43.3					ORF61 [Lates calcarifer herpesvirus]
AFA75	123,979 -> 128,361	WWE94690.1	26.897	896	535	26	32	909	23	816	1.38e-66	261	43.3					ORF61 [Lates calcarifer herpesvirus]
AFA75	123,979 -> 128,361	DBA59406.1	26.997	889	529	26	32	905	23	806	6.18e-66	259	43.19					TPA: core protein [Latid herpesvirus 1]
AFA75	123,979 -> 128,361	QWY26447.1	29.091	715	401	27	8	680	3	653	4.75e-54	214	43.08					hypothetical protein [Ranid herpesvirus 4]
AFA75	123,979 -> 128,361	KAE8277785.1	30.408	490	303	13	427	905	456	918	1.41e-48	204	47.55					hypothetical protein D5F01_LYC24196 [Larimichthys crocea]
AFA75	123,979 -> 128,361	DBA47472.1	29.254	523	346	11	425	941	421	925	2.71e-48	203	48.37					TPA: Repoid [Herpesvirus cyclopterus49835]
AFA75	123,979 -> 128,361	TKS75735.1	29.857	489	307	13	427	905	449	911	8.44e-47	198	48.06					hypothetical protein D9C73_010104 [Collichthys lucidus]
AFA75	123,979 -> 128,361	KAE8277926.1	32.982	379	241	6	528	905	34	400	3.97e-46	193	50.13					hypothetical protein D5F01_LYC24045 [Larimichthys crocea]
AFA75	123,979 -> 128,361	UMM52713.1	30.157	1018	591	28	17	1027	9	913	4.03e-126	425	47.15					protein Allo56 [Lake sturgeon herpesvirus]
AFA75	123,979 -> 128,361	WAS29280.1	29.481	1021	600	27	13	1027	5	911	7.16e-125	421	47.4					protein Allo56 [Lake sturgeon herpesvirus]
AFA75	123,979 -> 128,361	UKB92880.1	28.8	1125	660	33	17	1133	9	1000	3.73e-124	419	46.49					protein Allo56 [Acipenserid herpesvirus 1]
AFA75	123,979 -> 128,361	YP_656728.1	27.273	1001	589	30	5	957	7	916	1.04e-94	335	46.55					ORF73 [Ranid herpesvirus 1]
AFA75	123,979 -> 128,361	YP_656619.1	26.855	1024	602	32	11	972	6	944	3.7e-88	317	45.02					ORF111 [Ranid herpesvirus 2]
AFA75	123,979 -> 128,361	YP_009362396.1	25.271	1108	693	29	8	1095	1	993	5.29e-88	315	44.22					hypothetical protein [Ranid herpesvirus 3]
AFA75	123,979 -> 128,361	YP_009552915.1	26.398	1091	673	29	34	1104	26	1006	2.81e-82	298	43.08					ORF73-like protein [Bufonid herpesvirus 1]
AFA75	123,979 -> 128,361	UNP64365.1	27.273	924	585	26	27	942	22	866	5e-79	288	43.29					hypothetical protein [Salmonid herpesvirus 1]
AFA75	123,979 -> 128,361	QAB08541.1	25.859	990	587	30	17	977	9	880	1.4e-75	276	42.42					ORF56 [Ictalurid herpesvirus 1]
AFA75	123,979 -> 128,361	NP_041147.1	25.994	981	597	29	17	977	9	880	1.45e-75	276	42.92					ORF56 [Ictalurid herpesvirus 1]
AFA75	123,979 -> 128,361	WWU01459.1	26.703	910	556	27	13	909	4	815	1.06e-74	274	42.86					ORF66 [white sturgeon herpesvirus 2]
AFA75	123,979 -> 128,361	YP_009664598.1	26.703	910	556	27	13	909	4	815	1.25e-74	274	42.86					ORF56 [white sturgeon herpesvirus 2]
AFA75	123,979 -> 128,361	AVP72232.1	26.267	967	587	27	30	977	21	880	1.27e-72	267	41.68					Allo56 [Silurid herpesvirus 1]
AFA75	123,979 -> 128,361	YP_009447883.1	26.163	967	588	27	30	977	21	880	2.66e-72	266	41.78					ORF56 [black bullhead herpesvirus]
AFA75	123,979 -> 128,361	WWE94590.1	27.009	896	534	26	32	909	23	816	6.57e-71	262	43.3					ORF61 [Lates calcarifer herpesvirus]
AFA75	123,979 -> 128,361	WWE94690.1	26.897	896	535	26	32	909	23	816	2.15e-70	261	43.3					ORF61 [Lates calcarifer herpesvirus]
AFA75	123,979 -> 128,361	DBA59406.1	26.997	889	529	26	32	905	23	806	9.6e-70	259	43.19					TPA: core protein [Latid herpesvirus 1]
AFA75	123,979 -> 128,361	QWY26447.1	29.091	715	401	27	8	680	3	653	7.38e-58	214	43.08					hypothetical protein [Ranid herpesvirus 4]
AFA75	123,979 -> 128,361	DBA47472.1	29.254	523	346	11	425	941	421	925	4.21e-52	203	48.37					TPA: Repoid [Herpesvirus cyclopterus49835]
AFA75	123,979 -> 128,361	DBA46557.1	31.362	389	245	9	523	906	649	1020	6.05e-48	190	50.64					TPA: Repoid [Herpesvirus betta183851]
AFA75	123,979 -> 128,361	WIM37054.1	27.912	498	324	14	427	909	514	991	7.25e-45	180	48.19					allo56 [Herpesvirus DDDp]
AFA75	123,979 -> 128,361	WIM37054.1	26.471	204	125	7	16	216	30	211	9.31e-05	48.9	44.12
AFA75	123,979 -> 128,361	YP_003358237.1	22.584	921	585	29	63	892	54	937	4.67e-36	151	39.63					protein Allo56 [Anguillid herpesvirus 1]
AFA75	123,979 -> 128,361	QRM16521.1	22.584	921	585	29	63	892	54	937	5.04e-36	151	39.63					protein Allo56 [Anguillid herpesvirus 1]
AFA75	123,979 -> 128,361	YP_007003769.1	24.086	602	398	16	471	1047	523	1090	2.98e-29	129	40.53					protein Allo56 [Cyprinid herpesvirus 1]
AFA75	123,979 -> 128,361	YP_007003769.1	19.345	336	213	7	16	309	6	325	0.003	43.9	35.12
AFA75	123,979 -> 128,361	YP_001096142.1	25.51	392	264	7	539	907	593	979	2.64e-27	122	42.09					unnamed protein product [Cyprinid herpesvirus 3]
AFA75	123,979 -> 128,361	YP_001096142.1	28.319	113	77	2	8	120	1	109	0.002	44.7	46.02
AFA75	123,979 -> 128,361	AOO32669.1	25.51	392	264	7	539	907	593	979	2.66e-27	122	42.09					protein Allo56 [Cyprinid herpesvirus 3]
AFA75	123,979 -> 128,361	AOO32669.1	28.319	113	77	2	8	120	1	109	0.001	45.4	46.9
AFA75	123,979 -> 128,361	YP_007003925.1	23.35	394	270	9	539	907	605	991	2.83e-24	113	43.91					protein Allo56 [Cyprinid herpesvirus 2]
AFA75	123,979 -> 128,361	YP_007003925.1	34.286	70	46	0	51	120	40	109	0.003	44.3	50
AFA75	123,979 -> 128,361	QIM55276.1	23.35	394	270	9	539	907	605	991	2.84e-24	113	43.91					Allo56 protein [Cyprinid herpesvirus 2]
AFA75	123,979 -> 128,361	QIM55276.1	34.286	70	46	0	51	120	40	109	0.003	44.3	50
AFA75	123,979 -> 128,361	AMB21675.1	23.35	394	270	9	539	907	605	991	4.91e-24	112	43.65					Allo56 [Cyprinid herpesvirus 2]
AFA75	123,979 -> 128,361	AMB21675.1	34.286	70	46	0	51	120	40	109	0.003	44.3	50
AFA75	123,979 -> 128,361	QAU54828.1	22.488	418	269	10	539	907	605	1016	1.04e-21	104	41.63					protein Allo56 [Cyprinid herpesvirus 2]
AFA75	123,979 -> 128,361	QAU54828.1	34.286	70	46	0	51	120	40	109	0.003	44.3	50
AFA75	123,979 -> 128,361	AAX53075.1	35.484	124	76	2	539	659	5	127	7.34e-14	71.6	51.61					hypothetical protein [Cyprinid herpesvirus 1]
AFA75	123,979 -> 128,361	CAJ34593.1	27.619	105	75	1	16	120	6	109	0.003	43.5	46.67					khv 56 protein [Cyprinid herpesvirus 3]
AFA76	129,881 -> 128,874	XP_034776284.1	90.698	301	28	0	1	301	1	301	0	557	94.68		7tmA_Adenosine_R cd14968 adenosine receptor subfamily, member of the class A family of seven-transmembrane G ... 7-292 2.18e-117 7tm_1 pfam00001 7 transmembrane receptor (rhodopsin family); This family contains, amongst other ...23-281 1.49e-43 PHA03087 PHA03087 G protein-coupled chemokine receptor-like protein; Provisional 10-288 5.31e-09	DeepTMHMM: 7 TMDs		adenosine receptor A1-like [Acipenser ruthenus]
AFA76	129,881 -> 128,874	KAK6466286.1	90.365	301	29	0	1	301	1	301	0	550	93.69					adenosine receptor A1-like [Huso huso]
AFA76	129,881 -> 128,874	KAK1156762.1	89.701	301	31	0	1	301	1	301	0	545	93.02					adenosine receptor A1-like [Acipenser oxyrinchus oxyrinchus]
AFA76	129,881 -> 128,874	KAK1153127.1	89.369	301	32	0	1	301	1	301	0	542	92.69					adenosine receptor A1-like [Acipenser oxyrinchus oxyrinchus]
AFA76	129,881 -> 128,874	KAK1152334.1	68.771	301	92	1	1	301	1	299	5.04e-142	414	81.4					adenosine receptor A1-like isoform X1 [Acipenser oxyrinchus oxyrinchus]
AFA76	129,881 -> 128,874	XP_041083489.1	68.106	301	94	1	1	301	1	299	4.3e-141	412	81.4					adenosine receptor A1-like [Polyodon spathula]
AFA76	129,881 -> 128,874	RXM97037.1	69	300	91	1	1	300	1	298	5.3e-141	412	81					Adenosine receptor A1 [Acipenser ruthenus]
AFA76	129,881 -> 128,874	KAK6472235.1	68.333	300	93	1	1	300	1	298	9.67e-141	411	81.33					adenosine receptor A1-like isoform X1 [Huso huso]
AFA76	129,881 -> 128,874	XP_034767080.2	68.667	300	92	1	1	300	1	298	2.62e-140	410	81					adenosine receptor A1-like isoform X1 [Acipenser ruthenus]
AFA76	129,881 -> 128,874	YP_009118391.1	23.39	295	183	12	18	295	81	349	1.14e-08	57.4	46.44					membrane protein E1 [Equid gammaherpesvirus 5]
AFA76	129,881 -> 128,874	UTK45486.1	23.39	295	183	11	18	295	84	352	1.16e-08	57.4	44.41					membrane protein E1 [Equid gammaherpesvirus 5]
AFA76	129,881 -> 128,874	UTK45412.1	23.39	295	183	12	18	295	35	303	1.4e-08	56.6	46.1					membrane protein E1 [Equid gammaherpesvirus 5]
AFA76	129,881 -> 128,874	ABN14180.1	22.712	295	179	9	24	297	95	361	3.48e-06	49.7	43.05					E1 variant a [Equid gammaherpesvirus 2]
AFA76	129,881 -> 128,874	ABN14182.1	22.373	295	180	9	24	297	95	361	4.2e-06	49.3	43.05					E1 variant b [Equid gammaherpesvirus 2]
AFA76	129,881 -> 128,874	UTM04938.1	23.179	302	153	12	24	290	85	342	8.07e-06	48.5	41.72					membrane protein E1 [Equid gammaherpesvirus 2]
AFA76	129,881 -> 128,874	UTM05483.1	23.179	302	153	12	24	290	91	348	8.08e-06	48.5	41.72					membrane protein E1 [Equid gammaherpesvirus 2]
AFA76	129,881 -> 128,874	ABN14179.1	23.179	302	153	12	24	290	84	341	9.21e-06	48.1	41.72					E1 [Equid gammaherpesvirus 2]
AFA76	129,881 -> 128,874	AIU39449.1	23.588	301	151	12	24	289	85	341	1.37e-05	47.8	41.86					membrane protein E1 [Equid gammaherpesvirus 2]
AFA76	129,881 -> 128,874	UTM05248.1	22.848	302	154	12	24	290	85	342	3.78e-05	46.6	41.39					membrane protein E1 [Equid gammaherpesvirus 2]
AFA76	129,881 -> 128,874	ABN14178.1	23.179	302	153	12	24	290	85	342	9.96e-05	45.1	41.39					E1 [Equid gammaherpesvirus 2]
AFA76	129,881 -> 128,874	CAA28338.1	22.476	307	165	15	18	296	45	306	0.000412	43.1	42.67					unnamed protein product [Human betaherpesvirus 5]
AFA76	129,881 -> 128,874	ABN14183.1	21.555	283	174	10	27	289	99	353	0.000897	42.4	44.88					E1 variant b [Equid gammaherpesvirus 2]
AFA76	129,881 -> 128,874	AKI10563.1	22.591	301	160	15	18	290	45	300	0.002	41.2	43.19					envelope protein US28 [Human betaherpesvirus 5]
AFA76	129,881 -> 128,874	QIA46316.1	22.591	301	160	15	18	290	45	300	0.003	40.4	42.86					envelope protein US28 [Human betaherpesvirus 5]
AFA76	129,881 -> 128,874	AAF78286.1	22.591	301	160	15	18	290	45	300	0.004	40	42.86					G protein-coupled receptor [Human betaherpesvirus 5]
AFA76	129,881 -> 128,874	AKI09723.1	22.591	301	160	15	18	290	45	300	0.004	40	42.86					envelope protein US28 [Human betaherpesvirus 5]
AFA76	129,881 -> 128,874	AKI23423.1	22.591	301	160	15	18	290	45	300	0.004	40	42.86					envelope protein US28 [Human betaherpesvirus 5]
AFA76	129,881 -> 128,874	AQN71965.1	22.591	301	160	15	18	290	45	300	0.004	40	42.86					envelope protein US28 [Human betaherpesvirus 5]
AFA76	129,881 -> 128,874	WMN01635.1	22.591	301	160	15	18	290	45	300	0.004	40	42.86					G protein-coupled receptor [Human betaherpesvirus 5]
AFA76	129,881 -> 128,874	AAF78284.1	22.591	301	160	15	18	290	45	300	0.004	40	42.86					G protein-coupled receptor [Human betaherpesvirus 5]
AFA76	129,881 -> 128,874	QZX46017.1	22.591	301	160	15	18	290	45	300	0.004	40	42.86					envelope protein US28 [Human betaherpesvirus 5]
AFA76	129,881 -> 128,874	AQN73988.1	22.591	301	160	15	18	290	45	300	0.004	40	42.86					envelope protein US28 [Human betaherpesvirus 5]
AFA76	129,881 -> 128,874	AAF78285.1	22.591	301	160	15	18	290	45	300	0.004	40	42.86					G protein-coupled receptor [Human betaherpesvirus 5]
AFA76	129,881 -> 128,874	AAO22962.1	22.591	301	160	15	18	290	45	300	0.005	40	43.19					US28 protein [Human betaherpesvirus 5]
AFA77	130,097 -> 131,137	KAG8126523.1	53.358	268	113	4	53	313	57	319	2.03e-92	288	72.01		MATH_TRAF3 cd03777 Tumor Necrosis Factor Receptor (TNFR)-Associated Factor (TRAF) family, TRAF3 subfamily, TRAF … 143-313 4.56e-97 MATH smart00061 meprin and TRAF homology; 171-290 1.92e-08	AFA77 169 312 TRAF domain-like 2.73e-46 MATH domain 0.0028 AFA77 136 164 Trimerization domain of TRAF 3.37e-06 Trimerization domain of TRAF 0.0037		hypothetical protein E2320_021672 [Naja naja]
AFA77	130,097 -> 131,137	XP_054827953.1	51.103	272	125	2	45	313	211	477	7.89e-92	292	72.43					TNF receptor-associated factor 3 isoform X4 [Eublepharis macularius]
AFA77	130,097 -> 131,137	KFP32614.1	53.16	269	112	5	53	313	27	289	8.2e-92	286	72.12					TNF receptor-associated factor 3 [Colius striatus]
AFA77	130,097 -> 131,137	NXX13398.1	52.985	268	114	4	53	313	58	320	1.17e-91	286	71.64					TRAF3 factor [Podargus strigoides]
AFA77	130,097 -> 131,137	NWI47794.1	53.16	269	112	5	53	313	58	320	1.32e-91	286	72.49					TRAF3 factor [Picathartes gymnocephalus]
AFA77	130,097 -> 131,137	XP_006744225.2	55.242	248	102	3	73	313	9	254	1.38e-91	284	73.79					TNF receptor-associated factor 3 [Leptonychotes weddellii]
AFA77	130,097 -> 131,137	QJI07912.1	53.214	280	120	5	40	313	287	561	1.94e-91	294	70.36					TRAF3 [Anguilla japonica]
AFA77	130,097 -> 131,137	KAB1278221.1	55.242	248	102	3	73	313	9	254	2.23e-91	283	72.98					TNF receptor-associated factor 3 [Camelus dromedarius]
AFA77	130,097 -> 131,137	XP_039596907.1	52.65	283	122	4	36	313	296	571	2.39e-91	294	69.61					TNF receptor-associated factor 3 [Polypterus senegalus]
AFA77	130,097 -> 131,137	UYB76979.1	53.214	280	120	5	40	313	287	561	2.65e-91	293	70.36					TRAF3 [Anguilla japonica]
AFA77	130,097 -> 131,137	UMM52764.1	39.375	160	79	5	159	312	139	286	2.09e-31	120	59.38					protein ORF86 [Lake sturgeon herpesvirus]
AFA77	130,097 -> 131,137	WJJ61048.1	40.268	149	82	4	164	312	136	277	2.1e-30	117	56.38					ORF86 [Acipenserid herpesvirus 1]
AFA78	131,448 -> 132,464	RXM96542.1	95.562	338	15	0	1	338	1	338	0	666	98.22		no CDDs			hypothetical protein EOD39_15528 [Acipenser ruthenus]
AFA79	135,625 -> 132,850	RXM96541.1	96.667	390	13	0	227	616	1	390	0	786	98.72		no CDDs			hypothetical protein EOD39_15527 [Acipenser ruthenus]
AFA80	134,801 -> 135,954	no BLASTP hits (no filter and with Herpesvirales filter & word size of 3)													no CDDs	no other hits
AFA81	136,101 -> 136,772	RXM96540.1	97.183	213	6	0	11	223	1	213	1e-151	431	98.12		no CDDs			hypothetical protein EOD39_15526 [Acipenser ruthenus]
AFA82	138,186 -> 136,900	WJJ61011.1	36.725	403	229	8	21	410	21	410	1.77e-69	238	51.12		PHA03335 PHA03335 hypothetical protein; Provisional 44-416 6.75e-70			ORF46 [Acipenserid herpesvirus 1]
AFA82	138,186 -> 136,900	UMM52724.1	37.226	411	233	10	12	410	10	407	1.19e-64	224	51.82					protein ORF46 [Lake sturgeon herpesvirus]
AFA82	138,186 -> 136,900	YP_656714.1	33.333	378	210	13	52	416	26	374	1.56e-42	165	47.09					ORF59 [Ranid herpesvirus 1]
AFA82	138,186 -> 136,900	YP_009362408.1	30.435	391	232	11	52	421	8	379	6.7e-42	164	47.31					hypothetical protein [Ranid herpesvirus 3]
AFA82	138,186 -> 136,900	QWY26483.1	29.167	384	244	10	50	416	27	399	4.14e-39	157	46.35					hypothetical protein [Ranid herpesvirus 4]
AFA82	138,186 -> 136,900	YP_009552936.1	31.42	331	188	7	52	371	18	320	3.83e-35	145	47.13					ORF59-like protein [Bufonid herpesvirus 1]
AFA82	138,186 -> 136,900	YP_656593.1	25.862	406	250	12	51	418	13	405	7.45e-31	134	44.33					ORF85 [Ranid herpesvirus 2]
AFA82	138,186 -> 136,900	QAB08528.1	27.195	353	212	7	63	408	16	330	1.65e-30	132	43.06					ORF44 [Ictalurid herpesvirus 1]
AFA82	138,186 -> 136,900	NP_041135.1	26.912	353	213	7	63	408	16	330	2.08e-29	129	43.06					ORF44 [Ictalurid herpesvirus 1]
AFA82	138,186 -> 136,900	AVP72219.1	29.05	358	195	12	65	408	18	330	2.42e-29	128	45.81					ORF44 [Silurid herpesvirus 1]
AFA82	138,186 -> 136,900	YP_009447869.1	28.732	355	200	11	65	408	18	330	3.35e-29	128	45.63					ORF44 [black bullhead herpesvirus]
AFA82	138,186 -> 136,900	WWE94676.1	28.732	355	207	14	63	408	16	333	1.42e-23	113	44.23					ORF47 [Lates calcarifer herpesvirus]
AFA82	138,186 -> 136,900	WWE94576.1	30.241	291	168	7	126	408	70	333	2.78e-22	109	45.02					ORF47 [Lates calcarifer herpesvirus]
AFA82	138,186 -> 136,900	YP_009664584.1	26.053	380	217	11	42	408	2	330	5.5e-20	102	41.58					ORF44 [white sturgeon herpesvirus 2]
AFA82	138,186 -> 136,900	WWU01653.1	26.053	380	217	11	42	408	2	330	6.18e-20	102	41.58					ORF54 [white sturgeon herpesvirus 2]
AFA82	138,186 -> 136,900	UNP64351.1	27.559	381	210	15	54	412	5	341	2.56e-18	98.2	39.37					hypothetical protein [Salmonid herpesvirus 1]
AFA82	138,186 -> 136,900	KAJ7984132.1	39.316	117	68	2	294	408	2	117	1.16e-12	77	52.14					hypothetical protein DPEC_G00364160 [Dallia pectoralis]
AFA82	138,186 -> 136,900	KAK2811416.1	40.171	117	67	2	294	408	227	342	2.98e-12	80.9	52.14					hypothetical protein Q5P01_000211 [Channa striata]
AFA82	138,186 -> 136,900	KAJ7984117.1	39.316	117	68	2	294	408	136	251	6.16e-12	78.6	52.14					hypothetical protein DPEC_G00364010 [Dallia pectoralis]
AFA82	138,186 -> 136,900	KAE8277964.1	37.6	125	75	2	294	415	313	437	1.4e-11	79.7	53.6					hypothetical protein D5F01_LYC23961 [Larimichthys crocea]
AFA82	138,186 -> 136,900	KAJ7984174.1	39.316	117	68	2	294	408	185	300	1.7e-11	77.8	52.14					hypothetical protein DPEC_G00364580 [Dallia pectoralis]
AFA82	138,186 -> 136,900	TKS64966.1	39.815	108	63	1	294	399	313	420	1.82e-11	79	54.63					hypothetical protein D9C73_027758 [Collichthys lucidus]
AFA82	138,186 -> 136,900	KAE8277769.1	37.6	125	75	2	294	415	452	576	1.94e-11	79.7	53.6					hypothetical protein D5F01_LYC24221 [Larimichthys crocea]
AFA82	138,186 -> 136,900	KAE8277174.1	39.815	108	63	1	294	399	34	141	2.2e-11	79.7	54.63					hypothetical protein D5F01_LYC25005 [Larimichthys crocea]
AFA82	138,186 -> 136,900	TKS75751.1	37.6	125	75	2	294	415	313	437	2.22e-11	79.3	53.6					hypothetical protein D9C73_010088 [Collichthys lucidus]
AFA82	138,186 -> 136,900	KAE8278013.1	37.6	125	75	2	294	415	317	441	2.33e-11	79.3	53.6					hypothetical protein D5F01_LYC23948 [Larimichthys crocea]
AFA82	138,186 -> 136,900	ALP73380.1	44.444	81	43	1	330	408	8	88	2.83e-11	72	60.49					hypothetical protein [white sturgeon herpesvirus 2]
AFA82	138,186 -> 136,900	ALP73383.1	44.444	81	43	1	330	408	8	88	3.41e-11	71.6	60.49					hypothetical protein [white sturgeon herpesvirus 2]
AFA82	138,186 -> 136,900	KAE8287297.1	42.718	103	53	3	294	392	61	161	4.39e-10	73.9	56.31					hypothetical protein D5F01_LYC13335 [Larimichthys crocea]
AFA82	138,186 -> 136,900	KAK2811914.1	37.736	106	64	1	294	397	288	393	9.1e-09	70.5	50.94					hypothetical protein Q5P01_000136 [Channa striata]
AFA82	138,186 -> 136,900	MEQ2186743.1	35.897	117	70	3	294	408	34	147	2.53e-08	67	52.14					hypothetical protein [Goodea atripinnis]
AFA82	138,186 -> 136,900	WJJ61011.1	36.725	403	229	8	21	410	21	410	2.75e-73	238	51.12					ORF46 [Acipenserid herpesvirus 1]
AFA82	138,186 -> 136,900	UMM52724.1	37.226	411	233	10	12	410	10	407	1.85e-68	224	51.82					protein ORF46 [Lake sturgeon herpesvirus]
AFA82	138,186 -> 136,900	YP_656714.1	33.333	378	210	13	52	416	26	374	2.42e-46	165	47.09					ORF59 [Ranid herpesvirus 1]
AFA82	138,186 -> 136,900	YP_009362408.1	30.435	391	232	11	52	421	8	379	1.04e-45	164	47.31					hypothetical protein [Ranid herpesvirus 3]
AFA82	138,186 -> 136,900	QWY26483.1	29.167	384	244	10	50	416	27	399	6.44e-43	157	46.35					hypothetical protein [Ranid herpesvirus 4]
AFA82	138,186 -> 136,900	YP_009552936.1	31.42	331	188	7	52	371	18	320	5.95e-39	145	47.13					ORF59-like protein [Bufonid herpesvirus 1]
AFA82	138,186 -> 136,900	YP_656593.1	25.862	406	250	12	51	418	13	405	1.16e-34	134	44.33					ORF85 [Ranid herpesvirus 2]
AFA82	138,186 -> 136,900	QAB08528.1	27.195	353	212	7	63	408	16	330	2.56e-34	132	43.06					ORF44 [Ictalurid herpesvirus 1]
AFA82	138,186 -> 136,900	NP_041135.1	26.912	353	213	7	63	408	16	330	3.23e-33	129	43.06					ORF44 [Ictalurid herpesvirus 1]
AFA82	138,186 -> 136,900	AVP72219.1	29.05	358	195	12	65	408	18	330	3.76e-33	128	45.81					ORF44 [Silurid herpesvirus 1]
AFA82	138,186 -> 136,900	YP_009447869.1	28.732	355	200	11	65	408	18	330	5.21e-33	128	45.63					ORF44 [black bullhead herpesvirus]
AFA82	138,186 -> 136,900	WWE94676.1	28.732	355	207	14	63	408	16	333	2.21e-27	113	44.23					ORF47 [Lates calcarifer herpesvirus]
AFA82	138,186 -> 136,900	WWE94576.1	30.241	291	168	7	126	408	70	333	4.32e-26	109	45.02					ORF47 [Lates calcarifer herpesvirus]
AFA82	138,186 -> 136,900	YP_009664584.1	26.053	380	217	11	42	408	2	330	8.54e-24	102	41.58					ORF44 [white sturgeon herpesvirus 2]
AFA82	138,186 -> 136,900	WWU01653.1	26.053	380	217	11	42	408	2	330	9.6e-24	102	41.58					ORF54 [white sturgeon herpesvirus 2]
AFA82	138,186 -> 136,900	UNP64351.1	27.559	381	210	15	54	412	5	341	3.98e-22	98.2	39.37					hypothetical protein [Salmonid herpesvirus 1]
AFA82	138,186 -> 136,900	DBA46540.1	39.837	123	60	4	294	408	363	479	2.85e-17	85.5	54.47					TPA: Protocad44 [Herpesvirus betta183851]
AFA82	138,186 -> 136,900	ALP73380.1	44.444	81	43	1	330	408	8	88	4.4e-15	72	60.49					hypothetical protein [white sturgeon herpesvirus 2]
AFA82	138,186 -> 136,900	ALP73383.1	44.444	81	43	1	330	408	8	88	5.3e-15	71.6	60.49					hypothetical protein [white sturgeon herpesvirus 2]
AFA83	138,031 -> 140,688	RXM96539.1	98.216	841	15	0	1	841	1	841	0	1719	98.57		no CDDs			hypothetical protein EOD39_15525 [Acipenser ruthenus]
AFA83	138,031 -> 140,688	UMM52725.1	28.392	877	548	27	7	845	11	845	1.43e-92	324	48.12					protein ORF47 [Lake sturgeon herpesvirus]
AFA83	138,031 -> 140,688	WJJ61012.1	28.571	882	548	31	3	845	7	845	4.75e-90	317	48.75					ORF47 [Acipenserid herpesvirus 1]
AFA83	138,031 -> 140,688	YP_656713.1	22.002	859	568	28	26	843	27	824	4.97e-23	119	40.16					ORF58 [Ranid herpesvirus 1]
AFA83	138,031 -> 140,688	YP_009362409.1	20.972	720	475	26	154	844	150	804	3.48e-10	78.2	37.78					putative isomerase motif protein [Ranid herpesvirus 3]
AFA83	138,031 -> 140,688	UMM52725.1	28.392	877	548	27	7	845	11	845	2.22e-96	324	48.12					protein ORF47 [Lake sturgeon herpesvirus]
AFA83	138,031 -> 140,688	WJJ61012.1	28.571	882	548	31	3	845	7	845	7.38e-94	317	48.75					ORF47 [Acipenserid herpesvirus 1]
AFA83	138,031 -> 140,688	YP_009552937.1	24.238	689	414	29	200	853	207	822	2.58e-27	120	42.53					ORF58-like protein [Bufonid herpesvirus 1]
AFA83	138,031 -> 140,688	YP_656713.1	22.002	859	568	28	26	843	27	824	7.72e-27	119	40.16					ORF58 [Ranid herpesvirus 1]
AFA83	138,031 -> 140,688	YP_009362409.1	20.972	720	475	26	154	844	150	804	5.4e-14	78.2	37.78					putative isomerase motif protein [Ranid herpesvirus 3]
AFA83	138,031 -> 140,688	QWY26482.1	19.545	747	500	21	139	862	156	824	4.4e-12	71.6	36.28					hypothetical protein [Ranid herpesvirus 4]
AFA83	138,031 -> 140,688	QAB08527.1	22.238	715	396	33	206	844	199	829	1.56e-08	60.5	37.2					ORF43 [Ictalurid herpesvirus 1]
AFA83	138,031 -> 140,688	WWU01446.1	21.253	894	510	42	14	824	7	789	3.68e-06	52.8	37.58					ORF53 [white sturgeon herpesvirus 2]
AFA83	138,031 -> 140,688	WWU01342.1	21.253	894	510	42	14	824	7	789	4e-06	52.4	37.58					ORF53 [white sturgeon herpesvirus 2]
AFA83	138,031 -> 140,688	YP_009664583.1	21.253	894	510	42	14	824	32	814	5.77e-06	52	37.58					ORF43 [white sturgeon herpesvirus 2]
AFA83	138,031 -> 140,688	YP_001096123.1	20.18	555	361	17	25	540	14	525	2.36e-05	50.1	36.04					unnamed protein product [Cyprinid herpesvirus 3]
AFA83	138,031 -> 140,688	AOO32493.1	20.18	555	361	17	25	540	14	525	2.66e-05	49.7	36.04					protein ORF88 [Cyprinid herpesvirus 3]
AFA83	138,031 -> 140,688	AOO32652.1	20.18	555	361	17	25	540	14	525	2.71e-05	49.7	36.04					protein ORF88 [Cyprinid herpesvirus 3]
AFA83	138,031 -> 140,688	QAU54973.1	20.646	557	358	19	25	540	14	527	9.08e-05	48.1	36.62					protein ORF88 [Cyprinid herpesvirus 3]
AFA83	138,031 -> 140,688	YP_656592.1	20.762	761	480	31	142	865	188	862	0.000104	47.8	36.93					ORF84 [Ranid herpesvirus 2]
AFA83	138,031 -> 140,688	NP_041134.1	23.25	400	236	20	479	844	467	829	0.002	43.9	39.75					ORF43 [Ictalurid herpesvirus 1]
AFA83	138,031 -> 140,688	WWE94575.1	22.615	283	184	10	24	294	10	269	0.004	42.7	41.34					ORF46 [Lates calcarifer herpesvirus]
AFA83	138,031 -> 140,688	YP_009447868.1	22.762	391	217	17	25	362	29	387	0.004	42.4	38.62					ORF43 [black bullhead herpesvirus]
AFA83	138,031 -> 140,688	UNP64350.1	21.845	412	267	15	472	856	492	875	0.005	42.4	37.62					hypothetical protein [Salmonid herpesvirus 1]
AFA83	138,031 -> 140,688	DBA59408.1	22.997	387	246	14	477	837	472	832	0.007	42	38.76					TPA: ORF43 [Latid herpesvirus 1]
AFA83	138,031 -> 140,688	WWE94675.1	23.155	393	238	15	477	837	451	811	0.009	41.6	38.68					ORF46 [Lates calcarifer herpesvirus]
AFA83	138,031 -> 140,688	AVP72218.1	22.955	379	231	16	25	362	29	387	0.024	40	39.84					ORF43 [Silurid herpesvirus 1]
AFA84	141,942 -> 140,875	WWE94573.1	25.926	216	121	8	13	225	18	197	0.000135	44.7	38.89		no CDDs			ORF44 [Lates calcarifer herpesvirus]
AFA84	141,942 -> 140,875	WWE94673.1	27.778	162	95	7	13	171	18	160	0.000809	42.4	45.06					ORF44 [Lates calcarifer herpesvirus]
AFA84	141,942 -> 140,875	NP_041132.1	26.857	175	103	7	1	167	1	158	0.009	39.3	40.57					ORF41 [Ictalurid herpesvirus 1]
AFA84	141,942 -> 140,875	QAB08525.1	28.689	122	73	3	50	171	55	162	0.019	38.1	40.98					ORF41 [Ictalurid herpesvirus 1]
AFA85	141,941 -> 142,567	no BLASTP hits (no filter and with Herpesvirales filter & word size of 3)													no CDDs	no other hits
AFA86	144,421 -> 142,643	WJJ61016.1	38.596	57	35	0	96	152	98	154	0.006	41.2	54.39		no CDDs			ORF51 [Acipenserid herpesvirus 1]
AFA86	144,421 -> 142,643	UMM52729.1	35.088	57	37	0	96	152	100	156	0.033	38.9	54.39					protein ORF51 [Lake sturgeon herpesvirus]
AFA87	145,115 -> 144,333	WJJ61017.1	25.366	205	147	3	5	208	9	208	4.78e-15	74.7	48.29		no CDDs	supfam.org: AFA87 38 143 Spectrin repeat 3.66e-02 Spectrin repeat 0.036		ORF52 [Acipenserid herpesvirus 1]
AFA87	145,115 -> 144,333	UMM52730.1	23.558	208	154	3	5	208	2	208	3.61e-12	66.6	46.15					protein ORF52 [Lake sturgeon herpesvirus]
AFA87	145,115 -> 144,333	YP_656710.1	22.667	150	111	1	67	211	64	213	9.97e-05	44.3	48					ORF55 [Ranid herpesvirus 1]
																		The descriptions directly below have multiple alignments and have not been aligned with their accession number - see column B for guidance.
AFA88	149,002 -> 145,118	WNR62147.1	100	1294	0	0	1	1294	1	1294	0	2712	100			supfam.org: AFA88 1075 1115 Arabinanase/levansucrase/invertase 2.90e-03 TM1225-like predicted glycosylases 0.053		major capsid protein [Acipenser herpesvirus 3]
AFA88	149,002 -> 145,118	UMM52731.1	29.897	1261	748	34	52	1278	48	1206	2.56e-144	481	45.92					major capsid protein [Lake sturgeon herpesvirus]
AFA88	149,002 -> 145,118	WNR62132.1	100	164	0	0	626	789	1	164	8.01e-108	348	100					major capsid protein [Acipenser herpesvirus 3]
AFA88	149,002 -> 145,118	WNR62137.1	98.171	164	3	0	626	789	1	164	1.89e-105	342	98.78					major capsid protein [Acipenser herpesvirus 3]
AFA88	149,002 -> 145,118	WNR62139.1	96.951	164	5	0	626	789	1	164	1.37e-104	339	99.39					major capsid protein [Acipenser herpesvirus 3]
AFA88	149,002 -> 145,118	WNR62138.1	96.951	164	5	0	626	789	1	164	2.61e-104	338	98.78					major capsid protein [Acipenser herpesvirus 3]
AFA88	149,002 -> 145,118	WNR62142.1	95.122	164	8	0	626	789	1	164	3.93e-103	335	98.78					major capsid protein [Acipenser herpesvirus 3]
AFA88	149,002 -> 145,118	WJJ61018.1	30.331	755	471	18	52	775	48	778	4.6e-92	336	48.87					major capsid protein [Acipenserid herpesvirus 1]
AFA88	149,002 -> 145,118	WJJ61018.1	34.097	393	215	10	903	1278	838	1203	3.73e-48	202	50.38					major capsid protein [Acipenserid herpesvirus 1]
AFA88	149,002 -> 145,118	UKB92887.1	30.4	750	477	17	52	775	48	778	7.08e-92	335	48.67					major capsid protein [Lake sturgeon herpesvirus]
AFA88	149,002 -> 145,118	UKB92887.1	34.097	393	215	10	903	1278	838	1203	3.7e-48	202	50.38					major capsid protein [Tiger shark herpes-like virus]
AFA88	149,002 -> 145,118	WAS29284.1	30.066	755	474	20	52	774	48	780	2.33e-84	314	48.08					ORF42 [Lates calcarifer herpesvirus]
AFA88	149,002 -> 145,118	WAS29284.1	35.326	368	224	7	913	1278	853	1208	4.29e-50	208	52.72					ORF42 [Lates calcarifer herpesvirus]
AFA88	149,002 -> 145,118	UFP63457.1	23.742	1331	856	41	53	1281	77	1350	2.62e-79	300	41.77					major capsid protein [Acipenser herpesvirus 2]
AFA88	149,002 -> 145,118	WWE94671.1	26.997	726	459	16	86	778	62	749	1.2e-67	263	44.49					major capsid protein [white sturgeon herpesvirus 2]
AFA88	149,002 -> 145,118	WWE94671.1	31.759	381	209	11	908	1277	798	1138	1.66e-40	177	49.34					ORF39 [Ictalurid herpesvirus 1]
AFA88	149,002 -> 145,118	WWE94571.1	27.114	745	468	19	86	797	62	764	1.21e-66	259	44.7					ORF39 [Ictalurid herpesvirus 1]
AFA88	149,002 -> 145,118	WWE94571.1	31.759	381	209	11	908	1277	798	1138	1.66e-40	177	49.34					major capsid protein [Silurid herpesvirus 1]
AFA88	149,002 -> 145,118	WNR62152.1	26.621	725	453	21	86	773	62	744	1.08e-57	232	44.83					ORF39 [black bullhead herpesvirus]
AFA88	149,002 -> 145,118	WNR62152.1	28.191	376	234	10	910	1282	798	1140	3.12e-31	147	46.54					ORF80 [Ranid herpesvirus 2]
AFA88	149,002 -> 145,118	ALP73387.1	26.556	723	452	21	86	771	62	742	1.42e-56	228	44.54
AFA88	149,002 -> 145,118	ALP73387.1	29.024	379	227	11	910	1282	798	1140	3.67e-31	147	46.44
AFA88	149,002 -> 145,118	QAB08523.1	25.841	743	470	22	67	771	30	729	1.74e-53	218	44.15
AFA88	149,002 -> 145,118	QAB08523.1	27.937	383	230	9	900	1275	773	1116	6.26e-33	152	46.21
AFA88	149,002 -> 145,118	NP_041130.1	26.393	754	452	25	67	771	30	729	4.64e-53	217	43.37
AFA88	149,002 -> 145,118	NP_041130.1	27.614	373	224	9	910	1275	783	1116	1.33e-32	152	46.38
AFA88	149,002 -> 145,118	AVP72214.1	26.308	707	447	20	67	731	30	704	3.36e-52	214	44.13
AFA88	149,002 -> 145,118	AVP72214.1	27.669	459	284	13	827	1275	696	1116	5.54e-34	156	44.88
AFA88	149,002 -> 145,118	YP_009447864.1	26.543	648	408	17	67	678	30	645	1.45e-51	212	44.91
AFA88	149,002 -> 145,118	YP_009447864.1	28.533	375	224	10	907	1275	780	1116	1.94e-33	154	47.47
AFA88	149,002 -> 145,118	YP_656588.1	26.347	668	449	16	34	675	16	666	5.77e-51	211	43.71
AFA88	149,002 -> 145,118	YP_656588.1	31.217	378	224	7	916	1276	960	1318	3.4e-38	170	47.62
AFA88	149,002 -> 145,118	WNR62147.1	100	1294	0	0	1	1294	1	1294	0	2712	100					major capsid protein [Acipenser herpesvirus 3]
AFA88	149,002 -> 145,118	UMM52731.1	29.897	1261	748	34	52	1278	48	1206	3.98e-148	481	45.92					major capsid protein [Lake sturgeon herpesvirus]
AFA88	149,002 -> 145,118	WNR62132.1	100	164	0	0	626	789	1	164	1.24e-111	348	100					major capsid protein [Acipenser herpesvirus 3]
AFA88	149,002 -> 145,118	WNR62137.1	98.171	164	3	0	626	789	1	164	2.93e-109	342	98.78					major capsid protein [Acipenser herpesvirus 3]
AFA88	149,002 -> 145,118	WNR62139.1	96.951	164	5	0	626	789	1	164	2.12e-108	339	99.39					major capsid protein [Acipenser herpesvirus 3]
AFA88	149,002 -> 145,118	WNR62138.1	96.951	164	5	0	626	789	1	164	4.05e-108	338	98.78					major capsid protein [Acipenser herpesvirus 3]
AFA88	149,002 -> 145,118	WNR62142.1	95.122	164	8	0	626	789	1	164	6.1e-107	335	98.78					major capsid protein [Acipenser herpesvirus 3]
AFA88	149,002 -> 145,118	WJJ61018.1	30.331	755	471	18	52	775	48	778	7.15e-96	336	48.87					major capsid protein [Acipenserid herpesvirus 1]
AFA88	149,002 -> 145,118	WJJ61018.1	34.097	393	215	10	903	1278	838	1203	5.8e-52	202	50.38					major capsid protein [Acipenserid herpesvirus 1]
AFA88	149,002 -> 145,118	UKB92887.1	30.4	750	477	17	52	775	48	778	1.1e-95	335	48.67					major capsid protein [Lake sturgeon herpesvirus]
AFA88	149,002 -> 145,118	UKB92887.1	34.097	393	215	10	903	1278	838	1203	5.75e-52	202	50.38					major capsid protein [Tiger shark herpes-like virus]
AFA88	149,002 -> 145,118	WAS29284.1	30.066	755	474	20	52	774	48	780	3.61e-88	314	48.08					ORF42 [Lates calcarifer herpesvirus]
AFA88	149,002 -> 145,118	WAS29284.1	35.326	368	224	7	913	1278	853	1208	6.66e-54	208	52.72					ORF42 [Lates calcarifer herpesvirus]
AFA88	149,002 -> 145,118	UFP63457.1	23.742	1331	856	41	53	1281	77	1350	4.07e-83	300	41.77					major capsid protein [Acipenser herpesvirus 2]
AFA88	149,002 -> 145,118	WWE94671.1	26.997	726	459	16	86	778	62	749	1.87e-71	263	44.49					major capsid protein [white sturgeon herpesvirus 2]
AFA88	149,002 -> 145,118	WWE94671.1	31.759	381	209	11	908	1277	798	1138	2.58e-44	177	49.34					ORF39 [Ictalurid herpesvirus 1]
AFA88	149,002 -> 145,118	WWE94571.1	27.114	745	468	19	86	797	62	764	1.88e-70	259	44.7					ORF39 [Ictalurid herpesvirus 1]
AFA88	149,002 -> 145,118	WWE94571.1	31.759	381	209	11	908	1277	798	1138	2.58e-44	177	49.34					major capsid protein [Silurid herpesvirus 1]
AFA88	149,002 -> 145,118	WNR62152.1	26.621	725	453	21	86	773	62	744	1.67e-61	232	44.83					ORF39 [black bullhead herpesvirus]
AFA88	149,002 -> 145,118	WNR62152.1	28.191	376	234	10	910	1282	798	1140	4.85e-35	147	46.54					ORF80 [Ranid herpesvirus 2]
AFA88	149,002 -> 145,118	ALP73387.1	26.556	723	452	21	86	771	62	742	2.2e-60	228	44.54					major capsid subunit [Salmonid herpesvirus 1]
AFA88	149,002 -> 145,118	ALP73387.1	29.024	379	227	11	910	1282	798	1140	5.71e-35	147	46.44					hypothetical protein [Ranid herpesvirus 3]
AFA88	149,002 -> 145,118	QAB08523.1	25.841	743	470	22	67	771	30	729	2.7e-57	218	44.15					hypothetical protein [Ranid herpesvirus 4]
AFA88	149,002 -> 145,118	QAB08523.1	27.937	383	230	9	900	1275	773	1116	9.73e-37	152	46.21					putative major capsid protein [white sturgeon herpesvirus 2]
AFA88	149,002 -> 145,118	NP_041130.1	26.393	754	452	25	67	771	30	729	7.21e-57	217	43.37					putative major capsid protein [white sturgeon herpesvirus 2]
AFA88	149,002 -> 145,118	NP_041130.1	27.614	373	224	9	910	1275	783	1116	2.07e-36	152	46.38					major capsid protein [white sturgeon herpesvirus 2]
AFA88	149,002 -> 145,118	AVP72214.1	26.308	707	447	20	67	731	30	704	5.22e-56	214	44.13					putative major capsid protein [white sturgeon herpesvirus 2]
AFA88	149,002 -> 145,118	AVP72214.1	27.669	459	284	13	827	1275	696	1116	8.61e-38	156	44.88					ORF39 [white sturgeon herpesvirus 2]
AFA88	149,002 -> 145,118	YP_009447864.1	26.543	648	408	17	67	678	30	645	2.25e-55	212	44.91					major capsid protein [Anguillid herpesvirus 1]
AFA88	149,002 -> 145,118	YP_009447864.1	28.533	375	224	10	907	1275	780	1116	3.01e-37	154	47.47					major capsid protein [Anguillid herpesvirus 1]
AFA88	149,002 -> 145,118	YP_656588.1	26.347	668	449	16	34	675	16	666	8.96e-55	211	43.71					ORF54-like protein [Bufonid herpesvirus 1]
AFA88	149,002 -> 145,118	YP_656588.1	31.217	378	224	7	916	1276	960	1318	5.28e-42	170	47.62					ORF54 [Ranid herpesvirus 1]
AFA88	149,002 -> 145,118	UNP64346.1	25.722	727	471	19	85	772	91	787	2.18e-52	203	43.6					major capsid protein [Cyprinid herpesvirus 1]
AFA88	149,002 -> 145,118	UNP64346.1	30.986	355	201	11	930	1278	869	1185	2.77e-33	141	46.76					unnamed protein product [Cyprinid herpesvirus 3]
AFA88	149,002 -> 145,118	YP_009362419.1	24.214	636	416	17	34	627	20	631	2.2e-51	201	43.4					major capsid protein [Cyprinid herpesvirus 2]
AFA88	149,002 -> 145,118	YP_009362419.1	29.976	417	257	15	899	1293	1034	1437	6.04e-37	154	48.92					TPA: MCP97 [Herpesvirus betta183851]
AFA88	149,002 -> 145,118	QWY26478.1	24.365	669	457	18	37	678	19	665	2.49e-46	184	43.65					mcp [Herpesvirus DDDp]
AFA88	149,002 -> 145,118	QWY26478.1	29.577	426	258	13	878	1293	909	1302	1.1e-37	156	47.18					major capsid protein [Cyprinid herpesvirus 5]
AFA88	149,002 -> 145,118	WWU01648.1	27.731	476	312	12	86	549	62	517	1.26e-45	181	46.85					major capsid protein [Cyprinid herpesvirus 5]
AFA88	149,002 -> 145,118	WWU01648.1	30.469	384	219	12	908	1282	849	1193	1.07e-36	152	46.61
AFA88	149,002 -> 145,118	WWU01648.1	24.096	166	112	3	554	714	594	750	3.04e-06	53.5	42.77
AFA88	149,002 -> 145,118	WWU01442.1	27.731	476	312	12	86	549	62	517	1.5e-45	181	46.85
AFA88	149,002 -> 145,118	WWU01442.1	30.469	384	219	12	908	1282	843	1187	8.66e-37	153	46.61
AFA88	149,002 -> 145,118	WWU01442.1	24.096	166	112	3	554	714	588	744	3.11e-06	53.5	42.77
AFA88	149,002 -> 145,118	ALP73389.1	27.731	476	312	12	86	549	62	517	1.6e-45	181	46.85
AFA88	149,002 -> 145,118	ALP73389.1	29.948	384	221	12	908	1282	841	1185	3.42e-36	151	46.35
AFA88	149,002 -> 145,118	ALP73389.1	23.176	233	154	5	566	793	597	809	2.13e-07	57.4	40.34
AFA88	149,002 -> 145,118	WWU01338.1	27.731	476	312	12	86	549	62	517	1.6e-45	181	46.85
AFA88	149,002 -> 145,118	WWU01338.1	30.469	384	219	12	908	1282	846	1190	1.02e-36	152	46.61
AFA88	149,002 -> 145,118	WWU01338.1	24.096	166	112	3	554	714	591	747	3.22e-06	53.5	42.77
AFA88	149,002 -> 145,118	YP_009664579.1	27.731	476	312	12	86	549	62	517	1.62e-45	181	46.85
AFA88	149,002 -> 145,118	YP_009664579.1	30.469	384	219	12	908	1282	845	1189	9.87e-37	153	46.61
AFA88	149,002 -> 145,118	YP_009664579.1	24.096	166	112	3	554	714	591	747	3.19e-06	53.5	42.77
AFA88	149,002 -> 145,118	APD76268.1	26.631	567	375	17	55	608	51	589	1.84e-44	178	44.44
AFA88	149,002 -> 145,118	APD76268.1	34.4	125	79	2	916	1038	883	1006	5.33e-11	69.3	48.8
AFA88	149,002 -> 145,118	YP_003358243.1	26.631	567	375	17	55	608	51	589	1.92e-44	178	44.44
AFA88	149,002 -> 145,118	YP_003358243.1	34.4	125	79	2	916	1038	883	1006	5.56e-11	69.3	48.8
AFA88	149,002 -> 145,118	YP_009552946.1	28.03	528	349	13	94	608	83	592	6.46e-44	176	42.99
AFA88	149,002 -> 145,118	YP_009552946.1	27.123	424	275	11	858	1265	871	1276	2.72e-35	148	44.81
AFA88	149,002 -> 145,118	YP_656709.1	26.829	615	361	20	17	595	19	580	4.91e-41	167	42.6
AFA88	149,002 -> 145,118	YP_656709.1	28.283	396	264	9	897	1282	932	1317	3.37e-39	161	47.22
AFA88	149,002 -> 145,118	YP_007003755.1	25.244	614	401	19	54	632	39	629	1.89e-37	155	42.35
AFA88	149,002 -> 145,118	YP_007003755.1	26.935	323	214	10	915	1225	887	1199	1.74e-16	87	43.65
AFA88	149,002 -> 145,118	YP_001096127.1	23.789	681	436	22	54	698	39	672	2.1e-33	142	40.68
AFA88	149,002 -> 145,118	YP_001096127.1	33.065	124	80	2	914	1035	889	1011	2.74e-11	70.1	50
AFA88	149,002 -> 145,118	YP_007003911.1	23.383	603	412	19	54	627	39	620	2.56e-33	142	41.46
AFA88	149,002 -> 145,118	YP_007003911.1	36.29	124	76	2	914	1035	882	1004	9.41e-12	71.6	48.39
AFA88	149,002 -> 145,118	DBA46552.1	30.508	354	182	17	913	1248	796	1103	2.83e-25	115	44.35
AFA88	149,002 -> 145,118	DBA46552.1	22.5	600	377	22	52	611	19	570	2.7e-15	83.2	38.67
AFA88	149,002 -> 145,118	WIM37053.1	25.543	368	227	6	908	1267	872	1200	2.23e-24	112	41.3
AFA88	149,002 -> 145,118	WIM37053.1	23.426	683	399	29	51	682	85	694	1.09e-20	100	38.95
AFA88	149,002 -> 145,118	QIJ69891.1	25.309	162	119	2	124	284	3	163	4.88e-10	62	46.3
AFA88	149,002 -> 145,118	QIJ69892.1	25.309	162	119	2	124	284	3	163	6.43e-10	61.6	46.3
AFA89	149,708 -> 148,989	UMM52732.1	21.053	171	131	2	11	181	10	176	0.055	33.5	40.94		no CDDs			protein ORF54 [Lake sturgeon herpesvirus]
AFA89	149,708 -> 148,989	WJJ61019.1	20.994	181	139	2	1	181	1	177	0.066	33.1	39.23					ORF54 [Acipenserid herpesvirus 1]
AFA90	149,710 -> 151,773	RXM96538.1	98.544	687	10	0	1	687	1	687	0	1389	98.98		no CDDs			hypothetical protein EOD39_15524 [Acipenser ruthenus]
AFA90	149,710 -> 151,773	UKB92878.1	31.661	578	342	12	81	653	84	613	1.32e-83	288	51.21					protein Allo37 [Acipenserid herpesvirus 1]
AFA90	149,710 -> 151,773	UMM52733.1	30.969	578	348	12	81	653	82	613	2.65e-82	285	51.21					protein Allo37 [Lake sturgeon herpesvirus]
AFA90	149,710 -> 151,773	WAS29278.1	30.106	661	388	18	12	653	6	611	5.05e-80	279	49.17					protein Allo37 [Lake sturgeon herpesvirus]
AFA90	149,710 -> 151,773	YP_656707.1	23.697	633	428	20	37	657	34	623	9.04e-25	122	42.5					ORF52 [Ranid herpesvirus 1]
AFA90	149,710 -> 151,773	YP_009362423.1	25.161	310	195	7	75	374	78	360	2.14e-17	100	43.23					hypothetical protein [Ranid herpesvirus 3]
AFA90	149,710 -> 151,773	YP_009362423.1	28.571	133	88	3	522	650	529	658	0.004	54.3	44.36
AFA90	149,710 -> 151,773	YP_009552948.1	21.842	380	269	8	4	379	20	375	2.56e-13	87	42.89					ORF52-like protein [Bufonid herpesvirus 1]
AFA90	149,710 -> 151,773	QWY26476.1	19.048	588	421	16	97	671	103	648	1.01e-09	75.5	37.24					hypothetical protein [Ranid herpesvirus 4]
AFA90	149,710 -> 151,773	YP_001096125.1	20.157	635	397	20	81	658	113	694	2.06e-08	71.6	37.01					unnamed protein product [Cyprinid herpesvirus 3]
AFA90	149,710 -> 151,773	AIC32445.1	20.157	635	397	20	81	658	113	694	2.69e-08	71.2	37.01					ORF90L [Cyprinid herpesvirus 3]
AFA90	149,710 -> 151,773	YP_007003753.1	20.259	617	418	18	81	658	90	671	5.27e-08	70.1	38.41					protein Allo37 [Cyprinid herpesvirus 1]
AFA90	149,710 -> 151,773	YP_656586.1	21.683	309	216	8	97	402	100	385	4.37e-06	63.9	37.86					ORF78 [Ranid herpesvirus 2]
AFA90	149,710 -> 151,773	YP_003358239.2	19.586	531	363	20	145	651	155	645	1.04e-05	62.8	38.98					protein Allo37 [Anguillid herpesvirus 1]
AFA90	149,710 -> 151,773	YP_007003909.1	19.88	664	417	25	81	677	110	725	0.000143	59.3	39.01					protein Allo37 [Cyprinid herpesvirus 2]
AFA90	149,710 -> 151,773	DBA46550.1	21.985	655	384	22	97	666	80	692	0.000296	58.2	37.1					TPA: Portal [Herpesvirus betta183851]
AFA90	149,710 -> 151,773	KAK2811420.1	26.113	337	198	16	345	657	409	718	0.008	53.5	44.51					hypothetical protein Q5P01_000215 [Channa striata]
AFA90	149,710 -> 151,773	QAU54812.1	19.88	664	415	26	81	677	109	722	0.02	52.4	38.7					protein Allo37 [Cyprinid herpesvirus 2]
AFA90	149,710 -> 151,773	KAE8277968.1	25.444	169	111	6	503	660	267	431	0.022	52	48.52					hypothetical protein D5F01_LYC23965 [Larimichthys crocea]
AFA90	149,710 -> 151,773	KAE8278017.1	25.444	169	111	6	503	660	558	722	0.022	52	48.52					hypothetical protein D5F01_LYC23952 [Larimichthys crocea]
AFA90	149,710 -> 151,773	TKS64969.1	25.444	169	111	6	503	660	558	722	0.024	52	48.52					hypothetical protein D9C73_027761 [Collichthys lucidus]
AFA90	149,710 -> 151,773	KAE8277467.1	25.444	169	111	6	503	660	519	683	0.03	51.6	48.52					hypothetical protein D5F01_LYC24594 [Larimichthys crocea]
AFA90	149,710 -> 151,773	TKS76532.1	25.444	169	111	6	503	660	730	894	0.033	51.6	48.52					hypothetical protein D9C73_010621 [Collichthys lucidus]
AFA90	149,710 -> 151,773	UKB92878.1	31.661	578	342	12	81	653	84	613	2.05e-87	288	51.21					protein Allo37 [Acipenserid herpesvirus 1]
AFA90	149,710 -> 151,773	UMM52733.1	30.969	578	348	12	81	653	82	613	4.12e-86	285	51.21					protein Allo37 [Lake sturgeon herpesvirus]
AFA90	149,710 -> 151,773	WAS29278.1	30.106	661	388	18	12	653	6	611	7.85e-84	279	49.17					protein Allo37 [Lake sturgeon herpesvirus]
AFA90	149,710 -> 151,773	YP_656707.1	23.697	633	428	20	37	657	34	623	1.4e-28	122	42.5					ORF52 [Ranid herpesvirus 1]
AFA90	149,710 -> 151,773	YP_009362423.1	25.161	310	195	7	75	374	78	360	3.33e-21	100	43.23					hypothetical protein [Ranid herpesvirus 3]
AFA90	149,710 -> 151,773	YP_009362423.1	28.571	133	88	3	522	650	529	658	6.81e-07	54.3	44.36					ORF52-like protein [Bufonid herpesvirus 1]
AFA90	149,710 -> 151,773	YP_009552948.1	21.842	380	269	8	4	379	20	375	3.98e-17	87	42.89					ORF78 [Ranid herpesvirus 2]
AFA90	149,710 -> 151,773	YP_009552948.1	25.157	159	112	5	502	657	486	640	6.41e-08	57.8	47.17					hypothetical protein [Ranid herpesvirus 4]
AFA90	149,710 -> 151,773	YP_656586.1	19.631	596	392	19	97	657	100	643	6.48e-14	77	36.24					hypothetical protein [Salmonid herpesvirus 1]
AFA90	149,710 -> 151,773	QWY26476.1	19.048	588	421	16	97	671	103	648	1.57e-13	75.5	37.24					unnamed protein product [Cyprinid herpesvirus 3]
AFA90	149,710 -> 151,773	UNP64344.1	21.864	558	378	21	78	614	60	580	3.41e-13	74.7	40.14					protein Allo37 [Cyprinid herpesvirus 3]
AFA90	149,710 -> 151,773	YP_001096125.1	20.157	635	397	20	81	658	113	694	3.19e-12	71.6	37.01					ORF90L [Cyprinid herpesvirus 3]
AFA90	149,710 -> 151,773	QAU54975.1	20	635	403	20	81	658	113	699	3.46e-12	71.6	37.48					protein Allo37 [Cyprinid herpesvirus 1]
AFA90	149,710 -> 151,773	AIC32445.1	20.157	635	397	20	81	658	113	694	4.17e-12	71.2	37.01					protein Allo37 [Cyprinid herpesvirus 3]
AFA90	149,710 -> 151,773	YP_007003753.1	20.259	617	418	18	81	658	90	671	8.18e-12	70.1	38.41					ORF37 [white sturgeon herpesvirus 2]
AFA90	149,710 -> 151,773	AOO32654.1	20	635	398	21	81	658	113	694	1.08e-11	70.1	37.48					ORF47 [white sturgeon herpesvirus 2]
AFA90	149,710 -> 151,773	YP_009664577.1	21.208	679	438	25	5	661	7	610	3.04e-11	68.2	38.59					protein Allo37 [Anguillid herpesvirus 1]
AFA90	149,710 -> 151,773	WWU01336.1	21.037	656	440	22	20	661	7	598	4.61e-11	67.8	38.41					protein Allo37 [Anguillid herpesvirus 1]
AFA90	149,710 -> 151,773	QRM16917.1	19.586	531	363	20	145	651	155	645	1.29e-09	63.2	38.98					Allo37 [Silurid herpesvirus 1]
AFA90	149,710 -> 151,773	YP_003358239.2	19.586	531	363	20	145	651	155	645	1.61e-09	62.8	38.98					hypothetical protein [Cyprinid herpesvirus 2]
AFA90	149,710 -> 151,773	AVP72212.1	21.452	620	386	26	39	614	2	564	2.64e-09	62	38.87					Allo37 [Cyprinid herpesvirus 2]
AFA90	149,710 -> 151,773	AKC02036.1	20.03	664	416	25	81	677	108	723	9.9e-09	60.5	39.01					Allo37 protein [Cyprinid herpesvirus 2]
AFA90	149,710 -> 151,773	AMB21659.1	20.03	664	416	25	81	677	110	725	9.91e-09	60.5	39.01					protein Allo37 [Cyprinid herpesvirus 2]
AFA90	149,710 -> 151,773	QIM55257.1	20.03	664	416	25	81	677	108	723	1.1e-08	60.1	39.01					ORF37 [black bullhead herpesvirus]
AFA90	149,710 -> 151,773	YP_007003909.1	19.88	664	417	25	81	677	110	725	2.22e-08	59.3	39.01					TPA: Portal [Herpesvirus betta183851]
AFA90	149,710 -> 151,773	YP_009447862.1	20.806	620	390	25	39	614	2	564	3.03e-08	58.5	38.71					ORF37 [Ictalurid herpesvirus 1]
AFA90	149,710 -> 151,773	DBA46550.1	21.985	655	384	22	97	666	80	692	4.6e-08	58.2	37.1					ORF41 [Lates calcarifer herpesvirus]
AFA90	149,710 -> 151,773	NP_041128.1	22.828	587	355	24	42	585	35	566	2.8e-07	55.5	39.35					ORF37 [Ictalurid herpesvirus 1]
AFA90	149,710 -> 151,773	WWE94670.1	20.645	620	419	22	78	672	55	626	4.11e-07	55.1	38.71					ORF41 [Lates calcarifer herpesvirus]
AFA90	149,710 -> 151,773	QAB08521.1	22.673	591	361	23	36	585	3	538	7.51e-07	54.3	38.92					protein Allo37 [Cyprinid herpesvirus 2]
AFA90	149,710 -> 151,773	WWE94570.1	20.44	636	431	22	78	687	55	641	1.13e-06	53.5	38.21					hypothetical protein KHV-MN_00098 [Cyprinid herpesvirus 3]
AFA90	149,710 -> 151,773	QAU54812.1	19.88	664	415	26	81	677	109	722	3.12e-06	52.4	38.7					hypothetical protein [Cyprinid herpesvirus 3]
AFA90	149,710 -> 151,773	QQZ02177.1	18.214	280	194	6	81	339	113	378	1.45e-05	49.7	39.64					TPA: core protein [Latid herpesvirus 1]
AFA90	149,710 -> 151,773	BAF48904.1	17.857	280	195	7	81	339	113	378	3.7e-05	48.1	40.71					hypothetical protein KHV-MN_00097 [Cyprinid herpesvirus 3]
AFA90	149,710 -> 151,773	DBA59413.1	24.324	259	176	8	420	672	382	626	4.51e-05	48.5	40.93					protein Allo37 [Anguillid herpesvirus 1]
AFA90	149,710 -> 151,773	QQZ02176.1	28.455	123	79	4	541	658	196	314	0.000108	47	47.15
AFA90	149,710 -> 151,773	UWI83674.1	19.816	217	151	5	140	356	10	203	0.000247	44.7	38.71
AFA91	152,278 -> 151,694	NP_044878.1	30.275	109	66	5	11	113	70	174	0.037	33.9	44.95		no CDDs			helicase-primase [Murid gammaherpesvirus 4]
AFA91	152,278 -> 151,694	UMM52734.1	27.103	107	73	3	30	134	19	122	0.38	30	42.99					protein ORF56 [Lake sturgeon herpesvirus]
AFA92	153,066 -> 152,224	WJJ61022.1	28.906	128	86	3	63	190	69	191	5.3e-08	54.3	42.19		no CDDs			ORF57 [Acipenserid herpesvirus 1]
AFA92	153,066 -> 152,224	UMM52735.1	23.348	227	163	5	21	245	40	257	1.74e-06	50.1	34.8					protein ORF57 [Lake sturgeon herpesvirus]
AFA92	153,066 -> 152,224	YP_656584.1	27.723	101	68	2	59	157	53	150	3.72e-05	45.4	42.57					ORF76 [Ranid herpesvirus 2]
AFA93	154,231 -> 152,909	RXM96537.1	94.86	428	18	1	13	440	224	647	0	841	95.79		PHA03336 PHA03336 uncharacterized protein; Provisional 12-431 5.68e-97			hypothetical protein EOD39_15523 [Acipenser ruthenus]
AFA93	154,231 -> 152,909	WJJ61023.1	40.23	435	239	8	8	435	94	514	2.83e-88	289	55.4					ORF58 [Acipenserid herpesvirus 1]
AFA93	154,231 -> 152,909	UMM52736.1	38.393	448	241	10	8	435	78	510	1.29e-82	274	53.57					protein ORF58 [Lake sturgeon herpesvirus]
AFA93	154,231 -> 152,909	QWY26475.1	34.177	395	233	8	42	432	24	395	1.64e-64	224	53.92					hypothetical protein [Ranid herpesvirus 4]
AFA93	154,231 -> 152,909	YP_656704.1	36.993	419	227	12	18	431	116	502	1.71e-64	227	51.55					ORF49 [Ranid herpesvirus 1]
AFA93	154,231 -> 152,909	YP_009362426.1	36.559	372	206	9	4	370	38	384	5.21e-62	219	53.76					hypothetical protein [Ranid herpesvirus 3]
AFA93	154,231 -> 152,909	YP_656583.1	31.579	437	272	10	4	431	1	419	3.76e-54	197	49.43					ORF75 [Ranid herpesvirus 2]
AFA93	154,231 -> 152,909	NP_041125.1	38.602	329	180	8	7	330	34	345	1.68e-53	196	51.67					ORF34 [Ictalurid herpesvirus 1]
AFA93	154,231 -> 152,909	QAB08518.1	38.344	326	185	7	7	330	34	345	1.84e-52	193	51.53					ORF34 [Ictalurid herpesvirus 1]
AFA93	154,231 -> 152,909	UNP64341.1	35.962	317	190	7	70	378	1	312	6.37e-52	190	53.94					hypothetical protein [Salmonid herpesvirus 1]
AFA93	154,231 -> 152,909	YP_009664574.1	32.061	393	250	7	8	398	37	414	7.93e-49	184	48.09					ORF34 [white sturgeon herpesvirus 2]
AFA93	154,231 -> 152,909	DBA59377.1	34.771	371	220	9	8	371	59	414	3.73e-47	180	49.6					TPA: ORF34 [Latid herpesvirus 1]
AFA93	154,231 -> 152,909	YP_009552953.1	34.085	399	232	13	38	431	63	435	6.77e-47	179	51.38					ORF49-like protein [Bufonid herpesvirus 1]
AFA93	154,231 -> 152,909	YP_009447859.1	37.152	323	187	7	7	327	34	342	1.53e-46	177	49.54					ORF34 [black bullhead herpesvirus]
AFA93	154,231 -> 152,909	AVP72209.1	37.461	323	186	7	7	327	34	342	2.25e-46	177	49.85					ORF34 [Silurid herpesvirus 1]
AFA93	154,231 -> 152,909	WWE94667.1	36.57	309	178	7	70	371	2	299	1.11e-42	165	50.49					ORF38 [Lates calcarifer herpesvirus]
AFA93	154,231 -> 152,909	KAE8287293.1	35.443	316	189	6	42	353	135	439	4.16e-41	165	49.37					hypothetical protein D5F01_LYC13331 [Larimichthys crocea]
AFA93	154,231 -> 152,909	WWE94567.1	35.806	310	179	6	70	371	2	299	4.58e-41	161	49.68					ORF38 [Lates calcarifer herpesvirus]
AFA93	154,231 -> 152,909	WWU01437.1	33.228	316	198	5	85	398	2	306	2.16e-40	159	49.05					ORF44 [white sturgeon herpesvirus 2]
AFA93	154,231 -> 152,909	WWU01333.1	33.228	316	198	5	85	398	2	306	2.4e-40	159	49.05					ORF44 [white sturgeon herpesvirus 2]
AFA93	154,231 -> 152,909	MEO0813691.1	36.194	268	157	5	66	330	16	272	4.82e-40	159	50					hypothetical protein [Myxococcota bacterium]
AFA93	154,231 -> 152,909	KAK2821893.1	35.254	295	171	7	42	330	257	537	8.31e-39	162	49.83					hypothetical protein Q5P01_021958 [Channa striata]
AFA93	154,231 -> 152,909	TKS64968.1	35.932	295	169	7	42	330	346	626	1.75e-37	157	49.83					hypothetical protein D9C73_027760 [Collichthys lucidus]
AFA93	154,231 -> 152,909	KAK2811418.1	34.915	295	172	7	42	330	368	648	4.35e-37	157	49.15					hypothetical protein Q5P01_000213 [Channa striata]
AFA93	154,231 -> 152,909	BBA49195.1	33.974	312	181	8	25	330	115	407	8.12e-37	152	47.12					hypothetical protein ORF34-like [Oryzias latipes]
AFA93	154,231 -> 152,909	WJJ61023.1	40.23	435	239	8	8	435	94	514	4.4e-92	289	55.4					ORF58 [Acipenserid herpesvirus 1]
AFA93	154,231 -> 152,909	UMM52736.1	38.393	448	241	10	8	435	78	510	2.01e-86	274	53.57					protein ORF58 [Lake sturgeon herpesvirus]
AFA93	154,231 -> 152,909	QWY26475.1	34.177	395	233	8	42	432	24	395	2.54e-68	224	53.92					hypothetical protein [Ranid herpesvirus 4]
AFA93	154,231 -> 152,909	YP_656704.1	36.993	419	227	12	18	431	116	502	2.66e-68	227	51.55					ORF49 [Ranid herpesvirus 1]
AFA93	154,231 -> 152,909	YP_009362426.1	36.559	372	206	9	4	370	38	384	8.09e-66	219	53.76					hypothetical protein [Ranid herpesvirus 3]
AFA93	154,231 -> 152,909	YP_656583.1	31.579	437	272	10	4	431	1	419	5.84e-58	197	49.43					ORF75 [Ranid herpesvirus 2]
AFA93	154,231 -> 152,909	NP_041125.1	38.602	329	180	8	7	330	34	345	2.6e-57	196	51.67					ORF34 [Ictalurid herpesvirus 1]
AFA93	154,231 -> 152,909	QAB08518.1	38.344	326	185	7	7	330	34	345	2.85e-56	193	51.53					ORF34 [Ictalurid herpesvirus 1]
AFA93	154,231 -> 152,909	UNP64341.1	35.962	317	190	7	70	378	1	312	9.9e-56	190	53.94					hypothetical protein [Salmonid herpesvirus 1]
AFA93	154,231 -> 152,909	YP_009664574.1	32.061	393	250	7	8	398	37	414	1.23e-52	184	48.09					ORF34 [white sturgeon herpesvirus 2]
AFA93	154,231 -> 152,909	DBA59377.1	34.771	371	220	9	8	371	59	414	5.78e-51	180	49.6					TPA: ORF34 [Latid herpesvirus 1]
AFA93	154,231 -> 152,909	YP_009552953.1	34.085	399	232	13	38	431	63	435	1.05e-50	179	51.38					ORF49-like protein [Bufonid herpesvirus 1]
AFA93	154,231 -> 152,909	YP_009447859.1	37.152	323	187	7	7	327	34	342	2.38e-50	177	49.54					ORF34 [black bullhead herpesvirus]
AFA93	154,231 -> 152,909	AVP72209.1	37.461	323	186	7	7	327	34	342	3.5e-50	177	49.85					ORF34 [Silurid herpesvirus 1]
AFA93	154,231 -> 152,909	WWE94667.1	36.57	309	178	7	70	371	2	299	1.73e-46	165	50.49					ORF38 [Lates calcarifer herpesvirus]
AFA93	154,231 -> 152,909	WWE94567.1	35.806	310	179	6	70	371	2	299	7.12e-45	161	49.68					ORF38 [Lates calcarifer herpesvirus]
AFA93	154,231 -> 152,909	WWU01437.1	33.228	316	198	5	85	398	2	306	3.35e-44	159	49.05					ORF44 [white sturgeon herpesvirus 2]
AFA93	154,231 -> 152,909	WWU01333.1	33.228	316	198	5	85	398	2	306	3.72e-44	159	49.05					ORF44 [white sturgeon herpesvirus 2]
AFA93	154,231 -> 152,909	DBA46547.1	33.226	310	188	6	24	330	116	409	1.37e-39	150	47.74					TPA: P34 [Herpesvirus betta183851]
AFA94	155,093 -> 154,155	RXM96537.1	97.071	239	7	0	62	300	1	239	1.16e-163	481	97.91		no CDDs			hypothetical protein EOD39_15523 [Acipenser ruthenus]
AFA94	155,093 -> 154,155	UMM52737.1	25.237	317	208	9	10	310	2	305	1.74e-15	87.8	39.75					protein ORF59 [Lake sturgeon herpesvirus]
AFA94	155,093 -> 154,155	WJJ61024.1	25.538	325	201	9	10	310	2	309	3.45e-15	87	37.85					ORF59 [Acipenserid herpesvirus 1]
AFA94	155,093 -> 154,155	UMM52737.1	25.237	317	208	9	10	310	2	305	2.7e-19	87.8	39.75					protein ORF59 [Lake sturgeon herpesvirus]
AFA94	155,093 -> 154,155	WJJ61024.1	25.538	325	201	9	10	310	2	309	5.36e-19	87	37.85					ORF59 [Acipenserid herpesvirus 1]
AFA94	155,093 -> 154,155	WZD86131.1	23.103	290	208	6	14	302	6	281	5.15e-09	57.8	40					protein ORF33 [Ictavirus acipenseridallo2]
AFA94	155,093 -> 154,155	YP_009664573.1	22.759	290	209	6	14	302	6	281	1.18e-08	57	40					ORF33 [white sturgeon herpesvirus 2]
AFA94	155,093 -> 154,155	WWE94566.1	23.411	299	195	10	14	302	4	278	1.8e-08	56.2	39.13					ORF37 [Lates calcarifer herpesvirus]
AFA94	155,093 -> 154,155	WWE94666.1	23.711	291	204	11	14	302	4	278	2.1e-08	56.2	41.92					ORF37 [Lates calcarifer herpesvirus]
AFA94	155,093 -> 154,155	DBA59383.1	23.311	296	199	11	14	302	66	340	5.68e-08	55.1	40.88					TPA: ORF33 [Latid herpesvirus 1]
AFA94	155,093 -> 154,155	AVP72208.1	22.15	307	206	10	8	305	3	285	1.19e-07	53.9	37.13					ORF33 [Silurid herpesvirus 1]
AFA94	155,093 -> 154,155	QAB08517.1	23.529	306	197	12	8	303	3	281	1.81e-06	50.1	39.54					ORF33 [Ictalurid herpesvirus 1]
AFA94	155,093 -> 154,155	YP_009447858.1	21.311	305	211	10	8	305	3	285	4.98e-06	48.9	37.38					ORF33 [black bullhead herpesvirus]
AFA94	155,093 -> 154,155	WWU01332.1	22.222	243	177	4	60	302	9	239	5.45e-05	45.4	38.68					ORF43 [white sturgeon herpesvirus 2]
AFA94	155,093 -> 154,155	NP_041124.1	22.403	308	198	12	8	303	3	281	8e-05	45.1	38.96					ORF33 [Ictalurid herpesvirus 1]
AFA94	155,093 -> 154,155	DBA46546.1	22.293	314	201	11	1	294	1	291	0.009	38.9	35.99					TPA: DBPoid33 [Herpesvirus betta183851]
AFA95	155,053 -> 155,658	YP_009552955.1	23.497	183	120	9	1	175	1	171	0.000413	38.9	46.45		no CDDs			hypothetical protein [Bufonid herpesvirus 1]
AFA95	155,053 -> 155,658	UMM52738.1	22.901	131	89	5	9	132	7	132	0.001	37.7	44.27					protein ORF60 [Lake sturgeon herpesvirus]
AFA95	155,053 -> 155,658	YP_009664572.1	34.247	73	37	4	32	96	20	89	0.002	37.4	47.95					ORF80 [white sturgeon herpesvirus 2]
AFA95	155,053 -> 155,658	WJJ61025.1	22.034	118	84	5	9	124	7	118	0.014	34.7	45.76					ORF60 [Acipenserid herpesvirus 1]
AFA96	156,439 -> 155,612	RXM96536.1	98.551	276	3	1	1	275	1	276	0	550	98.91		no CDDs			hypothetical protein EOD39_15522 [Acipenser ruthenus]
AFA96	156,439 -> 155,612	WJJ61026.1	27.481	131	87	4	142	272	114	236	5.42e-05	42.7	48.09					ORF61 [Acipenserid herpesvirus 1]
AFA96	156,439 -> 155,612	UMM52739.1	26.154	130	88	4	143	272	115	236	0.000594	39.7	46.92					protein ORF61 [Lake sturgeon herpesvirus]
AFA97	156,438 -> 156,953	YP_656717.1	24.638	138	92	5	32	168	22	148	6.57e-06	44.3	47.1		no CDDs			ORF62 [Ranid herpesvirus 1]
AFA97	156,438 -> 156,953	UNP64333.1	22.388	134	92	4	10	140	6	130	0.02	33.5	38.81					hypothetical protein [Salmonid herpesvirus 1]
AFA98	156,985 -> 158,766	WNR62143.1	99.831	593	1	0	1	593	1	593	0	1238	100		PHA03369 PHA03369 capsid maturational protease; Provisional 45-575 3.08e-51	supfam.org: AFA98 159 279 Herpes virus serine proteinase, assemblin 1.90e-03 Herpes virus serine proteinase, assemblin 0.078 AFA98 431 544 Bacterial hemolysins 5.86e-02 HBL-like 0.057		capsid maturation protease [Acipenser herpesvirus 3]
AFA98	156,985 -> 158,766	RXM96535.1	98.482	593	9	0	1	593	1	593	0	1221	99.16					hypothetical protein EOD39_15521 [Acipenser ruthenus]
AFA98	156,985 -> 158,766	WAS29287.1	38.235	272	160	3	86	352	47	315	8.47e-55	206	54.41					capsid maturation protease [Lake sturgeon herpesvirus]
AFA98	156,985 -> 158,766	UMM52741.1	36.232	276	166	4	86	354	47	319	9.1e-51	195	53.26					capsid maturation protease [Lake sturgeon herpesvirus]
AFA98	156,985 -> 158,766	UKB92888.1	35.252	278	171	4	81	352	42	316	8.87e-49	190	53.6					putative capsid maturation protease [Acipenserid herpesvirus 1]
AFA98	156,985 -> 158,766	YP_656596.1	25.991	454	278	15	81	497	47	479	9.7e-33	145	46.26					ORF88 [Ranid herpesvirus 2]
AFA98	156,985 -> 158,766	QWY26485.1	25.738	474	287	19	29	466	40	484	4.78e-26	125	43.88					hypothetical protein [Ranid herpesvirus 4]
AFA98	156,985 -> 158,766	YP_656718.1	26.728	434	258	16	45	450	102	503	4.07e-23	117	43.32					ORF63 [Ranid herpesvirus 1]
AFA98	156,985 -> 158,766	YP_009552933.1	25.342	438	245	17	86	488	64	454	4.69e-18	101	41.32					ORF63-like protein [Bufonid herpesvirus 1]
AFA98	156,985 -> 158,766	YP_009362405.1	25.338	296	182	9	86	347	87	377	1.71e-17	99.8	44.26					hypothetical protein [Ranid herpesvirus 3]
AFA98	156,985 -> 158,766	DBA59412.1	27.698	278	175	10	73	345	42	298	4.44e-16	95.5	44.6					TPA: polyprotein [Latid herpesvirus 1]
AFA98	156,985 -> 158,766	WWE94662.1	27.698	278	175	10	73	345	42	298	4.89e-16	95.1	44.6					ORF33 [Lates calcarifer herpesvirus]
AFA98	156,985 -> 158,766	WWE94562.1	26.911	327	194	12	24	345	11	297	6.37e-16	94.7	42.51					ORF33 [Lates calcarifer herpesvirus]
AFA98	156,985 -> 158,766	KAK7915592.1	27.228	202	105	7	86	272	110	284	4.44e-09	72	40.1					hypothetical protein WMY93_011353 [Mugilogobius chulae]
AFA98	156,985 -> 158,766	WIM37050.1	29.515	227	135	8	178	384	158	379	5.37e-09	72.8	42.29					pro [Herpesvirus DDDp]
AFA98	156,985 -> 158,766	YP_003358196.1	28.652	178	109	6	86	249	73	246	8.13e-09	72.4	43.26					capsid maturation protease [Anguillid herpesvirus 1]
AFA98	156,985 -> 158,766	YP_007003897.1	25.074	339	184	17	37	347	34	330	1.09e-05	62.4	37.17					putative capsid maturation protease [Cyprinid herpesvirus 2]
AFA98	156,985 -> 158,766	UNP64332.1	22.749	211	143	6	45	254	22	213	0.000295	57.8	38.39					capsid maturational protease [Salmonid herpesvirus 1]
AFA98	156,985 -> 158,766	YP_001096113.1	27.586	174	97	10	86	253	69	219	0.000563	57	45.4					unnamed protein product [Cyprinid herpesvirus 3]
AFA98	156,985 -> 158,766	WAS29287.1	38.235	272	160	3	86	352	47	315	2.41e-59	206	54.41					capsid maturation protease [Lake sturgeon herpesvirus]
AFA98	156,985 -> 158,766	UMM52741.1	36.232	276	166	4	86	354	47	319	2.59e-55	195	53.26					capsid maturation protease [Lake sturgeon herpesvirus]
AFA98	156,985 -> 158,766	UKB92888.1	35.252	278	171	4	81	352	42	316	2.52e-53	190	53.6					putative capsid maturation protease [Acipenserid herpesvirus 1]
AFA98	156,985 -> 158,766	YP_656596.1	25.991	454	278	15	81	497	47	479	2.76e-37	145	46.26					ORF88 [Ranid herpesvirus 2]
AFA98	156,985 -> 158,766	QWY26485.1	25.738	474	287	19	29	466	40	484	1.36e-30	125	43.88					hypothetical protein [Ranid herpesvirus 4]
AFA98	156,985 -> 158,766	YP_656718.1	26.728	434	258	16	45	450	102	503	1.16e-27	117	43.32					ORF63 [Ranid herpesvirus 1]
AFA98	156,985 -> 158,766	AVP72204.1	31.408	277	151	12	81	347	52	299	9.35e-24	105	45.13					putative capsid maturation protease [Silurid herpesvirus 1]
AFA98	156,985 -> 158,766	YP_009664569.1	29.329	283	166	13	79	350	48	307	3.29e-23	103	47.35					ORF28 [white sturgeon herpesvirus 2]
AFA98	156,985 -> 158,766	YP_009552933.1	25.342	438	245	17	86	488	64	454	1.33e-22	101	41.32					ORF63-like protein [Bufonid herpesvirus 1]
AFA98	156,985 -> 158,766	YP_009362405.1	25.338	296	182	9	86	347	87	377	4.87e-22	99.8	44.26					hypothetical protein [Ranid herpesvirus 3]
AFA98	156,985 -> 158,766	WNR62148.1	28.622	283	168	12	79	350	48	307	5.57e-22	99.8	44.88					capsid maturation protease [Acipenser herpesvirus 2]
AFA98	156,985 -> 158,766	WWE94562.1	26.911	327	194	12	24	345	11	297	1.81e-20	94.7	42.51					ORF33 [Lates calcarifer herpesvirus]
AFA98	156,985 -> 158,766	NP_041119.1	29.044	272	161	10	81	347	50	294	1.46e-19	92	43.75					ORF28 [Ictalurid herpesvirus 1]
AFA98	156,985 -> 158,766	WIM37050.1	29.515	227	135	8	178	384	158	379	1.53e-13	72.8	42.29					pro [Herpesvirus DDDp]
AFA98	156,985 -> 158,766	APD76220.1	28.652	178	109	6	86	249	73	246	2.17e-13	72.4	43.26					capsid maturation protease [Anguillid herpesvirus 1]
AFA98	156,985 -> 158,766	YP_007003897.1	25.074	339	184	17	37	347	34	330	3.09e-10	62.4	37.17					putative capsid maturation protease [Cyprinid herpesvirus 2]
AFA98	156,985 -> 158,766	UNP64332.1	22.749	211	143	6	45	254	22	213	8.39e-09	57.8	38.39					capsid maturational protease [Salmonid herpesvirus 1]
AFA98	156,985 -> 158,766	YP_001096113.1	27.586	174	97	10	86	253	69	219	1.6e-08	57	45.4					unnamed protein product [Cyprinid herpesvirus 3]
AFA98	156,985 -> 158,766	YP_007003741.1	26.471	170	100	8	86	253	62	208	8.23e-07	51.2	40					putative capsid maturation protease [Cyprinid herpesvirus 1]
AFA98	156,985 -> 158,766	DBA46580.1	29.609	179	101	10	86	255	74	236	7.42e-06	48.1	40.78					TPA: Matpro [Herpesvirus betta183851]
AFA99	159,816 -> 161,141	UMM52758.1	32.187	407	229	14	34	419	10	390	3.05e-40	160	44.96		no CDDs			protein ORF80 [Lake sturgeon herpesvirus]
AFA99	159,816 -> 161,141	WJJ61044.1	30.374	428	246	14	27	430	3	402	9.48e-40	159	42.52					ORF80 [Acipenserid herpesvirus 1]
AFA99	159,816 -> 161,141	DBA47471.1	25.304	411	225	21	61	430	50	419	7.14e-15	89.4	40.63					TPA: Rubred78 [Herpesvirus cyclopterus49835]
AFA99	159,816 -> 161,141	YP_656604.1	25.99	404	248	18	38	430	25	388	7.15e-13	83.2	42.82					ORF96 [Ranid herpesvirus 2]
AFA99	159,816 -> 161,141	DBA48406.1	22.824	425	253	19	47	430	52	442	1.11e-12	82.8	39.76					TPA: Rubred78 [Herpesvirus collichthys12945]
AFA99	159,816 -> 161,141	YP_656680.1	22.798	386	239	16	58	430	36	375	2.53e-08	68.9	40.67					ORF25 [Ranid herpesvirus 1]
AFA99	159,816 -> 161,141	UMM52758.1	32.187	407	229	14	34	419	10	390	8.66e-45	160	44.96					protein ORF80 [Lake sturgeon herpesvirus]
AFA99	159,816 -> 161,141	WJJ61044.1	30.374	428	246	14	27	430	3	402	2.7e-44	159	42.52					ORF80 [Acipenserid herpesvirus 1]
AFA99	159,816 -> 161,141	DBA47471.1	25.304	411	225	21	61	430	50	419	2.03e-19	89.4	40.63					TPA: Rubred78 [Herpesvirus cyclopterus49835]
AFA99	159,816 -> 161,141	YP_009362474.1	26.551	403	242	16	35	430	9	364	2.37e-19	88.6	39.7					hypothetical protein [Ranid herpesvirus 3]
AFA99	159,816 -> 161,141	YP_656604.1	25.99	404	248	18	38	430	25	388	2.03e-17	83.2	42.82					ORF96 [Ranid herpesvirus 2]
AFA99	159,816 -> 161,141	DBA48406.1	22.824	425	253	19	47	430	52	442	3.15e-17	82.8	39.76					TPA: Rubred78 [Herpesvirus collichthys12945]
AFA99	159,816 -> 161,141	YP_009552987.1	23.269	361	229	10	63	421	2	316	6.57e-15	74.7	37.67					ORF25-like protein [Bufonid herpesvirus 1]
AFA99	159,816 -> 161,141	UNP64397.1	22.84	324	229	9	111	422	26	340	9.32e-15	75.1	39.51					Zn-binding-like protein [Salmonid herpesvirus 1]
AFA99	159,816 -> 161,141	WZD86173.1	22.193	383	242	15	56	430	67	401	1.87e-13	70.9	39.95					Zn-binding protein [Ictavirus acipenseridallo2]
AFA99	159,816 -> 161,141	YP_656680.1	22.798	386	239	16	58	430	36	375	7.2e-13	68.9	40.67					ORF25 [Ranid herpesvirus 1]
AFA99	159,816 -> 161,141	WWU01375.1	22.477	218	150	5	215	430	32	232	1.04e-11	63.9	43.58					ORF86 [white sturgeon herpesvirus 2]
AFA99	159,816 -> 161,141	NP_041168.1	20.361	388	260	15	47	430	38	380	3.12e-09	57.8	36.34					ORF78 [Ictalurid herpesvirus 1]
AFA99	159,816 -> 161,141	YP_009447902.1	20.102	393	260	18	39	423	26	372	1.83e-08	55.5	36.13					ORF78 [black bullhead herpesvirus]
AFA99	159,816 -> 161,141	DBA46560.1	19.58	429	247	18	58	410	75	481	8.55e-07	50.4	35.9					TPA: Rubred78 [Herpesvirus betta183851]
AFA99	159,816 -> 161,141	WWE94710.1	21.739	322	207	15	112	422	45	332	2.62e-05	45.4	38.82					ORF81 [Lates calcarifer herpesvirus]
AFA99	159,816 -> 161,141	DBA59375.1	21.039	385	232	19	50	419	126	453	3.45e-05	45.4	37.66					TPA: non-structural [Latid herpesvirus 1]
AFA100	161,216 -> 161,425	no BLASTP hits (no filter and with Herpesvirales filter & word size of 3)													no CDDs	no other hits
AFA101	162,294 -> 161,422	RXM91270.1	88.421	190	21	1	101	290	1	189	2.02e-112	333	92.11		no CDDs			hypothetical protein EOD39_21351 [Acipenser ruthenus]
AFA102	162,729 -> 162,143	miscellaneous feature due to truncated ORF (No suitable donor and acceptor splice sites were identified to join the discontinuous coding regions (e.g. could not join 162,729-162,511; 162,484-162,143).)
AFA103	163,334 -> 162,747	RXM91270.1	85.128	195	23	1	1	195	1	189	6.49e-113	330	89.74		no CDDs			hypothetical protein EOD39_21351 [Acipenser ruthenus]
AFA104	163,556 -> 164,316	KAK1124568.1	91.444	187	15	1	11	197	7	192	5.65e-123	356	95.72		US22 pfam02393 US22 like; US22 proteins have been found across many animal DNA viruses and some vertebrates. … 42-148 1.51e-24			hypothetical protein AOXY_G38654 [Acipenser oxyrinchus oxyrinchus]
AFA104	163,556 -> 164,316	XP_041077456.1	74.719	178	44	1	18	195	32	208	2.16e-92	284	86.52					uncharacterized protein LOC121296214 [Polyodon spathula]
AFA104	163,556 -> 164,316	XP_058873128.1	74.033	181	46	1	17	197	15	194	6.39e-92	281	85.64					uncharacterized protein LOC117962828 isoform X2 [Acipenser ruthenus]
AFA104	163,556 -> 164,316	XP_058873127.1	74.033	181	46	1	17	197	54	233	1.28e-91	281	85.64					uncharacterized protein LOC117962828 isoform X1 [Acipenser ruthenus]
AFA104	163,556 -> 164,316	XP_058877020.1	74.586	181	45	1	17	197	28	207	4.55e-91	281	85.08					uncharacterized protein LOC131732021 [Acipenser ruthenus]
AFA104	163,556 -> 164,316	XP_034766140.2	75.138	181	44	1	17	197	28	207	7.09e-91	280	85.08					uncharacterized protein LOC117395354 isoform X3 [Acipenser ruthenus]
AFA104	163,556 -> 164,316	XP_058863452.1	74.586	181	45	1	17	197	28	207	7.3e-91	281	85.08					uncharacterized protein LOC131705205 [Acipenser ruthenus]
AFA104	163,556 -> 164,316	XP_033850127.2	75.138	181	44	1	17	197	63	242	9.29e-91	281	85.08					uncharacterized protein LOC117395354 isoform X1 [Acipenser ruthenus]
AFA104	163,556 -> 164,316	XP_058863619.1	75.138	181	44	1	17	197	53	232	1.21e-90	280	85.08					uncharacterized protein LOC117395354 isoform X2 [Acipenser ruthenus]
AFA104	163,556 -> 164,316	KAK6466138.1	75.138	181	44	1	17	197	79	258	1.49e-90	281	85.08					hypothetical protein HHUSO_G36739 [Huso huso]
AFA104	163,556 -> 164,316	WJJ61085.1	54.225	142	64	1	18	159	17	157	3.63e-52	164	69.72					ORF125 [Acipenserid herpesvirus 1]
AFA104	163,556 -> 164,316	UMM52803.1	50.694	144	70	1	18	160	60	203	1.23e-47	154	65.28					protein ORF125 [Lake sturgeon herpesvirus]
AFA104	163,556 -> 164,316	WLK77876.1	38.211	123	76	0	35	157	53	175	3.48e-26	98.6	60.16					MDV1 S2 [Gallid alphaherpesvirus 2]
AFA104	163,556 -> 164,316	ARE59157.1	38.211	123	76	0	35	157	53	175	8.82e-26	97.4	60.16					SORF2 [Gallid alphaherpesvirus 2]
AFA104	163,556 -> 164,316	Q05103.1	36.905	84	53	0	35	118	53	136	1.45e-14	67	59.52					RecName: Full=Uncharacterized 15.5 kDa protein [Marek's disease herpesvirus strain GA]
AFA104	163,556 -> 164,316	WWE94548.1	32.203	118	78	1	42	159	114	229	2.97e-12	63.5	48.31					ORF19 [Lates calcarifer herpesvirus]
AFA104	163,556 -> 164,316	WWE94648.1	30.508	118	80	1	42	159	131	246	2.66e-10	57.8	45.76					ORF19 [Lates calcarifer herpesvirus]
AFA104	163,556 -> 164,316	YP_003358195.1	28.025	157	102	4	42	197	16	162	6.47e-10	55.1	45.86					protein ORF56 [Anguillid herpesvirus 1]
AFA104	163,556 -> 164,316	DBA46634.1	34.783	92	56	4	34	125	10	97	2.35e-09	53.1	55.43					TPA: Oncoid22a [Herpesvirus betta183851]
AFA104	163,556 -> 164,316	YP_001034014.1	33.824	68	45	0	35	102	53	120	3.19e-08	50.1	55.88					protein SORF2A [Gallid alphaherpesvirus 2]
AFA104	163,556 -> 164,316	DBA46504.1	31.429	70	46	1	91	160	1	68	2.35e-05	40.8	55.71					TPA: Oncoid22b [Herpesvirus betta183851]
AFA104	163,556 -> 164,316	YP_010797030.1	27.273	110	72	3	35	142	144	247	3.4e-05	43.1	50.91					B29 [miniopterid betaherpesvirus 1]
AFA104	163,556 -> 164,316	WLK77886.1	35.088	57	37	0	35	91	53	109	3.45e-05	41.6	56.14					N-terminus MDV1 S2 [Gallid alphaherpesvirus 2]
AFA104	163,556 -> 164,316	YP_656756.1	27.586	87	62	1	56	142	31	116	0.000534	38.9	43.68					ORF101 [Ranid herpesvirus 1]
AFA104	163,556 -> 164,316	YP_004940052.1	29	100	62	5	48	143	27	121	0.000841	38.1	51					tegument protein UL26 [Aotine betaherpesvirus 1]
AFA104	163,556 -> 164,316	XBH23757.1	26.277	137	84	7	9	142	27	149	0.005	36.2	46.72					tegument protein UL26 [Lemniscomys rat herpesvirus]
AFA104	163,556 -> 164,316	AKI26364.1	27.35	117	72	5	44	157	19	125	0.009	35	48.72					tegument protein UL26 [Human betaherpesvirus 5]
AFA104	163,556 -> 164,316	P16762.2	27.35	117	72	5	44	157	53	159	0.017	34.7	48.72					RecName: Full=Tegument protein UL26 [Human herpesvirus 5 strain AD169]
AFA104	163,556 -> 164,316	YP_010797023.1	23.022	139	88	5	9	143	12	135	0.024	33.9	41.73					B26 [miniopterid betaherpesvirus 1]
AFA104	163,556 -> 164,316	YP_010797031.1	28.283	99	61	5	48	143	39	130	0.029	33.9	49.49					B29.1 [miniopterid betaherpesvirus 1]
AFA105	165,305 -> 164,436	CAB0036667.1	27.168	173	112	7	97	259	526	694	0.000366	55.5	48.55		no CDDs			unnamed protein product [Trichogramma brassicae]
AFA105	165,305 -> 164,436	CAB0036667.1	26.875	160	105	6	79	230	582	737	0.000781	54.3	48.12					unnamed protein product [Trichogramma brassicae]
AFA106	165,935 -> 165,345	RXM91270.1	51.546	194	76	6	6	196	11	189	3.18e-50	171	67.01		no CDDs	supfam.org: AFA106 25 79 YheA/YmcA-like 8.78e-02 YmcA-like 0.035; DeepTMHMM: signal peptide		hypothetical protein EOD39_21351 [Acipenser ruthenus]
AFA107	166,170 -> 166,706	no BLASTP hits (no filter and with Herpesvirales filter & word size of 3)													no CDDs	no other hits
AFA108	167,422 -> 166,859	XP_052475393.1	25.444	169	116	7	1	162	1	166	2.99e-05	55.1	50.89		no CDDs	supfam.org: AFA108 33 113 Immunoglobulin 9.74e-07 V set domains (antibody variable domain-like) 0.023; Deep TMHMM: signal peptide & 1 TMD		uncharacterized protein LOC128031183 [Carassius gibelio]
AFA108	167,422 -> 166,859	XP_043117545.1	26.316	133	94	3	33	162	32	163	3.99e-05	54.7	48.87					CD83 antigen [Puntigrus tetrazona]
AFA108	167,422 -> 166,859	XP_059364223.1	25	136	95	4	33	162	32	166	4.5e-05	54.7	51.47					putative butyrophilin subfamily 2 member A3 [Carassius carassius]
AFA108	167,422 -> 166,859	BEQ12859.1	24.852	169	117	7	1	162	1	166	8.95e-05	53.9	50.3					CD83-2 antigen [Carassius langsdorfii]
AFA108	167,422 -> 166,859	XP_026083330.1	24.852	169	117	7	1	162	1	166	9.41e-05	53.9	50.3					uncharacterized protein LOC113059210 [Carassius auratus]
AFA108	167,422 -> 166,859	KAL1259809.1	24.865	185	130	6	2	180	3	184	9.52e-05	53.9	44.86					hypothetical protein QQF64_010386 [Cirrhinus molitorella]
AFA108	167,422 -> 166,859	XP_017333300.1	26.471	170	114	6	8	167	59	227	0.000108	54.3	45.88					CD83 antigen [Ictalurus punctatus]
AFA108	167,422 -> 166,859	KAK2902765.1	24.865	185	130	6	2	180	16	197	0.000126	53.5	44.86					hypothetical protein Q8A67_007478 [Cirrhinus molitorella]
AFA108	167,422 -> 166,859	XP_053490280.1	25.882	170	115	6	8	167	10	178	0.00032	52.4	45.88					CD83 antigen [Ictalurus furcatus]
AFA108	167,422 -> 166,859	XP_057196359.1	24.118	170	119	4	6	167	6	173	0.000569	51.6	48.24					CD83 antigen [Triplophysa rosa]
AFA108	167,422 -> 166,859	KAF4087952.1	26.115	157	105	6	21	167	72	227	0.000884	51.6	47.13					hypothetical protein AMELA_G00076890 [Ameiurus melas]
AFA108	167,422 -> 166,859	XDV40625.1	29.008	131	84	5	1	127	11	136	0.002	50.1	49.62					hypothetical protein PO909_009669 [Leuciscus waleckii]
AFA109	167,619 -> 168,020	no BLASTP hits (no filter and with Herpesvirales filter & word size of 3)													no CDDs	DeepTMHMM: signal peptide
AFA110	171,448 -> 168,017	XP_033409242.1	23.563	522	332	18	278	760	1100	1593	0.01	53.1	42.91		COG4913 COG4913 Uncharacterized conserved protein, contains a C-terminal ATPase domain [Function unknown]; 550-762 4.14e-09 SMC_prok_B TIGR02168 chromosome segregation protein SMC, common bacterial type; SMC (structural maintenance of ... 457-758 4.88e-07 SMC_prok_B TIGR02168 chromosome segregation protein SMC, common bacterial type; SMC (structural maintenance of ... 298-794 2.72e-06 Smc COG1196…	supfam.org: AFA110 33 86 FAT domain of focal adhesion kinase 1.87e-02 SCOPe 0.044		uncharacterized protein GIQ15_00874 [Arthroderma uncinatum]
AFA111	168,051 -> 168,245	no BLASTP hits (no filter and with Herpesvirales filter & word size of 3)													no CDDs	supfam.org: AFA111 6 27 Histone-fold 5.72e-02 TBP-associated factors, TAFs 0.053 AFA111 30 50 Plant proteinase inhibitors 2.34e-02 Plant proteinase inhibitors 0.011; DeepTMHMM: signal peptide
AFA112	172,455 -> 171,436	no BLASTP hits (no filter and with Herpesvirales filter & word size of 3)													no CDDs	no other hits
AFA113	172,467 -> 173,774	RXM91269.1	94.286	385	22	0	51	435	1	385	0	659	96.62		CCDC158 pfam15921 Coiled-coil domain-containing protein 158; CCDC158 is a family of proteins found in eukaryotes. … 6-134 4.48e-04 COG4913 COG4913 Uncharacterized conserved protein, contains a C-terminal ATPase domain [Function unknown]; 15-93 6.14e-03			Serine/threonine-protein kinase HT1 [Acipenser ruthenus]
AFA113	172,467 -> 173,774	UMM52749.1	27.365	296	179	12	115	385	100	384	7.53e-18	97.1	45.27					protein ORF71 [Lake sturgeon herpesvirus]
AFA113	172,467 -> 173,774	WJJ61035.1	28.947	190	123	5	135	323	144	322	3.72e-16	91.7	50					ORF71 [Acipenserid herpesvirus 1]
AFA113	172,467 -> 173,774	YP_656636.1	23.622	254	175	6	132	385	142	376	2.57e-07	65.1	41.73					ORF128 [Ranid herpesvirus 2]
AFA113	172,467 -> 173,774	QWY26444.1	25.325	154	97	3	239	389	4	142	0.001	51.6	41.56					hypothetical protein [Ranid herpesvirus 4]
AFA113	172,467 -> 173,774	YP_001096105.1	24.352	193	136	5	98	285	118	305	0.018	49.7	44.04					unnamed protein product [Cyprinid herpesvirus 3]
AFA113	172,467 -> 173,774	UMM52749.1	27.365	296	179	12	115	385	100	384	5.05e-22	97.1	45.27					protein ORF71 [Lake sturgeon herpesvirus]
AFA113	172,467 -> 173,774	WJJ61035.1	28.947	190	123	5	135	323	144	322	2.5e-20	91.7	50					ORF71 [Acipenserid herpesvirus 1]
AFA113	172,467 -> 173,774	YP_656636.1	23.622	254	175	6	132	385	142	376	1.72e-11	65.1	41.73					ORF128 [Ranid herpesvirus 2]
AFA113	172,467 -> 173,774	QWY26444.1	25.325	154	97	3	239	389	4	142	6.3e-08	51.6	41.56					hypothetical protein [Ranid herpesvirus 4]
AFA113	172,467 -> 173,774	YP_001096105.1	24.352	193	136	5	98	285	118	305	1.23e-06	49.7	44.04					unnamed protein product [Cyprinid herpesvirus 3]
AFA113	172,467 -> 173,774	AVP72201.1	25.806	124	87	1	190	313	138	256	0.000109	43.5	41.94					ORF24 [Silurid herpesvirus 1]
AFA113	172,467 -> 173,774	YP_003358177.1	22.148	149	105	4	157	298	147	291	0.000283	42.4	41.61					protein ORF38 [Anguillid herpesvirus 1]
AFA113	172,467 -> 173,774	NP_041115.1	22.083	240	150	8	124	349	80	296	0.034	35.4	36.25					ORF24 [Ictalurid herpesvirus 1]
AFA114	173,422 -> 174,600	KAK6466287.1	96.04	303	9	1	90	392	1	300	0	593	97.36		S_TKc smart00220 Serine/Threonine protein kinases, catalytic domain; Phosphotransferases. Serine or ... 123-379 5.74e-34 STKc_PknB_like cd14014 Catalytic domain of bacterial Serine/Threonine kinases, PknB and similar proteins; STKs ... 126-320 1.64e-30 SPS1 COG0515 Serine/threonine protein kinase [Signal transduction mechanisms]; 124-320 3.76e-30 PK_Tyr_Ser-Thr pfam07714 Protein tyrosine and seri…	supfam.org: AFA114 120 384 Protein kinase-like (PK-like) 2.03e-40 SCOPe 0.072		serine/threonine-protein kinase SBK1-like isoform X2 [Huso huso]
AFA114	173,422 -> 174,600	RXM91269.1	93.564	202	10	1	118	319	370	568	5.75e-122	384	95.05					Serine/threonine-protein kinase HT1 [Acipenser ruthenus]
AFA114	173,422 -> 174,600	XP_013760653.1	31.193	218	108	11	119	320	18	209	6.6e-20	100	54.13					CAMK/CAMK1 protein kinase [Thecamonas trahens ATCC 50062]
AFA114	173,422 -> 174,600	CEO95585.1	27.839	273	175	7	119	382	31	290	6.77e-20	100	46.15					hypothetical protein PBRA_004311 [Plasmodiophora brassicae]
AFA114	173,422 -> 174,600	MCC7423353.1	30.847	295	164	10	99	379	6	274	1.27e-19	102	46.1					serine/threonine protein kinase [Planctomycetaceae bacterium]
AFA114	173,422 -> 174,600	XP_003644333.1	28.253	269	165	10	125	382	57	308	1.7e-19	101	47.96					hypothetical protein Ecym_1275 [Eremothecium cymbalariae DBVPG#7215]
AFA114	173,422 -> 174,600	CAD8201145.1	29.858	211	113	9	122	325	9	191	1.86e-19	100	50.24					unnamed protein product [Paramecium pentaurelia]
AFA114	173,422 -> 174,600	XP_001424453.1	29.717	212	114	9	121	325	8	191	1.06e-18	97.1	49.53					uncharacterized protein GSPATT00028088001 [Paramecium tetraurelia]
AFA114	173,422 -> 174,600	HTI40067.1	31.28	211	119	6	126	333	30	217	1.1e-18	97.1	49.76					TPA: serine/threonine-protein kinase [Vicinamibacterales bacterium]
AFA114	173,422 -> 174,600	KAG9304129.1	26.966	267	164	9	128	385	120	364	1.3e-18	100	47.94					hypothetical protein G9A89_019691 [Geosiphon pyriformis]
AFA114	173,422 -> 174,600	WJJ61034.1	28.261	230	126	8	103	323	2	201	1.5e-15	74.7	44.78					ORF70 [Acipenserid herpesvirus 1]
AFA114	173,422 -> 174,600	UMM52748.1	31.455	213	100	10	126	323	22	203	3.49e-15	73.6	46.01					protein ORF70 [Lake sturgeon herpesvirus]
AFA114	173,422 -> 174,600	YP_009176949.1	29.448	163	88	7	168	320	49	194	1.9e-12	67	50.92					serine/threonine protein kinase US3B [Testudinid alphaherpesvirus 3]
AFA114	173,422 -> 174,600	QRE02559.1	29.268	205	126	7	128	323	14	208	1.65e-11	63.9	46.83					hypothetical protein [Otarine gammaherpesvirus 4]
AFA114	173,422 -> 174,600	WWU01324.1	29.677	155	91	7	168	317	51	192	8.27e-11	61.2	49.03					putative protein kinase [white sturgeon herpesvirus 2]
AFA114	173,422 -> 174,600	YP_009664565.1	29.114	158	94	7	168	320	95	239	1.76e-10	60.8	48.73					ORF73 [white sturgeon herpesvirus 2]
AFA114	173,422 -> 174,600	YP_009447897.1	30.409	171	78	8	155	297	373	530	1.98e-10	62	43.86					ORF73 [black bullhead herpesvirus]
AFA114	173,422 -> 174,600	YP_010795490.1	26.19	252	132	10	171	382	52	289	2.87e-10	60.5	38.89					putative cyclin-dependent kinase 2 [Chelonid alphaherpesvirus 5]
AFA114	173,422 -> 174,600	YP_003933845.1	30	160	91	7	172	323	193	339	6.92e-10	59.7	47.5					serine/threonine protein kinase US3 [Saimiriine alphaherpesvirus 1]
AFA114	173,422 -> 174,600	AVP72244.1	27.041	196	98	8	126	297	349	523	9.38e-10	60.1	40.31					ORF73 [Silurid herpesvirus 1]
AFA114	173,422 -> 174,600	AAA99452.1	30	170	85	7	172	325	193	344	2.14e-09	58.2	45.88					protein kinase [Gallid alphaherpesvirus 1]
AFA114	173,422 -> 174,600	DBA59407.1	25.581	258	147	10	92	335	364	590	3.72e-09	58.2	41.47					TPA: non-structural kinase [Latid herpesvirus 1]
AFA114	173,422 -> 174,600	WWE94606.1	24.815	270	134	11	92	335	586	812	8.16e-09	57	39.26					ORF77 [Lates calcarifer herpesvirus]
AFA114	173,422 -> 174,600	WGO49701.1	26.136	176	89	6	172	329	231	383	9.04e-09	56.2	41.48					protein kinase [Macropodid alphaherpesvirus 2]
AFA114	173,422 -> 174,600	YP_010801544.1	28.481	158	106	3	173	329	214	365	1.34e-08	55.8	45.57					serine/threonine protein kinase [pteropodid alphaherpesvirus 2]
AFA114	173,422 -> 174,600	YP_009054973.1	29.534	193	100	9	146	326	117	285	2.49e-08	54.7	45.6					serine/threonine protein kinase US3 [Equid alphaherpesvirus 3]
AFA114	173,422 -> 174,600	YP_009227221.1	25.749	167	99	5	173	329	232	383	2.59e-08	55.1	43.11					protein kinase [Macropodid alphaherpesvirus 1]
AFA114	173,422 -> 174,600	YP_009361942.1	29.032	155	99	6	173	324	167	313	2.97e-08	54.7	45.16					serine/threonine protein kinase US3 [Ateline alphaherpesvirus 1]
AFA114	173,422 -> 174,600	UMM52799.1	28.082	146	94	4	179	323	60	195	3.31e-08	53.9	44.52					protein ORF121 [Lake sturgeon herpesvirus]
AFA114	173,422 -> 174,600	BAB83750.1	27.848	158	97	4	169	320	125	271	5.25e-08	53.5	44.3					serine/threonine protein kinase [Macacine alphaherpesvirus 1]
AFA114	173,422 -> 174,600	WWE94658.1	26.25	160	109	4	173	331	74	225	5.31e-08	53.1	45					ORF29 [Lates calcarifer herpesvirus]
AFA114	173,422 -> 174,600	DBA59388.1	26.25	160	109	4	173	331	109	260	5.38e-08	53.1	45					TPA: non-structural kinase [Latid herpesvirus 1]
AFA114	173,422 -> 174,600	NP_851922.1	27.848	158	97	4	169	320	203	349	5.59e-08	53.9	44.3					serine/threonine protein kinase US3 [Macacine alphaherpesvirus 1]
AFA114	173,422 -> 174,600	YP_007003767.1	25.987	304	161	17	126	392	301	577	9.01e-08	53.5	40.46					protein ORF104 [Cyprinid herpesvirus 1]
AFA114	173,422 -> 174,600	YP_443909.1	29.341	167	85	7	169	320	206	354	9.15e-08	53.1	47.31					serine/threonine protein kinase US3 [Papiine alphaherpesvirus 2]
AFA114	173,422 -> 174,600	YP_009342418.1	28.931	159	96	5	173	325	146	293	9.38e-08	53.1	44.65					serine/threonine protein kinase US3 [Spheniscid alphaherpesvirus 1]
AFA114	173,422 -> 174,600	YP_010801622.1	21.818	220	131	8	165	373	155	344	9.87e-08	53.1	42.73					Serine/threonine-protein kinase US3 [Cacatuid alphaherpesvirus 2]
AFA114	173,422 -> 174,600	YP_656723.1	29.245	106	63	4	230	324	199	303	1.04e-07	53.1	50					ORF68 [Ranid herpesvirus 1]
AFA114	173,422 -> 174,600	YP_007003923.1	26.131	199	108	7	223	392	417	605	1.17e-07	53.1	42.71					protein ORF104 [Cyprinid herpesvirus 2]
AFA114	173,422 -> 174,600	AKC02049.1	31.776	107	59	4	223	319	224	326	1.35e-07	52.8	52.34					hypothetical protein [Cyprinid herpesvirus 2]
AFA114	173,422 -> 174,600	YP_009046591.1	26.977	215	122	8	119	324	125	313	1.41e-07	52.4	42.33					serine/threonine protein kinase US3 [Falconid herpesvirus 1]
AFA114	173,422 -> 174,600	YP_009230196.1	28.902	173	88	7	172	329	526	678	1.78e-07	52.8	44.51					serine/threonine protein kinase US3 [Leporid alphaherpesvirus 4]
AFA114	173,422 -> 174,600	YP_010085002.1	28.395	162	98	6	170	326	158	306	2.53e-07	51.6	45.68					serine/threonine protein kinase US3 [Beluga whale alphaherpesvirus 1]
AFA114	173,422 -> 174,600	QOJ43325.1	25.61	164	105	3	172	329	41	193	2.56e-07	51.2	40.85					US3 [Human alphaherpesvirus 1]
AFA114	173,422 -> 174,600	DAC85367.1	25.61	164	105	3	172	329	252	404	2.78e-07	51.6	40.85					TPA: US3 *1 [Human alphaherpesvirus 1]
AFA114	173,422 -> 174,600	Q04543.1	26.455	189	105	9	154	333	73	236	2.91e-07	51.2	44.44					RecName: Full=Serine/threonine-protein kinase US3 homolog [Cercopithecine herpesvirus 9 (strain DHV)]
AFA114	173,422 -> 174,600	NP_077480.2	26.455	189	105	9	154	333	121	284	2.99e-07	51.2	44.44					serine/threonine protein kinase US3 [Cercopithecine alphaherpesvirus 9]
AFA114	173,422 -> 174,600	YP_010794962.1	29.518	166	95	5	171	329	165	315	3.17e-07	51.2	43.37					serine/threonine protein kinase US3 [Cervid alphaherpesvirus 2]
AFA114	173,422 -> 174,600	QPO25272.1	29.518	166	80	7	171	320	203	347	3.26e-07	51.6	44.58					serine/threonine protein kinase US3 [Bovine alphaherpesvirus 2]
AFA114	173,422 -> 174,600	AAL13137.1	24.848	165	99	5	175	329	1	150	3.59e-07	50.4	42.42					protein kinase [Macropodid alphaherpesvirus 1]
AFA114	173,422 -> 174,600	YP_009666013.1	25.61	164	102	6	169	326	87	236	4e-07	50.8	46.34					putative protein kinase [Phocid alphaherpesvirus 1]
AFA114	173,422 -> 174,600	DAC85368.1	25.767	163	104	3	173	329	154	305	5e-07	50.8	41.1					TPA: US3.5 [Human alphaherpesvirus 1]
AFA114	173,422 -> 174,600	AAA46102.1	24.155	207	130	6	129	326	35	223	5.05e-07	50.4	43					protein kinase [Equid alphaherpesvirus 4]
AFA114	173,422 -> 174,600	AMB65659.1	25.767	163	104	3	173	329	316	467	5.76e-07	50.8	41.1					serine/threonine protein kinase US3 [Human alphaherpesvirus 1]
AFA114	173,422 -> 174,600	YP_010801469.1	27.979	193	103	9	146	326	117	285	6.08e-07	50.4	45.6					serine/threonine protein kinase US3 [Equid herpesvirus 6]
AFA114	173,422 -> 174,600	AAL38181.1	28.743	167	86	7	169	320	120	268	7.27e-07	50.1	45.51					serine/threonine protein kinase [Cercopithecine alphaherpesvirus 2]
AFA114	173,422 -> 174,600	NP_944444.1	26.543	162	99	6	172	324	201	351	1.05e-06	50.1	45.68					serine/threonine protein kinase US3 [Psittacid alphaherpesvirus 1]
AFA114	173,422 -> 174,600	NP_045286.1	24.155	207	130	6	129	326	91	279	1.09e-06	49.7	43					serine/threonine protein kinase US3 [Equid alphaherpesvirus 4]
AFA114	173,422 -> 174,600	ACF94893.1	29.293	99	59	3	231	323	195	288	1.12e-06	49.7	49.49					US3 [Gallid alphaherpesvirus 2]
AFA114	173,422 -> 174,600	YP_010797361.1	29.94	167	82	8	169	320	202	348	1.36e-06	49.7	46.11					serine/threonine protein kinase US3 [Macacine alphaherpesvirus 1]
AFA114	173,422 -> 174,600	DBA46598.1	24.803	254	135	11	123	341	8	240	1.42e-06	48.9	40.16					TPA: Setki1 [Herpesvirus betta183851]
AFA114	173,422 -> 174,600	YP_009252293.1	26.263	99	65	3	231	326	202	295	1.51e-06	49.3	52.53					serine/threonine protein kinase US3 [Canid alphaherpesvirus 1]
AFA114	173,422 -> 174,600	AMB66318.1	26.061	165	85	6	172	320	66	209	1.72e-06	48.9	41.82					serine/threonine protein kinase US3 [Human alphaherpesvirus 2]
AFA114	173,422 -> 174,600	UNP64428.1	31.731	104	55	3	226	320	167	263	1.84e-06	48.5	49.04					protein kinase-like protein [Salmonid herpesvirus 1]
AFA114	173,422 -> 174,600	AWP48575.1	26.061	165	85	6	172	320	229	372	1.87e-06	48.9	41.82					US3 [Human alphaherpesvirus 2]
AFA114	173,422 -> 174,600	WQM87510.1	30.097	103	61	3	231	327	163	260	2.01e-06	48.5	48.54					US3 [Meleagrid alphaherpesvirus 1]
AFA114	173,422 -> 174,600	YP_010798698.1	25.731	171	95	7	171	329	133	283	2.14e-06	48.5	46.2					Serine/threonine-protein kinase [Caprine alphaherpesvirus 1]
AFA114	173,422 -> 174,600	NP_066911.1	31.313	99	57	3	231	323	186	279	2.35e-06	48.5	49.49					serine/threonine protein kinase US3 [Gallid alphaherpesvirus 3]
AFA114	173,422 -> 174,600	NP_073375.1	30.097	103	61	3	231	327	187	284	2.41e-06	48.5	48.54					serine/threonine protein kinase US3 [Meleagrid alphaherpesvirus 1]
AFA114	173,422 -> 174,600	AMB66099.1	26.22	164	84	6	173	320	336	478	2.44e-06	48.9	42.07					serine/threonine protein kinase US3 [Human alphaherpesvirus 2]
AFA114	173,422 -> 174,600	WJJ61081.1	33.333	93	53	3	236	324	108	195	2.61e-06	48.1	50.54					ORF121 [Acipenserid herpesvirus 1]
AFA114	173,422 -> 174,600	UNP64328.1	27.742	155	96	5	172	317	98	245	2.8e-06	48.1	42.58					putative serine/threonine kinase [Salmonid herpesvirus 1]
AFA114	173,422 -> 174,600	YP_010795032.1	27.711	166	98	5	171	329	168	318	3.21e-06	48.1	41.57					serine/threonine protein kinase US3 [Cervid alphaherpesvirus 1]
AFA114	173,422 -> 174,600	DBA50107.1	30.061	163	91	9	166	317	93	243	4.03e-06	48.1	47.24					TPA: Setki1 [Herpesvirus dreissena36345]
AFA114	173,422 -> 174,600	YP_001096139.1	31.405	121	74	5	180	296	393	508	5.12e-06	47.8	50.41					unnamed protein product [Cyprinid herpesvirus 3]
AFA114	173,422 -> 174,600	QQZ02191.1	31.405	121	74	5	180	296	129	244	6.65e-06	47.4	50.41					hypothetical protein KHV-MN_00112 [Cyprinid herpesvirus 3]
AFA114	173,422 -> 174,600	XCO53428.1	27.329	161	92	4	173	324	119	263	1.15e-05	46.2	42.24					protein kinase domain [Anatid alphaherpesvirus 3]
AFA114	173,422 -> 174,600	AVM39365.1	28.313	166	97	5	171	329	207	357	1.35e-05	46.2	40.96					serine/threonine-protein kinase US3 [bovine alphaherpesvirus 1]
AFA114	173,422 -> 174,600	WLK77881.1	29.167	96	57	3	234	323	198	288	1.52e-05	46.2	47.92					US3 serine/threonine protein kinase-like protein [Gallid alphaherpesvirus 2]
AFA114	173,422 -> 174,600	NP_040188.1	26.446	121	70	4	231	341	183	294	2.68e-05	45.4	43.8					serine/threonine protein kinase US3 [Human alphaherpesvirus 3]
AFA114	173,422 -> 174,600	UNP64327.1	24.324	185	118	6	173	336	100	283	2.99e-05	45.1	40					hypothetical protein [Salmonid herpesvirus 1]
AFA114	173,422 -> 174,600	QWY26465.1	30.189	106	63	4	237	332	218	322	3.73e-05	45.1	46.23					hypothetical protein [Ranid herpesvirus 4]
AFA114	173,422 -> 174,600	YP_010802655.1	26.923	104	66	3	231	329	176	274	4.03e-05	44.7	50					serine/threonine protein kinase [Psittacid alphaherpesvirus 5]
AFA114	173,422 -> 174,600	AAU21393.1	25.625	160	103	6	171	326	31	178	4.51e-05	44.3	44.38					protein kinase [Felid alphaherpesvirus 1]
AFA114	173,422 -> 174,600	YP_003331587.1	28.125	96	61	4	234	326	158	248	6.83e-05	43.9	51.04					serine/threonine protein kinase US3 [Felid alphaherpesvirus 1]
AFA114	173,422 -> 174,600	BAM75919.1	23.457	162	104	5	171	326	130	277	8.35e-05	43.9	45.68					serine/threonine protein kinasse US3 [Equid alphaherpesvirus 1]
AFA114	173,422 -> 174,600	NP_954957.1	27.108	166	99	6	171	329	182	332	0.000107	43.5	41.57					US3 virion serine/threonine protein kinase [Bovine alphaherpesvirus 5]
AFA114	173,422 -> 174,600	WWU01371.1	24	225	128	10	137	342	450	650	0.000107	43.9	38.67					putative protein kinase [white sturgeon herpesvirus 2]
AFA114	173,422 -> 174,600	QBH85392.1	24.204	157	98	4	172	320	66	209	0.000112	43.1	37.58					US3 [Human alphaherpesvirus 2]
AFA114	173,422 -> 174,600	WOC95025.1	26.829	205	113	8	129	324	105	281	0.000116	43.1	39.51					US3 [anatid alphaherpesvirus 1]
AFA114	173,422 -> 174,600	YP_009176948.1	30.556	108	65	3	231	333	137	239	0.000146	42.7	46.3					serine/threonine protein kinase US3A [Testudinid alphaherpesvirus 3]
AFA114	173,422 -> 174,600	WWE94707.1	24.038	208	121	6	127	320	184	368	0.000155	43.1	39.42					ORF78 [Lates calcarifer herpesvirus]
AFA114	173,422 -> 174,600	YP_009552927.1	22.289	166	111	5	231	378	202	367	0.000272	42.4	43.98					ORF68-like protein [Bufonid herpesvirus 1]
AFA114	173,422 -> 174,600	NP_041163.1	25.592	211	118	11	155	337	322	521	0.000859	40.8	42.18					ORF73 [Ictalurid herpesvirus 1]
AFA114	173,422 -> 174,600	YP_656614.1	25.472	106	69	3	229	324	207	312	0.002	40	45.28					ORF106 [Ranid herpesvirus 2]
AFA114	173,422 -> 174,600	QXN54678.1	22.449	98	68	2	232	326	52	144	0.002	38.9	47.96					serine/threonine protein kinase US3 [Equid alphaherpesvirus 1]
AFA114	173,422 -> 174,600	WJJ60978.1	32.584	89	51	3	236	320	496	579	0.002	39.7	44.94					ORF14 [Acipenserid herpesvirus 1]
AFA114	173,422 -> 174,600	WZW67471.1	25.984	127	70	4	173	291	230	340	0.003	38.9	40.94					serine/threonine protein kinase US3 [Human alphaherpesvirus 2]
AFA114	173,422 -> 174,600	UMM52756.1	24.39	205	102	10	149	320	43	227	0.004	38.5	38.54					protein ORF78 [Lake sturgeon herpesvirus]
AFA114	173,422 -> 174,600	WWU01311.1	36.735	49	30	1	229	276	201	249	0.004	38.5	57.14					putative protein kinase [white sturgeon herpesvirus 2]
AFA114	173,422 -> 174,600	ACF23055.1	25.51	196	122	9	139	328	116	293	0.006	37.7	42.86					protein kinase [Suid alphaherpesvirus 1]
AFA114	173,422 -> 174,600	AAP83933.1	25	172	97	8	169	328	88	239	0.011	37	42.44					protein kinase [Suid alphaherpesvirus 1]
AFA114	173,422 -> 174,600	DBA50090.1	31.776	107	57	6	226	324	143	241	0.016	36.2	47.66					TPA: Setki3 [Herpesvirus dreissena36345]
AFA114	173,422 -> 174,600	DBA46523.1	26.606	109	63	4	239	340	334	432	0.019	36.6	45.87					TPA: Setki3 [Herpesvirus betta183851]
AFA114	173,422 -> 174,600	DBA46558.1	26.374	91	57	2	236	320	126	212	0.023	35.8	47.25					TPA: Setki2 [Herpesvirus betta183851]
AFA114	173,422 -> 174,600	NP_041164.1	22.778	180	108	8	171	336	164	326	0.038	35.4	37.78					ORF74 [Ictalurid herpesvirus 1]
AFA114	173,422 -> 174,600	UMM52692.1	23	200	135	7	125	320	401	585	0.046	35.4	39.5					protein ORF14 [Lake sturgeon herpesvirus]
AFA115	174,420 -> 176,141	WNR62146.1	100	514	0	0	60	573	1	514	0	1066	100		no CDDs	supfam.org: AFA115 256 537 P-loop containing nucleoside triphosphate hydrolases 1.91e-08 Tandem AAA-ATPase domain 0.015 AFA115 87 278 P-loop containing nucleoside triphosphate hydrolases 1.11e-09 Nucleotide and nucleoside kinases 0.053		helicase-primase helicase subunit [Acipenser herpesvirus 3]
AFA115	174,420 -> 176,141	NDH67307.1	23.077	338	213	12	227	536	102	420	0.005	52.4	42.01					hypothetical protein [Gammaproteobacteria bacterium]
AFA115	174,420 -> 176,141	MDB5204508.1	22.777	461	244	20	86	528	11	377	0.005	52.4	38.39					ATPase [Candidatus Taylorbacteria bacterium]
[truncated: 153 more rows]
