# Supplementary material for: Genomic and Epidemiological Investigations Reveal Chromosomal Integration of the Acipenserid Herpesvirus 3 Genome in Lake Sturgeon Acipenser fulvescens
Source: Viruses. 2025 Apr 5;17(4):534. doi: 10.3390/v17040534 (PMC12031113; doi:10.3390/v17040534)
Supplement: Supplementary file 1 [file viruses-17-00534-s001.zip › S6 Data rev rnd2.xlsx]

## Sheet: Titlepage
					S6 Data. DNA sequence data used for variant analyses. DNA sequences are provided for each of the 12 core protein genes from the acipenserid herpesvirus 3 (AciHV-3) LSGO genome and contigs ptg001881l and ptg009622l: A) allo37, B) allo54, C) allo56, D) allo60, E) allo64, F) capsid maturation protease (capmatpro), G) capsid triplex subunit 2 (captri2), H) DNA polymerase catalytic subunit (dnapolcat)…
					Any use of trade, firm, or product names is for descriptive purposes only and does not imply endorsement by the U.S. Government.

## Sheet: A) allo37
AciHV-3 LSGO	ATGGCGCCCGTCAAGAACCGCGGACGCTCCGTTCCAGTGAAGGCCGCGGACGGAAAAGACACCGTCGATTACAGCTCTCCGGACGACGCCGCCTTGAAGGTTCTGGTCTACAGACACGTGTCGGGGCAGGAGAAGAAGCACAAACAACAGACCAAGCTCATCAGGGACAGGCTGCCCGCCGAGCTCAGGAACTGCGGTCTGCTGAAGTGGTCCTGTCACGAGACCGCCGGCTTGAGGTCCCTGACCAAAGGCGAATTCTTCCGCTCGATGCTCGAGATATACAGGCACGACGAGGTCTTGGGTCGGGTGATAGAGCAGGCCGTGAGCGAATATAATATCAAAGAACTTATGGACAACTACTGCCTGGAAATCCTGTCTTCTTCGTCCGAGTCCCCAGAA…
ptg001881l	ATGGCGCCCGTCAAGAACCGCGGACGCTCCGTTCCAGTGAAGGCCGCGGACGGAAAAGACACCGTCGATTACAGCTCTCCGGACGACGCCGCCTTGAAGGTTCTGGTCTACAGACACGTGTCGGGGCAGGAGAAGAAGCACAAACAACAGACCAAGCTCATCAGGGACAGGCTGCCCGCCGAGCTCAGGAACTGCGGTCTGCTGAAGCGGTCCTGTCACGAGACCGCCGGCTTGAGGTCCCTGACCAAAGGCGAATTCTTCCGCTCGATGCTCGAGATATACAGGCACGACGAGGTCTTGGGTCGGGTGATAGAGCAGGCCGTGAGCGAATATAATATCAAAGAACTTATGGACAACTACTGCCTGGAAATCCTGTCTTCTTCGTCCGAGTCCCCAGAA…
ptg009622l	ATGGCGCCCGTCAAGAACCGCGGACGCTCCGTTCCAGTGAAGGCCGCGGACGGAAAAGACACCGTCGATTACAGCTCTCCGGACGACGCCGCCTTGAAGGTTCTGGTCTACAGACACGTGTCGGGGCAGGAGAAGAAGCACAAACAACAGACCAAGCTCATCAGGGACAGGCTGCCCGCCGAGCTCAGGAACTGCGGTCTGCTGAAGCGGTCCTGTCACGAGACCGCCGGCTTGAGGTCCCTGACCAAAGGCGAATTCTTCCGCTCGATGCTCGAGATATACAGGCACGACGAGGTCTTGGGTCGGGTGATAGAGCAGGCCGTGAGCGAATATAATATCAAAGAACTTATGGACAACTACTGCCTGGAAATCCTGTCTTCTTCGTCCGAGTCCCCAGAA…

## Sheet: B) allo54
AciHV-3 LSGO	ATGGGAATAGGCAAGCAACTGGTCCAGACGTTGATTAGGATGTGGCACGTGGCTCCTCACTTGCCCTGGCCTCTACAGGTGGTCCAGACGAAAGACCCAACTTACACGTTGACAATTTTCGATAACATGTTAGTAACGAACAAAATATGTTGCGTGTTGGAGAGTTCGGAAGGGGAAGGGGCAGGAGAGGAGGTGATCATCGAGGGTCTCGTGCGTTGGTACGTCGCTCGGAGCCGGCGCGGAAGATGCCGCAGGGTGGTCCTTTGCGACGACGGGGAACAGAACCCCTACAAGGTAGCAGTGAGGGATCGGAGAGAGGCCGCGAGAAAACCCAACCGTTTCCTGACCACCCTCTCGGACGGGGAAAGGAGGTGGGCGGTGATGTCCGAAGTAGTGAGA…
ptg001881l	ATGGGAATAGGCAAGCAACTGGTCCAGACGTTGATTAGGATGTGGCACGTGGCTCCTCACTTGCCCTGGCCTCTACAGGTGGTCCAGACGAAAGACCCAACTTACACGTTGACAATTTTCGATAACATGTTAGTAACGAACAAAATATGTTGCGTGTTGGAGAGTTCGGAAGGGGAAGGGGCAGGAGAGGAGGTGATCATCGAGGGTCTCGTGCGTTGGTACGTCGCTCGGAGCCGGCGCGGAAGATGCCGCAGGGTGGTCCTTTGCGACGACGGGGAACAGAACCCCTACAAGGTAGCAGTGAGGGATCGGAGAGAGGCCGCGAGAAAACCCAACCGTTTCCTGACCACCCTCTCGGACGGGGAAAGGAGGTGGGCGGTGATGTCCGAAGTAGTGAGA…
ptg009622l	ATGGGAATAGGCAAGCAACTGGTCCAGACGTTGATTAGGATGTGGCACGTGGCTCCTCACTTGCCCTGGCCTCTACAGGTGGTCCAGACGAAAGACCCAACTTACACGTTGACAATTTTCGATAACATGTTAGTAACGAACAAAATATGTTGCGTGTTGGAGAGTTCGGAAGGGGAAGGGGCAGGAGAGGAGGTGATCATCGAGGGTCTCGTGCGTTGGTACGTCGCTCGGAGCCGGCGCGGAAGATGCCGCAGGGTGGTCCTTTGCGACGACGGGGAACAGAACCCCTACAAGGTAGCAGTGAGGGATCGGAGAGAGGCCGCGAGAAAACCCAACCGTTTCCTGACCACCCTCTCGGACGGGGAAAGGAGGTGGGCGGTGATGTCCGAAGTAGTGAGA…

## Sheet: C) allo56
AciHV-3 LSGO	ATGGTGAAACCCTCCCAGGGGATGAACACTCCACCTTTGACTTATCAGAATTTCGTTTTTGAAACCGTTTCCTTCGGTTCAAAGTTGTATTACCCCCTCTTTCTGGCCTTTGACAAAAACAGCCTCAAGGGGGACGCCGCGTCTAAACGGATGAGCATCGGGAACCTCAAGCCGTTTGAAAAAATGTTAGTCCGGACTTTGATGTACTTCGCCTATTGTTTTGATGGCCACGTGTACTCTGTGTTGCTGGAACCTACGCTCTTTGAAAATCAATCTCAAAAACTCAATCCCTCACTGAGATCCGCTCTGAGTGTCGGTGTCCTTCTAGTTTTCCTGTTGGACGTCGAAGCGCTTGGCGAACGCTCGACGGAGGAACAGGAAGAGGATATCCTGAACAGC…
ptg001881l	ATGGTGAAACCCTCCCAGGGGATGAACACTCCACCTTTGACTTATCAGAATTTCGTTTTTGAAACCGTTTCCTTCGGTTCAAAGTTGTATTACCCCCTCTTTCTGGCCTTTGACAAAAACAGCCTCAAGGGGGACGCCGCGTCTAAACGGATGAGCATCGGGAACCTCAAGCCGTTTGAAAAAATGTTAGTCCGGACTTTGATGTACTTCGCCTATTGTTTTGATGGCCACGTGTACTCTGTGTTGCTGGAACCTACGCTCTTTGAAAATCAATCTCAAAAACTCAATCCCTCACTGAGATCCGCTCTGAGTGTCGGTGTCCTTCTAGTTTTCCTGTTGGACGTCGAAGCGCTTGGCGAACGCTCGACGGAGGAACAGGAAGAGGATATCCTGAACAGC…
ptg009622l	ATGGTGAAACCCTCCCAGGGGATGAACACTCCACCTTTGACTTATCAGAATTTCGTTTTTGAAACCGTTTCCTTCGGTTCAAAGTTGTATTACCCCCTCTTTCTGGCCTTTGACAAAAACAGCCTCAAGGGGGACGCCGCGTCTAAACGGATGAGCATCGGGAACCTCAAGCCGTTTGAAAAAATGTTAGTCCGGACTTTGATGTACTTCGCCTATTGTTTTGATGGCCACGTGTACTCTGTGTTGCTGGAACCTACGCTCTTTGAAAATCAATCTCAAAAACTCAATCCCTCACTGAGATCCGCTCTGAGTGTCGGTGTCCTTCTAGTTTTCCTGTTGGACGTCGAAGCGCTTGGCGAACGCTCGACGGAGGAACAGGAAGAGGATATCCTGAACAGC…

## Sheet: D) allo60
AciHV-3 LSGO	ATGAAAGCGTACGCGGAAAAGCAACTGAGGAGCCCCGTGTGGGTAATCGACGGCCGGTGGAGAGTGAACGGGGAGATCGCCAGTCGTGGAATCACAGCGGTTTTAGATTCCCACCTCAAATATCACAAGCCTAGAGCTGGCTCTTTCAAGCGGAGTGTTCGTTACGGAACCAATCTTCTGTTCTTGCGTTTTTTCCGCGCTGCTATTAGTATGATAAAACGCTCTTCGAAAGCCCTGAACTTCGAAGCCGAGGTCGCGCGGCTAGTCGTCCGTTTTACCGGCGTCCGCGAAGAGACGGCTAATGCGTTTGCGAGATCCTGGCGCCGTCGGGGAGACCTTTCGAAGCGGGCGGCTTTGCAGATTTGGAACGGGGCCGGCATACATCTGCAGATCGGCTCG…
ptg001881l	ATGAAAGCGTACGCGGAAAAGCAACTGAGGAGCCCCGTGTGGGTAATCGACGGCCGGTGGAGAGTGAACGGGGAGATCGCCAGTCGTGGAATCACAGCGGTTTTAGATTCCCACCTCAAATATCACAAGCCTAGAGCTGGCTCTTTCAAGCGGAGTGTTCGTTACGGAACCAATCTTCTGTTCTTGCGTTTTTTCCGCGCTGCTATTAGTATGATAAAACGCTCTTCGAAAGCCCTGAACTTCGAAGCCGAGGTTGCGCGGCTAGTCGTCCGTTTTACTGGTGTCCGCGAAGAGACGGCTAATGCGTTTGCGAGATCCTGGCGCCGTCGGGGAGACCTTTCGAAGCGGGCGGCTTTGCAGATTTGGAACGGGGCCGGCATACATCTGCAGATCGGCTCG…
ptg009622l	ATGAAAGCGTACGCGGAAAAGCAACTGAGGAGCCCCGTGTGGGTAATCGACGGCCGGTGGAGAGTGAACGGGGAGATCGCCAGTCGTGGAATCACAGCGGTTTTAGATTCCCACCTCAAATATCACAAGCCTAGAGCTGGCTCTTTCAAGCGGAGTGTTCGTTACGGAACCAATCTTCTGTTCTTGCGTTTTTTCCGCGCTGCTATTAGTATGATAAAACGCTCTTCGAAAGCCCTGAACTTCGAAGCCGAGGTTGCGCGGCTAGTCGTCCGTTTTACCGGTGTCCGCGAAGAGACGGCTAATGCGTTTGCGAGATCCTGGCGCCGTCGGGGAGACCTTTCGAAGCGGGCGGCTTTGCAGATTTGGAACGGGGCCGGCATACATCTGCAGATCGGCTCG…

## Sheet: E) allo64
AciHV-3 LSGO	ATGGATTTTAACTCCGCGTTCCGCATTTACGAAAACCTTTCCGTCCTCCGCCAAAGGAGAATGGAGGCGTTAATCGAGACCGGTCGGTATCACGCTCCCGGGGATCTGAGCCGTGTGTGTGAGGAAATCTCCGAGGCCTTCATCGAGAAGGCCCTGGTGGAAGAGACGGGCGACTGTGAAGAAGAGTCGGTTCTCTGTTTCTACACCGGTGTCCTAGCCAGGTCCCTGTCCGTGGATACGACGGCTCTGTGGGAAGGCGAGCTGGTGGCGAACAACATGATTTCCATTTACGACTACGACAGAGAGTTTGGGAAGCTTACCATGAGTTACTTCTTTTTGGATAAAGCGAAGGGGTTGAAGACACTGGGACTCCTGCTCGACTTCATGACGTTCTTCTCC…
ptg001881l	ATGGATTTTAACTCCGCGTTCCGCATTTACGAAAACCTTTCCGTCCTCCGCCAAAGGAGAATGGAGGCGTTAATCGAGACCGGTCGGTATCACGCTCCCGGGGATCTGAGCCGTGTGTGTGAGGAAATCTCCGAGGCCTTCATCGAGAAGGCCCTGGTGGAAGAGACGGGCGACTGTGAAGAAGAGTCGGTTCTCTGTTTCTACACCGGTGTCCTAGCCAGGTCCCTGTCCGTGGATACGACGGCTCTGTGGGAAGGCGAGCTGGTGGCGAACAACATGATTTCCATTTACGACTACGACAGAGAGTTTGGGAAGCTTACCATGAGTTACTTCTTTTTGGATAAAGCGAAGGGGTTGAAGACACTGGGACTCCTGCTCGACTTCATGACGTTCTTCTCC…
ptg009622l	ATGGATTTTAACTCCGCGTTCCGCATTTACGAAAACCTTTCCGTCCTCCGCCAAAGGAGAATGGAGGCGTTAATCGAGACCGGTCGGTATCACGCTCCCGGGGATCTGAGCCGTGTGTGTGAGGAAATCTCCGAGGCCTTCATCGAGAAGGCCCTGGTGGAAGAGACGGGCGACTGTGAAGAAGAGTCGGTTCTCTGTTTCTACACCGGTGTCCTAGCCAGGTCCCTGTCCGTGGATACGACGGCTCTGTGGGAAGGCGAGCTGGTGGCGAACAACATGATTTCCATTTACGACTACGACAGAGAGTTTGGGAAGCTTACCATGAGTTACTTCTTTTTGGATAAAGCGAAGGGGTTGAAGACACTGGGACTCCTGCTCGACTTCATGACGTTCTTCTCC…

## Sheet: F) capmatpro
AciHV-3 LSGO	ATGTTGAGTTCGGACAAGGGGAAAAAGGCTCTGTTGTCTCGGCTCCGGGAAGATACCGATGTGAGACCGTTGGCCGAAGACGCCGATGGCCTGTGCTTATTTTCGGACAGCACGGCGGTTCTTTGCAAGGGTGGGGTCATCCGCGTGTTCGATCTGGAAACGGGAAACGCCACCGATTCGCCTTTCGAAGGGCAAACCCTTTCAACGCTGGTCAAGGGGCTGTCGCACCCGTGTGTCAACGACTCCGAAAGCTGCGTGCCCATCCTCTGCTCGTCGTGTTTTCACCACACGGAAGAAGATTTCGAGACGATGCGGGAAGCCGTCAGGCGGCGTGGCCCGGCCTCGAAATGGTTCGTGGGCACGGCCGGCACTTTTGACTCGGGACAACAGGATTACGAA…
ptg001881l	ATGTTGAGTTCGGACAAGGGGAAAAAGGCTCTGTTGTCTCGGCTCCGGGAAGATACCGACGTGAGACCGTTGGCCGAAGAAGCCGATGGCCTGTGCTTATTTTCGGACAGCACGGCGGTTCTTTGCAAGGGTGGGGTCATCCGCGTGTTCGATCTGGAAACGGGAAACGCCACCGATTCGCCTTTCGAAGGGCAAACCCTTTCAACGCTGGTCAAGGGGCTGTCGCACCCGTGTGTCAACGACTCCGAAAGCTGCGTGCCCATCCTCTGCTCGTCGTGTTTTCACCACACGGAAGAAGATTTCGAGACGATGCGGGAAGCCGTCAGGCGGCGTGGCCCGGCCTCGAAATGGTTCGTGGGCACGGCCGGCACTTTTGACTCGGGACAACAGGATTACGAA…
ptg009622l	ATGTTGAGTTCGGACAAGGGGAAAAAGGCTCTGTTGTCTCGGCTCCGGGAAGATACCGACGTGAGACCGTTGGCCGAAGAAGCCGATGGCCTGTGCTTATTTTCGGACAGCACGGCGGTTCTTTGCAAGGGTGGGGTCATCCGCGTGTTCGATCTGGAAACGGGAAACGCCACCGATTCGCCTTTCGAAGGGCAAACCCTTTCAACGCTGGTCAAGGGGCTGTCGCACCCGTGTGTCAACGACTCCGAAAGCTGCGTGCCCATCCTCTGCTCGTCGTGTTTTCACCACACGGAAGAAGATTTCGAGACGATGCGGGAAGCCGTCAGGCGGCGTGGCCCGGCCTCGAAATGGTTCGTGGGCACGGCCGGCACTTTTGACTCGGGACAACAGGATTACGAA…

## Sheet: G) captri2
AciHV-3 LSGO	ATGAGCAGCAGCGTCATCAGCGGATTGTTGAGCGACCGTTGGGTCGCGGCCGAGAGGCACGCGGAAAAGGCCAAACGGCAACGTGTCAATCCCTCTGCTCTGTACGTGCCGGGGGGCCTGTTCGTCAACGTGGAAAAGACGTCTCTCGACGGGACTAACTTTTCTTTCACGCCTACGGCCGGAGGTCCCATCGCCAACGAAGCCAAGTTGTACTCTGCCGCCTGCTCCCAAGAATGCCATTTGGCACTCACGGGCTCGGGGCGTTTTTGCGCGAAGGCGCTGGACCTGTTCTTTCTCCCGCATCAAACGTACGCGGTCCTGAACACCGGCAAAGAGCCGCTGACGCCCAACGACTGGTTTATGGTGTGTCGCCCTTCCGTCGAAGACAAGGAAGCCCAA…
ptg001881l	ATGAGCAGCAGCGTCATCAGCGGATTGTTGAGCGACCGTTGGGTCGCGGCCGAGAGGCACGCGGAAAAGGCCAAACGGCAACGTGTCAATCCCTCTGCTCTGTACGTGCCGGGGGGCCTGTTCGTCAACGTGGAAAAGACGTCTCTCGACGGGACTAACTTTTCTTTCACGCCTACGGCCGGAGGTCCCATCGCCAACGAAGCCAAGTTGTACTCTGCCGCCTGCTCCCAAGAATGCCATTTGGCACTCACGGGCTCGGGGCGTTTTTGCGCGAAGGCGCTGGACCTGTTCTTTCTCCCGCATCAAACGTACGCGGTCCTGAACACCGGCAAAGAGCCGCTGACGCCCAACGACTGGTTTATGGTGTGTCGCCCTTCCGTCGAAGACAAGGAAGCCCAA…
ptg009622l	ATGAGCACCAGCGTCATCAGCGGATTGTTGAGCGACCGTTGGGTCGCGGCCGAGAGGCACGCGGAAAAGGCCAAACGTCAACGTGTCAATCCCTCTGCTCTGTACGTGCCGGGGGGCCTGTTCGTCAACGTGGAAAAGACGTCTCTCGACGGGACTAACTTTTCTTTCACGCCTACGGCCGGAGGTCCCATCGCCAACGAAGCCAAGTTGTACTCTGCCGCCTGCTCCCAAGAATGCCATTTGGCACTCACGGGCTCGGGGCGTTTTTGCGCGAAGGCGCTGGACCTGTTCTTTCTCCCGCATCAAACGTACGCGGTCCTGAACACCGGCAAAGAGCCGCTGACGCCCAACGACTGGTTTATGGTGTGTCGCCCTTCCGTCGAAGACAAGGAAGCCCAA…

## Sheet: H) dnapolcat
AciHV-3 LSGO	ATGGAAAACCAGTTACACACCCTTTACCCCGAGCACTGCGTCCAACAAGGCGGCAGTTACGGAGAGAGGTACGGCTTGGATTTTCCCCGGCTTTACAGAGAGACGGGACTTGTGCCGCTCTACTTTGCGTCCGTTAGGTGCAGCGATTGCTTAGATGCGACGGACAAGTCCTGTCTCGTGGTTTACGCTTACGACCTTTACTTCGGAAAACGCAAAACAATTCTGGTGTACCCGATTATCTATCCGGTGATCGTTCCGTCTGACACCCTGGATAGTTTTGACTCGCCGTCCTTGGCCTGGGTGAAATCAAACGTCTTGACCTGGCCGCCTAAGACGGGCTCCTTTTTTAACGGCGAAACGAAGCACTGGATCGATGGCTCAGTTCTTGCATTTCACTCC…
ptg001881l	ATGGAAAACCAGTTACACACCCTTTACCCCGAGCACTGCGTCCAACAAGGCGGCAGTTACGGAGAGAGGTACGGCTTGGATTTTCCCCGGCTTTACAGAGAGACGGGACTTGTGCCGCTCTACTTTGCGTCCGTTAGGTGCAGCGATTGCTTAGATGCGACGGACAAGTCCTGTCTCGTGGTTTACGCTTACGACCTTTACTTCGGAAAACGCAAAACAATTCTGGTGTACCCGATTATCTATCCGGTGATCGTTCCGTCTGACACCCTGGATAGTTTTGACTCGCCGTCCTTGGCCTGGGTGAAATCAAACGTCTTGACCTGGCCGCCTAAGACGGGCTCCTTTTTTAACGGCGAAACGAAGCACTGGATCGATGGCTCAGTTCTTGCATTTCACTCC…
ptg009622l	ATGGAAAACCAGTTACACACCCTTTACCCCGAGCACTGCGTCCAACAAGGCGGCAGTTACGGAGAGAGGTACGGCTTGGATTTTCCCCGGCTTTACAGAGAGACGGGACTTGTGCCGCTCTACTTTGCGTCCGTTAGGTGCAGCGATTGCTTAGATGCGACGGACAAGTCCTGTCTCGTGGTTTACGCTTACGACCTTTACTTCGGAAAACGCAAAACAATTCTGGTGTACCCGATTATCTATCCGGTGATCGTTCCGTCTGACACCCTGGATAGTTTTGACTCGCCGTCCTTGGCCTGGGTGAAATCAAACGTCTTGACCTGGCCGCCTAAGACGGGCTCCTTTTTTAACGGCGAAACGAAGCACTGGATCGATGGCTCAGTTCTTGCATTTCACTCC…

## Sheet: I) helprihel
AciHV-3 LSGO	ATGGTTTCGTTGGAGGTGCGAGAACCCAATCGTTCCATTTCCCTGTTGGTTCACGCCCCCCCGGTGGTACGACCGGTCTACTGTAAAAGAGCTCATTTGCGATCTCGTCACCCCCTGCCCTCTACAGAGGCCAACTGCAAACAGAGTGTACGGCACTTTGGTGAGGCAGTGTTTGCTATGAGCAGCCTGACAGACTATGCCACGTTCCAGCAGTGGGAGTGGGTCTACGGAGTGCTGGACGTGTACTTTGGCACAAAAGCGTTCTCGACCGTGCTGCTGTCCGGAAACGCGGGCGTGGGTAAGTCCCACGCTTTAAAATCGCTGATGAGGACCGTCGCGTCTCTGGGCATGGAACACGTTTGCCTCCTGACGGCCACCACGAAGGCGGCGGCGGGCGCG…
ptg001881l	ATGGTTTCGTTGGAGGTGCGAGAACCCAATCGTTCCATTTCCCTGTTGGTTCACGCCCCCCCGGTGGTACGACCGGTCTACTGTAAAAGAGCTCATTTGCGATCTCGTCACCCCCTGCCCTCTACAGAGGCCAACTGCAAACAGAGTGTACGGCACTTTGGTGAGGCAGTGTTTGCTATGAGCAGCCTGACAGACTATGCCACGTTCCAGCAGTGGGAGTGGGTCTACGGAGTGCTGGACGTGTACTTTGGCACAAAAGCGTTCTCGACCGTGCTGCTGTCCGGAAACGCGGGCGTGGGTAAGTCCCACGCTTTAAAATCGCTGATGAGGACCGTCGCGTCTCTGGGCATGGAACACGTTTGCCTCCTGACGGCCACCACGAAGGCGGCGGCGGGCGCG…
ptg009622l	ATGGTTTCGTTGGAGGTGCGAGAACCCAATCGTTCCATTTCCCTGTTGGTTCACGCCCCCCCGGTGGTACGACCGGTCTACTGTAAAAGAGCTCATTTGCGATCTCGTCACCCCCTGCCCTCTACAGAGGCCAACTGCAAACAGAGTGTACGGCACTTTGGTGAGGCAGTGTTTGCTATGAGCAGCCTGACAGACTATGCCACGTTCCAGCAGTGGGAGTGGGTCTACGGGGTGCTGGACGTGTACTTTGGCACAAAAGCGTTCTCGACCGTGCTGCTGTCCGGAAACGCGGGCGTGGGTAAGTCCCACGCTTTAAAATCGCTGATGAGGACCGTCGCGTCTCTGGGCATGGAACACGTTTGCCTCCTGACGGCCACCACGAAGGCGGCGGCGGGCGCG…

[truncated: 3 more sheets: J) helpripri, K) mcp, L) terminaseATPase]
