# Supplementary material for: Genomic and Epidemiological Investigations Reveal Chromosomal Integration of the Acipenserid Herpesvirus 3 Genome in Lake Sturgeon Acipenser fulvescens
Source: Viruses. 2025 Apr 5;17(4):534. doi: 10.3390/v17040534 (PMC12031113; doi:10.3390/v17040534)
Supplement: Supplementary file 1 [file viruses-17-00534-s001.zip › S6 Table rev rnd2 prf.xlsx]

## Sheet: Titlepage
					S6 Table. Analytical repeatability of the Q1mcp qPCR assay. The plasmid pLSAciHV-3-APC was 10-fold serially diluted from 5x10^7 to 50 copies and cycle threshold (Ct) values were measured in replicates of 3 for 58 runs. The table presents the mean Ct value and standard deviation (sd) for each dilution as well as the intra-and inter-assay coefficient of variation (CV). The intra-assay CV is calcula…
					Any use of trade, firm, or product names is for descriptive purposes only and does not imply endorsement by the U.S. Government.

## Sheet: S6 Table
S6 Table. Analytical repeatability of the Q1mcp qPCR assay. The plasmid pLSAciHV-3-APC was 10-fold serially diluted from 5x107 to 50 copies and cycle threshold (Ct) values were measured in replicates of 3 for 58 runs. The table presents the mean Ct value and standard deviation (sd) for each dilution as well as the intra-and inter-assay coefficient of variation (CV). The intra-assay CV is calculat…
Plasmid copies	Ct ±SD	Coefficient of variation
		Intra-assay	Inter-assay
5x10e7	12.48 ± 1.04	2.01047	8.34614
5x10e6	16.55 ± 0.67	1.2637	4.04471
5x10e5	20.32 ± 0.73	1.0129	3.61317
5x10e4	23.78 ± 0.64	0.853459	2.69909
5x10e3	27.2 ± 0.83	0.888053	3.04868
5x10e2	30.8 ± 0.76	0.99026	2.48239
5x10e1	34.41 ± 0.99	2.22124	2.86465
