# Supplementary material for: Genomic and Epidemiological Investigations Reveal Chromosomal Integration of the Acipenserid Herpesvirus 3 Genome in Lake Sturgeon Acipenser fulvescens
Source: Viruses. 2025 Apr 5;17(4):534. doi: 10.3390/v17040534 (PMC12031113; doi:10.3390/v17040534)
Supplement: Supplementary file 1 [file viruses-17-00534-s001.zip › S8 Data rev rnd2.xlsx]

## Sheet: Titlepage
					S8 Data. Q1mcp qPCR data from the analytical validation study. Data used to illustrate and/or calculate the assay’s analytical performance is presented for A) efficiency and linearity, B) analytical sensitivity (ASe), C) analytical specificity (ASp), D) analytical repeatability (ARe) and E) template quantity.
					Any use of trade, firm, or product names is for descriptive purposes only and does not imply endorsement by the U.S. Government.

## Sheet: A) Efficiency & linearity
AciHV-3 positive cell lysate									AciHV-3 positive tissue										pAciHV-3-mcp									pLSAciHV3-APC-Q1mcp (FAM)					pLSAciHV3-APC-Q1mcp (VIC)
Assay & sample	Ct (dRn)	Avg Ct							Assay & sample	Ct (dRn)	Avg Ct								Assay & sample	Ct (dRn)	Avg Ct							Sample	Ct (dRn)	Ct avg	Copies	Avg copies	Ct (dRn)	Ct avg	Copies	Avg copies
F2R2P2 LSBV 5 ng	24.43	24.44							F2R2P2 63-201 955.8ng	15.73	15.54								F2R2P2 5X10E8	10.54	9.82							5x10e7	12.86	12.62	50000000	50000000	12.94	13.06	50000000	50000000
F2R2P2 LSBV 5 ng	24.31	24.44							F2R2P2 63-201 955.8ng	15.33	15.54								F2R2P2 5X10E8	9.5	10.5933							5x10e7	12.97	12.62	50000000	50000000	13.07	13.06	50000000	50000000
F2R2P2 LSBV 5 ng	24.57	24.44							F2R2P2 63-201 955.8ng	15.56	15.54								F2R2P2 5X10E8	9.42	11.5167							5x10e7	12.03	12.62	50000000	50000000	13.15	13.06	50000000	50000000
F2R2P2 LSBV 1 ng	26.82	26.92							F2R2P2 63-201 191.2ng	17.75	17.88								F2R2P2 5X10E7	12.86	12.4933							5x10e6	15.92	15.9	5000000	5000000	15.6	15.86	5000000	5000000
F2R2P2 LSBV 1 ng	27	26.92							F2R2P2 63-201 191.2ng	18.15	17.88								F2R2P2 5X10E7	12.27	13.4067							5x10e6	15.92	15.9	5000000	5000000	16.08	15.86	5000000	5000000
F2R2P2 LSBV 1 ng	26.94	26.92							F2R2P2 63-201 191.2ng	17.73	17.88								F2R2P2 5X10E7	12.35	14.41							5x10e6	15.87	15.9	5000000	5000000	15.91	15.86	5000000	5000000
F2R2P2 LSBV 0.2 ng	28.84	28.87							F2R2P2 63-201 38.2ng	20.13	20.15								F2R2P2 5X10E6	15.6	15.45							5x10e5	19.24	19.14	500000	500000	19.68	19.52	500000	500000
F2R2P2 LSBV 0.2 ng	28.98	28.87							F2R2P2 63-201 38.2ng	20.07	20.15								F2R2P2 5X10E6	15.28	16.51							5x10e5	19.21	19.14	500000	500000	19.55	19.52	500000	500000
F2R2P2 LSBV 0.2 ng	28.8	28.87							F2R2P2 63-201 38.2ng	20.23	20.15								F2R2P2 5X10E6	15.47	17.94							5x10e5	18.97	19.14	500000	500000	19.34	19.52	500000	500000
F2R2P2 LSBV 0.04 ng	31.82	31.94							F2R2P2 63-201 7.6ng	22.4	22.54								F2R2P2 5X10E5	18.78	19.3							5x10e4	22.59	22.68	50000	50000	22.95	22.65	50000	50000
F2R2P2 LSBV 0.04 ng	32.4	31.94							F2R2P2 63-201 7.6ng	23.04	22.54								F2R2P2 5X10E5	19.57	20.4867							5x10e4	22.62	22.68	50000	50000	22.19	22.65	50000	50000
F2R2P2 LSBV 0.04 ng	31.58	31.94							F2R2P2 63-201 7.6ng	22.18	22.54								F2R2P2 5X10E5	19.55	21.63							5x10e4	22.84	22.68	50000	50000	22.8	22.65	50000	50000
F2R2P2 LSBV 0.008 ng	35.93	34.74							F2R2P2 63-201 1.5ng	24.94	24.92								F2R2P2 5X10E4	22.34	22.64							5x10e3	26.41	26.4	5000	5000	26.41	26.59	5000	5000
F2R2P2 LSBV 0.008 ng	34.19	34.74							F2R2P2 63-201 1.5ng	24.93	24.92								F2R2P2 5X10E4	23	24.0433							5x10e3	26.4	26.4	5000	5000	26.69	26.59	5000	5000
F2R2P2 LSBV 0.008 ng	34.1	34.74							F2R2P2 63-201 1.5ng	24.9	24.92								F2R2P2 5X10E4	22.58	25.2433							5x10e3	26.38	26.4	5000	5000	26.66	26.59	5000	5000
F2R2P2 LSBV 0.0016 ng	40	36.01							F2R2P2 63-201 0.31ng	27.29	27.27								F2R2P2 5X10E3	26.55	26.5							5x10e2	29.94	29.94	500	500	29.9	30.04	500	500
F2R2P2 LSBV 0.0016 ng	36.01	36.01							F2R2P2 63-201 0.31ng	27.22	27.27								F2R2P2 5X10E3	26.6	28.3267							5x10e2	30.19	29.94	500	500	30.29	30.04	500	500
F2R2P2 LSBV 0.0016 ng	40	36.01							F2R2P2 63-201 0.31ng	27.29	27.27								F2R2P2 5X10E3	26.35	29.7367							5x10e2	29.68	29.94	500	500	29.94	30.04	500	500
F2R2P2 LSBV 0.00032 ng	40	40							F2R2P2 63-201 0.06ng	29.47	29.65								F2R2P2 5X10E2	32.03	31.2633							5x10e1	33.1	33.11	50	50	33.53	33.39	50	50
F2R2P2 LSBV 0.00032 ng	40	40							F2R2P2 63-201 0.06ng	29.7	29.65								F2R2P2 5X10E2	30.83	31.5967							5x10e1	33.69	33.11	50	50	34.09	33.39	50	50
F2R2P2 LSBV 0.00032 ng	40	40							F2R2P2 63-201 0.06ng	29.79	29.65								F2R2P2 5X10E2	30.93	32.28							5x10e1	32.54	33.11	50	50	32.56	33.39	50	50
F2R2P2 LSBV 0.000064 ng	40	40							F2R2P2 63-201 0.012ng	32.49	32.52								F2R2P2 5X10E1	33.03	33.12							samples used for analysis
F2R2P2 LSBV 0.000064 ng	40	40							F2R2P2 63-201 0.012ng	32.19	32.52								F2R2P2 5X10E1	32.88	33.9733
F2R2P2 LSBV 0.000064 ng	40	40							F2R2P2 63-201 0.012ng	32.88	32.52								F2R2P2 5X10E1	33.45	35.0033
F2R2P2 LSBV 0.0000128 ng	40	40							samples used for analysis										F2R2P2 5X10E0	35.59	37.1867
F2R2P2 LSBV 0.0000128 ng	40	40																	F2R2P2 5X10E0	35.97	38.6567
F2R2P2 LSBV 0.0000128 ng	40	40																	F2R2P2 5X10E0	40	40
samples used for analysis																			F2R2P2 5X10E-1	40	38.5867
																			F2R2P2 5X10E-1	40	37.88
																			F2R2P2 5X10E-1	35.76	35.76
																			samples used for analysis

## Sheet: B) ASe
Sample	ct1	ct2	ct3	run	dilution	id	runctmean	sdrunct	meanrunctmean	sdrunctmean	cvrunct	cvrunctmean	intraCVavg	log10dilution	mgb_probe
LSBV pAPC-mgb att5 5x10e8	9.68	9.64	9.76	1	500000000	1	9.69333	0.061101	9.63133	0.32453	0.63034	3.36953	2.75682	8.69897	0
LSBV pAPC-mgb att5 5x10e7	10.81	11.55	11.19	1	50000000	2	11.1833	0.370045	11.5613	0.491413	3.3089	4.25049	3.79867	7.69897	0
LSBV pAPC-mgb att5 5x10e6	15.02	13.83	13.89	1	5000000	3	14.2467	0.670398	14.9853	0.684441	4.70565	4.5674	2.06561	6.69897	0
LSBV pAPC-mgb att5 5x10e5	18.39	18.59	18.3	1	500000	4	18.4267	0.148437	19.1887	0.705863	0.805554	3.67854	0.981869	5.69897	0
LSBV pAPC-mgb att5 5x10e4	21.85	21.64	21.88	1	50000	5	21.79	0.130767	22.82	0.784205	0.600124	3.43648	1.26547	4.69897	0
LSBV pAPC-mgb att5 5x10e3	25.13	25.17	25.23	1	5000	6	25.1767	0.0503324	26.1887	0.897344	0.199917	3.42646	1.13464	3.69897	0
LSBV pAPC-mgb att5 5x10e2	28.37	28.45	28.47	1	500	7	28.43	0.0529144	29.806	1.11393	0.186122	3.73727	1.17222	2.69897	0
LSBV pAPC-mgb att5 5x10e1	32.25	32.26	32.28	1	50	8	32.2633	0.0152748	33.3487	1.12364	0.0473441	3.36936	1.46326	1.69897	0
LSBV pAPC-mgb att5 5x10e0	33.61	34.37	35.56	1	5	9	34.5133	0.98287	37.8333	2.35117	2.8478	6.21456	3.78512	0.69897	0
LSBV pAPC-mgb att5 5x10e-1	40	34.32	40	1	0.5	10	38.1067	3.27935	39.6213	0.846724	8.60571	2.13704	1.72114	-0.30103	0
LSBV pAPC-mgb att6 5x10e8	9.67	8.52	9.21	2	500000000	11	9.13333	0.57882	9.63133	0.32453	6.33745	3.36953	2.75682	8.69897	0
LSBV pAPC-mgb att6 5x10e7	10.72	10.87	11.78	2	50000000	12	11.1233	0.573614	11.5613	0.491413	5.15685	4.25049	3.79867	7.69897	0
LSBV pAPC-mgb att6 5x10e6	14.35	14.45	14.31	2	5000000	13	14.37	0.0721107	14.9853	0.684441	0.501814	4.5674	2.06561	6.69897	0
LSBV pAPC-mgb att6 5x10e5	19.32	19.77	19.07	2	500000	14	19.3867	0.35473	19.1887	0.705863	1.82977	3.67854	0.981869	5.69897	0
LSBV pAPC-mgb att6 5x10e4	22.12	22.83	23.01	2	50000	15	22.6533	0.470567	22.82	0.784205	2.07725	3.43648	1.26547	4.69897	0
LSBV pAPC-mgb att6 5x10e3	25.8	26.31	25.22	2	5000	16	25.7767	0.545375	26.1887	0.897344	2.11577	3.42646	1.13464	3.69897	0
LSBV pAPC-mgb att6 5x10e2	29.24	29.71	29.03	2	500	17	29.3267	0.348185	29.806	1.11393	1.18726	3.73727	1.17222	2.69897	0
LSBV pAPC-mgb att6 5x10e1	32.34	34.33	33.53	2	50	18	33.4	1.00135	33.3487	1.12364	2.99805	3.36936	1.46326	1.69897	0
LSBV pAPC-mgb att6 5x10e0	40	40	40	2	5	19	40	0	37.8333	2.35117	0	6.21456	3.78512	0.69897	0
LSBV pAPC-mgb att6 5x10e-1	40	40	40	2	0.5	20	40	0	39.6213	0.846724	0	2.13704	1.72114	-0.30103	0
LSBV pAPC-mgb att7 5x10e8	9.55	9.81	10.01	3	500000000	21	9.79	0.230651	9.63133	0.32453	2.35599	3.36953	2.75682	8.69897	0
LSBV pAPC-mgb att7 5x10e7	11.58	11.28	12.48	3	50000000	22	11.78	0.6245	11.5613	0.491413	5.30136	4.25049	3.79867	7.69897	0
LSBV pAPC-mgb att7 5x10e6	15.67	15.45	14.94	3	5000000	23	15.3533	0.374478	14.9853	0.684441	2.43906	4.5674	2.06561	6.69897	0
LSBV pAPC-mgb att7 5x10e5	19.69	19.36	19.5	3	500000	24	19.5167	0.16563	19.1887	0.705863	0.84866	3.67854	0.981869	5.69897	0
LSBV pAPC-mgb att7 5x10e4	23.28	22.99	23.56	3	50000	25	23.2767	0.285015	22.82	0.784205	1.22446	3.43648	1.26547	4.69897	0
LSBV pAPC-mgb att7 5x10e3	26.78	26.51	26.63	3	5000	26	26.64	0.135278	26.1887	0.897344	0.507799	3.42646	1.13464	3.69897	0
LSBV pAPC-mgb att7 5x10e2	31.02	30.25	30.01	3	500	27	30.4267	0.527668	29.806	1.11393	1.73423	3.73727	1.17222	2.69897	0
LSBV pAPC-mgb att7 5x10e1	33.97	33.35	33.65	3	50	28	33.6567	0.310055	33.3487	1.12364	0.921229	3.36936	1.46326	1.69897	0
LSBV pAPC-mgb att7 5x10e0	40	37.3	40	3	5	29	39.1	1.55885	37.8333	2.35117	3.98682	6.21456	3.78512	0.69897	0
LSBV pAPC-mgb att7 5x10e-1	40	40	40	3	0.5	30	40	0	39.6213	0.846724	0	2.13704	1.72114	-0.30103	0
LSBV pAPC w mgb att5 5x10e8	9.38	9.4	9.84	1	500000000	31	9.54	0.26	9.63133	0.32453	2.72537	3.36953	2.75682	8.69897	1
LSBV pAPC w mgb att5 5x10e7	11.29	11.37	11.57	1	50000000	32	11.41	0.144222	11.5613	0.491413	1.264	4.25049	3.79867	7.69897	1
LSBV pAPC w mgb att5 5x10e6	14.85	15.38	14.99	1	5000000	33	15.0733	0.274651	14.9853	0.684441	1.8221	4.5674	2.06561	6.69897	1
LSBV pAPC w mgb att5 5x10e5	18.46	18.5	18.6	1	500000	34	18.52	0.0721116	19.1887	0.705863	0.389372	3.67854	0.981869	5.69897	1
LSBV pAPC w mgb att5 5x10e4	22.87	22.16	22.54	1	50000	35	22.5233	0.355294	22.82	0.784205	1.57745	3.43648	1.26547	4.69897	1
LSBV pAPC w mgb att5 5x10e3	25.33	25.8	26.43	1	5000	36	25.8533	0.551936	26.1887	0.897344	2.13488	3.42646	1.13464	3.69897	1
LSBV pAPC w mgb att5 5x10e2	29.38	29.83	29.3	1	500	37	29.5033	0.285716	29.806	1.11393	0.968419	3.73727	1.17222	2.69897	1
LSBV pAPC w mgb att5 5x10e1	32.45	32.53	32.18	1	50	38	32.3867	0.183393	33.3487	1.12364	0.566262	3.36936	1.46326	1.69897	1
LSBV pAPC w mgb att5 5x10e0	33.86	40	34.83	1	5	39	36.23	3.30074	37.8333	2.35117	9.11052	6.21456	3.78512	0.69897	1
LSBV pAPC w mgb att5 5x10e-1	40	40	40	1	0.5	40	40	0	39.6213	0.846724	0	2.13704	1.72114	-0.30103	1
LSBV pAPC-mgb att7 5x10e8	9.85	10.19	9.96	2	500000000	41	10	0.173493	9.63133	0.32453	1.73493	3.36953	2.75682	8.69897	1
LSBV pAPC-mgb att7 5x10e7	11.93	12.86	12.14	2	50000000	42	12.31	0.48775	11.5613	0.491413	3.96222	4.25049	3.79867	7.69897	1
LSBV pAPC-mgb att7 5x10e6	15.82	16.04	15.79	2	5000000	43	15.8833	0.136505	14.9853	0.684441	0.85942	4.5674	2.06561	6.69897	1
LSBV pAPC-mgb att7 5x10e5	19.86	20.16	20.26	2	500000	44	20.0933	0.208166	19.1887	0.705863	1.036	3.67854	0.981869	5.69897	1
LSBV pAPC-mgb att7 5x10e4	24.09	23.73	23.75	2	50000	45	23.8567	0.20232	22.82	0.784205	0.848065	3.43648	1.26547	4.69897	1
LSBV pAPC-mgb att7 5x10e3	27.27	27.62	27.6	2	5000	46	27.4967	0.196554	26.1887	0.897344	0.714827	3.42646	1.13464	3.69897	1
LSBV pAPC-mgb att7 5x10e2	30.93	31.98	31.12	2	500	47	31.3433	0.559493	29.806	1.11393	1.78505	3.73727	1.17222	2.69897	1
LSBV pAPC-mgb att7 5x10e1	34.68	34.29	36.14	2	50	48	35.0367	0.975209	33.3487	1.12364	2.78339	3.36936	1.46326	1.69897	1
LSBV pAPC-mgb att7 5x10e0	40	37.97	40	2	5	49	39.3233	1.17202	37.8333	2.35117	2.98047	6.21456	3.78512	0.69897	1
LSBV pAPC-mgb att7 5x10e-1	40	40	40	2	0.5	50	40	0	39.6213	0.846724	0	2.13704	1.72114	-0.30103	1

## Sheet: C) ASp
sample	family	presence	qpcrexp	qpcrobs
AciHV-1 LS WR mcp	1	0	0	0
AciHV-1 WS UCD mcp	1	0	0	0
Green Sturgeon mucus (UCD) 103-1		1	1	1
Lake sturgeon tissue (wild HBDB)	1	1	1	1
Lake sturgeon fin tissue (wild Lake Superior)		1	1	1
Pallid sturgeon tissue (Hedrick sample)	1	1	1	1
ShortnoseSturgeon fin tissue 54-1400	1	1	1	1
White Sturgeon tissue (BC interior)	1	1	1	1
pRanHV1mcp	1	0	0	0
CyHV-3_KHVU	1	0	0	0
pIctHV1mcp	1	0	0	0
pSNSHVmcp	1	0	0	0
pSbSHV1mcp	1	0	0	0
pSbSHV2mcp	1	0	0	0
pSRWSHVmcp	1	0	0	0
IPNV Jasper	2	0	0	0
pNVmcp	3	0	0	0
pWSIVmcp	3	0	0	0
VHSV 99-292	4	0	0	0
IHNV 93-057	4	0	0	0
SVCV HH2006	5	0	0	0
Spotted gar fin tissue		0	0	0
Longnose gar fin tissue		0	0	0
Paddlefish fin tissue		0	0	0
CHSE	6	0	0	0
EPC	6	0	0	0
LSGo	1	1	1	1
WSSK_sclab	1	1	1	1
WSS_2_sclab	1	1	1	1

## Sheet: D) ARe
sampleid	ct1	ct2	ct3	dilution	runctmean	meanrunctmean	sdrunct	sdrunctmean	cvrunct	cvrunctmean	intraCVavg
Ase Att 5 w mgb	11.29	11.37	11.57	50000000	11.41	12.4842	0.144222	1.04195	1.264	8.34614	2.01047
Ase Att 5 w mgb	14.85	15.38	14.99	5000000	15.0733	16.5499	0.274651	0.669395	1.8221	4.04471	1.2637
Ase Att 5 w mgb	18.46	18.5	18.6	500000	18.52	20.3203	0.0721116	0.734209	0.389372	3.61317	1.0129
Ase Att 5 w mgb	22.87	22.16	22.54	50000	22.5233	23.7802	0.355294	0.641848	1.57745	2.69909	0.853459
Ase Att 5 w mgb	25.33	25.8	26.43	5000	25.8533	27.2026	0.551936	0.829321	2.13488	3.04868	0.888053
Ase Att 5 w mgb	29.38	29.83	29.3	500	29.5033	30.8032	0.285716	0.764656	0.968419	2.48239	0.99026
Ase Att 5 w mgb	32.45	32.53	32.18	50	32.3867	34.4134	0.183393	0.985825	0.566262	2.86465	2.22124
Ase Att 7 w mgb	11.93	12.86	12.14	50000000	12.31	12.4842	0.48775	1.04195	3.96222	8.34614	2.01047
Ase Att 7 w mgb	15.82	16.04	15.79	5000000	15.8833	16.5499	0.136505	0.669395	0.85942	4.04471	1.2637
Ase Att 7 w mgb	19.86	20.16	20.26	500000	20.0933	20.3203	0.208166	0.734209	1.036	3.61317	1.0129
Ase Att 7 w mgb	24.09	23.73	23.75	50000	23.8567	23.7802	0.20232	0.641848	0.848065	2.69909	0.853459
Ase Att 7 w mgb	27.27	27.62	27.6	5000	27.4967	27.2026	0.196554	0.829321	0.714827	3.04868	0.888053
Ase Att 7 w mgb	30.93	31.98	31.12	500	31.3433	30.8032	0.559493	0.764656	1.78505	2.48239	0.99026
Ase Att 7 w mgb	34.68	34.29	36.14	50	35.0367	34.4134	0.975209	0.985825	2.78339	2.86465	2.22124
Determining P1 Att2	11.82	11.05	12.2	50000000	11.69	12.4842	0.585918	1.04195	5.01213	8.34614	2.01047
Determining P1 Att2	14.81	16.08	16.36	5000000	15.75	16.5499	0.826014	0.669395	5.24454	4.04471	1.2637
Determining P1 Att2	19.99	20.64	20.67	500000	20.4333	20.3203	0.384231	0.734209	1.88041	3.61317	1.0129
Determining P1 Att2	24.46	25.25	25.66	50000	25.1233	23.7802	0.609946	0.641848	2.42781	2.69909	0.853459
Determining P1 Att2	27.27	27.77	27.28	5000	27.44	27.2026	0.285832	0.829321	1.04166	3.04868	0.888053
Determining P1 Att2	31.78	31.17	32.31	500	31.7533	30.8032	0.570468	0.764656	1.79656	2.48239	0.99026
Determining P1 Att2	34.2	33.97	33.63	50	33.9333	34.4134	0.286763	0.985825	0.845079	2.86465	2.22124
Determining P1 Att3	11.95	12.53	12.69	50000000	12.39	12.4842	0.389358	1.04195	3.14252	8.34614	2.01047
Determining P1 Att3	16.25	16.33	16.13	5000000	16.2367	16.5499	0.100665	0.669395	0.619985	4.04471	1.2637
Determining P1 Att3	20.73	21.08	20.99	500000	20.9333	20.3203	0.181751	0.734209	0.868237	3.61317	1.0129
Determining P1 Att3	23.49	23.13	23.18	50000	23.2667	23.7802	0.195021	0.641848	0.838201	2.69909	0.853459
Determining P1 Att3	27.43	28.28	28.23	5000	27.98	27.2026	0.476969	0.829321	1.70468	3.04868	0.888053
Determining P1 Att3	30.42	30.22	30.18	500	30.2733	30.8032	0.128582	0.764656	0.424737	2.48239	0.99026
Determining P1 Att3	33.95	37.65	34.89	50	35.4967	34.4134	1.92316	0.985825	5.41786	2.86465	2.22124
CM1	12.33	12.87	12.14	50000000	12.4467	12.4842	0.378726	1.04195	3.04279	8.34614	2.01047
CM1	15.53	16.03	16.15	5000000	15.9033	16.5499	0.328836	0.669395	2.06772	4.04471	1.2637
CM1	20.96	20.9	20.7	500000	20.8533	20.3203	0.136136	0.734209	0.652828	3.61317	1.0129
CM1	24.95	24.38	24.65	50000	24.66	23.7802	0.285132	0.641848	1.15625	2.69909	0.853459
CM1	28.26	28.59	28.41	5000	28.42	27.2026	0.165227	0.829321	0.581376	3.04868	0.888053
CM1	31.99	32.44	32.44	500	32.29	30.8032	0.259807	0.764656	0.804605	2.48239	0.99026
CM1	35.52	36.15	35.06	50	35.5767	34.4134	0.547205	0.985825	1.5381	2.86465	2.22124
Screen 1-22	11.04	11.52	11.57	50000000	11.3767	12.4842	0.292632	1.04195	2.57221	8.34614	2.01047
Screen 1-22	16.12	15.94	16.06	5000000	16.04	16.5499	0.0916521	0.669395	0.571397	4.04471	1.2637
Screen 1-22	19.56	19.52	19.52	500000	19.5333	20.3203	0.0230934	0.734209	0.118226	3.61317	1.0129
Screen 1-22	22.92	22.82	22.94	50000	22.8933	23.7802	0.0642914	0.641848	0.28083	2.69909	0.853459
Screen 1-22	26.45	26.75	26.55	5000	26.5833	27.2026	0.152752	0.829321	0.574617	3.04868	0.888053
Screen 1-22	29.99	30.01	30.19	500	30.0633	30.8032	0.110152	0.764656	0.366399	2.48239	0.99026
Screen 1-22	35.91	33.59	33.87	50	34.4567	34.4134	1.26639	0.985825	3.6753	2.86465	2.22124
Screen 23-44	11.26	11.65	11.71	50000000	11.54	12.4842	0.244336	1.04195	2.11729	8.34614	2.01047
Screen 23-44	15.44	15.51	15.72	5000000	15.5567	16.5499	0.145717	0.669395	0.936685	4.04471	1.2637
Screen 23-44	18.62	18.71	18.58	500000	18.6367	20.3203	0.0665827	0.734209	0.357267	3.61317	1.0129
Screen 23-44	22.56	22.44	22.7	50000	22.5667	23.7802	0.130128	0.641848	0.576639	2.69909	0.853459
Screen 23-44	25.62	25.82	26.15	5000	25.8633	27.2026	0.267643	0.829321	1.03484	3.04868	0.888053
Screen 23-44	29.7	29.63	29.52	500	29.6167	30.8032	0.0907378	0.764656	0.306374	2.48239	0.99026
Screen 23-44	32.91	32.79	32.98	50	32.8933	34.4134	0.0960895	0.985825	0.292125	2.86465	2.22124
Screen 45-66	10.72	10.94	10.79	50000000	10.8167	12.4842	0.112398	1.04195	1.03912	8.34614	2.01047
Screen 45-66	15.34	14.89	15.39	5000000	15.2067	16.5499	0.275379	0.669395	1.81091	4.04471	1.2637
Screen 45-66	18.55	18.84	19.19	500000	18.86	20.3203	0.320469	0.734209	1.6992	3.61317	1.0129
Screen 45-66	22.5	22.65	22.77	50000	22.64	23.7802	0.135278	0.641848	0.597516	2.69909	0.853459
Screen 45-66	26.27	26.04	26.43	5000	26.2467	27.2026	0.196044	0.829321	0.746929	3.04868	0.888053
Screen 45-66	29.68	29.52	29.49	500	29.5633	30.8032	0.102144	0.764656	0.345508	2.48239	0.99026
Screen 45-66	33.55	32.95	32.54	50	33.0133	34.4134	0.507969	0.985825	1.53868	2.86465	2.22124
Screen 67-88	11.14	10.97	10.85	50000000	10.9867	12.4842	0.145717	1.04195	1.3263	8.34614	2.01047
Screen 67-88	15.54	15.38	16.04	5000000	15.6533	16.5499	0.344287	0.669395	2.19945	4.04471	1.2637
Screen 67-88	19.51	20.05	20.08	500000	19.88	20.3203	0.32078	0.734209	1.61358	3.61317	1.0129
Screen 67-88	23.52	23.47	23.57	50000	23.52	23.7802	0.0500002	0.641848	0.212586	2.69909	0.853459
Screen 67-88	27.04	26.9	26.74	5000	26.8933	27.2026	0.150112	0.829321	0.558174	3.04868	0.888053
Screen 67-88	29.77	29.72	29.63	500	29.7067	30.8032	0.0709466	0.764656	0.238824	2.48239	0.99026
Screen 67-88	33.37	34.27	33.93	50	33.8567	34.4134	0.45446	0.985825	1.34231	2.86465	2.22124
Screen 89-110	12.39	12.3	12.3	50000000	12.33	12.4842	0.0519616	1.04195	0.421424	8.34614	2.01047
Screen 89-110	16.78	16.53	16.6	5000000	16.6367	16.5499	0.12897	0.669395	0.775217	4.04471	1.2637
Screen 89-110	19.93	20.4	19.91	500000	20.08	20.3203	0.277308	0.734209	1.38102	3.61317	1.0129
Screen 89-110	23.34	23.33	23.71	50000	23.46	23.7802	0.216563	0.641848	0.923118	2.69909	0.853459
Screen 89-110	27.17	26.88	27.3	5000	27.1167	27.2026	0.21502	0.829321	0.792942	3.04868	0.888053
Screen 89-110	30.26	31.01	30.41	500	30.56	30.8032	0.396863	0.764656	1.29863	2.48239	0.99026
Screen 89-110	32.86	34.8	34.34	50	34	34.4134	1.01371	0.985825	2.98149	2.86465	2.22124
Screen 111-132	11.24	11.07	11.58	50000000	11.2967	12.4842	0.259679	1.04195	2.29873	8.34614	2.01047
Screen 111-132	15.99	16.67	16.73	5000000	16.4633	16.5499	0.411015	0.669395	2.49655	4.04471	1.2637
Screen 111-132	20.02	20.09	20.25	500000	20.12	20.3203	0.117898	0.734209	0.585974	3.61317	1.0129
Screen 111-132	23.77	23.83	23.8	50000	23.8	23.7802	0.0299997	0.641848	0.126049	2.69909	0.853459
Screen 111-132	26.84	26.44	26.91	5000	26.73	27.2026	0.253574	0.829321	0.94865	3.04868	0.888053
Screen 111-132	30.54	30.42	30.83	500	30.5967	30.8032	0.210792	0.764656	0.688938	2.48239	0.99026
Screen 111-132	33.91	34.51	35.44	50	34.62	34.4134	0.770908	0.985825	2.22677	2.86465	2.22124
Screen 133-154	11.08	11.42	11.09	50000000	11.1967	12.4842	0.193477	1.04195	1.72799	8.34614	2.01047
Screen 133-154	16.56	16.36	16.57	5000000	16.4967	16.5499	0.118462	0.669395	0.718095	4.04471	1.2637
Screen 133-154	20.1	20.14	19.97	500000	20.07	20.3203	0.0888822	0.734209	0.442861	3.61317	1.0129
Screen 133-154	23.55	23.47	23.82	50000	23.6133	23.7802	0.183394	0.641848	0.776655	2.69909	0.853459
Screen 133-154	26.99	26.89	26.75	5000	26.8767	27.2026	0.120554	0.829321	0.448546	3.04868	0.888053
Screen 133-154	30.08	30.33	30.3	500	30.2367	30.8032	0.136504	0.764656	0.451451	2.48239	0.99026
Screen 133-154	33.28	33.11	36.08	50	34.1567	34.4134	1.66782	0.985825	4.88287	2.86465	2.22124
Screen 155-176	10.71	10.75	10.97	50000000	10.81	12.4842	0.14	1.04195	1.2951	8.34614	2.01047
Screen 155-176	16.84	16.9	17.23	5000000	16.99	16.5499	0.21	0.669395	1.23602	4.04471	1.2637
Screen 155-176	20.6	20.77	21.19	500000	20.8533	20.3203	0.3037	0.734209	1.45636	3.61317	1.0129
Screen 155-176	23.89	23.98	24.44	50000	24.1033	23.7802	0.295015	0.641848	1.22396	2.69909	0.853459
Screen 155-176	27.42	28.01	27.36	5000	27.5967	27.2026	0.359212	0.829321	1.30165	3.04868	0.888053
Screen 155-176	31.07	31.08	30.44	500	30.8633	30.8032	0.366651	0.764656	1.18798	2.48239	0.99026
Screen 155-176	33.77	33.46	34.8	50	34.01	34.4134	0.701498	0.985825	2.06262	2.86465	2.22124
Screen 177-198	13.12	14.11	13.69	50000000	13.64	12.4842	0.49689	1.04195	3.64289	8.34614	2.01047
Screen 177-198	16.82	16.9	16.77	5000000	16.83	16.5499	0.065574	0.669395	0.389626	4.04471	1.2637
Screen 177-198	20.63	20.5	20.6	500000	20.5767	20.3203	0.0680683	0.734209	0.330803	3.61317	1.0129
Screen 177-198	23.85	24.04	23.97	50000	23.9533	23.7802	0.0960904	0.641848	0.401157	2.69909	0.853459
Screen 177-198	27.66	27.9	27.4	5000	27.6533	27.2026	0.250067	0.829321	0.904291	3.04868	0.888053
Screen 177-198	31.05	31.46	31.76	500	31.4233	30.8032	0.356418	0.764656	1.13425	2.48239	0.99026
Screen 177-198	37.35	36.25	34.14	50	35.9133	34.4134	1.63127	0.985825	4.54223	2.86465	2.22124
Screen 199-220	12.75	12.85	12.96	50000000	12.8533	12.4842	0.10504	1.04195	0.817218	8.34614	2.01047
Screen 199-220	16.8	16.87	17.04	5000000	16.9033	16.5499	0.123424	0.669395	0.730176	4.04471	1.2637
Screen 199-220	20.2	20.58	20.49	500000	20.4233	20.3203	0.198578	0.734209	0.972308	3.61317	1.0129
Screen 199-220	23.5	23.45	23.58	50000	23.51	23.7802	0.065574	0.641848	0.27892	2.69909	0.853459
Screen 199-220	26.92	26.99	27.37	5000	27.0933	27.2026	0.242144	0.829321	0.893739	3.04868	0.888053
Screen 199-220	30.82	30.97	30.93	500	30.9067	30.8032	0.0776745	0.764656	0.251319	2.48239	0.99026
Screen 199-220	34.89	34.88	34.96	50	34.91	34.4134	0.0435882	0.985825	0.124859	2.86465	2.22124
Screen 221-242	13.69	13.51	13.58	50000000	13.5933	12.4842	0.0907374	1.04195	0.667514	8.34614	2.01047
Screen 221-242	17.78	17.52	17.54	5000000	17.6133	16.5499	0.144684	0.669395	0.821443	4.04471	1.2637
Screen 221-242	20.94	20.66	21.19	500000	20.93	20.3203	0.265142	0.734209	1.2668	3.61317	1.0129
Screen 221-242	24.13	24.1	24.33	50000	24.1867	23.7802	0.125033	0.641848	0.516952	2.69909	0.853459
Screen 221-242	27.78	27.77	28.22	5000	27.9233	27.2026	0.256969	0.829321	0.920265	3.04868	0.888053
Screen 221-242	30.5	31.47	32.3	500	31.4233	30.8032	0.900907	0.764656	2.867	2.48239	0.99026
Screen 221-242	34.82	35.21	34.93	50	34.9867	34.4134	0.20108	0.985825	0.574733	2.86465	2.22124
Screen 243-264	13.83	14.18	14.66	50000000	14.2233	12.4842	0.416693	1.04195	2.92965	8.34614	2.01047
Screen 243-264	17.56	18.02	18.48	5000000	18.02	16.5499	0.46	0.669395	2.55272	4.04471	1.2637
Screen 243-264	21.52	21.87	22.12	500000	21.8367	20.3203	0.301386	0.734209	1.38018	3.61317	1.0129
Screen 243-264	24.33	24.36	24.31	50000	24.3333	23.7802	0.0251667	0.641848	0.103425	2.69909	0.853459
Screen 243-264	27.96	28.39	28.96	5000	28.4367	27.2026	0.501631	0.829321	1.76403	3.04868	0.888053
Screen 243-264	31.64	32.18	32.23	500	32.0167	30.8032	0.32716	0.764656	1.02184	2.48239	0.99026
Screen 243-264	36.18	34.77	37.13	50	36.0267	34.4134	1.18745	0.985825	3.29603	2.86465	2.22124
Screen 265-286	11.59	11.98	11.87	50000000	11.8133	12.4842	0.20108	1.04195	1.70215	8.34614	2.01047
Screen 265-286	16.64	16.86	16.86	5000000	16.7867	16.5499	0.127018	0.669395	0.756659	4.04471	1.2637
Screen 265-286	20.26	20.74	20.41	500000	20.47	20.3203	0.24556	0.734209	1.19961	3.61317	1.0129
Screen 265-286	24.2	23.73	24.22	50000	24.05	23.7802	0.277309	0.641848	1.15305	2.69909	0.853459
Screen 265-286	27.49	27.43	27.28	5000	27.4	27.2026	0.108166	0.829321	0.394767	3.04868	0.888053
Screen 265-286	30.82	29.98	30.6	500	30.4667	30.8032	0.435584	0.764656	1.42971	2.48239	0.99026
Screen 265-286	34.99	34.67	33.78	50	34.48	34.4134	0.626978	0.985825	1.81838	2.86465	2.22124
Screen 287-308	11.5	10.64	11.15	50000000	11.0967	12.4842	0.432473	1.04195	3.89733	8.34614	2.01047
Screen 287-308	16.49	16.68	16.89	5000000	16.6867	16.5499	0.200083	0.669395	1.19906	4.04471	1.2637
Screen 287-308	19.81	20.11	20.11	500000	20.01	20.3203	0.173206	0.734209	0.865596	3.61317	1.0129
Screen 287-308	23.45	23.97	23.65	50000	23.69	23.7802	0.262297	0.641848	1.1072	2.69909	0.853459
Screen 287-308	27.4	27.12	27.29	5000	27.27	27.2026	0.141067	0.829321	0.517297	3.04868	0.888053
Screen 287-308	29.91	30.47	30.74	500	30.3733	30.8032	0.423359	0.764656	1.39385	2.48239	0.99026
Screen 287-308	35.52	33.61	34.89	50	34.6733	34.4134	0.973259	0.985825	2.80694	2.86465	2.22124
Screen 309-330	10.94	11.1	11.16	50000000	11.0667	12.4842	0.113725	1.04195	1.02764	8.34614	2.01047
Screen 309-330	16.85	17.16	17.38	5000000	17.13	16.5499	0.26627	0.669395	1.55441	4.04471	1.2637
Screen 309-330	20.92	20.61	21.12	500000	20.8833	20.3203	0.25697	0.734209	1.2305	3.61317	1.0129
Screen 309-330	24.22	24.14	24.28	50000	24.2133	23.7802	0.0702383	0.641848	0.290081	2.69909	0.853459
Screen 309-330	27.97	27.9	28.07	5000	27.98	27.2026	0.0854401	0.829321	0.305361	3.04868	0.888053
Screen 309-330	30.98	31.32	30.98	500	31.0933	30.8032	0.196299	0.764656	0.631322	2.48239	0.99026
Screen 309-330	35.26	34	36.78	50	35.3467	34.4134	1.39202	0.985825	3.9382	2.86465	2.22124
Screen 331-352	10.96	11.67	11.4	50000000	11.3433	12.4842	0.358376	1.04195	3.15935	8.34614	2.01047
Screen 331-352	16.99	17.67	17.95	5000000	17.5367	16.5499	0.493694	0.669395	2.81521	4.04471	1.2637
Screen 331-352	21	21.82	21.6	500000	21.4733	20.3203	0.424421	0.734209	1.9765	3.61317	1.0129
Screen 331-352	24.01	24.15	25.26	50000	24.4733	23.7802	0.68486	0.641848	2.79839	2.69909	0.853459
Screen 331-352	28.19	28.73	28.88	5000	28.6	27.2026	0.362904	0.829321	1.2689	3.04868	0.888053
Screen 331-352	30.96	31.88	32.97	500	31.9367	30.8032	1.0062	0.764656	3.15061	2.48239	0.99026
Screen 331-352	39.24	33.96	34.49	50	35.8967	34.4134	2.90751	0.985825	8.09968	2.86465	2.22124
Screen 353-374	12.71	12.84	12.89	50000000	12.8133	12.4842	0.0929159	1.04195	0.72515	8.34614	2.01047
Screen 353-374	16.72	16.67	16.8	5000000	16.73	16.5499	0.065574	0.669395	0.391955	4.04471	1.2637
Screen 353-374	19.99	20.04	20.13	500000	20.0533	20.3203	0.0709456	0.734209	0.353784	3.61317	1.0129
Screen 353-374	23.29	23.56	23.45	50000	23.4333	23.7802	0.135769	0.641848	0.579383	2.69909	0.853459
Screen 353-374	27.11	26.71	26.94	5000	26.92	27.2026	0.200749	0.829321	0.745726	3.04868	0.888053
Screen 353-374	30.5	30.16	30.37	500	30.3433	30.8032	0.171562	0.764656	0.565401	2.48239	0.99026
Screen 353-374	34.66	34.2	33.84	50	34.2333	34.4134	0.411015	0.985825	1.20063	2.86465	2.22124
Screen 375-396	12.51	12.54	11.93	50000000	12.3267	12.4842	0.343851	1.04195	2.78949	8.34614	2.01047
Screen 375-396	16.69	16.66	16.76	5000000	16.7033	16.5499	0.0513161	0.669395	0.307221	4.04471	1.2637
Screen 375-396	20.57	20.56	20.6	500000	20.5767	20.3203	0.0208171	0.734209	0.101169	3.61317	1.0129
Screen 375-396	24.13	23.99	24.35	50000	24.1567	23.7802	0.181476	0.641848	0.751245	2.69909	0.853459
Screen 375-396	27.22	27.66	27.73	5000	27.5367	27.2026	0.276466	0.829321	1.00399	3.04868	0.888053
Screen 375-396	30.72	30.42	31.18	500	30.7733	30.8032	0.382797	0.764656	1.24392	2.48239	0.99026
Screen 375-396	34.35	34.29	34.74	50	34.46	34.4134	0.244337	0.985825	0.709045	2.86465	2.22124
Screen 397-418	11.44	11.43	11.55	50000000	11.4733	12.4842	0.0665834	1.04195	0.580332	8.34614	2.01047
Screen 397-418	16.59	16.79	17.07	5000000	16.8167	16.5499	0.241108	0.669395	1.43375	4.04471	1.2637
Screen 397-418	20.31	20.39	20.85	500000	20.5167	20.3203	0.291434	0.734209	1.42047	3.61317	1.0129
Screen 397-418	23.57	23.83	23.71	50000	23.7033	23.7802	0.130128	0.641848	0.548987	2.69909	0.853459
Screen 397-418	27.07	26.69	27.14	5000	26.9667	27.2026	0.242143	0.829321	0.897933	3.04868	0.888053
Screen 397-418	30.54	30.44	30.68	500	30.5533	30.8032	0.120554	0.764656	0.39457	2.48239	0.99026
Screen 397-418	33.99	33.72	33.65	50	33.7867	34.4134	0.179537	0.985825	0.531383	2.86465	2.22124
Screen 419-440	11.46	11.51	11.64	50000000	11.5367	12.4842	0.0929159	1.04195	0.805396	8.34614	2.01047
Screen 419-440	16.9	17.11	17.2	5000000	17.07	16.5499	0.153949	0.669395	0.901867	4.04471	1.2637
Screen 419-440	21.16	21.22	21.34	500000	21.24	20.3203	0.0916517	0.734209	0.431505	3.61317	1.0129
Screen 419-440	24.17	24.53	24.69	50000	24.4633	23.7802	0.266333	0.641848	1.0887	2.69909	0.853459
Screen 419-440	27.78	28.15	28.08	5000	28.0033	27.2026	0.196553	0.829321	0.701892	3.04868	0.888053
Screen 419-440	31.08	31.83	32	500	31.6367	30.8032	0.489524	0.764656	1.54733	2.48239	0.99026
Screen 419-440	34.89	34.68	34.08	50	34.55	34.4134	0.420356	0.985825	1.21666	2.86465	2.22124
Screen 441-462	13.13	12.95	13.05	50000000	13.0433	12.4842	0.0901852	1.04195	0.691427	8.34614	2.01047
Screen 441-462	16.44	16.49	16.32	5000000	16.4167	16.5499	0.0873691	0.669395	0.532197	4.04471	1.2637
Screen 441-462	19.68	19.92	20.32	500000	19.9733	20.3203	0.323316	0.734209	1.61874	3.61317	1.0129
Screen 441-462	23.19	23.64	23.77	50000	23.5333	23.7802	0.304357	0.641848	1.2933	2.69909	0.853459
Screen 441-462	26.83	27	26.57	5000	26.8	27.2026	0.216564	0.829321	0.808075	3.04868	0.888053
Screen 441-462	30.56	30.19	31.01	500	30.5867	30.8032	0.41065	0.764656	1.34258	2.48239	0.99026
Screen 441-462	33.76	33.16	34.17	50	33.6967	34.4134	0.507969	0.985825	1.50747	2.86465	2.22124
Screen 463-484	13.34	13.37	13.17	50000000	13.2933	12.4842	0.107858	1.04195	0.811368	8.34614	2.01047
Screen 463-484	16.59	16.62	16.65	5000000	16.62	16.5499	0.0299997	0.669395	0.180504	4.04471	1.2637
Screen 463-484	20.25	19.95	19.92	500000	20.04	20.3203	0.182483	0.734209	0.910592	3.61317	1.0129
Screen 463-484	23.59	23.59	23.72	50000	23.6333	23.7802	0.075055	0.641848	0.317581	2.69909	0.853459
Screen 463-484	27	26.77	26.92	5000	26.8967	27.2026	0.116762	0.829321	0.434112	3.04868	0.888053
Screen 463-484	30.68	30.95	30.98	500	30.87	30.8032	0.165227	0.764656	0.535235	2.48239	0.99026
Screen 463-484	33.13	32.93	32.78	50	32.9467	34.4134	0.175595	0.985825	0.532968	2.86465	2.22124
Screen 485-506	12.91	12.71	12.78	50000000	12.8	12.4842	0.101489	1.04195	0.792882	8.34614	2.01047
Screen 485-506	16.67	16.85	16.94	5000000	16.82	16.5499	0.137478	0.669395	0.817345	4.04471	1.2637
Screen 485-506	20.12	20.47	20.14	500000	20.2433	20.3203	0.196553	0.734209	0.970952	3.61317	1.0129
Screen 485-506	23.23	23.65	23.64	50000	23.5067	23.7802	0.239652	0.641848	1.01951	2.69909	0.853459
Screen 485-506	26.98	26.76	26.75	5000	26.83	27.2026	0.13	0.829321	0.484531	3.04868	0.888053
Screen 485-506	31.05	30.33	30.85	500	30.7433	30.8032	0.371663	0.764656	1.20892	2.48239	0.99026
Screen 485-506	33.75	32.9	33.58	50	33.41	34.4134	0.449777	0.985825	1.34624	2.86465	2.22124
Screen 507-528	13.5	13.92	13.24	50000000	13.5533	12.4842	0.343123	1.04195	2.53165	8.34614	2.01047
Screen 507-528	17.59	17.59	17.79	5000000	17.6567	16.5499	0.115471	0.669395	0.653977	4.04471	1.2637
Screen 507-528	20.78	20.95	21.46	500000	21.0633	20.3203	0.353882	0.734209	1.68009	3.61317	1.0129
Screen 507-528	24.18	24.82	24.87	50000	24.6233	23.7802	0.384751	0.641848	1.56255	2.69909	0.853459
Screen 507-528	27.42	27.58	28.13	5000	27.71	27.2026	0.372424	0.829321	1.34401	3.04868	0.888053
Screen 507-528	31.55	31.46	31.92	500	31.6433	30.8032	0.24379	0.764656	0.770431	2.48239	0.99026
Screen 507-528	36.86	34.28	35.16	50	35.4333	34.4134	1.31154	0.985825	3.70143	2.86465	2.22124
Screen 529-550	13.05	12.84	12.8	50000000	12.8967	12.4842	0.134288	1.04195	1.04126	8.34614	2.01047
Screen 529-550	16.44	16.35	16.17	5000000	16.32	16.5499	0.137478	0.669395	0.842387	4.04471	1.2637
Screen 529-550	19.93	19.85	19.96	500000	19.9133	20.3203	0.0568619	0.734209	0.285547	3.61317	1.0129
Screen 529-550	23.66	23.58	23.53	50000	23.59	23.7802	0.065574	0.641848	0.277974	2.69909	0.853459
Screen 529-550	26.85	26.8	26.84	5000	26.83	27.2026	0.0264581	0.829321	0.0986139	3.04868	0.888053
Screen 529-550	30.48	30.26	30.79	500	30.51	30.8032	0.266271	0.764656	0.872733	2.48239	0.99026
Screen 529-550	34.28	34.88	35.18	50	34.78	34.4134	0.458259	0.985825	1.31759	2.86465	2.22124
Screen 551-572	12.99	12.96	13.16	50000000	13.0367	12.4842	0.107858	1.04195	0.827342	8.34614	2.01047
Screen 551-572	17.29	16.87	17.06	5000000	17.0733	16.5499	0.210317	0.669395	1.23185	4.04471	1.2637
Screen 551-572	21.03	21.04	21.13	500000	21.0667	20.3203	0.0550748	0.734209	0.261431	3.61317	1.0129
Screen 551-572	24.33	24.5	24.59	50000	24.4733	23.7802	0.132036	0.641848	0.539508	2.69909	0.853459
Screen 551-572	27.74	27.69	27.81	5000	27.7467	27.2026	0.0602766	0.829321	0.217239	3.04868	0.888053
Screen 551-572	30.84	31.2	31.3	500	31.1133	30.8032	0.241936	0.764656	0.777597	2.48239	0.99026
Screen 551-572	35.36	36.05	34.36	50	35.2567	34.4134	0.849725	0.985825	2.41011	2.86465	2.22124
Screen 573-594	12.39	11.83	12.25	50000000	12.1567	12.4842	0.291433	1.04195	2.39731	8.34614	2.01047
Screen 573-594	16.5	16.65	16.3	5000000	16.4833	16.5499	0.175594	0.669395	1.06529	4.04471	1.2637
Screen 573-594	20.34	20.46	20.51	500000	20.4367	20.3203	0.0873688	0.734209	0.42751	3.61317	1.0129
Screen 573-594	24.09	24.01	24.02	50000	24.04	23.7802	0.0435889	0.641848	0.181318	2.69909	0.853459
Screen 573-594	27.34	27.22	27.51	5000	27.3567	27.2026	0.145717	0.829321	0.532656	3.04868	0.888053
Screen 573-594	30.49	30.95	30.66	500	30.7	30.8032	0.232595	0.764656	0.757637	2.48239	0.99026
Screen 573-594	34.13	36.68	34.72	50	35.1767	34.4134	1.33493	0.985825	3.79492	2.86465	2.22124
Screen 595-616	12.22	12.4	12.04	50000000	12.22	12.4842	0.18	1.04195	1.47299	8.34614	2.01047
Screen 595-616	16.5	16.85	17.11	5000000	16.82	16.5499	0.306105	0.669395	1.81989	4.04471	1.2637
Screen 595-616	21.02	21.23	20.73	500000	20.9933	20.3203	0.251064	0.734209	1.19592	3.61317	1.0129
Screen 595-616	24.27	24.45	24.66	50000	24.46	23.7802	0.195192	0.641848	0.798004	2.69909	0.853459
Screen 595-616	27.29	28.11	28.31	5000	27.9033	27.2026	0.540493	0.829321	1.93702	3.04868	0.888053
Screen 595-616	30.95	31.54	31.76	500	31.4167	30.8032	0.418847	0.764656	1.3332	2.48239	0.99026
Screen 595-616	33.31	35.35	34.69	50	34.45	34.4134	1.04096	0.985825	3.02165	2.86465	2.22124
Screen 617-638	13.43	13.7	13.59	50000000	13.5733	12.4842	0.135769	1.04195	1.00026	8.34614	2.01047
Screen 617-638	17.18	17.06	16.83	5000000	17.0233	16.5499	0.177858	0.669395	1.04479	4.04471	1.2637
Screen 617-638	20.48	20.49	20.13	500000	20.3667	20.3203	0.205021	0.734209	1.00665	3.61317	1.0129
Screen 617-638	23.34	23.77	23.72	50000	23.61	23.7802	0.235159	0.641848	0.996016	2.69909	0.853459
Screen 617-638	27.13	27.05	26.69	5000	26.9567	27.2026	0.234378	0.829321	0.869461	3.04868	0.888053
Screen 617-638	30.53	30.26	31.07	500	30.62	30.8032	0.412432	0.764656	1.34693	2.48239	0.99026
Screen 617-638	34.3	33.1	33.91	50	33.77	34.4134	0.612128	0.985825	1.81264	2.86465	2.22124
Screen 639-660	13.34	13.48	13.56	50000000	13.46	12.4842	0.111355	1.04195	0.827306	8.34614	2.01047
Screen 639-660	16.8	16.66	16.84	5000000	16.7667	16.5499	0.0945163	0.669395	0.563716	4.04471	1.2637
Screen 639-660	20.06	20.2	20.22	500000	20.16	20.3203	0.0871782	0.734209	0.432432	3.61317	1.0129
Screen 639-660	23.27	23.71	23.32	50000	23.4333	23.7802	0.2409	0.641848	1.02802	2.69909	0.853459
Screen 639-660	27.14	27	27.44	5000	27.1933	27.2026	0.224797	0.829321	0.826661	3.04868	0.888053
Screen 639-660	30.41	30.8	31.08	500	30.7633	30.8032	0.336502	0.764656	1.09384	2.48239	0.99026
Screen 639-660	34.97	36.07	34.44	50	35.16	34.4134	0.831445	0.985825	2.36475	2.86465	2.22124
Screen 661-682	13.19	12.88	12.93	50000000	13	12.4842	0.166433	1.04195	1.28025	8.34614	2.01047
Screen 661-682	16.94	16.5	16.43	5000000	16.6233	16.5499	0.276466	0.669395	1.66312	4.04471	1.2637
Screen 661-682	20.17	19.8	20	500000	19.99	20.3203	0.185203	0.734209	0.926478	3.61317	1.0129
Screen 661-682	23.75	24.06	23.86	50000	23.89	23.7802	0.157162	0.641848	0.657857	2.69909	0.853459
Screen 661-682	27.65	26.97	27.69	5000	27.4367	27.2026	0.40464	0.829321	1.47482	3.04868	0.888053
Screen 661-682	30.55	31.35	30.59	500	30.83	30.8032	0.450777	0.764656	1.46214	2.48239	0.99026
Screen 661-682	34.55	35.49	33.99	50	34.6767	34.4134	0.75798	0.985825	2.18585	2.86465	2.22124
Screen 683-704	13.71	13.86	13.93	50000000	13.8333	12.4842	0.112398	1.04195	0.812517	8.34614	2.01047
Screen 683-704	16.97	17.06	17.65	5000000	17.2267	16.5499	0.369369	0.669395	2.14417	4.04471	1.2637
Screen 683-704	21	21.23	21.33	500000	21.1867	20.3203	0.169214	0.734209	0.798681	3.61317	1.0129
Screen 683-704	23.84	24.53	24.93	50000	24.4333	23.7802	0.551392	0.641848	2.25672	2.69909	0.853459
Screen 683-704	27.88	28	28.01	5000	27.9633	27.2026	0.0723423	0.829321	0.258704	3.04868	0.888053
Screen 683-704	31.2	32.36	31.69	500	31.75	30.8032	0.582323	0.764656	1.83409	2.48239	0.99026
Screen 683-704	33.25	33.84	35.37	50	34.1533	34.4134	1.09418	0.985825	3.20373	2.86465	2.22124
Screen 705-726	13.86	13.49	13.46	50000000	13.6033	12.4842	0.222785	1.04195	1.63773	8.34614	2.01047
Screen 705-726	17.04	17.22	16.94	5000000	17.0667	16.5499	0.141891	0.669395	0.831394	4.04471	1.2637
Screen 705-726	20.45	20.56	20.27	500000	20.4267	20.3203	0.146401	0.734209	0.716714	3.61317	1.0129
Screen 705-726	23.72	23.83	23.67	50000	23.74	23.7802	0.0818535	0.641848	0.344792	2.69909	0.853459
Screen 705-726	27.28	27.69	27.02	5000	27.33	27.2026	0.337787	0.829321	1.23596	3.04868	0.888053
Screen 705-726	30.59	30.55	30.52	500	30.5533	30.8032	0.0351187	0.764656	0.114942	2.48239	0.99026
Screen 705-726	33.15	33.48	33.86	50	33.4967	34.4134	0.355293	0.985825	1.06068	2.86465	2.22124
Screen 727-748	13.33	13.5	12.86	50000000	13.23	12.4842	0.331512	1.04195	2.50576	8.34614	2.01047
Screen 727-748	16.94	17.09	17.01	5000000	17.0133	16.5499	0.0750553	0.669395	0.441156	4.04471	1.2637
Screen 727-748	20.05	20.26	20.26	500000	20.19	20.3203	0.121244	0.734209	0.600516	3.61317	1.0129
Screen 727-748	23.46	23.63	23.58	50000	23.5567	23.7802	0.0873691	0.641848	0.370889	2.69909	0.853459
Screen 727-748	27.59	27.45	27.09	5000	27.3767	27.2026	0.257941	0.829321	0.942192	3.04868	0.888053
Screen 727-748	30.92	30.58	31.02	500	30.84	30.8032	0.230652	0.764656	0.747897	2.48239	0.99026
Screen 727-748	34.08	34.31	34.23	50	34.2067	34.4134	0.116761	0.985825	0.341341	2.86465	2.22124
Screen 749-770	13.11	12.95	12.88	50000000	12.98	12.4842	0.117898	1.04195	0.908305	8.34614	2.01047
Screen 749-770	16.49	16.45	16.82	5000000	16.5867	16.5499	0.20306	0.669395	1.22423	4.04471	1.2637
Screen 749-770	20.32	20.37	20.01	500000	20.2333	20.3203	0.195021	0.734209	0.963862	3.61317	1.0129
Screen 749-770	23.25	23.63	23.92	50000	23.6	23.7802	0.336006	0.641848	1.42375	2.69909	0.853459
Screen 749-770	27.14	27.13	27.68	5000	27.3167	27.2026	0.314696	0.829321	1.15203	3.04868	0.888053
Screen 749-770	30.52	30.37	31.51	500	30.8	30.8032	0.619435	0.764656	2.01115	2.48239	0.99026
Screen 749-770	34.95	35.58	34.23	50	34.92	34.4134	0.675501	0.985825	1.93442	2.86465	2.22124
Screen 771-792	13.51	13.24	13.53	50000000	13.4267	12.4842	0.161967	1.04195	1.20631	8.34614	2.01047
Screen 771-792	17.1	17.52	18.07	5000000	17.5633	16.5499	0.486449	0.669395	2.76969	4.04471	1.2637
Screen 771-792	20.87	20.62	21.12	500000	20.87	20.3203	0.25	0.734209	1.19789	3.61317	1.0129
Screen 771-792	24.05	24.13	24.59	50000	24.2567	23.7802	0.291434	0.641848	1.20146	2.69909	0.853459
Screen 771-792	27.44	27.81	28.33	5000	27.86	27.2026	0.447101	0.829321	1.60482	3.04868	0.888053
Screen 771-792	31.06	31.33	31.88	500	31.4233	30.8032	0.417891	0.764656	1.32988	2.48239	0.99026
Screen 771-792	34.33	35.09	33.76	50	34.3933	34.4134	0.667259	0.985825	1.94008	2.86465	2.22124
Screen 793-814	12.99	12.92	12.44	50000000	12.7833	12.4842	0.299388	1.04195	2.34202	8.34614	2.01047
Screen 793-814	16.12	15.94	16.16	5000000	16.0733	16.5499	0.11719	0.669395	0.729094	4.04471	1.2637
Screen 793-814	19.55	19.28	19.66	500000	19.4967	20.3203	0.195533	0.734209	1.0029	3.61317	1.0129
Screen 793-814	22.97	23.06	23.14	50000	23.0567	23.7802	0.085049	0.641848	0.36887	2.69909	0.853459
Screen 793-814	26.32	25.79	26.59	5000	26.2333	27.2026	0.40698	0.829321	1.55139	3.04868	0.888053
Screen 793-814	30.16	29.84	30.03	500	30.01	30.8032	0.160935	0.764656	0.53627	2.48239	0.99026
Screen 793-814	34.39	33.74	33.6	50	33.91	34.4134	0.421545	0.985825	1.24313	2.86465	2.22124
Screen 815-836	12.99	13.15	13.2	50000000	13.1133	12.4842	0.109697	1.04195	0.836527	8.34614	2.01047
Screen 815-836	16.44	16.26	16.41	5000000	16.37	16.5499	0.0964365	0.669395	0.589105	4.04471	1.2637
Screen 815-836	20.08	20.15	20.29	500000	20.1733	20.3203	0.106927	0.734209	0.530043	3.61317	1.0129
Screen 815-836	23.64	23.65	24.06	50000	23.7833	23.7802	0.239652	0.641848	1.00765	2.69909	0.853459
Screen 815-836	26.86	27.12	27.17	5000	27.05	27.2026	0.166433	0.829321	0.615279	3.04868	0.888053
Screen 815-836	30.04	30.14	30.89	500	30.3567	30.8032	0.464578	0.764656	1.5304	2.48239	0.99026
Screen 815-836	33.16	34.04	33.28	50	33.4933	34.4134	0.477215	0.985825	1.42481	2.86465	2.22124
Screen 837-858	11.95	12.34	11.8	50000000	12.03	12.4842	0.278747	1.04195	2.3171	8.34614	2.01047
Screen 837-858	15.72	15.8	15.6	5000000	15.7067	16.5499	0.100664	0.669395	0.640902	4.04471	1.2637
Screen 837-858	19.55	19.86	19.77	500000	19.7267	20.3203	0.159479	0.734209	0.808444	3.61317	1.0129
Screen 837-858	22.93	23.58	23.56	50000	23.3567	23.7802	0.369639	0.641848	1.58258	2.69909	0.853459
Screen 837-858	26.31	26.43	26.6	5000	26.4467	27.2026	0.145717	0.829321	0.550985	3.04868	0.888053
Screen 837-858	30.27	30.62	30.62	500	30.5033	30.8032	0.202073	0.764656	0.662461	2.48239	0.99026
Screen 837-858	34.2	33.09	32.04	50	33.11	34.4134	1.08014	0.985825	3.26227	2.86465	2.22124
Screen 859-880	12.75	12.93	12.54	50000000	12.74	12.4842	0.195192	1.04195	1.53212	8.34614	2.01047
Screen 859-880	16.14	16.51	16.47	5000000	16.3733	16.5499	0.20306	0.669395	1.24019	4.04471	1.2637
Screen 859-880	19.93	20.36	20.68	500000	20.3233	20.3203	0.376342	0.734209	1.85177	3.61317	1.0129
Screen 859-880	23.91	23.77	24.09	50000	23.9233	23.7802	0.160416	0.641848	0.670542	2.69909	0.853459
Screen 859-880	26.47	27.06	26.94	5000	26.8233	27.2026	0.311823	0.829321	1.16251	3.04868	0.888053
Screen 859-880	30.48	30.48	30.45	500	30.47	30.8032	0.0173198	0.764656	0.0568422	2.48239	0.99026
Screen 859-880	34.98	34.58	33.27	50	34.2767	34.4134	0.894446	0.985825	2.60949	2.86465	2.22124
Screen 881-902	13.88	14.12	13.62	50000000	13.8733	12.4842	0.250067	1.04195	1.8025	8.34614	2.01047
Screen 881-902	16.97	17.23	17.25	5000000	17.15	16.5499	0.156205	0.669395	0.910818	4.04471	1.2637
Screen 881-902	20.36	21.22	20.78	500000	20.7867	20.3203	0.430038	0.734209	2.06882	3.61317	1.0129
Screen 881-902	23.87	24.27	24.11	50000	24.0833	23.7802	0.201329	0.641848	0.835967	2.69909	0.853459
Screen 881-902	27.53	28	27.75	5000	27.76	27.2026	0.235159	0.829321	0.847115	3.04868	0.888053
Screen 881-902	30.89	30.28	30.92	500	30.6967	30.8032	0.361155	0.764656	1.17653	2.48239	0.99026
Screen 881-902	34.49	35.7	34.46	50	34.8833	34.4134	0.707413	0.985825	2.02794	2.86465	2.22124
Screen 903-924	13.36	13.44	13.08	50000000	13.2933	12.4842	0.189032	1.04195	1.42201	8.34614	2.01047
Screen 903-924	16.98	16.59	16.79	5000000	16.7867	16.5499	0.195021	0.669395	1.16176	4.04471	1.2637
Screen 903-924	20.75	20.79	20.84	500000	20.7933	20.3203	0.0450925	0.734209	0.216861	3.61317	1.0129
Screen 903-924	23.92	24.12	24.06	50000	24.0333	23.7802	0.102632	0.641848	0.427041	2.69909	0.853459
Screen 903-924	27.35	27.55	28.04	5000	27.6467	27.2026	0.355012	0.829321	1.28411	3.04868	0.888053
Screen 903-924	31.23	31.14	31.73	500	31.3667	30.8032	0.317858	0.764656	1.01336	2.48239	0.99026
Screen 903-924	36.28	34.62	34.11	50	35.0033	34.4134	1.13465	0.985825	3.24155	2.86465	2.22124
Screen 925-946	13.38	13.09	12.8	50000000	13.09	12.4842	0.29	1.04195	2.21543	8.34614	2.01047
Screen 925-946	16.33	16.47	16.56	5000000	16.4533	16.5499	0.115902	0.669395	0.704429	4.04471	1.2637
Screen 925-946	20.72	20.62	20.77	500000	20.7033	20.3203	0.0763759	0.734209	0.368907	3.61317	1.0129
Screen 925-946	23.85	24.04	23.92	50000	23.9367	23.7802	0.0960905	0.641848	0.401437	2.69909	0.853459
Screen 925-946	27.48	27.26	27.17	5000	27.3033	27.2026	0.159478	0.829321	0.584097	3.04868	0.888053
Screen 925-946	31.1	31.36	31.43	500	31.2967	30.8032	0.173877	0.764656	0.555578	2.48239	0.99026
Screen 925-946	33.99	34.54	36.75	50	35.0933	34.4134	1.46083	0.985825	4.16271	2.86465	2.22124
Screen 947-968	13.02	14	12.95	50000000	13.3233	12.4842	0.587055	1.04195	4.40622	8.34614	2.01047
Screen 947-968	16.47	16.3	16.47	5000000	16.4133	16.5499	0.0981496	0.669395	0.597987	4.04471	1.2637
Screen 947-968	20.81	20.93	21.74	500000	21.16	20.3203	0.505866	0.734209	2.39067	3.61317	1.0129
Screen 947-968	23.96	24.11	24.48	50000	24.1833	23.7802	0.267644	0.641848	1.10673	2.69909	0.853459
Screen 947-968	27.25	27.2	28.09	5000	27.5133	27.2026	0.500033	0.829321	1.81742	3.04868	0.888053
Screen 947-968	31.57	31.85	31.98	500	31.8	30.8032	0.209523	0.764656	0.658878	2.48239	0.99026
Screen 947-968	34.75	35.51	34.98	50	35.08	34.4134	0.389743	0.985825	1.11101	2.86465	2.22124
Screen 969-990	13.27	13.86	13.75	50000000	13.6267	12.4842	0.31374	1.04195	2.3024	8.34614	2.01047
Screen 969-990	16.96	16.92	16.66	5000000	16.8467	16.5499	0.16289	0.669395	0.9669	4.04471	1.2637
Screen 969-990	20.57	20.15	20.58	500000	20.4333	20.3203	0.245425	0.734209	1.2011	3.61317	1.0129
Screen 969-990	24.07	23.91	23.95	50000	23.9767	23.7802	0.0832664	0.641848	0.347281	2.69909	0.853459
Screen 969-990	27.17	27.31	27.26	5000	27.2467	27.2026	0.0709457	0.829321	0.260383	3.04868	0.888053
Screen 969-990	30.66	30.75	30.58	500	30.6633	30.8032	0.085049	0.764656	0.277364	2.48239	0.99026
Screen 969-990	34.27	34.24	34.88	50	34.4633	34.4134	0.361156	0.985825	1.04794	2.86465	2.22124
Screen 991-1012	12.84	12.59	12.92	50000000	12.7833	12.4842	0.172143	1.04195	1.34662	8.34614	2.01047
Screen 991-1012	16.13	16.31	16.2	5000000	16.2133	16.5499	0.0907378	0.669395	0.559649	4.04471	1.2637
Screen 991-1012	20.11	19.9	19.72	500000	19.91	20.3203	0.195193	0.734209	0.980376	3.61317	1.0129
Screen 991-1012	23.09	23.51	23.15	50000	23.25	23.7802	0.227157	0.641848	0.977017	2.69909	0.853459
Screen 991-1012	26.75	27.17	26.81	5000	26.91	27.2026	0.227157	0.829321	0.844134	3.04868	0.888053
Screen 991-1012	30.4	29.85	30.63	500	30.2933	30.8032	0.40079	0.764656	1.32303	2.48239	0.99026
Screen 991-1012	35.24	35.82	35.03	50	35.3633	34.4134	0.409186	0.985825	1.15709	2.86465	2.22124
Screen 1013-1034	14.2	13.69	14.03	50000000	13.9733	12.4842	0.259679	1.04195	1.85839	8.34614	2.01047
Screen 1013-1034	17.2	17.65	18.27	5000000	17.7067	16.5499	0.537246	0.669395	3.03415	4.04471	1.2637
Screen 1013-1034	21.2	21.09	21.8	500000	21.3633	20.3203	0.382142	0.734209	1.78878	3.61317	1.0129
Screen 1013-1034	24.24	24.55	24.77	50000	24.52	23.7802	0.266271	0.641848	1.08593	2.69909	0.853459
Screen 1013-1034	28.25	28.29	28.13	5000	28.2233	27.2026	0.0832675	0.829321	0.295031	3.04868	0.888053
Screen 1013-1034	31.33	31.62	31.38	500	31.4433	30.8032	0.155028	0.764656	0.493038	2.48239	0.99026
Screen 1013-1034	35.17	35.89	36.33	50	35.7967	34.4134	0.585607	0.985825	1.63593	2.86465	2.22124
Screen 1035-1056	13.71	14.44	14.38	50000000	14.1767	12.4842	0.405257	1.04195	2.85862	8.34614	2.01047
Screen 1035-1056	16.94	17.16	16.65	5000000	16.9167	16.5499	0.2558	0.669395	1.51212	4.04471	1.2637
Screen 1035-1056	21.19	20.96	21.6	500000	21.25	20.3203	0.324192	0.734209	1.52561	3.61317	1.0129
Screen 1035-1056	24.31	24.5	25.38	50000	24.73	23.7802	0.570876	0.641848	2.30844	2.69909	0.853459
Screen 1035-1056	27.58	27.58	27.76	5000	27.64	27.2026	0.103923	0.829321	0.375989	3.04868	0.888053
Screen 1035-1056	31.25	32.09	32.03	500	31.79	30.8032	0.468615	0.764656	1.47409	2.48239	0.99026
Screen 1035-1056	33.96	36.35	36.03	50	35.4467	34.4134	1.2974	0.985825	3.66013	2.86465	2.22124
screen 1057-1078	10.07	10.1	10.89	50000000	10.3533	12.4842	0.465009	1.04195	4.49139	8.34614	2.01047
screen 1057-1078	15.1	15.31	15.18	5000000	15.1967	16.5499	0.105987	0.669395	0.697439	4.04471	1.2637
screen 1057-1078	18.34	18.83	18.74	500000	18.6367	20.3203	0.260832	0.734209	1.39956	3.61317	1.0129
screen 1057-1078	22.24	22.36	22.28	50000	22.2933	23.7802	0.0611014	0.641848	0.274079	2.69909	0.853459
screen 1057-1078	24.84	24.63	24.22	5000	24.5633	27.2026	0.315331	0.829321	1.28375	3.04868	0.888053
screen 1057-1078	29.34	28.7	28.78	500	28.94	30.8032	0.348712	0.764656	1.20495	2.48239	0.99026
screen 1057-1078	32.1	32.62	31.19	50	31.97	34.4134	0.723808	0.985825	2.26402	2.86465	2.22124
screen 1079-1100	10.84	10.38	9.8	50000000	10.34	12.4842	0.521153	1.04195	5.04016	8.34614	2.01047
screen 1079-1100	15.21	15.01	15.24	5000000	15.1533	16.5499	0.125033	0.669395	0.82512	4.04471	1.2637
screen 1079-1100	18.57	18.47	18.51	500000	18.5167	20.3203	0.0503324	0.734209	0.271822	3.61317	1.0129
screen 1079-1100	22.17	21.96	21.76	50000	21.9633	23.7802	0.20502	0.641848	0.933466	2.69909	0.853459
screen 1079-1100	24.34	24.69	24.86	5000	24.63	27.2026	0.265142	0.829321	1.0765	3.04868	0.888053
screen 1079-1100	28.77	29	28.73	500	28.8333	30.8032	0.145717	0.764656	0.505376	2.48239	0.99026
screen 1079-1100	32.7	32.33	30.82	50	31.95	34.4134	0.995943	0.985825	3.11719	2.86465	2.22124
screen 1101-1113	11.08	10.98	10	50000000	10.6867	12.4842	0.596769	1.04195	5.58424	8.34614	2.01047
screen 1101-1113	15.74	16.04	17	5000000	16.26	16.5499	0.658179	0.669395	4.04784	4.04471	1.2637
screen 1101-1113	19.13	19.19	19.39	500000	19.2367	20.3203	0.136137	0.734209	0.707696	3.61317	1.0129
screen 1101-1113	22.84	22.72	22.63	50000	22.73	23.7802	0.105357	0.641848	0.463515	2.69909	0.853459
screen 1101-1113	25.18	25.36	25.01	5000	25.1833	27.2026	0.175024	0.829321	0.694999	3.04868	0.888053
screen 1101-1113	29.58	29.91	29.84	500	29.7767	30.8032	0.173877	0.764656	0.583938	2.48239	0.99026
screen 1101-1113	32.92	32.29	32.67	50	32.6267	34.4134	0.317226	0.985825	0.972291	2.86465	2.22124
Screen 1114-1135	12.73	13.41	12.85	50000000	12.9967	12.4842	0.362951	1.04195	2.79265	8.34614	2.01047
Screen 1114-1135	15.9	16.15	15.97	5000000	16.0067	16.5499	0.12897	0.669395	0.805728	4.04471	1.2637
Screen 1114-1135	20.16	21.03	20.31	500000	20.5	20.3203	0.465081	0.734209	2.26869	3.61317	1.0129
Screen 1114-1135	24.2	24.58	24.13	50000	24.3033	23.7802	0.242143	0.641848	0.996338	2.69909	0.853459
Screen 1114-1135	28.06	28.49	28.29	5000	28.28	27.2026	0.215174	0.829321	0.760872	3.04868	0.888053
Screen 1114-1135	31.94	32.28	31.88	500	32.0333	30.8032	0.215715	0.764656	0.673409	2.48239	0.99026
Screen 1114-1135	34.84	36.35	34.22	50	35.1367	34.4134	1.09555	0.985825	3.11797	2.86465	2.22124
Screen 1136-1157	12.48	12.46	12.31	50000000	12.4167	12.4842	0.0929153	1.04195	0.748312	8.34614	2.01047
Screen 1136-1157	15.37	15.69	15.35	5000000	15.47	16.5499	0.190787	0.669395	1.23327	4.04471	1.2637
Screen 1136-1157	20.84	20.28	20.56	500000	20.56	20.3203	0.28	0.734209	1.36187	3.61317	1.0129
Screen 1136-1157	24.48	24.6	24.58	50000	24.5533	23.7802	0.0642914	0.641848	0.261844	2.69909	0.853459
Screen 1136-1157	27.93	27.8	28.01	5000	27.9133	27.2026	0.105988	0.829321	0.379704	3.04868	0.888053
Screen 1136-1157	31.75	32.14	31.6	500	31.83	30.8032	0.278747	0.764656	0.875736	2.48239	0.99026
Screen 1136-1157	35.25	35.83	36.16	50	35.7467	34.4134	0.460688	0.985825	1.28876	2.86465	2.22124

## Sheet: E) Template quantity
sample id	Ct (dRn)	Avg Ct
F2R2P2 pLSBVmcp 5x10e6 + 1000ng K	16.09	16.16
F2R2P2 pLSBVmcp 5x10e6 + 1000ng K	16.29	16.16		Template	LSBV F2R2P2
F2R2P2 pLSBVmcp 5x10e6 + 1000ng K	16.1	16.16			1	2	3	Avg	SD	+2SD	3SD
F2R2P2 pLSBVmcp 5x10e6 + 1500ng K	15.94	15.66		F2R2P2 pLSBVmcp 5x10e6 + 1000ng K	16.09	16.29	16.1	16.16	0.112694
F2R2P2 pLSBVmcp 5x10e6 + 1500ng K	15.93	15.66		F2R2P2 pLSBVmcp 5x10e6 + 1500ng K	15.94	15.93	15.09	15.6533	0.487887
F2R2P2 pLSBVmcp 5x10e6 + 1500ng K	15.09	15.66		F2R2P2 pLSBVmcp 5x10e6 + 2000ng K	16.65	16.12	15.71	16.16	0.471275
F2R2P2 pLSBVmcp 5x10e6 + 2000ng K	16.65	16.16		F2R2P2 pLSBVmcp 5x10e6 + 3000ng K	16.88	16.6	15.79	16.4233	0.566068
F2R2P2 pLSBVmcp 5x10e6 + 2000ng K	16.12	16.16		F2R2P2 pLSBVmcp 5x10e6 + 4000ng K	17.2	16.26	15.89	16.45	0.675352
F2R2P2 pLSBVmcp 5x10e6 + 2000ng K	15.71	16.16		F2R2P2 pLSBVmcp 5x10e6 + 5000ng K	18.67	16.76	17.43	17.62	0.969072
F2R2P2 pLSBVmcp 5x10e6 + 3000ng K	16.88	16.42		F2R2P2 pLSBVmcp 5x10e6	16.17	15.99	16.26	16.14	0.137477	16.415	16.5524
F2R2P2 pLSBVmcp 5x10e6 + 3000ng K	16.6	16.42		F2R2P2 1500ng K	40	40	40	40	0
F2R2P2 pLSBVmcp 5x10e6 + 3000ng K	15.79	16.42			Ct values under 3SD of plasmid by itself.
F2R2P2 pLSBVmcp 5x10e6 + 4000ng K	17.2	16.45			Ct values over 3SD of plasmid by itself.
F2R2P2 pLSBVmcp 5x10e6 + 4000ng K	16.26	16.45
F2R2P2 pLSBVmcp 5x10e6 + 4000ng K	15.89	16.45
F2R2P2 pLSBVmcp 5x10e6 + 5000ng K	18.67	17.62
F2R2P2 pLSBVmcp 5x10e6 + 5000ng K	16.76	17.62
F2R2P2 pLSBVmcp 5x10e6 + 5000ng K	17.43	17.62
F2R2P2 pLSBVmcp 5x10e6	16.17	16.14
F2R2P2 pLSBVmcp 5x10e6	15.99	16.14
F2R2P2 pLSBVmcp 5x10e6	16.26	16.14
F2R2P2 1000ng K	No Ct	No Ct
F2R2P2 1000ng K	No Ct	No Ct
F2R2P2 1000ng K	No Ct	No Ct
F2R2P2 N3	No Ct	No Ct
F2R2P2 N3	No Ct	No Ct
F2R2P2 N3	No Ct	No Ct
