# Supplementary material for: Genomic and Epidemiological Investigations Reveal Chromosomal Integration of the Acipenserid Herpesvirus 3 Genome in Lake Sturgeon Acipenser fulvescens
Source: Viruses. 2025 Apr 5;17(4):534. doi: 10.3390/v17040534 (PMC12031113; doi:10.3390/v17040534)
Supplement: Supplementary file 1 [file viruses-17-00534-s001.zip › S9 Data rev rnd2.xlsx]

## Sheet: Titlepage
					S9 Data. Acipenserid herpesvirus 3 (AciHV-3) DNA titer and mapping coordinates. AciHV-3 DNA titer in various tissue samples was determined using data generated with the Q1mcp qPCR assay and the standard curve method. Q1mcp data is presented for A) somatic tissue samples from Lake Sturgeon, B) fin, gametes and larvae tissue samples from Lake Sturgeon broodstock, C) fin tissue samples from Lake Stu…
					Any use of trade, firm, or product names is for descriptive purposes only and does not imply endorsement by the U.S. Government.

## Sheet: A) Titer - somatic tissues
samples	fishid	tissueid	ct1	ct2	ct3	avgct	copy1	copy2	copy3	avgcopy	ngDNAinqPCR	epcperngDNA	epcperugdna	gtissueextracted	ulextDNAinnormDNA	uloriDNAqPCR	gtissueqPCR	mgtissueqPCR	epcpermgtissue	log10epcperugdna	meanepcperugdna	meanepcperugdnabytissue	id
79-503 B	1	1	13.67	13.56	13.55	13.59	38000000	41000000	41000000	40000000	1500.1	26511.6	27000000	0.023	18.4	4.29	0.00141	1.408	28000000	7.42343	204000000	24900000	1
79-503 Sn	1	2	16.08	15.46	14.96	15.5	7300000	11000000	16000000	11000000	359.8	31612.9	32000000	0.019	30	7	0.0019	1.9	6000000	7.49986	204000000	195000000	2
79-503 BB	1	3	15.15	14.78	14.95	14.96	14000000	18000000	16000000	16000000	231	68109.7	68000000	0.017	30	7	0.0017	1.7	9300000	7.83321	204000000	105000000	3
79-503 G	1	4	15.06	15.58	14.78	15.14	15000000	10000000	18000000	14000000	1500.1	9450.48	9500000	0.024	22.2	5.17	0.00177	1.774	8000000	6.97545	204000000	253000000	4
79-503 H	1	5	14.13	14.45	14.37	14.32	28000000	22000000	24000000	24000000	1500.1	16276.7	16000000	0.02	23.1	5.4	0.00154	1.542	16000000	7.21157	204000000	18400000	5
79-503 E	1	6	15.17	15.27	14.62	15.02	14000000	13000000	20000000	15000000	1500.1	10234.9	10000000	0.019	26.6	6.2	0.00168	1.683	9100000	7.01008	204000000	23500000	6
79-503 PF	1	7	14.61	15.87	15.55	15.34	20000000	8400000	11000000	13000000	165.2	78260.7	78000000	0.021	30	7	0.0021	2.1	6200000	7.89354	204000000	62300000	7
79-503 K	1	8	14.25	14.38	14.78	14.47	25000000	23000000	18000000	22000000	1500.1	14730.1	15000000	0.017	2.3	0.54	0.00013	0.132	170000000	7.16821	204000000	569000000	8
79-503 S	1	9	16.33	15.03	13.97	15.11	6200000	15000000	31000000	17000000	1500.1	11509.5	12000000	0.023	1.5	0.36	0.00012	0.118	150000000	7.06105	204000000	17300000	9
79-503 GI	1	10	14.71	13.33	13.66	13.9	19000000	48000000	38000000	35000000	1500.1	23140.7	23000000	0.018	9	2.1	0.00054	0.539	64000000	7.36438	204000000	28100000	10
79-503 L	1	11	15.09	13.98	14.92	14.66	14000000	31000000	16000000	20000000	569.8	35685	36000000	0.018	30	7	0.0018	1.8	11000000	7.55249	204000000	23600000	11
79-503 M	1	12	14.4	14.36	13.97	14.24	23000000	24000000	31000000	26000000	544.6	47325.3	47000000	0.016	30	7	0.0016	1.6	16000000	7.67509	204000000	47000000	12
79-504 B	2	1	14.14	13.88	13.59	13.87	27000000	33000000	40000000	33000000	1500.1	22147.4	22000000	0.007	26.8	6.25	0.00063	0.625	53000000	7.34532	204000000	24900000	13
79-504 Sn	2	2	15.08	14.93	15.79	15.27	15000000	16000000	8900000	13000000	1500.1	8764.53	8800000	0.025	30.9	7.21	0.00258	2.576	5100000	6.94273	204000000	195000000	14
79-504 BB	2	3	14.65	14.43	14.89	14.66	19000000	22000000	17000000	19000000	142.8	135971	140000000	0.005	30	7	0.0005	0.5	39000000	8.13345	204000000	105000000	15
79-504 G	2	4	16.06	16.21	15.9	16.06	7400000	6700000	8200000	7500000	1500.1	4970.56	5000000	0.021	3.3	0.77	0.00023	0.231	32000000	6.69641	204000000	253000000	16
79-504 H	2	5	13.8	13.77	13.98	13.85	35000000	35000000	31000000	33000000	1500.1	22287.4	22000000	0.02	5.3	1.23	0.00035	0.351	95000000	7.34806	204000000	18400000	17
79-504 E	2	6	12.99	12.61	13.73	13.11	60000000	77000000	36000000	58000000	1500.1	38599.6	39000000	0.023	10.2	2.37	0.00078	0.78	74000000	7.58658	204000000	23500000	18
79-504 PF	2	7	15.07	15.03	15.33	15.14	15000000	15000000	12000000	14000000	359.8	38614	39000000	0.02	30	7	0.002	2	6900000	7.58674	204000000	62300000	19
79-504 K	2	8	14.05	13.39	13.22	13.55	29000000	46000000	51000000	42000000	1500.1	28002.6	28000000	0.023	5.8	1.35	0.00044	0.444	95000000	7.4472	204000000	569000000	20
79-504 S	2	9	13.97	13.27	13.79	13.68	31000000	50000000	35000000	38000000	1500.1	25545	26000000	0.02	3.6	0.84	0.00024	0.239	160000000	7.40731	204000000	17300000	21
79-504 GI	2	10	13.99	14.26	14.18	14.14	30000000	25000000	27000000	27000000	1500.1	18278.8	18000000	0.01	5.5	1.29	0.00018	0.185	150000000	7.26195	204000000	28100000	22
79-504 L	2	11	15.05	14.21	15.04	14.77	18000000	33000000	18000000	23000000	1500.1	15336.8	15000000	0.022	17.1	3.99	0.00125	1.254	18000000	7.18573	204000000	23600000	23
79-504 M	2	12	14.05	14.23	14.37	14.22	37000000	32000000	29000000	33000000	973	33648.5	34000000	0.02	30	7	0.002	2	16000000	7.52697	204000000	47000000	24
79-505 B	3	1	14.37	14.48	13.97	14.27	29000000	27000000	39000000	32000000	1500.1	21111.9	21000000	0.028	24.4	5.68	0.00227	2.273	14000000	7.32453	204000000	24900000	25
79-505 Sn	3	2	16.1	16	15.52	15.87	8700000	9300000	13000000	10000000	1500.1	6877.54	6900000	0.017	18.1	4.21	0.00102	1.023	10000000	6.83743	204000000	195000000	26
79-505 BB	3	3	15.3	15.62	15.69	15.54	15000000	12000000	12000000	13000000	116.2	111503	110000000	0.008	30	7	0.0008	0.8	16000000	8.04729	204000000	105000000	27
79-505 G	3	4	13.95	14.68	13.98	14.2	39000000	24000000	39000000	34000000	1120	30113.1	30000000	0.02	30	7	0.002	2	17000000	7.47875	204000000	253000000	28
79-505 H	3	5	14.45	14.86	14.52	14.61	28000000	21000000	26000000	25000000	1500.1	16610	17000000	0.017	15.2	3.55	0.00086	0.863	29000000	7.22037	204000000	18400000	29
79-505 E	3	6	13.65	14.82	14.48	14.32	49000000	21000000	27000000	32000000	1500.1	21525.2	22000000	0.019	12.5	2.92	0.00079	0.792	41000000	7.33295	204000000	23500000	30
79-505 PF	3	7	15.81	16.03	15.74	15.86	11000000	9100000	11000000	10000000	147	70049.9	70000000	0.019	30	7	0.0019	1.9	5400000	7.84541	204000000	62300000	31
79-505 K	3	8	22.26	15.88	14.78	15.33	114000	10000000	22000000	16000000	1500.1	10666	11000000	0.023	4.8	1.11	0.00037	0.365	44000000	7.028	204000000	569000000	32
79-505 S	3	9	16.74	14.5	14.14	15.13	5500000	27000000	34000000	22000000	1500.1	14823	15000000	0.018	2	0.47	0.00012	0.12	190000000	7.17094	204000000	17300000	33
79-505 GI	3	10	14.8	14.22	14.53	14.52	22000000	32000000	26000000	27000000	625.8	42740	43000000	0.016	30	7	0.0016	1.6	17000000	7.63083	204000000	28100000	34
79-505 L	3	11	16.63	15.41	14.92	15.65	6000000	14000000	20000000	13000000	674.8	19718.4	20000000	0.015	30	7	0.0015	1.5	8900000	7.29487	204000000	23600000	35
79-505 M	3	12	14.39	14.12	14.33	14.28	29000000	35000000	30000000	31000000	520.8	60023	60000000	0.017	30	7	0.0017	1.7	18000000	7.77832	204000000	47000000	36
63-201 K	4	8	15.28	15.28	15.5	15.35	8900000	8800000	7700000	8400000	478.8	17600	18000000	0.001	94	7		0.1	84000000	7.24551	204000000	569000000	37
63-201 B	4	1	15.68	15.75	15.74	15.72	6800000	6500000	6500000	6600000	267.4	24800	25000000	0.011	168.3	7		1.1	6000000	7.39445	204000000	24900000	38
63-201 G	4	4	16.52	15.7	15.46	15.89	4000000	6700000	7900000	6200000	1239	4990	5000000	0.01	36.3	7		1	6200000	6.6981	204000000	253000000	39
63-201 Sn	4	2	14.94	14.56	14.47	14.66	11000000	14000000	15000000	13000000	1500	8850	8900000	0.05	7.7	1.79		1.28	10000000	6.94694	204000000	195000000	40
63-201 Sk	4	13	14.99	14.49	14.37	14.62	11000000	15000000	16000000	14000000	1500	9130	9100000	0.008	13	3.02		0.35	40000000	6.96047	204000000	339000000	41
63-202 K	5	8	15.89	16.09	16.11	16.03	6000000	5300000	5200000	5500000	414.4	13200	13000000	0.018	108.6	7		1.8	3000000	7.12057	204000000	569000000	42
63-202 B	5	1	16.23	16.18	16.14	16.18	4800000	5000000	5100000	5000000	218.4	22700	23000000	0.004	206.1	7		0.4	12000000	7.35603	204000000	24900000	43
63-202 G	5	4	18.31	17.87	18.06	18.08	1300000	1700000	1500000	1500000	1500	980	980000	0.043	17.7	4.12		2.53	581000	5.99123	204000000	253000000	44
63-202 Sn	5	2	14.39	14.95	14.71	14.68	16000000	11000000	13000000	13000000	1500	8730	8700000	0.054	9.1	2.13		1.64	8000000	6.94101	204000000	195000000	45
63-202 Sk	5	13	14.63	14.66	14.51	14.6	13000000	13000000	15000000	14000000	1500	9100	9100000	0.032	13.4	3.14		1.43	9500000	6.95904	204000000	339000000	46
63-203 K	6	8	14	14.4	14.32	14.24	20000000	16000000	16000000	17000000	1500	11500	12000000	0.01	12.4	2.88		0.41	42000000	7.0607	204000000	569000000	47
63-203 B	6	1	16.43	16.19	16.23	16.28	4200000	4900000	4800000	4700000	253.4	18300	18000000	0.009	177.6	7		0.9	5200000	7.26245	204000000	24900000	48
63-203 G	6	4	14.76	14.5	14.87	14.71	12000000	15000000	11000000	13000000	1500	8510	8500000	0.016	13.1	3.06		0.7	18000000	6.92993	204000000	253000000	49
63-203 Sn	6	2	14.65	14.84	14.57	14.69	13000000	12000000	14000000	13000000	1500	8640	8600000	0.031	12.8	2.98		1.32	9800000	6.93651	204000000	195000000	50
63-203 Sk	6	13	14.94	14.65	15.14	14.91	11000000	13000000	9600000	11000000	1500	7510	7500000	0.025	13.6	3.16		1.13	10000000	6.87564	204000000	339000000	51
63-204 K	7	8	16.42	16.39	15.81	16.21	4300000	4300000	6300000	5000000	1500	3300	3300000	0.02	14.1	3.29		0.94	5300000	6.51851	204000000	569000000	52
63-204 B	7	1	17.29	17.08	17	17.12	2400000	2800000	2900000	2700000	103.6	26200	26000000	0.001	434.4	7		0.1	27000000	7.4183	204000000	24900000	53
63-204 G	7	4	14.79	14.74	14.8	14.78	12000000	13000000	12000000	12000000	1500	8120	8100000	0.048	9.5	2.22		1.52	8000000	6.90956	204000000	253000000	54
63-204 Sn	7	2	14.4	14.59	14.41	14.47	16000000	14000000	15000000	15000000	1500	9920	9900000	0.035	15.8	3.69		1.85	8100000	6.99651	204000000	195000000	55
63-204 Sk	7	13	14.73	14.79	14.55	14.69	13000000	12000000	14000000	13000000	1500	8620	8600000	0.031	6.2	1.44		0.64	20000000	6.93551	204000000	339000000	56
63-205 K	8	8	14.51	14.75	14.66	14.64	15000000	12000000	13000000	13000000	1500	8890	8900000	0.007	24.5	5.73		0.57	23000000	6.9489	204000000	569000000	57
63-205 B	8	1	15.96	16.31	16.39	16.22	5700000	4600000	4300000	4900000	291.2	16700	17000000	0.012	154.5	7		1.2	4100000	7.22272	204000000	24900000	58
63-205 G	8	4	14.64	14.39	14.72	14.58	7800000	9200000	7300000	8100000	253.4	31900	32000000	0.017	177.6	7		1.7	4800000	7.50379	204000000	253000000	59
63-205 Sn	8	2	14.3	14.15	13.9	14.12	9700000	11000000	13000000	11000000	7.6	1500000	1500000000	0.014	5952.8	7		1.4	7900000	9.16435	204000000	195000000	60
63-205 Sk	8	13	14.3	13.81	13.88	14	9700000	13000000	13000000	12000000	19.8	602000	600000000	0.03	19.8	4.63		1.98	6000000	8.7796	204000000	339000000	61
63-206 K	9	8	13.8	14	13.31	13.7	14000000	12000000	19000000	15000000	3.8	3800000	3800000000	0.025	3.8	0.9		0.32	45000000	9.57749	204000000	569000000	62
63-206 B	9	1	15.37	15.35	14.97	15.23	4800000	4900000	6300000	5300000	179.2	29700	30000000	0.012	251.1	7		1.2	4400000	7.47276	204000000	24900000	63
63-206 G	9	4	13.69	13.72	13.71	13.71	14000000	14000000	14000000	14000000	14.7	973000	970000000	0.024	14.7	3.42		1.17	12000000	8.98811	204000000	253000000	64
63-206 Sn	9	2	14.01	14.01	14.12	14.05	12000000	12000000	11000000	12000000	1099	10400	10000000	0.004	40.9	7		0.4	29000000	7.01703	204000000	195000000	65
63-206 Sk	9	13	13.79	14.26	13.69	13.91	14000000	9900000	15000000	13000000	13	975000	980000000	0.028	13	3.02		1.21	10000000	8.98901	204000000	339000000	66
63-207 K	10	8	13.66	13.77	13.13	13.52	15000000	14000000	21000000	16000000	1029	16000	16000000	0.006	43.7	7		0.6	27000000	7.20412	204000000	569000000	67
63-207 B	10	1	14	14.35	13.94	14.1	12000000	9400000	12000000	11000000	466.2	23900	24000000	0.001	96.5	7		0.1	110000000	7.3784	204000000	24900000	68
63-207 G	10	4	14.64	14.03	14.5	14.39	7800000	12000000	8500000	9300000	1169	7950	8000000	0.017	38.5	7		1.7	5500000	6.90037	204000000	253000000	69
63-207 Sn	10	2	14.34	14.13	13.94	14.14	9500000	11000000	12000000	11000000	22.5	483000	480000000	0.017	22.5	5.25		1.27	8500000	8.68395	204000000	195000000	70
63-207 Sk	10	13	13.76	14.11	13.88	13.92	14000000	11000000	13000000	13000000	22.2	565000	570000000	0.01	22.2	5.17		0.74	17000000	8.75205	204000000	339000000	71
63-208 K	11	8	13.92	13.8	13.65	13.79	12000000	14000000	15000000	14000000	7.4	1800000	1800000000	0.005	7.4	1.72		0.12	110000000	9.26482	204000000	569000000	72
63-208 B	11	1	16.07	15.89	16.02	15.99	3000000	3400000	3200000	3200000	81.9	39200	39000000	0.001	549.5	7		0.1	32000000	7.59329	204000000	24900000	73
63-208 G	11	4	13.64	13.71	13.57	13.64	15000000	14000000	16000000	15000000	11.6	1300000	1300000000	0.03	11.6	2.7		1.16	13000000	9.11059	204000000	253000000	74
63-208 Sn	11	2	14.39	14.35	14	14.25	9100000	9400000	12000000	10000000	1225	8240	8200000	0.026	36.7	7		2.6	3900000	6.91593	204000000	195000000	75
63-208 Sk	11	13	14.78	14.37	14.8	14.65	7100000	9300000	7000000	7800000	21.7	358000	360000000	0.019	21.7	5.07		1.38	5700000	8.55388	204000000	339000000	76
63-209 B	12	1	14.32	14.11	13.85	14.09	9600000	11000000	13000000	11000000	376.6	29700	30000000	0.014	119.5	7		1.4	8000000	7.47276	204000000	24900000	77
63-209 G	12	4	14.2	13.64	14.25	14.03	10000000	15000000	10000000	12000000	18.2	647000	650000000	0.048	18.2	4.24		2.91	4100000	8.8109	204000000	253000000	78
63-209 Sn	12	2	14.44	13.78	14.18	14.13	8800000	14000000	11000000	11000000	22.5	488000	490000000	0.017	22.5	5.25		1.27	8600000	8.68842	204000000	195000000	79
63-209 Sk	12	13	14.16	14.3	14.01	14.16	12000000	11000000	13000000	12000000	14	854000	850000000	0.019	14	3.28		0.89	14000000	8.93146	204000000	339000000	80
63-210 K	12	8	14.78	14.33	14.5	14.54	8000000	11000000	9500000	9400000	8.6	1100000	1100000000	0.015	8.6	2		0.43	22000000	9.03743	204000000	569000000	81
63-210 B	12	1	16.12	15.54	16.2	15.95	3300000	4800000	3100000	3700000	169.4	22100	22000000	0.005	265.7	7		0.5	7500000	7.34439	204000000	24900000	82
63-210 G	12	4	16.39	15.69	15.18	15.75	2800000	4400000	6100000	4400000	15.9	277000	280000000	0.031	15.9	3.71		1.64	2700000	8.44248	204000000	253000000	83
63-210 Sn	12	2	16.83	16.22	15.8	16.28	2100000	3100000	4100000	3100000	1500	2040	2000000	0.015	23.8	5.56		1.19	2600000	6.30963	204000000	195000000	84
63-210 Sk	12	13	16.54	16.19	15.57	16.1	2500000	3100000	4700000	3500000	1414	2440	2400000	0.017	31.8	7		1.7	2000000	6.38739	204000000	339000000	85

## Sheet: B) Titer - brood gametes larvae
sampleID	year	lifestage	sex	river	riverid	ct1	ct2	ct3	epc1	epc2	epc3	epcavg	ngdnaqpcr	epcperngdna	epcperugdna	log10epcperugdna	meanepcperugdna
25-628 milt	2011	4	1	Wpg R	5	14.42	13.35	14.3	3200000	6600000	3400000	4400000	1274	3439.3	3400000	6.53647	7698609
25-633 milt	2011	4	1	Wpg R	5	15.45	15.41	16.46	1600000	1600000	774000	1300000	1500.1	869.41	869409	5.93922	7698609
25-638 eggs	2011	4	2	Wpg R	5	29.97	29.53	30.1	72.4	97.9	66	78.78	13.23	5.95	5954.65	3.77486	7698609
25-636 eggs	2011	4	2	Wpg R	5	29.02	28.53	28.42	139	195	210	181.2	11.2	16.18	16178.6	4.20894	7698609
25-639 eggs	2011	4	2	Wpg R	5	28.6	27.19	27.77	185	487	328	333.4	107.8	3.09	3092.76	3.49035	7698609
32-501 fin	2012	3	2	Landing R	2	19.88	17.91	18.43	74100	287000	200000	187017	1500.1	124.67	124669	5.09576	7698609
32-502 fin	2012	3	2	Landing R	2	18.8	19.71	18.4	156000	82900	204000	147590	1500.1	98.39	98386.8	4.99294	7698609
32-503 fin	2012	3	1	Landing R	2	13.75	13.67	13.94	5000000	5300000	4400000	4900000	1500.1	3244.89	3200000	6.5112	7698609
32-504 fin	2012	3	1	Landing R	2	13.71	13.74	14.11	5100000	5000000	3900000	4700000	1500.1	3127.12	3100000	6.49514	7698609
32-501 eggs	2012	4	2	Landing R	2	25.18	25.36	24.67	1950	1710	2750	2134	113.68	18.77	18772	4.27351	7698609
32-502 eggs	2012	4	2	Landing R	2	26.91	26.45	26.91	592	809	591	663.83	50.47	13.15	13153	4.11903	7698609
32-503 milt	2012	4	1	Landing R	2	14.43	14.9	15.13	3100000	2300000	1900000	2400000	1500.1	1627.89	1600000	6.21163	7698609
32-504 milt	2012	4	1	Landing R	2	14.32	14.58	14.53	3400000	2800000	2900000	3000000	1500.1	2026.75	2000000	6.3068	7698609
39-101 fin	2013	3	1	Burntwood R	4	15.52	15.52	16	1500000	1500000	1100000	1300000	1500.1	893.5	893496	5.95109	7698609
39-102 fin	2013	3	2	Burntwood R	4	14.75	14.52	14.53	2500000	2900000	2900000	2800000	1500.1	1859.43	1900000	6.26938	7698609
39-103 fin	2013	3	2	Burntwood R	4	15.36	14.62	14.95	1700000	2800000	2200000	2200000	1500.1	1464.35	1500000	6.16564	7698609
39-101 milt	2013	4	1	Burntwood R	4	17.46	17.52	17.27	391000	374000	444000	402967	1500.1	268.63	268627	5.42915	7698609
39-102 eggs	2013	4	2	Burntwood R	4	25.96	26.31	25.84	1140	893	1230	1087.07	136.22	7.98	7980.23	3.90202	7698609
39-103 eggs	2013	4	2	Burntwood R	4	20.91	21.2	21.55	36500	30000	23500	29983.3	58.31	514.21	514206	5.71114	7698609
32-902 fin	2012	3	1	Wpg R	5	15.78	15.1	15.07	8500000	13000000	14000000	12000000	1500.1	7860.59	7900000	6.89546	7698609
32-904 fin	2012	3	2	Wpg R	5	17.19	17.21	17.11	3400000	3400000	3600000	3500000	338.8	10298.1	10000000	7.01276	7698609
32-907 fin	2012	3	2	Wpg R	5	16.36	16.47	16.13	5900000	5500000	6800000	6100000	721	8421.64	8400000	6.9254	7698609
32-911 fin	2012	3	2	Wpg R	5	16.51	15.88	15.88	5300000	8000000	8100000	7100000	1500.1	4756.57	4800000	6.67729	7698609
32-921 fin	2012	3	2	Wpg R	5	16.13	15.25	15.5	6800000	12000000	10000000	9700000	1344	7242.81	7200000	6.85991	7698609
32-934 fin	2012	3	2	Wpg R	5	17.78	17.49	17.98	2400000	2800000	2100000	2400000	285.6	8468.72	8500000	6.92782	7698609
32-961 fin	2012	3	2	Wpg R	5	16.14	15.85	15.09	6800000	8200000	13000000	9400000	1015	9308.7	9300000	6.96889	7698609
32-962 fin	2012	3	1	Wpg R	5	15.48	15.41	15.49	10000000	11000000	10000000	11000000	1500.1	7035.09	7000000	6.84727	7698609
32-963 fin	2012	3	1	Wpg R	5	16.16	16.29	16.37	6700000	6100000	5900000	6200000	1500.1	4147.72	4100000	6.61781	7698609
32-964 fin	2012	3	1	Wpg R	5	16.78	16.77	17.1	4500000	4500000	3700000	4200000	225.4	18688.3	19000000	7.27157	7698609
32-938 fin	2012	3	2	Wpg R	5	15.65	15.8	15.85	9300000	8400000	8200000	8600000	1099	7865.94	7900000	6.89575	7698609
32-939 fin	2012	3	2	Wpg R	5	17.32	17.21	17.34	3200000	3400000	3100000	3200000	178.5	18050.4	18000000	7.25649	7698609
32-902 milt	2012	4	1	Wpg R	5	16.51	16.88	16.78	5300000	4200000	4500000	4700000	1500.1	3120.68	3100000	6.49425	7698609
32-904 eggs	2012	4	2	Wpg R	5	28.66	28.57	29.24	2070	2210	1430	1902.67	5.558	342.33	342329	5.53444	7698609
32-907 eggs	2012	4	2	Wpg R	5	20.18	20.61	21.67	500000	379000	191000	356333	24.5	14544.2	15000000	7.16269	7698609
32-911 eggs	2012	4	2	Wpg R	5	29.07	29.12	29.3	1600	1550	1370	1505	2.31	651.52	651515	5.81392	7698609
32-921 eggs	2012	4	2	Wpg R	5	22.59	22.66	23.1	105000	100000	75600	93793.3	29.4	3190.25	3200000	6.50382	7698609
32-934 eggs	2012	4	2	Wpg R	5	32.37	31.83	31.67	189	268	298	251.63	1.204	209	208998	5.32014	7698609
32-961 eggs	2012	4	2	Wpg R	5	20.96	21.25	21.94	302000	250000	160000	237100	15.26	15537.3	16000000	7.19138	7698609
32-962 milt	2012	4	1	Wpg R	5	16.15	16.6	17.28	6800000	5000000	3200000	5000000	1500.1	3340	3300000	6.52375	7698609
32-963 milt	2012	4	1	Wpg R	5	14.86	14.93	15.76	16000000	15000000	8700000	13000000	1015	12806.9	13000000	7.10744	7698609
32-964 milt	2012	4	1	Wpg R	5	15.09	15.26	15.65	13000000	12000000	9300000	12000000	959	12066.7	12000000	7.08159	7698609
32-938 eggs	2012	4	2	Wpg R	5	19.28	19.59	19.74	892000	728000	661000	760400	24.78	30686	31000000	7.48694	7698609
32-939 eggs	2012	4	2	Wpg R	5	21.36	21.4	21.18	232000	227000	261000	239933	14.28	16802.1	17000000	7.22536	7698609
32-2017 A whole	2012	5	0	Wpg R	5	17.69	15.72	15.28	3100000	11000000	15000000	9900000	1225	8084.63	8100000	6.90766	7698609
32-2017 B whole	2012	5	0	Wpg R	5	18.04	15.96	16.24	2500000	9700000	8100000	6800000	1500.1	4508.14	4500000	6.654	7698609
32-2017 C whole	2012	5	0	Wpg R	5	40	40	40	0	0	0	0	1500.1	0	0		7698609
32-2017 D whole	2012	5	0	Wpg R	5	16.32	15.96	15.98	7700000	9700000	9600000	9000000	1500.1	6000.04	6000000	6.77815	7698609
32-2017 E whole	2012	5	0	Wpg R	5	14.91	15.12	15.27	19000000	17000000	15000000	17000000	1500.1	11481.5	11000000	7.06	7698609
32-2018 A whole	2012	5	0	Wpg R	5	16.58	16.05	17.19	6500000	9200000	4300000	6700000	1500.1	4436.37	4400000	6.64703	7698609
32-2018 B whole	2012	5	0	Wpg R	5	15.63	15.51	15.38	12000000	13000000	14000000	13000000	400.4	32750.6	33000000	7.51522	7698609
32-2018 C whole	2012	5	0	Wpg R	5	15.95	15.88	15.98	9800000	10000000	9600000	9900000	595	16575.3	17000000	7.21946	7698609
32-2018 D whole	2012	5	0	Wpg R	5	16.94	16.67	16.85	5100000	6100000	5400000	5500000	1512	3650.79	3700000	6.56239	7698609
32-2018 E whole	2012	5	0	Wpg R	5	16.78	16.43	16.31	5600000	7100000	7700000	6800000	805	8466.25	8500000	6.92769	7698609
32-2019 B whole	2012	5	0	Wpg R	5	15.69	16.11	15.87	12000000	8800000	10000000	10000000	1500.1	6825.32	6800000	6.83412	7698609
32-2019 C whole	2012	5	0	Wpg R	5	15.29	15.16	14.96	15000000	17000000	19000000	17000000	1500.1	11179.3	11000000	7.04841	7698609
32-2019 D whole	2012	5	0	Wpg R	5	15.57	16.17	15.54	13000000	8500000	13000000	11000000	1500.1	7532.39	7500000	6.87693	7698609
32-2019 E whole	2012	5	0	Wpg R	5	40	40	40	0	0	0	0	1500.1	0	0		7698609
32-5015 whole	2012	5	0	Wpg R	5	15.76	16.29	15.93	11000000	7800000	9900000	9600000	1500.1	6397.35	6400000	6.806	7698609
32-5017 whole	2012	5	0	Wpg R	5	15.83	17.45	15.78	11000000	3600000	11000000	8400000	1500.1	5595.63	5600000	6.74785	7698609
32-5019 whole	2012	5	0	Wpg R	5	15.57	15.57	15.72	13000000	13000000	11000000	12000000	1500.1	8090.57	8100000	6.90798	7698609
32-5020 whole	2012	5	0	Wpg R	5	16.34	16.26	15.77	7600000	8000000	11000000	8900000	1500.1	5905.16	5900000	6.77123	7698609
32-5021 whole	2012	5	0	Wpg R	5	15.96	15.63	15.89	9700000	12000000	10000000	11000000	1500.1	7091.31	7100000	6.85073	7698609
32-5022 whole	2012	5	0	Wpg R	5	15.46	15.45	15.03	14000000	14000000	18000000	15000000	1500.1	9994.89	10000000	6.99978	7698609
32-5023 whole	2012	5	0	Wpg R	5	15.7	15.58	15.37	12000000	12000000	14000000	13000000	1500.1	8510.54	8500000	6.92996	7698609
39-902 fin	2013	3	2	Wpg R	5	14.32	14.77	15.08	16000000	12000000	9700000	13000000	1500.1	8450.33	8500000	6.92687	7698609
39-912 fin	2013	3	2	Wpg R	5	15.21	16.07	15.69	8900000	5000000	6400000	6800000	1500.1	4509.03	4500000	6.65408	7698609
39-938 fin	2013	3	2	Wpg R	5	16.9	17.15	16.83	2800000	2400000	3000000	2700000	1500.1	1820.99	1800000	6.26031	7698609
39-946 fin	2013	3	1	Wpg R	5	16	16.28	15.9	5200000	4300000	5600000	5000000	1500.1	3351.78	3400000	6.52527	7698609
39-948 fin	2013	3	1	Wpg R	5	17.53	17.55	16.75	1800000	1800000	3100000	2300000	1500.1	1512.34	1500000	6.17965	7698609
39-950 fin	2013	3	1	Wpg R	5	15.4	15.2	15.65	7800000	9000000	6600000	7800000	1500.1	5209.65	5200000	6.71681	7698609
39-952 fin	2013	3	1	Wpg R	5	17.92	17.74	17.71	1400000	1600000	1600000	1500000	1500.1	1032.82	1000000	6.01403	7698609
39-957 fin	2013	3	2	Wpg R	5	16.99	17.75	17.15	2700000	1600000	2400000	2200000	579.6	3817	3800000	6.58172	7698609
39-958 fin	2013	3	2	Wpg R	5	14.45	14.1	14.32	15000000	19000000	16000000	17000000	1500.1	11134.8	11000000	7.04668	7698609
39-902 eggs	2013	4	2	Wpg R	5	22.52	22.44	22.4	62600	66100	67900	65543.3	2.716	24132.3	24000000	7.3826	7698609
39-912 eggs	2013	4	2	Wpg R	5	19.76	19.72	20.11	408000	417000	320000	381333	36.26	10516.6	11000000	7.02188	7698609
39-938 eggs	2013	4	2	Wpg R	5	24.36	24.36	24.66	18000	18000	14700	16866.7	21.28	792.61	792607	5.89906	7698609
39-946 milt	2013	4	1	Wpg R	5	15.92	16.08	15.85	5500000	4900000	5800000	5400000	784	6893.28	6900000	6.83843	7698609
39-948 milt	2013	4	1	Wpg R	5	16.1	16.18	16.02	4900000	4600000	5100000	4900000	340.2	14323	14000000	7.15603	7698609
39-950 milt	2013	4	1	Wpg R	5	18.63	17.87	18.32	878000	1500000	1100000	1100000	51.94	21962.5	22000000	7.34168	7698609
39-952 milt	2013	4	1	Wpg R	5		15.94	15.78		5400000	6000000	5700000	1239	4626.72	4600000	6.66527	7698609
39-957 eggs	2013	4	2	Wpg R	5	29.07	29.05	29.21	735	747	670	717.23	6.244	114.87	114868	5.0602	7698609
39-958 eggs	2013	4	2	Wpg R	5	19.86	19.9	19.93	379000	371000	363000	371067	10.64	34874.7	35000000	7.54251	7698609
48-127 fin	2014	3	2	Landing R	2	14.65	14.12	14.78	13000000	19000000	12000000	15000000	1500.1	9710.46	9700000	6.98724	7698609
48-131 fin	2014	3	1	Landing R	2	14.94	14.51	14.97	11000000	14000000	11000000	12000000	1500.1	7899.47	7900000	6.8976	7698609
48-132 fin	2014	3	1	Landing R	2	14.79	13.83	14.79	12000000	23000000	12000000	15000000	1500.1	10319.3	10000000	7.01365	7698609
48-130 fin	2014	3	1	Landing R	2	15.94	16	16.11	5400000	5200000	4800000	5200000	1500.1	3435.33	3400000	6.53597	7698609
48-129 fin	2014	3	1	Landing R	2	15.71	15.66	14.98	6400000	6600000	11000000	7800000	1500.1	5192.1	5200000	6.71534	7698609
48-127 eggs = F2	2014	4	2	Landing R	2	24.14	24.18	24.43	21200	20500	17500	19750	260.4	75.84	75844.9	4.87993	7698609
48-131 milt = M2	2014	4	1	Landing R	2	14.22	14.14	14.37	16000000	16000000	14000000	15000000	1500.1	10161.5	10000000	7.00696	7698609
48-132 milt = M3	2014	4	1	Landing R	2	15.29	15.15	15.44	7600000	8400000	6900000	7600000	1500.1	5077.22	5100000	6.70563	7698609
48-130 milt = M4	2014	4	1	Landing R	2	14.92	14.76	14.95	9700000	11000000	9500000	10000000	1500.1	6682.67	6700000	6.82495	7698609
48-129 milt = M5	2014	4	1	Landing R	2	14.38	14.5	14.09	14000000	13000000	17000000	15000000	1500.1	9699.35	9700000	6.98674	7698609
32-2017 F whole	2012	5	0	Wpg R	5	17.33	16.65	16.98	2000000	3100000	2500000	2500000	1500.1	1670.56	1700000	6.22286	7698609
32-2017 G whole	2012	5	0	Wpg R	5	15.24	14.87	15.35	7900000	10000000	7300000	8400000	1500.1	5593.4	5600000	6.74768	7698609
32-2017 H whole	2012	5	0	Wpg R	5	16.24	14.52	14.86	4000000	13000000	10000000	8900000	1500.1	5956.94	6000000	6.77502	7698609
32-2017 I whole	2012	5	0	Wpg R	5	30.35	32.9	28.47	341	62.5	1190	531.22	1500.1	0.35	354.123	2.54915	7698609
32-2017 J whole	2012	5	0	Wpg R	5	16.64	16.65	16.16	3100000	3100000	4300000	3500000	1500.1	2325.62	2300000	6.36654	7698609
32-2018 F whole	2012	5	0	Wpg R	5	14.33	14.03	14.33	14000000	18000000	14000000	15000000	1500.1	10308.2	10000000	7.01318	7698609
32-2018 G whole	2012	5	0	Wpg R	5	16.07	15.69	15.66	4500000	5800000	6000000	5400000	1500.1	3625.98	3600000	6.55943	7698609
32-2018 H whole	2012	5	0	Wpg R	5	14.81	15.54	15.45	11000000	6400000	6800000	7900000	1500.1	5274.98	5300000	6.72222	7698609
32-2018 I whole	2012	5	0	Wpg R	5	14.95	14.14	13.94	9500000	16000000	19000000	15000000	1500.1	9887.12	9900000	6.99507	7698609
32-2018 J whole	2012	5	0	Wpg R	5	15.24	15.05	14.62	7900000	8900000	12000000	9500000	826	11532.3	12000000	7.06191	7698609
32-2019 F whole	2012	5	0	Wpg R	5	14.64	15.11	14.33	12000000	8600000	14000000	12000000	1500.1	7708.15	7700000	6.88695	7698609
32-2019 G whole	2012	5	0	Wpg R	5	15.06	15.26	14.85	8800000	7700000	10000000	8900000	1500.1	5941.16	5900000	6.77387	7698609
32-2019 H whole	2012	5	0	Wpg R	5	21.91	18.66	18.12	93300	810000	1200000	688163	1500.1	458.74	458745	5.66157	7698609
32-2019 I whole	2012	5	0	Wpg R	5	16.43	16.68	15.18	3600000	3000000	8200000	4900000	1500.1	3277.34	3300000	6.51552	7698609
32-2019 J whole	2012	5	0	Wpg R	5	15.82	16.04	15.49	5300000	4600000	6700000	5500000	1500.1	3690.2	3700000	6.56705	7698609
39-6001 whole	2013	5	0	Wpg R	5	16.28	13.71	13.46	3900000	22000000	26000000	17000000	1500.1	11369.9	11000000	7.05576	7698609
39-6002 whole	2013	5	0	Wpg R	5	14.98	14.61	14.48	9300000	12000000	13000000	11000000	1176	9701.25	9700000	6.98683	7698609
39-6005 whole	2013	5	0	Wpg R	5	14.45	14.65	15.04	13000000	12000000	9000000	11000000	1500.1	7523.05	7500000	6.87639	7698609
39-6006 whole	2013	5	0	Wpg R	5	14.41	14.41	15.02	14000000	14000000	9000000	12000000	1500.1	8058.13	8100000	6.90623	7698609
39-6007 whole	2013	5	0	Wpg R	5	14.39	14.32	14.77	14000000	15000000	11000000	13000000	1500.1	8643.87	8600000	6.93671	7698609
39-6009 whole	2013	5	0	Wpg R	5	13.59	12.93	14	23000000	36000000	18000000	26000000	1500.1	17261.1	17000000	7.23707	7698609
39-6010 whole	2013	5	0	Wpg R	5	13.66	13.78	14.19	23000000	21000000	16000000	20000000	1500.1	13094.7	13000000	7.11709	7698609
39-6021 whole	2013	5	0	Wpg R	5	14.8	15.15	14.41	11000000	8300000	14000000	11000000	1500.1	7203.08	7200000	6.85752	7698609
39-6022 whole	2013	5	0	Wpg R	5	14.77	14.34	14.64	11000000	14000000	12000000	12000000	1500.1	8146.12	8100000	6.91095	7698609
39-6023 whole	2013	5	0	Wpg R	5	14.82	14.83	15.25	10000000	10000000	7800000	9500000	1500.1	6312.25	6300000	6.80018	7698609
39-6024 whole	2013	5	0	Wpg R	5	14.24	14.24	14.4	15000000	15000000	14000000	15000000	1500.1	9794.9	9800000	6.991	7698609
39-6025 whole	2013	5	0	Wpg R	5	13.76	14.11	14.83	21000000	17000000	10000000	16000000	1500.1	10623.7	11000000	7.02628	7698609
39-6026 whole	2013	5	0	Wpg R	5	13.95	13.98	13.77	19000000	18000000	21000000	19000000	1500.1	12776.9	13000000	7.10643	7698609
39-6027 whole	2013	5	0	Wpg R	5	13.24	13.39	13.4	30000000	27000000	27000000	28000000	1500.1	18476.6	18000000	7.26662	7698609
39-6029 whole	2013	5	0	Wpg R	5	14.13	13.85	13.85	16000000	20000000	20000000	19000000	1442	12910.3	13000000	7.11094	7698609
39-6030 whole	2013	5	0	Wpg R	5	13.14	13.3	13.02	32000000	29000000	34000000	31000000	1500.1	20985.3	21000000	7.32191	7698609
39-6041 whole	2013	5	0	Wpg R	5	13.83	13.38	13.42	20000000	27000000	26000000	24000000	1500.1	16287.8	16000000	7.21186	7698609
39-6042 whole	2013	5	0	Wpg R	5	13.66	14.48	13.77	22000000	13000000	21000000	19000000	1500.1	12490.3	12000000	7.09657	7698609
39-6043 whole	2013	5	0	Wpg R	5	14.2	14.09	13.76	16000000	17000000	21000000	18000000	1500.1	11883.7	12000000	7.07495	7698609
39-6044 whole	2013	5	0	Wpg R	5	13.35	13.46	14.24	28000000	26000000	15000000	23000000	1500.1	15207.9	15000000	7.18207	7698609
39-6045 whole	2013	5	0	Wpg R	5	13.79	13.58	13.65	21000000	24000000	23000000	22000000	1500.1	14845.7	15000000	7.1716	7698609
39-6046 whole	2013	5	0	Wpg R	5	13.59	13.13	14.26	24000000	32000000	15000000	23000000	1500.1	15650.1	16000000	7.19452	7698609
39-6047 whole	2013	5	0	Wpg R	5	14.12	14.52	13.9	17000000	13000000	19000000	16000000	1500.1	10723.7	11000000	7.03035	7698609
39-6048 whole	2013	5	0	Wpg R	5	14.35	13.81	13.96	14000000	20000000	18000000	18000000	1500.1	11745.9	12000000	7.06989	7698609
25-628	2011	3	1	Wpg R	5	15.45	15.26	14.97	6500000	7300000	8700000	7500000	1500	4991.78	5000000	6.69825	7698609
25-633	2011	3	1	Wpg R	5	14.71	14.3	14.54	10000000	13000000	11000000	12000000	1500	7693.33	7700000	6.88612	7698609
25-636	2011	3	2	Wpg R	5	14.61	14.8	14.5	11000000	9700000	12000000	11000000	1500	7128.89	7100000	6.85302	7698609
25-638	2011	3	2	Wpg R	5	15.15	14.84	15.27	7800000	9400000	7300000	8200000	1500	5434.67	5400000	6.73517	7698609
25-639	2011	3	2	Wpg R	5	14.39	14.06	14.2	12000000	15000000	14000000	14000000	1500	9226.67	9200000	6.96504	7698609

## Sheet: C) Titer & HBDB map - fin
FWI Sample ID	Year	River		Sub-location	Latitude	Longitude	AciHV-3 F2R2P2 qPCR							Quantity of DNA in qPCR (ng)	epc per ng DNA	epc per ug DNA	g tissue extracted	ul extracted DNA in normalized DNA	ul of original DNA in qPCR	g tissue in qPCR	mg tissue in qPCR	epc per mg tissue	log10epcpermgtissue
							Ct values			Copy number
		Name	# for Stata		(Degrees.degrees)		Rep 1	Rep 2	Rep 3	Rep 1	Rep 2	Rep 3	Avg
FWI-10-102	2010	Saskatchewan R (MB)	6	Wooden tent	53.734	-100.968	16.67	16.36	16.15	2486000	3018000	3425000	2.97633e+06	1500	1984.22	1.98422e+06	0.03	61.3454	5.72557	0.00245382	2.45382	1.21294e+06	6.08279
FWI-10-104	2010	Saskatchewan R (MB)	6	Wooden tent	53.734	-100.968	15.12	13.87	13.64	6479000	14070000	16200000	1.22497e+07	1148	10670.4	1.06704e+07	0.02	75	7	0.002	2	6.12483e+06	6.78675
FWI-10-105	2010	Saskatchewan R (MB)	6	Wooden tent	53.734	-100.968	14.45	13.85	14	9794000	14250000	12960000	1.23347e+07	973	12676.9	1.26769e+07	0.02	75	7	0.002	2	6.16733e+06	6.79028
FWI-10-111	2010	Saskatchewan R (MB)	6	Wooden tent	53.734	-100.968	15.41	14.48	13.99	5404000	9612000	13050000	9.35533e+06	1106	8458.71	8.45871e+06	0.02	75	7	0.002	2	4.67767e+06	6.67025
FWI-10-114	2010	Saskatchewan R (MB)	6	The Pas; Big Eddy	53.8561	-101.35	15.78	14.92	14.6	4308000	7320000	8964000	6864000	1365	5028.57	5.02857e+06	0.02	75	7	0.002	2	3432000	6.53529
FWI-10-115	2010	Saskatchewan R (MB)	6	The Pas; Big Eddy	53.8561	-101.35	15	14.52	14.39	6979000	9383000	10190000	8.85067e+06	592.2	14945.4	1.49454e+07	0.02	75	7	0.002	2	4.42533e+06	6.6464
FWI-10-116	2010	Saskatchewan R (MB)	6	The Pas; Big Eddy	53.8561	-101.35	14.47	14.44	14.35	9683000	9836000	10430000	9983000	868	11501.2	1.15012e+07	0.02	75	7	0.002	2	4991500	6.6981
FWI-10-118	2010	Saskatchewan R (MB)	6	The Pas; Big Eddy	53.8561	-101.35	14.55	14.75	14.67	9206000	8138000	8571000	8.63833e+06	1134	7617.58	7.61758e+06	0.02	75	7	0.002	2	4.31917e+06	6.63548
FWI-10-120	2010	Saskatchewan R (MB)	6	Wooden tent	53.734	-100.968	15.41	15.29	15.52	5401000	5829000	5060000	5430000	1281	4238.88	4.23888e+06	0.02	75	7	0.002	2	2715000	6.43457
FWI-10-122	2010	Saskatchewan R (MB)	6	Wooden tent	53.734	-100.968	15.02	15.36	15.08	6883000	5593000	6658000	6378000	1414	4510.61	4.51061e+06	0.02	75	7	0.002	2	3189000	6.50379
FWI-10-123	2010	Saskatchewan R (MB)	6	Wooden tent	53.734	-100.968	14.97	15.12	15.04	7125000	6491000	6801000	6.80567e+06	1484	4586.03	4.58603e+06	0.02	75	7	0.002	2	3.40283e+06	6.53148
FWI-10-124	2010	Saskatchewan R (MB)	6	Wooden tent	53.734	-100.968	15.1	14.89	14.67	6555000	7451000	8551000	7519000	1500	5012.67	5.01267e+06	0.02	56.9947	5.3195	0.00151986	1.51986	4.94717e+06	6.69461
FWI-10-125	2010	Saskatchewan R (MB)	6	Wooden tent	53.734	-100.968	15.18	15.22	15.05	6234000	6091000	6778000	6.36767e+06	1500	4245.11	4.24511e+06	0.02	71.7522	6.69688	0.00191339	1.91339	3.32795e+06	6.52244
FWI-10-126	2010	Saskatchewan R (MB)	6	Wooden tent	53.734	-100.968	14.83	14.53	14.45	7769000	9304000	9810000	8961000	1500	5974	5974000	0.02	57.4018	5.3575	0.00153071	1.53071	5.85413e+06	6.76716
FWI-10-127	2010	Saskatchewan R (MB)	6	Wooden tent	53.734	-100.968	13.74	13.9	13.71	15190000	13800000	15450000	1.48133e+07	1274	11627.4	1.16274e+07	0.02	75	7	0.002	2	7.40667e+06	6.86982
FWI-10-128	2010	Saskatchewan R (MB)	6	Wooden tent	53.734	-100.968	14.75	14.62	14.53	8166000	8819000	9336000	8.77367e+06	1169	7505.28	7.50528e+06	0.02	75	7	0.002	2	4.38683e+06	6.64246
FWI-10-129	2010	Saskatchewan R (MB)	6	Wooden tent	53.734	-100.968	14.08	14.09	14.37	12310000	12250000	10310000	1.16233e+07	1092	10644.1	1.06441e+07	0.02	75	7	0.002	2	5.81167e+06	6.76418
FWI-10-130	2010	Saskatchewan R (MB)	6	The Pas; Big Eddy	53.8561	-101.35	14	14.03	13.79	12940000	12680000	14770000	1.34633e+07	1323	10176.4	1.01764e+07	0.02	75	7	0.002	2	6.73167e+06	6.82801
FWI-10-132	2010	Saskatchewan R (MB)	6	Barrier	53.9616	-101.614	14.57	14.43	14.69	9106000	9903000	8457000	9.15533e+06	1500	6103.56	6.10356e+06	0.02	66.9688	6.25042	0.00178583	1.78583	5.12664e+06	6.71012
FWI-10-134	2010	Saskatchewan R (MB)	6	Wooden tent	53.734	-100.968	15.18	14.92	15.36	6227000	7319000	5580000	6.37533e+06	1500	4250.22	4.25022e+06	0.02	72.3986	6.75721	0.00193063	1.93063	3.3022e+06	6.51851
FWI-10-135	2010	Saskatchewan R (MB)	6	Wooden tent	53.734	-100.968	13.98	14.51	14.32	13130000	9439000	10630000	1.10663e+07	805	13747	1.3747e+07	0.02	75	7	0.002	2	5.53317e+06	6.74273
FWI-10-136	2010	Saskatchewan R (MB)	6	Wooden tent	53.734	-100.968	15.37	15.09	15.39	5559000	6615000	5500000	5.89133e+06	1197	4921.75	4.92175e+06	0.02	75	7	0.002	2	2.94567e+06	6.46982
FWI-10-137	2010	Saskatchewan R (MB)	6	Wooden tent	53.734	-100.968	14.09	13.42	13.66	10860000	16700000	14300000	1.39533e+07	1302	10716.8	1.07168e+07	0.02	75	7	0.002	2	6.97667e+06	6.84385
FWI-10-138	2010	Saskatchewan R (MB)	6	Wooden tent	53.734	-100.968	15.11	13.81	13.73	5599000	12990000	13720000	1.07697e+07	1498	7189.36	7.18936e+06	0.02	75	7	0.002	2	5.38483e+06	6.73078
FWI-10-139	2010	Saskatchewan R (MB)	6	The Pas; Big Eddy	53.8561	-101.35	13.87	13.04	13.22	12460000	21420000	19020000	1.76333e+07	1134	15549.7	1.55497e+07	0.02	75	7	0.002	2	8.81667e+06	6.94547
FWI-10-140	2010	Saskatchewan R (MB)	6	The Pas; Big Eddy	53.8561	-101.35	16.16	14.84	14.82	2828000	6678000	6746000	5.41733e+06	833	6503.4	6.5034e+06	0.02	75	7	0.002	2	2.70867e+06	6.43297
FWI-10-141	2010	Saskatchewan R (MB)	6	The Pas; Big Eddy	53.8561	-101.35	13.57	13.86	13.6	15150000	12550000	14910000	1.42033e+07	721	19699.5	1.96995e+07	0.02	75	7	0.002	2	7.10167e+06	6.85126
FWI-10-143	2010	Saskatchewan R (MB)	6	The Pas; Big Eddy	53.8561	-101.35	13.68	12.98	13.29	14100000	22200000	18160000	1.81533e+07	1169	15528.9	1.55289e+07	0.02	75	7	0.002	2	9.07667e+06	6.95809
FWI-10-144	2010	Saskatchewan R (MB)	6	The Pas; Big Eddy	53.8561	-101.35	12.96	12.78	13.19	22550000	25410000	19450000	22470000	1500	14980	14980000	0.02	14.6114	1.36373	0.000389636	0.389636	5.76692e+07	7.76118
FWI-10-145	2010	Saskatchewan R (MB)	6	The Pas; Big Eddy	53.8561	-101.35	14.08	13.87	13.62	10910000	12530000	14670000	1.27033e+07	805	15780.5	1.57805e+07	0.02	75	7	0.002	2	6.35167e+06	6.80277
FWI-10-146	2010	Saskatchewan R (MB)	6	The Pas; Big Eddy	53.8561	-101.35	13.86	13.82	14.16	12590000	12910000	10370000	1.19567e+07	1500	7971.11	7.97111e+06	0.02	58.6588	5.47482	0.00156423	1.56423	7.64379e+06	6.88309
FWI-10-147	2010	Saskatchewan R (MB)	6	The Pas; Big Eddy	53.8561	-101.35	13.37	13.58	13.29	17320000	15040000	18200000	1.68533e+07	1500	11235.6	1.12356e+07	0.02	73.7271	6.88119	0.00196606	1.96606	8.57216e+06	6.93298
FWI-10-148	2010	Saskatchewan R (MB)	6	The Pas; Big Eddy	53.8561	-101.35	13.78	13.53	13.92	13260000	15620000	12100000	13660000	1500	9106.67	9.10667e+06	0.02	55.4224	5.17276	0.00147793	1.47793	9.24265e+06	6.96567
FWI-10-149	2010	Saskatchewan R (MB)	6	Elbow	53.6679	-100.641	13.58	13.49	13.44	15080000	16010000	16570000	1.58867e+07	1428	11125.1	1.11251e+07	0.02	75	7	0.002	2	7.94333e+06	6.89982
FWI-10-150	2010	Saskatchewan R (MB)	6	Elbow	53.6679	-100.641	14	14.39	14.37	11470000	8920000	9044000	9.81133e+06	1500	6540.89	6.54089e+06	0.02	69.8804	6.52217	0.00186348	1.86348	5.26506e+06	6.72181
FWI-10-151	2010	Saskatchewan R (MB)	6	Elbow	53.6679	-100.641	13.21	13.22	13.34	19200000	19030000	17590000	1.86067e+07	1281	14525.1	1.45251e+07	0.02	75	7	0.002	2	9.30333e+06	6.96848
FWI-10-153	2010	Saskatchewan R (MB)	6	Elbow	53.6679	-100.641	13.8	13.11	13.79	13050000	20450000	13140000	1.55467e+07	1500	10364.4	1.03644e+07	0.02	61.8173	5.76962	0.00164846	1.64846	9.43102e+06	6.97451
FWI-10-154	2010	Saskatchewan R (MB)	6	Elbow	53.6679	-100.641	14.5	14.12	14.47	8295000	10600000	8466000	9.12033e+06	1351	6750.8	6.7508e+06	0.02	75	7	0.002	2	4.56017e+06	6.65897
FWI-10-155	2010	Saskatchewan R (MB)	6	Elbow	53.6679	-100.641	13.99	13.72	13.98	11570000	13740000	11640000	1.23167e+07	896	13746.3	1.37463e+07	0.02	75	7	0.002	2	6.15833e+06	6.78958
FWI-10-157	2010	Saskatchewan R (MB)	6	Elbow	53.6679	-100.641	13.75	14.15	14	13470000	10420000	11470000	1.17867e+07	1008	11693.1	1.16931e+07	0.02	75	7	0.002	2	5.89333e+06	6.77011
FWI-10-158	2010	Saskatchewan R (MB)	6	Elbow	53.6679	-100.641	13.19	13.41	13.52	19390000	16800000	15700000	1.72967e+07	1500	11531.1	1.15311e+07	0.02	74.4097	6.94491	0.00198426	1.98426	8.71694e+06	6.94052
FWI 10-349	2010	Saskatchewan R (SK)	6	main hole	53.2406	-105.047	13.55	13.34	13.69	15360000	17580000	14060000	1.56667e+07	1500	10444.4	1.04444e+07	0.02	19.6967	1.83836	0.000525245	0.525245	2.98273e+07	7.47422
FWI 10-357	2010	Saskatchewan R (SK)	6	main hole	53.2406	-105.047	13.81	13.66	13.86	12970000	14330000	12550000	1.32833e+07	1500	8855.56	8.85556e+06	0.02	29.7639	2.77796	0.000793704	0.793704	1.67359e+07	7.22272
FWI 10-375	2010	Saskatchewan R (SK)	6	n/a	53.2406	-105.047	13.26	13.57	13.18	18610000	15210000	19510000	1.77767e+07	1500	11851.1	1.18511e+07	0.02	18.8644	1.76068	0.000503052	0.503052	3.53377e+07	7.54777
FWI 10-376	2010	Saskatchewan R (SK)	6	n/a	53.2406	-105.047	16.41	15.51	16.02	2062000	3631000	2639000	2.77733e+06	1500	1851.56	1.85156e+06	0.02	21.43	2.00013	0.000571467	0.571467	4.86001e+06	6.68664
FWI 10-377	2010	Saskatchewan R (SK)	6	n/a	53.2406	-105.047	14.77	14.44	14.3	5766000	7102000	7771000	6.87967e+06	1500	4586.44	4.58644e+06	0.02	13.8556	1.29319	0.000369483	0.369483	1.86197e+07	7.26951
FWI 10-378	2010	Saskatchewan R (SK)	6	n/a	53.2406	-105.047	14.58	14.3	14.15	6521000	7762000	8509000	7.59733e+06	1500	5064.89	5.06489e+06	0.01	24.9573	2.32935	0.000332764	0.332764	2.2831e+07	7.35794
FWI 10-379	2010	Saskatchewan R (SK)	6	n/a	53.2406	-105.047	13.99	13.48	13.9	9430000	12960000	9982000	1.07907e+07	1500	7193.78	7.19378e+06	0.02	15.7574	1.47069	0.000420196	0.420196	2.56801e+07	7.40993
FWI 10-380	2010	Saskatchewan R (SK)	6	n/a	53.2406	-105.047	14.46	14.04	14.08	7005000	9153000	8881000	8.34633e+06	1500	5564.22	5.56422e+06	0.02	21.43	2.00013	0.000571467	0.571467	1.46051e+07	7.16435
FWI 10-381	2010	Saskatchewan R (SK)	6	n/a	53.2406	-105.047	14.76	14.4	14.4	5809000	7293000	7266000	6.78933e+06	1500	4526.22	4.52622e+06	0.02	16.3338	1.52449	0.000435569	0.435569	1.55873e+07	7.19313
FWI 10-382	2010	Saskatchewan R (SK)	6	n/a	53.2406	-105.047	15.33	14.61	14.66	4072000	6369000	6175000	5.53867e+06	1500	3692.44	3.69244e+06	0.02	23.2935	2.17406	0.000621159	0.621159	8.91666e+06	6.95036
FWI 10-383	2010	Saskatchewan R (SK)	6	n/a	53.2406	-105.047	14.07	13.93	14.27	8932000	9799000	7896000	8.87567e+06	1500	5917.11	5.91711e+06	0.02	19.1339	1.78583	0.000510238	0.510238	1.73951e+07	7.24055
FWI 10-384	2010	Saskatchewan R (SK)	6	n/a	53.2406	-105.047	15.86	15.89	15.57	2909000	2863000	3486000	3086000	1500	2057.33	2.05733e+06	0.02	26.0917	2.43523	0.000695779	0.695779	4.43531e+06	6.64738
FWI 10-385	2010	Saskatchewan R (SK)	6	n/a	53.2406	-105.047	13.99	14.32	14.01	9428000	7668000	9325000	8807000	1500	5871.33	5.87133e+06	0.02	17.0984	1.59585	0.000455957	0.455957	1.93154e+07	7.28556
FWI 10-386	2010	Saskatchewan R (SK)	6	n/a	53.2406	-105.047	15.98	16.39	16.55	2707000	2086000	1888000	2227000	1500	1484.67	1.48467e+06	0.02	19.2485	1.79653	0.000513293	0.513293	4.33865e+06	6.63749
FWI 10-387	2010	Saskatchewan R (SK)	6	n/a	53.2406	-105.047	15.22	15.26	14.42	4351000	4248000	7206000	5.26833e+06	1500	3512.22	3.51222e+06	0.02	13.8556	1.29319	0.000369483	0.369483	1.42587e+07	7.15534
FWI 10-388	2010	Saskatchewan R (SK)	6	n/a	53.2406	-105.047	16.1	16.31	16.45	2502000	2202000	2008000	2.23733e+06	1500	1491.56	1.49156e+06	0.02	15.1627	1.41519	0.00040434	0.40434	5.5333e+06	6.74273
FWI 10-389	2010	Saskatchewan R (SK)	6	n/a	53.2406	-105.047	12.33	13.19	13.14	26760000	15560000	16100000	1.94733e+07	1500	12982.2	1.29822e+07	0.02	14.6114	1.36373	0.000389636	0.389636	4.99782e+07	7.69897
FWI 10-391	2010	Saskatchewan R (SK)	6	n/a	53.2406	-105.047	16.34	16.23	16.05	2156000	2312000	2585000	2351000	1500	1567.33	1.56733e+06	0.02	16.1047	1.50311	0.000429459	0.429459	5.47433e+06	6.73799
FWI 10-392	2010	Saskatchewan R (SK)	6	n/a	53.2406	-105.047	13.26	13.39	13.51	14900000	13700000	12730000	1.37767e+07	1500	9184.44	9.18444e+06	0.02	20.5531	1.91829	0.000548082	0.548082	2.51361e+07	7.39967
FWI 10-393	2010	Saskatchewan R (SK)	6	n/a	53.2406	-105.047	13.41	13.22	13.3	13550000	15310000	14530000	1.44633e+07	1500	9642.22	9.64222e+06	0.01	21.7196	2.02716	0.000289595	0.289595	4.99434e+07	7.6981
FWI 10-394	2010	Saskatchewan R (SK)	6	n/a	53.2406	-105.047	14.59	14.78	14.59	6450000	5750000	6460000	6220000	1500	4146.67	4.14667e+06	0.01	29.2227	2.72745	0.000389636	0.389636	1.59636e+07	7.20412
FWI 10-395	2010	Saskatchewan R (SK)	6	n/a	53.2406	-105.047	18.88	19.51	20.08	436200	294500	205900	312200	1500	208.133	208133	0.02	14.0987	1.31588	0.000375965	0.375965	830397	5.91908
FWI 10-396	2010	Saskatchewan R (SK)	6	n/a	53.2406	-105.047	14.28	14.29	14.32	7859000	7800000	7655000	7.77133e+06	1500	5180.89	5.18089e+06	0.02	16.0725	1.5001	0.0004286	0.4286	1.81319e+07	7.25768
FWI 10-397	2010	Saskatchewan R (SK)	6	n/a	53.2406	-105.047	13.12	14.06	13.05	16280000	8996000	16990000	1.40887e+07	1500	9392.44	9.39244e+06	0.02	24.6511	2.30077	0.000657362	0.657362	2.14321e+07	7.33041
FWI 10-398	2010	Saskatchewan R (SK)	6	n/a	53.2406	-105.047	14.79	15.11	15.06	5717000	4664000	4812000	5.06433e+06	1500	3376.22	3.37622e+06	0.02	20.9824	1.95836	0.00055953	0.55953	9.05105e+06	6.95665
FWI 10-399	2010	Saskatchewan R (SK)	6	n/a	53.2406	-105.047	14.54	14.59	14.49	9170000	8898000	9508000	9192000	1260	7295.24	7.29524e+06	0.02	75	7	0.002	2	4596000	6.66276
25-93	2011	North Sask R	7	Smoky	54.0496	-112.213	15.35	14.76	14.75	5568000	8028000	8071000	7.22233e+06	1500	4814.89	4.81489e+06	0.03	14.6114	1.36373	0.000584455	0.584455	1.23574e+07	7.09342
25-3	2011	North Sask R	7	Smoky	54.0496	-112.213	13.59	13.67	13.24	16610000	15770000	20580000	1.76533e+07	1500	11768.9	1.17689e+07	0.01	30.3255	2.83038	0.00040434	0.40434	4.36597e+07	7.64048
25-4	2011	North Sask R	7	Smoky	54.0496	-112.213	13.83	13.94	14.4	14310000	13350000	10020000	12560000	1500	8373.33	8.37333e+06	0.02	14.8819	1.38898	0.000396852	0.396852	3.16491e+07	7.49969
25-5	2011	North Sask R	7	Smoky	54.0496	-112.213	14.6	15.03	14.2	8866000	6774000	11360000	9000000	1500	6000	6000000	0.02	24.0606	2.24566	0.000641617	0.641617	1.40271e+07	7.14613
25-6	2011	North Sask R	7	Smoky	54.0496	-112.213	16.72	16.23	16.56	2364000	3221000	2613000	2.73267e+06	1500	1821.78	1.82178e+06	0.02	18.9982	1.77317	0.000506619	0.506619	5.39392e+06	6.73159
25-7	2011	North Sask R	7	Smoky	54.0496	-112.213	15.06	15.15	15.27	6634000	6290000	5836000	6.25333e+06	1500	4168.89	4.16889e+06	0.02	14.6114	1.36373	0.000389636	0.389636	1.60492e+07	7.20412
25-8	2011	North Sask R	7	Smoky	54.0496	-112.213	15.17	15.71	15.37	6216000	4441000	5498000	5385000	1500	3590	3590000	0.01	22.3229	2.08347	0.000297639	0.297639	1.80924e+07	7.25768
25-9	2011	North Sask R	7	Dead Cow Xing	54.0496	-112.213	13.49	13.56	13.57	17680000	16850000	16770000	17100000	1500	11400	11400000	0.01	25.4312	2.37358	0.000339082	0.339082	5.04302e+07	7.70243
25-10	2011	North Sask R	7	Smoky	54.0496	-112.213	13.81	13.95	13.76	14450000	13240000	14970000	14220000	1197	11879.7	1.18797e+07	0.02	75	7	0.002	2	7110000	6.85187
25-11	2011	North Sask R	7	Smoky	54.0496	-112.213	13.35	12.68	13.18	19200000	29170000	21410000	23260000	1500	15506.7	1.55067e+07	0.02	22.5737	2.10688	0.000601966	0.601966	3.864e+07	7.58659
25-12	2011	North Sask R	7	Elk Point	53.8609	-110.911	13.92	13.6	13.49	13530000	16530000	17650000	1.59033e+07	1500	10602.2	1.06022e+07	0.02	14.8819	1.38898	0.000396852	0.396852	4.00737e+07	7.60314
25-13	2011	North Sask R	7	Elk Point	53.8609	-110.911	13.23	13.05	13.1	20780000	23170000	22480000	2.21433e+07	1500	14762.2	1.47622e+07	0.01	39.5874	3.69483	0.000527833	0.527833	4.19514e+07	7.62325
25-14	2011	North Sask R	7	Elk Point	53.8609	-110.911	13.74	13.91	13.91	15110000	13600000	13600000	1.41033e+07	1500	9402.22	9.40222e+06	0.02	26.0917	2.43523	0.000695779	0.695779	2.02698e+07	7.3075
25-18	2011	North Sask R	7	Elk Point	53.8609	-110.911	13.94	13.61	13.8	13310000	16390000	14540000	1.47467e+07	1500	9831.11	9.83111e+06	0.02	14.0987	1.31588	0.000375965	0.375965	3.92235e+07	7.59329
25-19	2011	North Sask R	7	Elk Point	53.8609	-110.911	13.19	13.45	13.58	21230000	18140000	16640000	18670000	1500	12446.7	1.24467e+07	0.01	23.3612	2.18038	0.000311483	0.311483	5.99392e+07	7.77743
25-20	2011	North Sask R	7	Elk Point	53.8609	-110.911	13.32	13.2	13.48	19610000	21120000	17730000	1.94867e+07	1500	12991.1	1.29911e+07	0.02	21.7785	2.03266	0.000580759	0.580759	3.35538e+07	7.52634
25-24	2011	North Sask R	7	Elk Point	53.8609	-110.911	13.58	13.13	13.42	16680000	22060000	18420000	1.90533e+07	1500	12702.2	1.27022e+07	0.02	11.818	1.10301	0.000315147	0.315147	6.04585e+07	7.78176
25-25	2011	North Sask R	7	Elk Point	53.8609	-110.911	13.73	13.64	13.43	15240000	16120000	18290000	16550000	1500	11033.3	1.10333e+07	0.01	15.1627	1.41519	0.00020217	0.20217	8.18619e+07	7.91328
25-26	2011	North Sask R	7	Elk Point	53.8609	-110.911	13.23	13.47	13.31	20700000	17860000	19770000	1.94433e+07	1500	12962.2	1.29622e+07	0.02	15.4543	1.4424	0.000412115	0.412115	4.71793e+07	7.67394
25-27	2011	North Sask R	7	Elk Point	53.8609	-110.911	12.4	12.99	12.29	34760000	24080000	37310000	32050000	1500	21366.7	2.13667e+07	0.02	42.2961	3.94763	0.00112789	1.12789	2.84158e+07	7.45332
25-28	2011	North Sask R	7	Elk Point	53.8609	-110.911	13.51	13.53	13.45	17400000	17270000	18120000	1.75967e+07	1500	11731.1	1.17311e+07	0.01	16.434	1.53384	0.000219121	0.219121	8.03058e+07	7.90472
25-29	2011	North Sask R	7	Elk Point	53.8609	-110.911	13.4	13.53	12.92	33020000	30190000	44850000	36020000	1500	24013.3	2.40133e+07	0.02	28.3966	2.65035	0.000757244	0.757244	4.75672e+07	7.67761
25-30	2011	North Sask R	7	Elk Point	53.8609	-110.911	13.87	12.99	13.11	24300000	42950000	39690000	3.56467e+07	1500	23764.4	2.37644e+07	0.01	25.1133	2.34391	0.000334844	0.334844	1.06458e+08	8.02531
25-31	2011	North Sask R	7	Elk Point	53.8609	-110.911	14.69	13.71	14.16	14320000	26890000	20210000	2.04733e+07	1500	13648.9	1.36489e+07	0.02	18.9534	1.76899	0.000505425	0.505425	4.05072e+07	7.60745
25-32	2011	North Sask R	7	Smoky	54.0496	-112.213	14.06	13.98	13.7	21540000	22690000	27100000	2.37767e+07	1500	15851.1	1.58511e+07	0.01	18.1816	1.69695	0.000242421	0.242421	9.80801e+07	7.99167
25-33	2011	North Sask R	7	Smoky	54.0496	-112.213	14.68	14.74	14.39	14400000	13900000	17420000	15240000	1500	10160	10160000	0.02	24.0606	2.24566	0.000641617	0.641617	2.37525e+07	7.37658
25-101	2011	South Saskatchewan R	8		50.0394	-110.641	14.85	15.47	15.62	12910000	8628000	7855000	9.79767e+06	1500	6531.78	6.53178e+06	0.01	20.5531	1.91829	0.000274041	0.274041	3.57526e+07	7.55388
25-102	2011	South Saskatchewan R	8		50.0394	-110.641	14.54	15.17	15.33	15810000	10520000	9500000	1.19433e+07	1500	7962.22	7.96222e+06	0.02	16.0725	1.5001	0.0004286	0.4286	2.78659e+07	7.4456
25-103	2011	South Saskatchewan R	8		50.0394	-110.641	16.23	15.58	15.62	5307000	8048000	7873000	7076000	1500	4717.33	4.71733e+06	0.01	24.6511	2.30077	0.000328681	0.328681	2.15285e+07	7.33244
25-104	2011	South Saskatchewan R	8		50.0394	-110.641	15.37	15.85	15.38	9255000	6760000	9178000	8.39767e+06	1500	5598.44	5.59844e+06	0.02	18.3058	1.70854	0.000488155	0.488155	1.72029e+07	7.23553
25-105	2011	South Saskatchewan R	8		50.0394	-110.641	15.36	15.43	14.73	9317000	8878000	13920000	10705000	1500	7136.67	7.13667e+06	0.01	18.1816	1.69695	0.000242421	0.242421	4.41587e+07	7.64542
25-106	2011	South Saskatchewan R	8		50.0394	-110.641	15.51	14.91	15.07	8410000	12430000	11200000	10680000	1500	7120	7120000	0.01	25.4312	2.37358	0.000339082	0.339082	3.14968e+07	7.49831
25-107	2011	South Saskatchewan R	8		50.0394	-110.641	15.13	14.62	15.06	10770000	14980000	11250000	1.23333e+07	1500	8222.22	8.22222e+06	0.02	17.7793	1.6594	0.000474115	0.474115	2.60134e+07	7.41497
25-108	2011	South Saskatchewan R	8		50.0394	-110.641	24.93	25.61	24.54	19290	12440	24900	18876.7	1500	12.5844	12584.4	0.01	29.4368	2.74744	0.000392491	0.392491	48094.5	4.68215
25-109	2011	South Saskatchewan R	8		50.0394	-110.641	15.98	16.34	16.53	6217000	4948000	4358000	5.17433e+06	1500	3449.56	3.44956e+06	0.02	13.8556	1.29319	0.000369483	0.369483	1.40043e+07	7.14613
25-110	2011	South Saskatchewan R	8		50.0394	-110.641	15.66	15.89	15.93	7641000	6618000	6438000	6899000	1500	4599.33	4.59933e+06	0.02	20.5006	1.91339	0.000546684	0.546684	1.26197e+07	7.10037
25-111	2011	South Saskatchewan R	8		50.0394	-110.641	14.74	14.67	14.84	13870000	14520000	12990000	1.37933e+07	1500	9195.56	9.19556e+06	0.02	17.8187	1.66308	0.000475166	0.475166	2.90284e+07	7.4624
25-112	2011	South Saskatchewan R	8		50.0394	-110.641	13.95	14.45	14.6	23060000	16770000	15220000	18350000	1500	12233.3	1.22333e+07	0.01	27.8071	2.59533	0.000370761	0.370761	4.94928e+07	7.69461
25-113	2011	South Saskatchewan R	8		50.0394	-110.641	14.61	14.17	14.18	15080000	19990000	19940000	1.83367e+07	1500	12224.4	1.22244e+07	0.02	25.2712	2.35865	0.000673899	0.673899	2.72098e+07	7.43457
25-114	2011	South Saskatchewan R	8		50.0394	-110.641	17.46	17.58	17.2	2403000	2219000	2831000	2.48433e+06	1500	1656.22	1.65622e+06	0.005	59.0901	5.51507	0.000393934	0.393934	6.30647e+06	6.80003
25-115	2011	South Saskatchewan R	8		50.0394	-110.641	17.65	17.77	17.96	2123000	1957000	1738000	1.93933e+06	1500	1292.89	1.29289e+06	0.02	22.6373	2.11282	0.000603662	0.603662	3.21261e+06	6.5065
25-116	2011	South Saskatchewan R	8		50.0394	-110.641	15.69	14.8	15.42	7513000	13310000	8928000	9917000	1500	6611.33	6.61133e+06	0.01	23.0927	2.15532	0.000307902	0.307902	3.22083e+07	7.50786
25-117	2011	South Saskatchewan R	8		50.0394	-110.641	17.18	17.27	16.91	2879000	2705000	3425000	3003000	1500	2002	2002000	0.01	23.0265	2.14914	0.00030702	0.30702	9.78112e+06	6.99034
25-118	2011	South Saskatchewan R	8		50.0394	-110.641	15.89	16.02	15.73	4977000	4615000	5489000	5027000	1500	3351.33	3.35133e+06	0.02	28.7009	2.67875	0.000765357	0.765357	6.56818e+06	6.81757
25-119	2011	South Saskatchewan R	8		50.0394	-110.641	18.74	17.44	17.59	862700	1919000	1751000	1510900	1500	1007.27	1.00727e+06	0.02	20.0405	1.87045	0.000534414	0.534414	2.82721e+06	6.45179
25-120	2011	South Saskatchewan R	8		49.9181	-111.687	14.73	14.95	14.92	10190000	8881000	9054000	9375000	1500	6250	6250000	0.02	22.1384	2.06625	0.000590358	0.590358	1.58802e+07	7.2014
25-121	2011	South Saskatchewan R	8		49.9181	-111.687	16.34	16.47	16.93	3777000	3493000	2628000	3.29933e+06	1500	2199.56	2.19956e+06	0.01	26.9673	2.51695	0.000359564	0.359564	9.17593e+06	6.96284
25-150	2011	South Saskatchewan R	8		50.2596	-110.643	19.52	18.1	18.44	536200	1281000	1039000	952067	1500	634.711	634711	0.005	58.2337	5.43514	0.000388225	0.388225	2.45236e+06	6.38917
25-151	2011	South Saskatchewan R	8		50.2596	-110.643	13.73	14.58	14.01	18860000	11180000	15820000	1.52867e+07	1500	10191.1	1.01911e+07	0.005	47.8348	4.46458	0.000318899	0.318899	4.79358e+07	7.68034
25-152	2011	South Saskatchewan R	8		50.2596	-110.643	16.17	15.85	16	4193000	5098000	4654000	4.64833e+06	1500	3098.89	3.09889e+06	0.01	20.3966	1.90368	0.000271954	0.271954	1.70923e+07	7.233
25-153	2011	South Saskatchewan R	8		50.2596	-110.643	15.27	15.31	15.33	7291000	7131000	7026000	7.14933e+06	1500	4766.22	4.76622e+06	0.01	32.9355	3.07398	0.000439139	0.439139	1.62803e+07	7.21219
25-154	2011	South Saskatchewan R	8		50.2596	-110.643	15.59	15.36	15.95	6016000	6904000	4809000	5.90967e+06	1500	3939.78	3.93978e+06	0.01	29.545	2.75754	0.000393934	0.393934	1.50017e+07	7.17609
25-155	2011	South Saskatchewan R	8		50.2596	-110.643	15.57	15.81	15.42	6057000	5241000	6644000	5.98067e+06	1500	3987.11	3.98711e+06	0.02	20.3966	1.90368	0.000543909	0.543909	1.09957e+07	7.04139
25-156	2011	South Saskatchewan R	8		50.2596	-110.643	15.5	15.23	14.83	6356000	7469000	9585000	7.80333e+06	1500	5202.22	5.20222e+06	0.02	20.0405	1.87045	0.000534414	0.534414	1.46017e+07	7.16435
25-157	2011	South Saskatchewan R	8		50.2596	-110.643	16	15.77	15.95	4661000	5359000	4818000	4946000	1500	3297.33	3.29733e+06	0.01	35.5586	3.31881	0.000474115	0.474115	1.04321e+07	7.01703
25-158	2011	South Saskatchewan R	8		50.2596	-110.643	16.2	16.66	16.36	4135000	3113000	3731000	3.65967e+06	1500	2439.78	2.43978e+06	0.01	29.3294	2.73741	0.000391058	0.391058	9.35836e+06	6.97128
25-159	2011	South Saskatchewan R	8		50.2596	-110.643	17.12	17.95	16.51	2340000	1406000	3404000	2.38333e+06	1500	1588.89	1.58889e+06	0.02	17.4701	1.63054	0.00046587	0.46587	5.11588e+06	6.70927
25-160	2011	South Saskatchewan R	8		50.2596	-110.643	16.98	16.64	15.97	2552000	3140000	4739000	3477000	1500	2318	2318000	0.02	17.8583	1.66678	0.000476222	0.476222	7.30121e+06	6.86332
25-161	2011	South Saskatchewan R	8		50.2596	-110.643	14.12	13.86	14.04	14850000	17410000	15540000	1.59333e+07	1500	10622.2	1.06222e+07	0.02	24.7269	2.30785	0.000659385	0.659385	2.41639e+07	7.38382
25-162	2011	South Saskatchewan R	8		50.2596	-110.643	14.48	14.55	14.24	11840000	11350000	13770000	12320000	1500	8213.33	8.21333e+06	0.02	23.5667	2.19956	0.000628446	0.628446	1.96039e+07	7.29226
25-163	2011	South Saskatchewan R	8		50.2596	-110.643	15.87	16.35	16.23	5055000	3771000	4041000	4289000	1500	2859.33	2.85933e+06	0.01	21.8376	2.03818	0.000291168	0.291168	1.47303e+07	7.16732
25-164	2011	South Saskatchewan R	8		50.2596	-110.643	13.81	13.57	13.82	17940000	20770000	17760000	1.88233e+07	1500	12548.9	1.25489e+07	0.005	52.8701	4.93454	0.000352467	0.352467	5.34045e+07	7.72754
25-165	2011	South Saskatchewan R	8		50.2596	-110.643	13.88	13.92	13.79	17140000	16710000	18140000	17330000	1500	11553.3	1.15533e+07	0.005	45.4025	4.23757	0.000302684	0.302684	5.72545e+07	7.75815
25-166	2011	South Saskatchewan R	8		50.2596	-110.643	15.16	15.32	15.49	7807000	7067000	6384000	7086000	1500	4724	4724000	0.01	32.9355	3.07398	0.000439139	0.439139	1.61361e+07	7.20683
25-167	2011	South Saskatchewan R	8		50.2596	-110.643	13.95	13.77	13.89	16440000	18310000	17010000	1.72533e+07	1500	11502.2	1.15022e+07	0.02	22.2611	2.0777	0.000593629	0.593629	2.90642e+07	7.46389
25-168	2011	South Saskatchewan R	8		50.2596	-110.643	14.83	14.84	15.01	9557000	9514000	8528000	9.19967e+06	1500	6133.11	6.13311e+06	0.02	16.137	1.50612	0.000430321	0.430321	2.13786e+07	7.33041
25-169	2011	South Saskatchewan R	8		50.2596	-110.643	15.71	15.42	15.95	5514000	6594000	4743000	5617000	1500	3744.67	3.74467e+06	0.02	17.8187	1.66308	0.000475166	0.475166	1.18211e+07	7.07188
25-170	2011	South Saskatchewan R	8		50.2596	-110.643	17.4	17.28	17.54	1921000	2069000	1756000	1.91533e+06	1500	1276.89	1.27689e+06	0.02	33.7658	3.15147	0.00090042	0.90042	2.12716e+06	6.32838
25-171	2011	South Saskatchewan R	8		50.2596	-110.643	15.23	15.18	14.91	7438000	7701000	9110000	8083000	1500	5388.67	5.38867e+06	0.01	36.3631	3.39389	0.000484842	0.484842	1.66714e+07	7.22272
25-172	2011	South Saskatchewan R	8		50.2596	-110.643	17	17.4	17.63	2457000	1921000	1659000	2.01233e+06	1500	1341.56	1.34156e+06	0.01	39.0109	3.64102	0.000520146	0.520146	3.86879e+06	6.58771
25-173	2011	South Saskatchewan R	8		50.2596	-110.643	15.19	15.17	14.98	7610000	7748000	8723000	8027000	1500	5351.33	5.35133e+06	0.01	48.4111	4.51837	0.000645482	0.645482	1.24357e+07	7.09342
25-174	2011	South Saskatchewan R	8		50.2596	-110.643	17.42	17.02	17.04	1899000	2439000	2403000	2247000	1500	1498	1498000	0.01	69.278	6.46595	0.000923707	0.923707	2.43259e+06	6.38561
25-175	2011	South Saskatchewan R	8		50.2596	-110.643	18.37	18.52	17.19	1043000	953600	2184000	1.39353e+06	1500	929.022	929022	0.02	20.3966	1.90368	0.000543909	0.543909	2.56207e+06	6.40824
25-176	2011	South Saskatchewan R	8		50.2596	-110.643	14.61	14.71	14.6	10970000	10300000	11050000	1.07733e+07	1500	7182.22	7.18222e+06	0.01	26.0917	2.43523	0.00034789	0.34789	3.09677e+07	7.49136
25-177	2011	South Saskatchewan R	8		50.2596	-110.643	16.87	16.19	15.93	2664000	4082000	4795000	3847000	1500	2564.67	2.56467e+06	0.02	34.0519	3.17818	0.000908051	0.908051	4.23655e+06	6.62737
25-178	2011	South Saskatchewan R	8		50.2596	-110.643	14.81	14.73	15.04	9682000	10180000	8370000	9.41067e+06	1500	6273.78	6.27378e+06	0.005	43.4392	4.05432	0.000289595	0.289595	3.2496e+07	7.51188
25-179	2011	South Saskatchewan R	8		50.2596	-110.643	13.9	14.17	13.82	17050000	14420000	17980000	1.64833e+07	1500	10988.9	1.09889e+07	0.01	37.7289	3.52136	0.000503052	0.503052	3.27667e+07	7.51587
25-180	2011	South Saskatchewan R	8		50.2596	-110.643	16.27	16.13	15.94	3880000	4252000	4761000	4.29767e+06	1500	2865.11	2.86511e+06	0.02	23.0927	2.15532	0.000615805	0.615805	6.97895e+06	6.84385
25-181	2011	South Saskatchewan R	8		50.2596	-110.643	14.6	14.27	14.87	11010000	13590000	9292000	1.12973e+07	1500	7531.56	7.53156e+06	0.02	28.9074	2.69802	0.000770863	0.770863	1.46554e+07	7.16732
25-182	2011	South Saskatchewan R	8		50.2596	-110.643	17.86	17.89	17.7	1443000	1413000	1588000	1.48133e+06	1500	987.556	987556	0.02	16.6727	1.55612	0.000444606	0.444606	3.33179e+06	6.52244
25-183	2011	South Saskatchewan R	8		50.2596	-110.643	14.88	14.23	14.54	9238000	13890000	11460000	1.15293e+07	1500	7686.22	7.68622e+06	0.01	25.035	2.3366	0.000333801	0.333801	3.45396e+07	7.53782
25-184	2011	South Saskatchewan R	8		50.2596	-110.643	15.92	14.84	15.21	4837000	9502000	7532000	7.29033e+06	1500	4860.22	4.86022e+06	0.02	17.0984	1.59585	0.000455957	0.455957	1.59891e+07	7.20412
25-185	2011	South Saskatchewan R	8		50.2596	-110.643	13.44	13.8	13.78	22820000	18240000	18420000	1.98267e+07	1500	13217.8	1.32178e+07	0.01	34.4903	3.2191	0.000459871	0.459871	4.31135e+07	7.63448
25-186	2011	South Saskatchewan R	8		50.2596	-110.643	13.87	14.37	14.28	17410000	12710000	13450000	1.45233e+07	1500	9682.22	9.68222e+06	0.01	31.3916	2.92988	0.000418555	0.418555	3.46988e+07	7.54033
25-187	2011	South Saskatchewan R	8		50.2596	-110.643	13.93	14.23	13.74	16760000	13900000	18910000	1.65233e+07	1500	11015.6	1.10156e+07	0.02	23.7759	2.21908	0.000634024	0.634024	2.60611e+07	7.41664
25-188	2011	South Saskatchewan R	8		50.2596	-110.643	14.51	14.43	14.31	11670000	12290000	13200000	1.23867e+07	1500	8257.78	8.25778e+06	0.01	45.1475	4.21376	0.000601966	0.601966	2.0577e+07	7.31387
25-189	2011	South Saskatchewan R	8		50.2596	-110.643	13.8	14.76	13.57	18130000	10010000	20960000	1.63667e+07	1500	10911.1	1.09111e+07	0.01	33.3454	3.11224	0.000444606	0.444606	3.68116e+07	7.56585
25-190	2011	South Saskatchewan R	8		50.2596	-110.643	15.01	15.35	14.97	10280000	8331000	10510000	9707000	1500	6471.33	6.47133e+06	0.02	17.3569	1.61998	0.000462851	0.462851	2.09722e+07	7.32222
25-191	2011	South Saskatchewan R	8		50.2596	-110.643	17.13	16.59	16.9	2758000	3856000	3186000	3.26667e+06	1500	2177.78	2.17778e+06	0.01	28.3966	2.65035	0.000378622	0.378622	8.62778e+06	6.93601
25-192	2011	South Saskatchewan R	8		50.2596	-110.643	16.65	17.01	16.27	3707000	2977000	4709000	3.79767e+06	1500	2531.78	2.53178e+06	0.02	31.8899	2.97639	0.000850397	0.850397	4.46576e+06	6.65031
25-193	2011	South Saskatchewan R	8		50.2596	-110.643	13.64	13.66	13.55	23940000	23700000	25250000	2.42967e+07	1500	16197.8	1.61978e+07	0.005	41.8555	3.90651	0.000279036	0.279036	8.70734e+07	7.94002
25-194	2011	South Saskatchewan R	8		50.2596	-110.643	14.52	14.64	14.79	13880000	12860000	11720000	12820000	593.6	21597	2.1597e+07	0.01	75	7	0.001	1	12820000	7.10721
25-195	2011	South Saskatchewan R	8		50.2596	-110.643	15.18	15	14.79	9233000	10350000	11720000	1.04343e+07	1500	6956.22	6.95622e+06	0.01	51.5144	4.80801	0.000686859	0.686859	1.51914e+07	7.18184
25-196	2011	South Saskatchewan R	8		50.2596	-110.643	14.39	14.2	14.14	15080000	16950000	17580000	1.65367e+07	1500	11024.4	1.10244e+07	0.02	17.6621	1.64846	0.000470989	0.470989	3.51105e+07	7.54531
25-197	2011	South Saskatchewan R	8		50.2596	-110.643	14.22	14.43	14.43	16770000	14710000	14670000	1.53833e+07	1500	10255.6	1.02556e+07	0.02	17.9782	1.67796	0.000479418	0.479418	3.20875e+07	7.5065
25-198	2011	South Saskatchewan R	8		50.2596	-110.643	13.96	13.77	13.64	19670000	22150000	23930000	2.19167e+07	1500	14611.1	1.46111e+07	0.02	22.1384	2.06625	0.000590358	0.590358	3.71244e+07	7.56937
25-199	2011	South Saskatchewan R	8		50.2596	-110.643	13.19	13.91	13.45	31630000	20270000	26880000	26260000	1500	17506.7	1.75067e+07	0.01	21.43	2.00013	0.000285733	0.285733	9.19039e+07	7.96331
25-200	2011	South Saskatchewan R	8		50.2596	-110.643	13.96	13.73	13.75	19650000	22670000	22390000	21570000	1500	14380	14380000	0.01	18.7325	1.74837	0.000249767	0.249767	8.63605e+07	7.93651
25-122	2011	Oldman R	9		49.6857	-112.856	14.14	13.6	13.59	17610000	24590000	24710000	2.23033e+07	1500	14868.9	1.48689e+07	0.02	19.3645	1.80735	0.000516386	0.516386	4.31912e+07	7.63548
25-123	2011	Oldman R	9		49.6857	-112.856	13.24	13.24	13.86	30710000	30770000	20840000	27440000	1500	18293.3	1.82933e+07	0.02	20.8193	1.94313	0.000555181	0.555181	4.94253e+07	7.69373
25-124	2011	Oldman R	9		49.6857	-112.856	14.06	13.66	14.83	18430000	23670000	11450000	17850000	1500	11900	11900000	0.01	20.2936	1.89407	0.000270581	0.270581	6.59692e+07	7.81954
25-125	2011	Oldman R	9		49.6857	-112.856	12.94	12.84	12.23	37010000	39260000	57280000	4.45167e+07	1500	29677.8	2.96778e+07	0.02	14.6114	1.36373	0.000389636	0.389636	1.14252e+08	8.05691
25-126	2011	Oldman R	9		49.6857	-112.856	13.98	13.74	14.24	19350000	22470000	16560000	19460000	1500	12973.3	1.29733e+07	0.02	15.1627	1.41519	0.00040434	0.40434	4.81279e+07	7.68215
25-127	2011	Oldman R	9		49.6857	-112.856	14.2	14.12	14.28	16890000	17830000	16140000	1.69533e+07	1500	11302.2	1.13022e+07	0.02	15.1627	1.41519	0.00040434	0.40434	4.19284e+07	7.62221
25-128	2011	Oldman R	9		49.6857	-112.856	13.84	14.95	14.21	21130000	10660000	16820000	1.62033e+07	1500	10802.2	1.08022e+07	0.02	15.1627	1.41519	0.00040434	0.40434	4.00736e+07	7.60314
25-129	2011	Oldman R	9		49.6857	-112.856	14.27	14.51	14.27	16190000	13940000	16190000	15440000	1500	10293.3	1.02933e+07	0.02	16.8122	1.56914	0.000448326	0.448326	3.44392e+07	7.53656
25-130	2011	Oldman R	9		49.6857	-112.856	13.5	13.3	14	26080000	29480000	19110000	24890000	1500	16593.3	1.65933e+07	0.02	22.3851	2.08928	0.000596936	0.596936	4.16963e+07	7.62014
25-131	2011	Oldman R	9		49.6857	-112.856	17.2	17.09	16.91	2644000	2831000	3168000	2881000	1500	1920.67	1.92067e+06	0.02	16.0725	1.5001	0.0004286	0.4286	6.72189e+06	6.82737
25-132	2011	Oldman R	9		49.6857	-112.856	15.19	14.67	14.92	9178000	12680000	10860000	10906000	1500	7270.67	7.27067e+06	0.02	18.9088	1.76482	0.000504235	0.504235	2.16288e+07	7.33445
25-133	2011	Oldman R	9		49.6857	-112.856	14.72	14.5	14.77	19840000	22710000	19160000	20570000	1500	13713.3	1.37133e+07	0.02	19.2255	1.79438	0.000512679	0.512679	4.01225e+07	7.60314
25-134	2011	Oldman R	9		49.6857	-112.856	14.6	13.93	13.89	21320000	32480000	33340000	2.90467e+07	1500	19364.4	1.93644e+07	0.02	15.4543	1.4424	0.000412115	0.412115	7.04819e+07	7.84819
25-135	2011	Oldman R	9		49.6857	-112.856	15.26	15.13	15.23	14140000	15310000	14440000	14630000	1500	9753.33	9.75333e+06	0.02	20.9824	1.95836	0.00055953	0.55953	2.61469e+07	7.41664
25-136	2011	Oldman R	9		49.6857	-112.856	16.49	15.44	15.26	6540000	12640000	14150000	11110000	1500	7406.67	7.40667e+06	0.02	20.8734	1.94818	0.000556623	0.556623	1.99596e+07	7.30103
25-137	2011	Oldman R	9		49.6857	-112.856	15.51	15.46	15.09	12100000	12500000	15680000	1.34267e+07	1500	8951.11	8.95111e+06	0.02	19.9411	1.86117	0.000531762	0.531762	2.52494e+07	7.4014
25-138	2011	Oldman R	9		49.6857	-112.856	14.29	14.38	13.83	25990000	24550000	34620000	2.83867e+07	1500	18924.4	1.89244e+07	0.01	18.3896	1.71636	0.000245195	0.245195	1.15772e+08	8.06446
25-139	2011	Oldman R	9		49.6833	-112.856	15.89	16.17	15.87	9541000	7991000	9636000	9056000	1500	6037.33	6.03733e+06	0.02	16.5696	1.54649	0.000441856	0.441856	2.04954e+07	7.31175
25-140	2011	Oldman R	9		49.6833	-112.856	18.04	18.28	18	2481000	2139000	2550000	2390000	1500	1593.33	1.59333e+06	0.02	18.689	1.7443	0.000498372	0.498372	4.79561e+06	6.68124
25-141	2011	Oldman R	9		49.6833	-112.856	14.46	14.87	14.53	23330000	17990000	22260000	2.11933e+07	1500	14128.9	1.41289e+07	0.02	24.9573	2.32935	0.000665528	0.665528	3.18444e+07	7.50243
25-142	2011	Oldman R	9		49.6833	-112.856	16.61	16.58	16.69	6072000	6176000	5763000	6.00367e+06	1500	4002.44	4.00244e+06	0.02	23.7058	2.21254	0.000632153	0.632153	9.49717e+06	6.97772
25-143	2011	Oldman R	9		49.6833	-112.856	15.83	15.99	16.34	9897000	8960000	7212000	8.68967e+06	1500	5793.11	5.79311e+06	0.02	20.141	1.87982	0.000537093	0.537093	1.61791e+07	7.20951
25-144	2011	Oldman R	9		49.6833	-112.856	22.01	21.85	21.88	207200	229100	224400	220233	1500	146.822	146822	0.01	21.7196	2.02716	0.000289595	0.289595	760488	5.88081
25-145	2011	Oldman R	9		49.6833	-112.856	14.45	14.36	14.65	23520000	24750000	20640000	22970000	1500	15313.3	1.53133e+07	0.02	22.9607	2.143	0.000612286	0.612286	3.75152e+07	7.57403
25-146	2011	Oldman R	9		49.9359	-111.712	14.36	15.54	15.05	24770000	11850000	16120000	17580000	1500	11720	11720000	0.01	22.0171	2.05493	0.000293562	0.293562	5.98852e+07	7.77743
25-147	2011	Oldman R	9		49.6857	-112.856	14.77	14.23	14.47	19170000	26870000	23200000	23080000	1500	15386.7	1.53867e+07	0.02	28.0988	2.62255	0.000749301	0.749301	3.08021e+07	7.48855
25-148	2011	Oldman R	9		49.6857	-112.856	14.99	14.94	15.03	16760000	17260000	16320000	16780000	1500	11186.7	1.11867e+07	0.02	17.7793	1.6594	0.000474115	0.474115	3.53923e+07	7.549
25-149	2011	Oldman R	9		49.6857	-112.856	14.73	14.64	14.52	19730000	20880000	22450000	21020000	1500	14013.3	1.40133e+07	0.01	29.2227	2.72745	0.000389636	0.389636	5.39477e+07	7.73159
209	2011	Nelson R nr Landing R	2	Below Gap right side	55.364613	-96.862128	14.02	14.13	14.19	30690000	28570000	27670000	2.89767e+07	1500	19317.8	1.93178e+07	0.02	30.0983	2.80918	0.000802622	0.802622	3.61025e+07	7.55751
215	2011	Nelson R nr Landing R	2	Across upstream Creek narrows	55.223695	-97200804	28.71	29.66	28.76	3142	1738	3038	2639.33	15.54	169.841	169841	0.001	75	7	0.0001	0.1	26393.3	4.4216
226	2011	Nelson R nr Landing R	2	Across Camp upstream	55.2349	-97.0728	15.96	15.93	16.06	9112000	9311000	8584000	9.00233e+06	235.2	38275.2	3.82752e+07	0.001	75	7	0.0001	0.1	9.00233e+07	7.95424
227	2011	Nelson R nr Landing R	2	Across upstream Creek narrows	55.223695	-97.200804	14.13	14.69	14.5	28600000	20180000	22730000	2.38367e+07	1500	15891.1	1.58911e+07	0.01	26.3484	2.45918	0.000351311	0.351311	6.78505e+07	7.83187
228	2011	Nelson R nr Landing R	2	Across upstream Creek narrows	55.223695	-97.200804	15.12	14.89	15.33	15420000	17810000	13560000	1.55967e+07	1500	10397.8	1.03978e+07	0.02	18.689	1.7443	0.000498372	0.498372	3.12952e+07	7.49554
230	2011	Nelson R nr Landing R	2	Across upstream Creek narrows	55.223695	-97.200804	14.1	14.33	13.86	24740000	21320000	28710000	2.49233e+07	1500	16615.6	1.66156e+07	0.01	28.3966	2.65035	0.000378622	0.378622	6.58264e+07	7.81823
231	2011	Nelson R nr Landing R	2	Across upstream Creek narrows	55.223695	-97.200804	14.08	14.28	13.77	25070000	21950000	30570000	2.58633e+07	1500	17242.2	1.72422e+07	0.02	15.1627	1.41519	0.00040434	0.40434	6.39644e+07	7.80618
232	2011	Nelson R nr Landing R	2	Old Tower	55.2349	-97.0728	13.82	13.77	13.53	29540000	30420000	35470000	31810000	1500	21206.7	2.12067e+07	0.02	23.636	2.20603	0.000630294	0.630294	5.04685e+07	7.70329
233	2011	Nelson R nr Landing R	2	Upstream Creek Narrows	55.2347	-97.1177	13.87	13.94	13.84	28610000	27250000	29200000	2.83533e+07	1500	18902.2	1.89022e+07	0.02	31.1483	2.90717	0.00083062	0.83062	3.41351e+07	7.53275
234	2011	Nelson R nr Landing R	2	Upstream Creek Narrows	55.2347	-97.1177	14.84	13.91	13.91	15410000	27820000	27880000	2.37033e+07	1500	15802.2	1.58022e+07	0.02	34.1968	3.1917	0.000911915	0.911915	2.59929e+07	7.41497
235	2011	Nelson R nr Landing R	2	Across upstream Creek narrows	55.223695	-97.200804	12.97	12.84	13.12	50920000	55220000	46110000	50750000	1500	33833.3	3.38333e+07	0.02	20.3966	1.90368	0.000543909	0.543909	9.33061e+07	7.96988
239	2011	Nelson R nr Landing R	2	Gap Creek A	55.3505	-96.8743	13.83	14	14.37	29240000	26340000	20720000	2.54333e+07	1085	23440.9	2.34409e+07	0.005	75	7	0.0005	0.5	5.08667e+07	7.70672
242	2011	Nelson R nr Landing R	2	Across Cauchon	55.4311	-96.7977	13.77	13.85	13.79	30570000	28980000	30080000	2.98767e+07	1500	19917.8	1.99178e+07	0.01	44.8953	4.19022	0.000598603	0.598603	4.99106e+07	7.6981
244	2011	Nelson R nr Landing R	2	Below Mcleod camp	55.282045	-96.925649	14.81	14.34	14.96	15690000	21120000	14230000	1.70133e+07	1500	11342.2	1.13422e+07	0.02	36.6952	3.42489	0.000978539	0.978539	1.73865e+07	7.24055
245	2011	Nelson R nr Landing R	2	Across Reef narrows	55.2443	-97.0452	19.2	18.5	19.34	947000	1477000	864100	1.09603e+06	1500	730.689	730689	0.01	18.689	1.7443	0.000249186	0.249186	4.39845e+06	6.64345
246	2011	Nelson R nr Landing R	2	Old Tower	55.2349	-97.0728	13.83	13.43	13.95	29320000	37770000	27120000	3.14033e+07	1500	20935.6	2.09356e+07	0.02	18.1405	1.69312	0.000483747	0.483747	6.49168e+07	7.81224
248	2011	Nelson R nr Landing R	2	Old Tower	55.2349	-97.0728	13.7	13.22	13.32	31890000	43180000	40600000	3.85567e+07	1500	25704.4	2.57044e+07	0.01	30.5561	2.8519	0.000407414	0.407414	9.46375e+07	7.97589
25-560	2011	Winnipeg River	5	Between Great Falls & MacArthur Falls	50.4177	-95.9886	14.9	15.5	15.63	14820000	10080000	9250000	1.13833e+07	1500	7588.89	7.58889e+06	0.02	23.8464	2.22567	0.000635905	0.635905	1.7901e+07	7.25285
25-564	2011	Winnipeg River	5	Between Great Falls & MacArthur Falls	50.4356	-95.9825	17.05	17.33	17.4	3753000	3135000	2998000	3.29533e+06	1500	2196.89	2.19689e+06	0.02	20.3966	1.90368	0.000543909	0.543909	6.05862e+06	6.78247
25-562	2011	Winnipeg River	5	Between Great Falls & MacArthur Falls	50.4356	-95.9825	14.02	13.77	13.91	26030000	30410000	27860000	28100000	1500	18733.3	1.87333e+07	0.02	19.2716	1.79868	0.000513909	0.513909	5.4679e+07	7.73799
25-559	2011	Winnipeg River	5	Between Great Falls & MacArthur Falls	50.4125	-95.9967	14.99	15.65	14.99	14000000	9150000	13950000	1.23667e+07	1500	8244.44	8.24444e+06	0.02	17.6234	1.64485	0.000469956	0.469956	2.63145e+07	7.41996
25-554	2011	Winnipeg River	5	Between Great Falls & MacArthur Falls	50.4125	-95.9967	14.37	14.32	14.64	20710000	21380000	17490000	19860000	1500	13240	13240000	0.02	38.8225	3.62343	0.00103527	1.03527	1.91835e+07	7.2833
25-556	2011	Winnipeg River	5	Between Great Falls & MacArthur Falls	50.4125	-95.9967	16.95	16.91	17.34	3995000	4081000	3109000	3.72833e+06	1500	2485.56	2.48556e+06	0.02	21.2599	1.98426	0.000566931	0.566931	6.57634e+06	6.81823
25-555	2011	Winnipeg River	5	Between Great Falls & MacArthur Falls	50.4125	-95.9967	14.6	15.28	14.89	17950000	11640000	14870000	14820000	1500	9880	9880000	0.02	21.0925	1.96864	0.000562467	0.562467	2.63482e+07	7.41996
25-561	2011	Winnipeg River	5	Between Great Falls & MacArthur Falls	50.4125	-95.9967	15.98	15.92	15.59	7400000	7695000	9506000	8.20033e+06	1500	5466.89	5.46689e+06	0.02	17.2082	1.6061	0.000458887	0.458887	1.78701e+07	7.25285
25-557	2011	Winnipeg River	5	Between Great Falls & MacArthur Falls	50.4125	-95.9967	14.95	14.98	14.58	14360000	14060000	18160000	1.55267e+07	1500	10351.1	1.03511e+07	0.02	28.9074	2.69802	0.000770863	0.770863	2.01419e+07	7.3032
PCR 25-611	2011	Winnipeg River	5	Whitemud Falls	50.4712	-96.0667	13.98	14.17	13.96	44200000	39080000	44880000	42720000	1500	28480	28480000	0.02	42.9746	4.01096	0.00114599	1.14599	3.72778e+07	7.57171
PCR 25-612	2011	Winnipeg River	5	Whitemud Falls	50.4712	-96.0667	14.1	13.82	13.79	40880000	49330000	50100000	46770000	1500	31180	31180000	0.02	26.9673	2.51695	0.000719128	0.719128	6.50371e+07	7.81291
PCR 25-613	2011	Winnipeg River	5	Whitemud Falls	50.4712	-96.0667	14.15	14.16	14.05	39630000	39390000	42250000	4.04233e+07	1500	26948.9	2.69489e+07	0.02	50.8623	4.74715	0.00135633	1.35633	2.98035e+07	7.47422
PCR 25-614	2011	Winnipeg River	5	Whitemud Falls	50.4712	-96.0667	15.37	15.22	15	17840000	19720000	22760000	2.01067e+07	1500	13404.4	1.34044e+07	0.02	32.145	3.0002	0.0008572	0.8572	2.34562e+07	7.37107
PCR 25-615	2011	Winnipeg River	5	Whitemud Falls	50.4712	-96.0667	14.93	14.28	14.36	23890000	36480000	34550000	31640000	1500	21093.3	2.10933e+07	0.02	31.6388	2.95295	0.000843701	0.843701	3.75014e+07	7.57403
PCR 25-616	2011	Winnipeg River	5	Whitemud Falls	50.4712	-96.0667	14.9	14.5	14.91	24370000	31580000	24070000	2.66733e+07	1500	17782.2	1.77822e+07	0.02	41.424	3.86624	0.00110464	1.10464	2.41466e+07	7.38202
PCR 25-617	2011	Winnipeg River	5	Whitemud Falls	50.4712	-96.0667	13.93	14.02	14.17	45700000	43070000	39100000	4.26233e+07	1500	28415.6	2.84156e+07	0.02	38.0865	3.55474	0.00101564	1.01564	4.1967e+07	7.62325
PCR 25-618	2011	Winnipeg River	5	Whitemud Falls	50.4712	-96.0667	14.23	13.99	14.23	37730000	44000000	37580000	39770000	1500	26513.3	2.65133e+07	0.02	25.84	2.41174	0.000689068	0.689068	5.77157e+07	7.76118
PCR 25-603	2011	Winnipeg River	5	Whitemud Falls	50.4712	-96.0667	13.96	14.28	14.13	44780000	36370000	40260000	40470000	1500	26980	26980000	0.01	38.8225	3.62343	0.000517633	0.517633	7.81828e+07	7.89321
PCR 25-604	2011	Winnipeg River	5	Whitemud Falls	50.4712	-96.0667	14.38	14.31	14.17	34140000	35800000	39050000	36330000	1500	24220	24220000	0.01	44.6458	4.16694	0.000595278	0.595278	6.10303e+07	7.78533
PCR 25-605	2011	Winnipeg River	5	Whitemud Falls	50.4712	-96.0667	13.54	14.2	13.5	59030000	38270000	60740000	52680000	1500	35120	35120000	0.01	44.8953	4.19022	0.000598603	0.598603	8.80049e+07	7.94448
PCR 25-606	2011	Winnipeg River	5	Whitemud Falls	50.4712	-96.0667	14.57	14.29	14.5	30200000	36080000	31640000	32640000	1500	21760	21760000	0.02	43.9139	4.09863	0.00117104	1.17104	2.78727e+07	7.4456
PCR 25-609	2011	Winnipeg River	5	Whitemud Falls	50.4715	-96.064	14.55	14.73	14.55	30460000	27110000	30570000	29380000	1500	19586.7	1.95867e+07	0.01	24.0606	2.24566	0.000320808	0.320808	9.15811e+07	7.9619
PCR 25-610	2011	Winnipeg River	5	Whitemud Falls	50.4715	-96.064	14.3	14.19	14.05	36060000	38740000	42300000	3.90333e+07	1500	26022.2	2.60222e+07	0.02	30.2115	2.81974	0.000805639	0.805639	4.84501e+07	7.68574
PCR 25-591	2011	Winnipeg River	5	Whitemud Falls	50.4715	-96.064	14.48	14.46	14.43	31980000	32440000	33040000	3.24867e+07	1500	21657.8	2.16578e+07	0.02	24.0606	2.24566	0.000641617	0.641617	5.06325e+07	7.70415
PCR 25-592	2011	Winnipeg River	5	Whitemud Falls	50.4715	-96.064	14.5	14.19	14.55	31540000	38760000	30610000	3.36367e+07	1500	22424.4	2.24244e+07	0.02	50.2266	4.68781	0.00133938	1.33937	2.51137e+07	7.39967
PCR 25-593	2011	Winnipeg River	5	Whitemud Falls	50.4715	-96.064	15.43	15.05	15.11	17160000	21980000	21190000	20110000	1500	13406.7	1.34067e+07	0.02	34.4903	3.2191	0.000919742	0.919742	2.18648e+07	7.34044
PCR 25-594	2011	Winnipeg River	5	Whitemud Falls	50.4715	-96.064	14.45	14.42	14.15	32590000	33330000	39760000	3.52267e+07	1500	23484.4	2.34844e+07	0.01	50.2266	4.68781	0.000669688	0.669687	5.26016e+07	7.72099
PCR 25-595	2011	Winnipeg River	5	Whitemud Falls	50.4715	-96.064	14.51	14.22	14.46	31380000	37830000	32390000	3.38667e+07	1500	22577.8	2.25778e+07	0.02	31.5147	2.94137	0.000840392	0.840392	4.02986e+07	7.60531
PCR 25-596	2011	Winnipeg River	5	Whitemud Falls	50.4715	-96.064	14.64	15.02	14.78	28750000	22460000	26220000	25810000	1500	17206.7	1.72067e+07	0.02	36.8635	3.4406	0.000983028	0.983028	2.62556e+07	7.41996
PCR 25-579	2011	Winnipeg River	5	Whitemud Falls	50.4715	-96.064	14.23	14.75	14.86	37550000	26750000	24920000	29740000	1500	19826.7	1.98267e+07	0.02	58.6588	5.47482	0.00156423	1.56423	1.90125e+07	7.27875
PCR 25-578	2011	Winnipeg River	5	Whitemud Falls	50.4715	-96.064	14.33	14.49	13.94	35190000	31790000	45340000	37440000	1500	24960	24960000	0.02	65.3354	6.09797	0.00174228	1.74228	2.14891e+07	7.33244
PCR 25-577	2011	Winnipeg River	5	Whitemud Falls	50.3996	-95.9884	14.94	14.61	14.33	32540000	40290000	48220000	40350000	1500	26900	26900000	0.01	37.0334	3.45645	0.000493779	0.493779	8.17168e+07	7.91222
PCR 25-576	2011	Winnipeg River	5	Whitemud Falls	50.4715	-96.064	13.96	14.39	14.43	61040000	46210000	45070000	5.07733e+07	1500	33848.9	3.38489e+07	0.02	41.424	3.86624	0.00110464	1.10464	4.59637e+07	7.66276
PCR 25-575	2011	Winnipeg River	5	Whitemud Falls	50.4712	-96.0667	15.24	14.52	14.61	26790000	42520000	40120000	3.64767e+07	1500	24317.8	2.43178e+07	0.01	64.8085	6.04879	0.000864113	0.864113	4.22128e+07	7.62531
PCR 25-574	2011	Winnipeg River	5	Whitemud Falls	50.4712	-96.0667	14.8	14.77	14.81	35530000	36170000	35270000	3.56567e+07	1500	23771.1	2.37711e+07	0.02	55.8073	5.20868	0.00148819	1.48819	2.39597e+07	7.38021
PCR 25-573	2011	Winnipeg River	5	Whitemud Falls	50.4712	-96.0667	14.88	14.82	15.47	33720000	35070000	23060000	3.06167e+07	1500	20411.1	2.04111e+07	0.01	51.8468	4.83903	0.00069129	0.69129	4.42892e+07	7.6464
PCR 25-570	2011	Winnipeg River	5	Whitemud Falls	50.4715	-96.064	14.14	14.28	14.28	54580000	49580000	49690000	5.12833e+07	1500	34188.9	3.41889e+07	0.02	55.8073	5.20868	0.00148819	1.48819	3.44601e+07	7.53782
PCR 25-572	2011	Winnipeg River	5	Whitemud Falls	50.4715	-96.064	14.55	14.09	14.86	41680000	56240000	34320000	44080000	1500	29386.7	2.93867e+07	0.01	75	7	0.001	1	44080000	7.64444
PCR 25-571	2011	Winnipeg River	5	Whitemud Falls	50.4715	-96.064	14.6	14.45	14.64	40470000	44670000	39470000	4.15367e+07	1500	27691.1	2.76911e+07	0.02	21.6611	2.0217	0.000577628	0.577628	7.1909e+07	7.85673
PCR 25-569	2011	Winnipeg River	5	Whitemud Falls	50.4715	-96.064	14.66	14.23	14.66	38920000	51380000	38800000	4.30333e+07	1500	28688.9	2.86889e+07	0.02	34.9402	3.26109	0.000931739	0.931739	4.6186e+07	7.66464
PCR 25-568	2011	Winnipeg River	5	Whitemud Falls	50.4715	-96.064	14.67	14.7	14.6	38670000	37830000	40440000	38980000	1500	25986.7	2.59867e+07	0.01	41.6386	3.88627	0.000555181	0.555181	7.02113e+07	7.84634
PCR 25-619	2011	Winnipeg River	5	Great Falls	50.4626	-96.0096	14.8	14.73	14.63	35460000	37240000	39750000	3.74833e+07	1500	24988.9	2.49889e+07	0.02	26.6985	2.49186	0.00071196	0.71196	5.26481e+07	7.72099
PCR 25-620	2011	Winnipeg River	5	Great Falls	50.4626	-96.0096	14.38	14.46	14.35	46500000	44270000	47510000	4.60933e+07	1500	30728.9	3.07289e+07	0.02	33.9082	3.16477	0.000904219	0.904219	5.09758e+07	7.70757
PCR 25-601	2011	Winnipeg River	5	Great Falls	50.4626	-96.0096	13.93	14.04	14.26	62220000	58180000	50380000	5.69267e+07	1500	37951.1	3.79511e+07	0.01	49.9146	4.6587	0.000665528	0.665528	8.55361e+07	7.93197
PCR 25-602	2011	Winnipeg River	5	Great Falls	50.4626	-96.0096	14.5	14.08	14.58	43160000	56480000	41070000	4.69033e+07	1500	31268.9	3.12689e+07	0.02	42.2961	3.94763	0.00112789	1.12789	4.15848e+07	7.61909
PCR 25-607	2011	Winnipeg River	5	Great Falls	50.4642	-96.0119	15.45	15.91	15.58	23340000	17440000	21510000	2.07633e+07	1500	13842.2	1.38422e+07	0.02	16.0725	1.5001	0.0004286	0.4286	4.84445e+07	7.68485
PCR 25-608	2011	Winnipeg River	5	Great Falls	50.4628	-96.0093	14.22	14.45	14.49	51670000	44700000	43390000	4.65867e+07	1500	31057.8	3.10578e+07	0.02	23.7759	2.21908	0.000634024	0.634024	7.34778e+07	7.86629
PCR 25-598	2011	Winnipeg River	5	Great Falls	50.4622	-96.0128	14.47	14.98	14.81	44050000	31720000	35310000	3.70267e+07	1500	24684.4	2.46844e+07	0.02	21.5449	2.01086	0.000574531	0.574531	6.44468e+07	7.80889
PCR 25-589	2011	Winnipeg River	5	Great Falls	50.4661	-96.0049	14.19	13.87	14.13	52630000	64690000	54600000	5.73067e+07	1500	38204.4	3.82044e+07	0.02	36.5284	3.40932	0.000974091	0.974091	5.88309e+07	7.76938
PCR 25-599	2011	Winnipeg River	5	McArthur Falls	50.3994	-95.997	14.55	14.77	15.02	41690000	36200000	30790000	3.62267e+07	1500	24151.1	2.41511e+07	0.01	32.9355	3.07398	0.000439139	0.439139	8.24947e+07	7.91645
PCR 25-600	2011	Winnipeg River	5	McArthur Falls	50.3994	-95.997	14.16	14.25	14.38	53620000	50640000	46670000	50310000	1500	33540	33540000	0.02	41.424	3.86624	0.00110464	1.10464	4.55443e+07	7.65801
PCR 25-581	2011	Winnipeg River	5	McArthur Falls	50.4001	-95.9934	14.23	14.06	14.71	51460000	57240000	37650000	4.87833e+07	1500	32522.2	3.25222e+07	0.02	30.0983	2.80918	0.000802622	0.802622	6.078e+07	7.7839
PCR 25-582	2011	Winnipeg River	5	McArthur Falls	50.4001	-95.9934	14.43	14.6	13.78	45200000	40340000	68540000	51360000	1500	34240	34240000	0.02	27.4275	2.5599	0.000731399	0.731399	7.02216e+07	7.84634
PCR 25-583	2011	Winnipeg River	5	McArthur Falls	50.3999	-95.9956	14.51	14.18	14.28	15810000	19480000	18190000	1.78267e+07	1500	11884.4	1.18844e+07	0.02	32.801	3.06143	0.000874694	0.874694	2.03805e+07	7.30963
PCR 25-584	2011	Winnipeg River	5	McArthur Falls	50.3999	-95.9956	15.84	15.75	15.41	6824000	7215000	8952000	7.66367e+06	1500	5109.11	5.10911e+06	0.02	32.801	3.06143	0.000874694	0.874694	8.76154e+06	6.9425
PCR 25-585	2011	Winnipeg River	5	McArthur Falls	50.3999	-95.9956	14.98	14.87	14.85	11710000	12570000	12740000	12340000	1500	8226.67	8.22667e+06	0.02	27.3342	2.55119	0.000728912	0.728912	1.69294e+07	7.22789
PCR 25-586	2011	Winnipeg River	5	McArthur Falls	50.3999	-95.9956	15.12	15.08	14.99	10720000	11000000	11640000	11120000	1500	7413.33	7.41333e+06	0.02	33.3454	3.11224	0.000889212	0.889212	1.25055e+07	7.09691
PCR 25-587	2011	Winnipeg River	5	McArthur Falls	50.3999	-95.9956	15.03	14.78	14.72	11390000	13310000	13820000	12840000	1500	8560	8560000	0.02	26.6101	2.48361	0.000709603	0.709603	1.80946e+07	7.25768
PCR 25-588	2011	Winnipeg River	5	McArthur Falls	50.3997	-95.9935	15.94	15.46	15.56	6406000	8649000	8127000	7.72733e+06	1500	5151.56	5.15156e+06	0.02	30.5561	2.8519	0.000814829	0.814829	9.48338e+06	6.97681
PCR 25-590	2011	Winnipeg River	5	McArthur Falls	50.4008	-95.9881	14.13	14.13	14.36	20060000	20050000	17280000	19130000	1500	12753.3	1.27533e+07	0.02	32.5354	3.03664	0.000867611	0.867611	2.2049e+07	7.34242
PCR 25-580	2011	Winnipeg River	5	McArthur Falls	50.4029	-95.9823	14.89	15.46	15.33	12380000	8678000	9391000	1.01497e+07	1500	6766.44	6.76644e+06	0.02	23.4978	2.19313	0.000626608	0.626608	1.61978e+07	7.20951
PCR 25-597					50.3967	-95.9928	14.68	14.6	14.71	14210000	14870000	13860000	1.43133e+07	1500	9542.22	9.54222e+06	0.02	25.4312	2.37358	0.000678165	0.678165	2.1106e+07	7.32428
25-623	2011	Winnipeg River	5	Pointe du Bois	50.3001	-95.5514	15.44	15.45	15.27	8755000	8730000	9739000	9.07467e+06	1500	6049.78	6.04978e+06	0.01	29.4368	2.74744	0.000392491	0.392491	2.31207e+07	7.36361
25-622	2011	Winnipeg River	5	Pointe du Bois	50.3001	-95.5514	15.77	15.16	15.15	7147000	10470000	10520000	9379000	1500	6252.67	6.25267e+06	0.01	49.3021	4.60153	0.000657362	0.657362	1.42676e+07	7.15534
25-625	2011	Winnipeg River	5	Pointe du Bois	50.3001	-95.5514	15.69	16.07	15.89	7488000	5904000	6602000	6.66467e+06	1500	4443.11	4.44311e+06	0.02	18.2642	1.70466	0.000487045	0.487045	1.36839e+07	7.13672
25-626	2011	Winnipeg River	5	Pointe du Bois	50.3001	-95.5514	15.67	15.77	15.54	7570000	7129000	8219000	7.63933e+06	1500	5092.89	5.09289e+06	0.03	15.4543	1.4424	0.000618173	0.618173	1.23579e+07	7.09342
25-624	2011	Winnipeg River	5	Pointe du Bois	50.3001	-95.5514	14.61	14.78	15.07	14830000	13270000	11080000	13060000	1500	8706.67	8.70667e+06	0.02	17.6621	1.64846	0.000470989	0.470989	2.77289e+07	7.44248
25-629	2011	Winnipeg River	5	Pointe du Bois	50.3001	-95.5514	15.99	15.85	16.03	6219000	6786000	6049000	6.35133e+06	1500	4234.22	4.23422e+06	0.02	28.0988	2.62255	0.000749301	0.749301	8.47635e+06	6.9284
25-621	2011	Winnipeg River	5	Pointe du Bois	50.3001	-95.5514	15.25	14.92	15.13	9862000	12150000	10690000	1.09007e+07	1500	7267.11	7.26711e+06	0.01	28.9074	2.69802	0.000385432	0.385432	2.82817e+07	7.45179
25-630	2011	Winnipeg River	5	Pointe du Bois	50.3001	-95.5514	15.09	15.31	15.2	10960000	9506000	10230000	10232000	1500	6821.33	6.82133e+06	0.02	20.6058	1.92321	0.000549487	0.549487	1.8621e+07	7.26951
25-634	2011	Winnipeg River	5	Pointe du Bois	50.3001	-95.5514	14.5	14.86	14.71	15850000	12620000	13940000	1.41367e+07	1500	9424.44	9.42444e+06	0.03	16.2677	1.51832	0.000650709	0.650709	2.1725e+07	7.33646
25-637	2011	Winnipeg River	5	Pointe du Bois	50.3001	-95.5514	14.97	15	14.85	11830000	11610000	12730000	1.20567e+07	1500	8037.78	8.03778e+06	0.02	19.1796	1.7901	0.000511456	0.511456	2.35732e+07	7.37291
25-635	2011	Winnipeg River	5	Pointe du Bois	50.3001	-95.5514	15.04	15.22	15.13	11320000	10080000	10670000	10690000	1500	7126.67	7.12667e+06	0.03	15.1627	1.41519	0.000606509	0.606509	1.76254e+07	7.24551
25-627	2011	Winnipeg River	5	Pointe du Bois	50.3001	-95.5514	14.74	14.71	15.29	13630000	13900000	9651000	1.23937e+07	1500	8262.44	8.26244e+06	0.02	21.148	1.97382	0.000563947	0.563947	2.19766e+07	7.34242
25-632	2011	Winnipeg River	5	Pointe du Bois	50.3001	-95.5514	15.33	15.36	14.85	9419000	9228000	12720000	1.04557e+07	1500	6970.44	6.97044e+06	0.01	14.8819	1.38898	0.000198426	0.198426	5.2693e+07	7.72181
25-628	2011	Winnipeg River	5	Pointe du Bois	50.3001	-95.5514	15.45	15.26	14.97	6492000	7265000	8706000	7.48767e+06	1500	4991.78	4.99178e+06	0.02	29.8745	2.78829	0.000796654	0.796654	9.39889e+06	6.97313
25-631	2011	Winnipeg River	5	Pointe du Bois	50.3001	-95.5514	14.41	14.28	14.09	12260000	13230000	14930000	1.34733e+07	1500	8982.22	8.98222e+06	0.02	22.6373	2.11282	0.000603662	0.603662	2.23193e+07	7.3483
25-633	2011	Winnipeg River	5	Pointe du Bois	50.3001	-95.5514	14.71	14.3	14.54	10170000	13100000	11350000	11540000	1500	7693.33	7.69333e+06	0.02	13.8556	1.29319	0.000369483	0.369483	3.12329e+07	7.49415
25-636	2011	Winnipeg River	5	Pointe du Bois	50.3001	-95.5514	14.61	14.8	14.5	10840000	9670000	11570000	1.06933e+07	1500	7128.89	7.12889e+06	0.02	21.43	2.00013	0.000571467	0.571467	1.87121e+07	7.27184
25-638	2011	Winnipeg River	5	Pointe du Bois	50.3001	-95.5514	15.15	14.84	15.27	7774000	9424000	7258000	8152000	1500	5434.67	5.43467e+06	0.03	20.0906	1.87513	0.000803625	0.803625	1.0144e+07	7.00432
25-639	2011	Winnipeg River	5	Pointe du Bois	50.3001	-95.5514	14.39	14.06	14.2	12420000	15180000	13920000	13840000	1500	9226.67	9.22667e+06	0.02	15.7574	1.47069	0.000420196	0.420196	3.2937e+07	7.5172
PCR 25-435	2011	God's R	11		55.3358	-92.458	15.51	14.67	14.84	6258000	10430000	9436000	8708000	1500	5805.33	5.80533e+06	0.02	16.8122	1.56914	0.000448326	0.448326	1.94234e+07	7.2878
PCR 25-434	2011	God's R	11		55.3369	-92.4518	15.07	15.3	15.37	8175000	7104000	6803000	7.36067e+06	1500	4907.11	4.90711e+06	0.02	17.4322	1.62701	0.000464859	0.464859	1.58342e+07	7.19866
PCR 25-430	2011	God's R	11		55.3358	-92.458	15.81	15.93	16.15	5197000	4832000	4226000	4.75167e+06	1500	3167.78	3.16778e+06	0.01	58.2337	5.43514	0.000776449	0.776449	6.11974e+06	6.78675
PCR 25-429	2011	God's R	11		55.3369	-92.4518	13.77	13.73	13.77	18170000	18530000	18150000	1.82833e+07	1500	12188.9	1.21889e+07	0.02	29.986	2.79869	0.000799627	0.799627	2.28648e+07	7.35984
PCR 25-431	2011	God's R	11		55.4164	-92.3647	15.36	15.28	15.23	6832000	7200000	7418000	7150000	1500	4766.67	4.76667e+06	0.01	20.1916	1.88455	0.000269221	0.269221	2.65581e+07	7.42488
PCR 25-432					55.4164	-92.3647	13.75	14.06	14.08	18400000	15170000	14960000	1.61767e+07	1500	10784.4	1.07844e+07	0.02	26.7875	2.50017	0.000714333	0.714333	2.26458e+07	7.35411
PCR 25-433					55.4164	-92.3647	14.55	14.34	14.39	11280000	12790000	12390000	1.21533e+07	1500	8102.22	8.10222e+06	0.01	31.8899	2.97639	0.000425198	0.425198	2.85827e+07	7.45637
FWI 25-681	2011	Saskatchewan R (MB)	6	Elbow	53.6679	-100.641	14.23	14.09	13.84	13650000	14920000	17390000	15320000	1500	10213.3	1.02133e+07	0.01	58.6588	5.47482	0.000782117	0.782117	1.95879e+07	7.29226
FWI 25-682	2011	Saskatchewan R (MB)	6	Elbow	53.6679	-100.641	14.52	14.57	14.73	11430000	11080000	10100000	10870000	819	13272.3	1.32723e+07	0.01	75	7	0.001	1	10870000	7.03743
FWI 25-683	2011	Saskatchewan R (MB)	6	Barrier	53.9616	-101.614	14.35	14.51	14.42	12680000	11530000	12150000	12120000	1500	8080	8080000	0.02	50.5425	4.7173	0.0013478	1.3478	8.99244e+06	6.95376
FWI 25-684	2011	Saskatchewan R (MB)	6	Barrier	53.9616	-101.614	13.75	13.77	14.05	18350000	18160000	15310000	1.72733e+07	1500	11515.6	1.15156e+07	0.02	66.4153	6.19876	0.00177107	1.77107	9.75303e+06	6.989
FWI 25-685	2011	Saskatchewan R (MB)	6	Barrier	53.9616	-101.614	14.11	13.95	13.87	14720000	16270000	17070000	16020000	1372	11676.4	1.16764e+07	0.02	75	7	0.002	2	8010000	6.90363
FWI 25-686	2011	Saskatchewan R (MB)	6	Barrier	53.9616	-101.614	14.22	13.66	14.14	13750000	19370000	14470000	1.58633e+07	1358	11681.4	1.16814e+07	0.01	75	7	0.001	1	1.58633e+07	7.2014
FWI 25-687	2011	Saskatchewan R (MB)	6	Barrier	53.9616	-101.614	14.08	13.96	13.62	15010000	16100000	19870000	1.69933e+07	1500	11328.9	1.13289e+07	0.02	42.0746	3.92696	0.00112199	1.12199	1.51457e+07	7.17898
FWI 25-688	2011	Saskatchewan R (MB)	6	Big Eddy	53.8561	-101.35	14.36	14.51	14.89	12650000	11520000	9145000	11105000	1442	7701.11	7.70111e+06	0.02	75	7	0.002	2	5552500	6.74429
FWI 25-689	2011	Saskatchewan R (MB)	6	Big Eddy	53.8561	-101.35	13.47	13.71	13.39	21780000	18830000	22900000	21170000	1500	14113.3	1.41133e+07	0.02	67.5315	6.30294	0.00180084	1.80084	1.17556e+07	7.07188
FWI 25-690	2011	Saskatchewan R (MB)	6	Big Eddy	53.8561	-101.35	14.27	14.22	14.25	16380000	16870000	16530000	1.65933e+07	1500	11062.2	1.10622e+07	0.01	50.8623	4.74715	0.000678165	0.678165	2.4468e+07	7.38917
FWI 25-691	2011	Saskatchewan R (MB)	6	Wooden tent	53.734	-100.968	13.74	13.62	13	22510000	24110000	34950000	27190000	1500	18126.7	1.81267e+07	0.02	58.2337	5.43514	0.0015529	1.5529	1.75092e+07	7.24304
FWI 25-692	2011	Saskatchewan R (MB)	6	Big Eddy	53.8561	-101.35	14.8	14.17	14.07	11910000	17360000	18400000	15890000	1500	10593.3	1.05933e+07	0.02	39.5874	3.69483	0.00105567	1.05567	1.50521e+07	7.17898
FWI 25-693	2011	Saskatchewan R (MB)	6	Barrier	53.9616	-101.614	14.16	13.62	13.38	17520000	24200000	27790000	23170000	1500	15446.7	1.54467e+07	0.03	34.9402	3.26109	0.00139761	1.39761	1.65783e+07	7.22011
FWI 25-694	2011	Saskatchewan R (MB)	6	Barrier	53.9616	-101.614	14.85	13.81	14.05	11560000	21500000	18640000	1.72333e+07	1500	11488.9	1.14889e+07	0.01	29.7639	2.77796	0.000396852	0.396852	4.34251e+07	7.63749
FWI 25-695	2011	Saskatchewan R (MB)	6	Barrier	53.9616	-101.614	14.29	13.94	13.88	16150000	19980000	20670000	1.89333e+07	1500	12622.2	1.26222e+07	0.03	21.6028	2.01626	0.000864113	0.864113	2.19107e+07	7.34044
FWI 25-696	2011	Saskatchewan R (MB)	6	Barrier	53.9616	-101.614	14.52	14.08	14.81	14060000	18330000	11850000	1.47467e+07	1500	9831.11	9.83111e+06	0.02	21.6028	2.01626	0.000576075	0.576075	2.55985e+07	7.40824
FWI 25-697	2011	Saskatchewan R (MB)	6	Barrier	53.9616	-101.614	13.99	14.14	14.55	19400000	17700000	13870000	16990000	1500	11326.7	1.13267e+07	0.02	43.4392	4.05432	0.00115838	1.15838	1.46671e+07	7.16732
FWI 25-698	2011	Saskatchewan R (MB)	6	Barrier	53.9616	-101.614	14.45	14.35	14.15	14720000	15560000	17570000	15950000	1500	10633.3	1.06333e+07	0.03	26.0917	2.43523	0.00104367	1.04367	1.52826e+07	7.18469
FWI 25-699	2011	Saskatchewan R (MB)	6	Barrier	53.9616	-101.614	14.17	14.33	14.47	17400000	15780000	14560000	1.59133e+07	1500	10608.9	1.06089e+07	0.03	27.2415	2.54254	0.00108966	1.08966	1.46039e+07	7.16435
FWI 25-700	2011	Saskatchewan R (MB)	6	Barrier	53.9616	-101.614	13.9	14.05	14.31	20450000	18720000	16000000	18390000	1500	12260	12260000	0.02	18.2642	1.70466	0.000487045	0.487045	3.77583e+07	7.57749
FWI 25-701	2011	Saskatchewan R (MB)	6	Barrier	53.9616	-101.614	14.7	14.83	14.91	12680000	11740000	11160000	11860000	1500	7906.67	7.90667e+06	0.02	32.2741	3.01225	0.000860643	0.860643	1.37804e+07	7.13988
FWI 25-702	2011	Saskatchewan R (MB)	6	Big Eddy	53.8561	-101.35	13.99	14.01	14.1	19380000	19100000	18130000	18870000	1500	12580	12580000	0.02	53.9346	5.03389	0.00143826	1.43826	1.31201e+07	7.11727
FWI 25-703	2011	Saskatchewan R (MB)	6	Big Eddy	53.8561	-101.35	14.11	13.88	13.93	18030000	20650000	20090000	19590000	1500	13060	13060000	0.03	47.5518	4.43817	0.00190207	1.90207	1.02993e+07	7.01284
FWI 25-704	2011	Saskatchewan R (MB)	6	Big Eddy	53.8561	-101.35	14.6	14.48	14.69	13450000	14480000	12740000	1.35567e+07	1500	9037.78	9.03778e+06	0.03	34.0519	3.17818	0.00136208	1.36208	9.95294e+06	6.99782
FWI 25-705	2011	Saskatchewan R (MB)	6	Big Eddy	53.8561	-101.35	13.7	13.78	13.85	23010000	21930000	21040000	2.19933e+07	1500	14662.2	1.46622e+07	0.03	20.7655	1.93811	0.00083062	0.83062	2.64782e+07	7.42325
FWI 25-706	2011	Saskatchewan R (MB)	6	Big Eddy	53.8561	-101.35	13.79	13.58	13.68	21770000	24760000	23270000	2.32667e+07	1500	15511.1	1.55111e+07	0.03	19.9411	1.86117	0.000797643	0.797643	2.91693e+07	7.46538
FWI 25-707	2011	Saskatchewan R (MB)	6	Big Eddy	53.8561	-101.35	14.68	14.52	14.58	12820000	14100000	13640000	13520000	1500	9013.33	9.01333e+06	0.02	13.8556	1.29319	0.000369483	0.369483	3.65917e+07	7.56348
FWI 25-708	2011	Saskatchewan R (MB)	6	Big Eddy	53.8561	-101.35	14.49	13.82	14.17	14380000	21450000	17350000	1.77267e+07	1500	11817.8	1.18178e+07	0.02	21.43	2.00013	0.000571467	0.571467	3.10196e+07	7.49136
FWI 25-709	2011	Saskatchewan R (MB)	6	Big Eddy	53.8561	-101.35	14.21	14.29	14.34	16960000	16190000	15690000	16280000	1500	10853.3	1.08533e+07	0.03	23.7058	2.21254	0.00094823	0.94823	1.71688e+07	7.23553
FWI 25-710	2011	Saskatchewan R (MB)	6	Big Eddy	53.8561	-101.35	17.72	17.85	17.53	2078000	1923000	2326000	2109000	259	8142.86	8.14286e+06	0.02	75	7	0.002	2	1054500	6.02119
FWI 25-711	2011	Saskatchewan R (MB)	6	Big Eddy	53.8561	-101.35	15.91	15.78	15.78	6150000	6631000	6645000	6.47533e+06	1500	4316.89	4.31689e+06	0.03	15.4543	1.4424	0.000618173	0.618173	1.0475e+07	7.02119
FWI 25-712	2011	Saskatchewan R (MB)	6	Big Eddy	53.8561	-101.35	15.36	14.55	14.61	10620000	17060000	16460000	1.47133e+07	1500	9808.89	9.80889e+06	0.03	32.2741	3.01225	0.00129096	1.29096	1.13972e+07	7.05691
FWI 25-713	2011	Saskatchewan R (MB)	6	Big Eddy	53.8561	-101.35	15.02	14.03	13.89	12940000	23230000	25170000	2.04467e+07	1500	13631.1	1.36311e+07	0.02	25.3509	2.36609	0.000676025	0.676025	3.02454e+07	7.48001
FWI 25-715	2011	Saskatchewan R (MB)	6	Big Eddy	53.8561	-101.35	13.31	13.74	13.88	35320000	27520000	25370000	2.94033e+07	1500	19602.2	1.96022e+07	0.03	30.4403	2.8411	0.00121761	1.21761	2.41483e+07	7.38202
FWI 25-716	2011	Saskatchewan R (MB)	6	Big Eddy	53.8561	-101.35	13.18	13.06	13.54	38270000	41130000	30970000	36790000	1500	24526.7	2.45267e+07	0.03	38.451	3.58876	0.00153804	1.53804	2.39201e+07	7.3784
FWI 25-717	2011	Saskatchewan R (MB)	6	Big Eddy	53.8561	-101.35	15.1	14.43	14.42	12360000	18350000	18410000	1.63733e+07	1500	10915.6	1.09156e+07	0.02	31.7638	2.96462	0.000847036	0.847036	1.93302e+07	7.28556
FWI 25-718	2011	Saskatchewan R (MB)	6	Barrier	53.9616	-101.614	14.81	14.1	13.92	14680000	22190000	24760000	2.05433e+07	1500	13695.6	1.36956e+07	0.02	26.6985	2.49186	0.00071196	0.71196	2.88546e+07	7.4609
FWI 25-719	2011	Saskatchewan R (MB)	6	Barrier	53.9616	-101.614	13.89	13.05	13.68	25130000	41280000	28510000	31640000	1500	21093.3	2.10933e+07	0.03	22.2611	2.0777	0.000890443	0.890443	3.55329e+07	7.55023
FWI 25-720	2011	Saskatchewan R (MB)	6	Barrier	53.9616	-101.614	13.68	14.12	14.23	28420000	22040000	20640000	23700000	1500	15800	15800000	0.03	20.8193	1.94313	0.000832772	0.832772	2.84592e+07	7.45484
FWI 25-721	2011	Saskatchewan R (MB)	6	Barrier	53.9616	-101.614	13.67	13.47	13.38	28720000	32260000	34050000	3.16767e+07	1500	21117.8	2.11178e+07	0.03	21.0925	1.96864	0.000843701	0.843701	3.75449e+07	7.57403
FWI 25-722	2011	Saskatchewan R (MB)	6	Barrier	53.9616	-101.614	13.43	13.39	13.55	32940000	33840000	30690000	32490000	1500	21660	21660000	0.02	26.6101	2.48361	0.000709603	0.709603	4.57862e+07	7.66087
FWI 25-723	2011	Saskatchewan R (MB)	6	Barrier	53.9616	-101.614	13.56	13.31	13.37	30600000	35440000	34180000	3.34067e+07	1500	22271.1	2.22711e+07	0.03	20.141	1.87982	0.000805639	0.805639	4.1466e+07	7.61805
FWI 25-724	2011	Saskatchewan R (MB)	6	Barrier	53.9616	-101.614	14.25	14.27	14.38	20420000	20180000	18910000	1.98367e+07	1500	13224.4	1.32244e+07	0.02	15.4543	1.4424	0.000412115	0.412115	4.81338e+07	7.68215
FWI 25-725	2011	Saskatchewan R (MB)	6	Elbow	53.6679	-100.641	13.57	14.24	13.61	30410000	20540000	29740000	2.68967e+07	1500	17931.1	1.79311e+07	0.02	25.5119	2.38111	0.000680317	0.680317	3.95355e+07	7.5966
FWI 25-726	2011	Saskatchewan R (MB)	6	Elbow	53.6679	-100.641	13.67	14.1	13.84	28700000	22290000	25980000	2.56567e+07	1500	17104.4	1.71044e+07	0.02	25.7572	2.40401	0.000686859	0.686859	3.73536e+07	7.57287
FWI 25-727	2011	Saskatchewan R (MB)	6	Wooden tent	53.734	-100.968	14.64	14.51	14.59	16240000	17480000	16700000	1.68067e+07	1500	11204.4	1.12044e+07	0.03	21.6611	2.0217	0.000866442	0.866442	1.93973e+07	7.2878
FWI 25-728	2011	Saskatchewan R (MB)	6	Big Eddy	53.8561	-101.35	13.58	13.66	13.57	30170000	28790000	30390000	2.97833e+07	1500	19855.6	1.98556e+07	0.02	26.7875	2.50017	0.000714333	0.714333	4.16939e+07	7.62014
FWI 25-729	2011	Saskatchewan R (MB)	6	Big Eddy	53.8561	-101.35	14.05	13.92	13.92	22860000	24730000	24740000	24110000	1500	16073.3	1.60733e+07	0.03	34.4903	3.2191	0.00137961	1.37961	1.74759e+07	7.24304
FWI 25-730	2011	Saskatchewan R (MB)	6	Big Eddy	53.8561	-101.35	13.38	13.32	13.29	33940000	35230000	35740000	34970000	1500	23313.3	2.33133e+07	0.03	26.2623	2.45114	0.00105049	1.05049	3.32892e+07	7.52244
FWI 25-731	2011	Saskatchewan R (MB)	6	Big Eddy	53.8561	-101.35	13.96	13.5	13.97	24140000	31710000	23960000	2.66033e+07	1500	17735.6	1.77356e+07	0.02	19.5055	1.82051	0.000520146	0.520146	5.11459e+07	7.70842
FWI 25-732	2011	Saskatchewan R (MB)	6	Big Eddy	53.8561	-101.35	13.55	13.67	13.52	30830000	28680000	31280000	3.02633e+07	1500	20175.6	2.01756e+07	0.02	44.8953	4.19022	0.00119721	1.19721	2.52783e+07	7.40312
FWI 25-733	2011	Saskatchewan R (MB)	6	Big Eddy	53.8561	-101.35	14.09	14.43	14.38	22390000	18350000	18830000	1.98567e+07	1500	13237.8	1.32378e+07	0.02	26.6101	2.48361	0.000709603	0.709603	2.79828e+07	7.44716
FWI 25-734	2011	Saskatchewan R (MB)	6	Big Eddy	53.8561	-101.35	13.59	13.29	13.29	30000000	35810000	35860000	33890000	1500	22593.3	2.25933e+07	0.02	26.7875	2.50017	0.000714333	0.714333	4.74428e+07	7.67578
FWI 25-735	2011	Saskatchewan R (MB)	6	Barrier	53.9616	-101.614	13.76	13.26	13.22	29760000	41290000	42440000	37830000	1500	25220	25220000	0.02	29.2227	2.72745	0.000779273	0.779273	4.85453e+07	7.68574
FWI 25-736	2011	Saskatchewan R (MB)	6	Barrier	53.9616	-101.614	14.32	13.95	14.23	20620000	26170000	21800000	2.28633e+07	1500	15242.2	1.52422e+07	0.01	49.3021	4.60153	0.000657362	0.657362	3.47804e+07	7.54158
FWI 25-737	2011	Saskatchewan R (MB)	6	Barrier	53.9616	-101.614	14.14	13.6	13.97	23160000	33010000	25810000	2.73267e+07	1500	18217.8	1.82178e+07	0.01	29.4368	2.74744	0.000392491	0.392491	6.96237e+07	7.84261
FWI 25-738	2011	Saskatchewan R (MB)	6	Barrier	53.9616	-101.614	14	14.29	13.77	25340000	21000000	29600000	2.53133e+07	1500	16875.6	1.68756e+07	0.01	19.6006	1.82939	0.000261341	0.261341	9.68592e+07	7.98632
FWI 25-739	2011	Saskatchewan R (MB)	6	Barrier	53.9616	-101.614	14.77	14.51	14.47	15370000	18140000	18690000	17400000	1500	11600	11600000	0.03	31.5147	2.94137	0.00126059	1.26059	1.38031e+07	7.13988
FWI 25-740	2011	Saskatchewan R (MB)	6	Big Eddy	53.8561	-101.35	14.3	14.33	13.84	20860000	20500000	28210000	23190000	1500	15460	15460000	0.03	16.3338	1.52449	0.000653354	0.653354	3.54938e+07	7.55023
FWI25-781	2011	Saskatchewan R (SK)	6	Main Hole A	53.2406	-105.047	14.06	14.4	14.14	24390000	19570000	23120000	22360000	1500	14906.7	1.49067e+07	0.02	20.0405	1.87045	0.000534414	0.534414	4.18402e+07	7.62118
FWI25-782	2011	Saskatchewan R (SK)	6	Main Hole	53.2406	-105.047	13.92	13.56	13.61	26670000	33810000	32820000	31100000	1500	20733.3	2.07333e+07	0.02	30.9087	2.88481	0.000824231	0.824231	3.77322e+07	7.57634
FWI25-784	2011	Saskatchewan R (SK)	6	Main Hole A	53.2406	-105.047	13.83	14.2	14.27	28290000	22270000	21270000	2.39433e+07	1500	15962.2	1.59622e+07	0.02	25.1133	2.34391	0.000669688	0.669687	3.5753e+07	7.55388
FWI25-785	2011	Saskatchewan R (SK)	6	Main Hole	53.2406	-105.047	13.46	13.62	13.35	36160000	32660000	38810000	3.58767e+07	1500	23917.8	2.39178e+07	0.02	21.0925	1.96864	0.000562467	0.562467	6.37845e+07	7.80482
FWI25-787	2011	Saskatchewan R (SK)	6	Main Hole A	53.2406	-105.047	13.91	13.79	14.13	26920000	29180000	23250000	26450000	1500	17633.3	1.76333e+07	0.02	24.0606	2.24566	0.000641617	0.641617	4.1224e+07	7.6149
FWI25-791	2011	Saskatchewan R (SK)	6	Main Hole A	53.2406	-105.047	13.6	13.97	13.32	32980000	25900000	39720000	3.28667e+07	1500	21911.1	2.19111e+07	0.02	28.5988	2.66922	0.000762633	0.762633	4.30963e+07	7.63448
FWI25-792	2011	Saskatchewan R (SK)	6	Main Hole A	53.2406	-105.047	13.74	13.41	13.33	30020000	37360000	39480000	35620000	1500	23746.7	2.37467e+07	0.02	33.071	3.08663	0.000881893	0.881893	4.03904e+07	7.60638
FWI25-794	2011	Saskatchewan R (SK)	6	Main Hole	53.2406	-105.047	13.7	14.21	13.67	30910000	22120000	31490000	2.81733e+07	1500	18782.2	1.87822e+07	0.02	28.4973	2.65975	0.000759929	0.759929	3.70736e+07	7.56937
FWI25-800	2011	Saskatchewan R (SK)	6	Main Hole A	53.2406	-105.047	13.72	13.58	14.12	30500000	33420000	23520000	2.91467e+07	1500	19431.1	1.94311e+07	0.01	16.7422	1.5626	0.000223229	0.223229	1.30568e+08	8.11727
FWI25-802	2011	Saskatchewan R (SK)	6	Main Hole	53.2406	-105.047	13.7	13.94	14.22	30880000	26360000	22000000	2.64133e+07	1500	17608.9	1.76089e+07	0.02	28.5988	2.66922	0.000762633	0.762633	3.46344e+07	7.53908
FWI25-809	2011	Saskatchewan R (SK)	6	Main Hole	53.2406	-105.047	13.45	13.63	13.68	36320000	32340000	31260000	3.33067e+07	1500	22204.4	2.22044e+07	0.02	23.7759	2.21908	0.000634024	0.634024	5.25322e+07	7.72016
FWI25-814	2011	Saskatchewan R (SK)	6	Horseshoe Bend A	53.2235	-104.999	13.82	13.68	13.63	28620000	31370000	32370000	3.07867e+07	1500	20524.4	2.05244e+07	0.02	16.1047	1.50311	0.000429459	0.429459	7.16871e+07	7.85552
FWI25-815	2011	Saskatchewan R (SK)	6	Horseshoe Bend	53.2235	-104.999	14.24	14.22	14.12	21710000	22030000	23480000	2.24067e+07	1500	14937.8	1.49378e+07	0.02	20.2424	1.88929	0.000539798	0.539798	4.15093e+07	7.61805
FWI25-816	2011	Saskatchewan R (SK)	6	Main Hole A	53.2406	-105.047	13.6	13.5	13.43	33080000	35220000	36780000	3.50267e+07	1500	23351.1	2.33511e+07	0.01	22.8953	2.13689	0.000305271	0.305271	1.1474e+08	8.0607
FWI25-817	2011	Saskatchewan R (SK)	6	Main Hole	53.2406	-105.047	15.74	15.78	15.69	8092000	7888000	8384000	8.12133e+06	1500	5414.22	5.41422e+06	0.02	20.6587	1.92815	0.0005509	0.5509	1.47419e+07	7.16732
FWI25-818	2011	Saskatchewan R (SK)	6	Main Hole	53.2406	-105.047	14.48	14.67	14.45	18530000	16360000	18890000	1.79267e+07	1500	11951.1	1.19511e+07	0.02	47.5518	4.43817	0.00126805	1.26805	1.41372e+07	7.14922
FWI25-820	2011	Saskatchewan R (SK)	6	Horseshoe Bend A	53.2235	-104.999	13.78	13.79	13.77	28970000	28720000	29070000	28920000	1500	19280	19280000	0.01	24.2056	2.25919	0.000322741	0.322741	8.96075e+07	7.95231
FWI25-821	2011	Saskatchewan R (SK)	6	Main Hole A	53.2406	-105.047	13.83	13.66	14.06	27890000	31120000	24220000	2.77433e+07	1500	18495.6	1.84956e+07	0.01	40.5871	3.78813	0.000541162	0.541162	5.12663e+07	7.71012
FWI25-826	2011	Saskatchewan R (SK)	6	Main Hole	53.2406	-105.047	14.33	14.09	14.11	20360000	23720000	23380000	2.24867e+07	1500	14991.1	1.49911e+07	0.02	19.4582	1.8161	0.000518886	0.518886	4.33364e+07	7.63649
FWI25-829	2011	Saskatchewan R (SK)	6	Main Hole A	53.2406	-105.047	13.7	13.85	14.04	30420000	27560000	24510000	2.74967e+07	1500	18331.1	1.83311e+07	0.02	20.7655	1.93811	0.000553747	0.553747	4.96557e+07	7.69636
FWI25-831	2011	Saskatchewan R (SK)	6	Horseshoe Bend A	53.2235	-104.999	14.85	14.08	14.35	14600000	23830000	20110000	1.95133e+07	1500	13008.9	1.30089e+07	0.01	31.5147	2.94137	0.000420196	0.420196	4.64386e+07	7.66652
FWI25-834	2011	Saskatchewan R (SK)	6	Main Hole A	53.2406	-105.047	13.25	13.11	13.14	40320000	44270000	43450000	42680000	1500	28453.3	2.84533e+07	0.02	22.9607	2.143	0.000612286	0.612286	6.9706e+07	7.84323
FWI25-843	2011	Saskatchewan R (SK)	6	Man Hole A	53.2406	-105.047	16.22	16.02	15.8	6128000	6953000	7997000	7026000	1500	4684	4684000	0.02	18.5595	1.73222	0.000494919	0.494919	1.41963e+07	7.15229
FWI25-844	2011	Saskatchewan R (SK)	6	Main Hole	53.2406	-105.047	13.99	13.82	13.78	25340000	28170000	28830000	2.74467e+07	1500	18297.8	1.82978e+07	0.02	35.402	3.30419	0.000944053	0.944053	2.90732e+07	7.46389
FWI25-845	2011	Saskatchewan R (SK)	6	Main Hole A	53.2406	-105.047	14.31	14.12	14.63	20680000	23290000	16880000	2.02833e+07	1500	13522.2	1.35222e+07	0.01	26.9673	2.51695	0.000359564	0.359564	5.6411e+07	7.75128
FWI25-847	2011	Saskatchewan R (SK)	6	Main Hole	53.2406	-105.047	13.83	14.16	13.99	27950000	22710000	25220000	2.52933e+07	1500	16862.2	1.68622e+07	0.02	23.9174	2.23229	0.000637798	0.637798	3.96573e+07	7.59879
FWI25-851	2011	Saskatchewan R (SK)	6	Horseshoe bend A	53.2235	-104.999	14.33	14.03	14.42	20330000	24650000	19260000	2.14133e+07	1500	14275.6	1.42756e+07	0.02	22.7013	2.11879	0.000605367	0.605367	3.53725e+07	7.549
FWI25-853	2011	Saskatchewan R (SK)	6	Main Hole A	53.2406	-105.047	13.96	14.08	14.13	25800000	23940000	23200000	2.43133e+07	1500	16208.9	1.62089e+07	0.02	34.789	3.24697	0.000927706	0.927706	2.6208e+07	7.4183
FWI25-854	2011	Saskatchewan R (SK)	6	Main Hole	53.2406	-105.047	14.03	14.47	14.04	24640000	18690000	24440000	22590000	1500	15060	15060000	0.02	25.6749	2.39633	0.000684665	0.684665	3.29943e+07	7.51851
FWI25-856	2011	Saskatchewan R (SK)	6	Main Hole A	53.2406	-105.047	16.51	16.91	16.68	5094000	3965000	4582000	4547000	1500	3031.33	3.03133e+06	0.01	26.6985	2.49186	0.00035598	0.35598	1.27732e+07	7.10721
FWI25-863	2011	Saskatchewan R (SK)	6	Main Hole	53.2406	-105.047	14.64	14.73	14.83	16720000	15770000	14820000	15770000	1500	10513.3	1.05133e+07	0.01	26.0073	2.42735	0.000346764	0.346764	4.54776e+07	7.65801
FWI25-881	2011	Saskatchewan R (SK)	6	Main Hole	53.2406	-105.047	14.33	14.25	14.35	20350000	21410000	20100000	20620000	1500	13746.7	1.37467e+07	0.01	16.9541	1.58238	0.000226055	0.226055	9.12168e+07	7.96
FWI25-882	2011	Saskatchewan R (SK)	6	Main Hole	53.2406	-105.047	14.21	13.98	13.86	21970000	25480000	27500000	2.49833e+07	1500	16655.6	1.66556e+07	0.02	22.9607	2.143	0.000612286	0.612286	4.08034e+07	7.61066
FWI25-884	2011	Saskatchewan R (SK)	6	Main Hole	53.2406	-105.047	15.01	15.04	14.95	13190000	12970000	13700000	1.32867e+07	1500	8857.78	8.85778e+06	0.02	17.7401	1.65574	0.000473068	0.473068	2.80861e+07	7.44871
FWI25-886	2011	Saskatchewan R (SK)	6	Main Hole	53.2406	-105.047	15.24	15.27	15.05	11420000	11210000	12920000	11850000	1211	9785.3	9.7853e+06	0.01	75	7	0.001	1	11850000	7.07555
FWI25-887	2011	Saskatchewan R (SK)	6	Main Hole	53.2406	-105.047	14.03	14.06	14.15	24600000	24190000	22900000	2.38967e+07	1500	15931.1	1.59311e+07	0.02	19.9907	1.8658	0.000533085	0.533085	4.48272e+07	7.65128
FWI25-890	2011	Saskatchewan R (SK)	6	Main Hole	53.2406	-105.047	14.41	14.05	13.96	19300000	24400000	25790000	2.31633e+07	1500	15442.2	1.54422e+07	0.01	23.0265	2.14914	0.00030702	0.30702	7.54457e+07	7.87737
FWI25-893	2011	Saskatchewan R (SK)	6	Main Hole	53.2406	-105.047	13.66	13.55	13.83	25400000	27220000	22660000	2.50933e+07	1500	16728.9	1.67289e+07	0.02	20.0906	1.87513	0.00053575	0.53575	4.68378e+07	7.67025
FWI25-894	2011	Saskatchewan R (SK)	6	Main Hole	53.2406	-105.047	14.12	13.47	13.48	18880000	28650000	28500000	2.53433e+07	1500	16895.6	1.68956e+07	0.01	28.4973	2.65975	0.000379965	0.379965	6.66992e+07	7.82413
FWI25-901	2011	Saskatchewan R (SK)	6	Main Hole A	53.2406	-105.047	14.15	13.76	13.97	18560000	23780000	20810000	21050000	1500	14033.3	1.40333e+07	0.02	31.028	2.89595	0.000827413	0.827413	2.54407e+07	7.40483
FWI25-904	2011	Saskatchewan R (SK)	6	Main Hole A	53.2406	-105.047	13.55	13.55	13.91	27160000	27160000	21560000	2.52933e+07	1500	16862.2	1.68622e+07	0.01	21.43	2.00013	0.000285733	0.285733	8.85208e+07	7.94694
FWI25-906	2011	Saskatchewan R (SK)	6	Main Hole	53.2406	-105.047	14.12	13.89	14.08	18840000	21810000	19320000	19990000	1500	13326.7	1.33267e+07	0.02	26.9673	2.51695	0.000719128	0.719128	2.77976e+07	7.44405
FWI25-908	2011	Saskatchewan R (SK)	6	Main Hole	53.2406	-105.047	13.18	13.19	13.44	34490000	34100000	29230000	3.26067e+07	1500	21737.8	2.17378e+07	0.03	15.4543	1.4424	0.000618173	0.618173	5.27468e+07	7.72181
FWI25-909	2011	Saskatchewan R (SK)	6	Horseshoe Bend A	53.2235	-104.999	13.41	13.4	13.39	29700000	29930000	30000000	2.98767e+07	1500	19917.8	1.99178e+07	0.02	23.4293	2.18673	0.000624781	0.624781	4.78194e+07	7.67943
FWI25-910	2011	Saskatchewan R (SK)	6	Main Hole	53.2406	-105.047	13.27	13.41	13.43	32530000	29730000	29360000	30540000	1500	20360	20360000	0.01	25.1133	2.34391	0.000334844	0.334844	9.12067e+07	7.96
FWI25-913	2011	Saskatchewan R (SK)	6	Main Hole	53.2406	-105.047	13.18	13.36	13.06	34460000	30730000	37170000	34120000	1500	22746.7	2.27467e+07	0.01	27.1495	2.53395	0.000361993	0.361993	9.42559e+07	7.97451
FWI25-914	2011	Saskatchewan R (SK)	6	Main Hole	53.2406	-105.047	13.51	13.32	12.91	27860000	31410000	40970000	3.34133e+07	1500	22275.6	2.22756e+07	0.01	17.026	1.58909	0.000227013	0.227013	1.47187e+08	8.16732
FWI25-919	2011	Saskatchewan R (SK)	6	Main Hole	53.2406	-105.047	12.98	12.97	12.97	39040000	39430000	39290000	3.92533e+07	1500	26168.9	2.61689e+07	0.01	30.3255	2.83038	0.00040434	0.40434	9.70801e+07	7.98722
FWI25-920	2011	Saskatchewan R (SK)	6	Main Hole	53.2406	-105.047	13.35	13.12	13.67	30920000	35650000	25100000	3.05567e+07	1500	20371.1	2.03711e+07	0.02	24.5757	2.29373	0.000655352	0.655352	4.66264e+07	7.66839
FWI25-922	2011	Saskatchewan R (SK)	6	Main Hole A	53.2406	-105.047	14.29	14.55	14.33	16960000	14330000	16550000	1.59467e+07	1500	10631.1	1.06311e+07	0.02	21.8971	2.04373	0.000583924	0.583924	2.73095e+07	7.43616
FWI25-923	2011	Saskatchewan R (SK)	6	Main Hole	53.2406	-105.047	13.92	14.01	13.12	21480000	20230000	35860000	2.58567e+07	1500	17237.8	1.72378e+07	0.02	38.8225	3.62343	0.00103527	1.03527	2.49759e+07	7.39794
FWI25-924	2011	Saskatchewan R (SK)	6	Main Hole	53.2406	-105.047	13.46	13.47	13.73	28860000	28550000	24180000	2.71967e+07	1500	18131.1	1.81311e+07	0.02	22.9607	2.143	0.000612286	0.612286	4.44183e+07	7.64738
FWI25-926	2011	Saskatchewan R (SK)	6	Main Hole	53.2406	-105.047	13.64	13.95	14.35	25720000	21020000	16330000	2.10233e+07	1500	14015.6	1.40156e+07	0.02	25.2712	2.35865	0.000673899	0.673899	3.11965e+07	7.49415
FWI25-928	2011	Saskatchewan R (SK)	6	Main Hole	53.2406	-105.047	13.38	13.6	13.86	30330000	26280000	22340000	2.63167e+07	1500	17544.4	1.75444e+07	0.02	19.6006	1.82939	0.000522683	0.522683	5.03492e+07	7.70157
FWI25-929	2011	Saskatchewan R (SK)	6	Main Hole	53.2406	-105.047	14.2	14.58	14.54	17900000	14030000	14440000	1.54567e+07	1500	10304.4	1.03044e+07	0.02	22.0171	2.05493	0.000587123	0.587123	2.63261e+07	7.41996
FWI25-930	2011	Saskatchewan R (SK)	6	Main Hole	53.2406	-105.047	13.53	13.28	13.8	27540000	32290000	23170000	2.76667e+07	1500	18444.4	1.84444e+07	0.02	19.7451	1.84287	0.000526536	0.526536	5.25447e+07	7.72016
FWI25-932	2011	Saskatchewan R (SK)	6	Horseshoe Bend A	53.2235	-104.999	13.45	13.7	13.56	28890000	24680000	27080000	2.68833e+07	1500	17922.2	1.79222e+07	0.02	19.8426	1.85198	0.000529136	0.529136	5.08061e+07	7.70586
FWI25-934	2011	Saskatchewan R (SK)	6	Main Hole	53.2406	-105.047	13.12	13.11	12.91	35830000	35900000	40830000	37520000	1500	25013.3	2.50133e+07	0.01	23.7759	2.21908	0.000317012	0.317012	1.18355e+08	8.07188
FWI25-935	2011	Saskatchewan R (SK)	6	Main Hole	53.2406	-105.047	13.44	13.15	13.14	29140000	35020000	35410000	33190000	1500	22126.7	2.21267e+07	0.01	43.9139	4.09863	0.000585519	0.585519	5.66847e+07	7.75358
FWI25-944	2011	Saskatchewan R (SK)	6	Main Hole	53.2406	-105.047	14	13.86	13.57	24300000	26430000	31670000	2.74667e+07	1500	18311.1	1.83111e+07	0.02	19.0885	1.78159	0.000509026	0.509026	5.39592e+07	7.73239
FWI25-945	2011	Saskatchewan R (SK)	6	Main Hole	53.2406	-105.047	13.55	13.72	13.48	32130000	28920000	33400000	3.14833e+07	1500	20988.9	2.09889e+07	0.02	25.035	2.3366	0.000667601	0.667601	4.71589e+07	7.67394
FWI25-946	2011	Saskatchewan R (SK)	6	Main Hole	53.2406	-105.047	13.89	13.55	14.01	25980000	32010000	24110000	2.73667e+07	1500	18244.4	1.82444e+07	0.01	23.3612	2.18038	0.000311483	0.311483	8.78594e+07	7.94399
FWI25-948	2011	Saskatchewan R (SK)	6	SC used Main Hole	53.2406	-105.047	12.92	13.36	13.66	47090000	36060000	29910000	3.76867e+07	1500	25124.4	2.51244e+07	0.01	26.6985	2.49186	0.00035598	0.35598	1.05867e+08	8.02531
FWI25-952	2011	Saskatchewan R (SK)	6	Main Hole A	53.2406	-105.047	13.77	13.66	13.66	27930000	29980000	30010000	2.93067e+07	1500	19537.8	1.95378e+07	0.01	48.1213	4.49132	0.000641617	0.641617	4.56763e+07	7.65992
FWI25-955	2011	Saskatchewan R (SK)	6	Main Hole	53.2406	-105.047	14.56	14.23	14.56	17230000	21110000	17210000	1.85167e+07	1500	12344.4	1.23444e+07	0.03	23.0265	2.14914	0.00092106	0.92106	2.01036e+07	7.3032
FWI25-956	2011	Saskatchewan R (SK)	6	Main Hole	53.2406	-105.047	13.9	13.59	13.42	25840000	31350000	34820000	30670000	1500	20446.7	2.04467e+07	0.02	22.0776	2.06058	0.000588736	0.588736	5.20946e+07	7.71684
FWI25-959	2011	Saskatchewan R (SK)	6	Main Hole	53.2406	-105.047	13.58	13.65	13.69	31430000	30170000	29380000	3.03267e+07	1500	20217.8	2.02178e+07	0.01	18.5595	1.73222	0.00024746	0.24746	1.22552e+08	8.0899
FWI25-960	2011	Saskatchewan R (SK)	6	Main Hole	53.2406	-105.047	13.64	13.74	13.64	30270000	28550000	30420000	2.97467e+07	1500	19831.1	1.98311e+07	0.02	28.5988	2.66922	0.000762633	0.762633	3.90052e+07	7.59106
FWI25-963	2011	Saskatchewan R (SK)	6	Main Hole	53.2406	-105.047	13.49	13.89	14.21	33310000	25980000	21430000	2.69067e+07	1500	17937.8	1.79378e+07	0.02	28.0009	2.61341	0.00074669	0.74669	3.60346e+07	7.5563
FWI25-964	2011	Saskatchewan R (SK)	6	Main Hole	53.2406	-105.047	13.96	13.87	14	24910000	26270000	24270000	25150000	1500	16766.7	1.67667e+07	0.02	17.026	1.58909	0.000454025	0.454025	5.53934e+07	7.74351
FWI25-965	2011	Saskatchewan R (SK)	6	Main Hole	53.2406	-105.047	13.87	13.76	13.44	26300000	28100000	34310000	29570000	1500	19713.3	1.97133e+07	0.02	28.5988	2.66922	0.000762633	0.762633	3.87735e+07	7.58883
FWI25-966	2011	Saskatchewan R (SK)	6	Main Hole	53.2406	-105.047	14.19	13.81	13.69	21650000	27250000	29470000	2.61233e+07	1500	17415.6	1.74156e+07	0.02	23.1592	2.16153	0.000617579	0.617579	4.22996e+07	7.62634
FWI25-967	2011	Saskatchewan R (SK)	6	Horseshoe Bend	53.2235	-104.999	13.64	13.51	13.5	30380000	32770000	32960000	3.20367e+07	1500	21357.8	2.13578e+07	0.02	19.8917	1.85656	0.000530446	0.530446	6.03958e+07	7.78104
FWI 32-1	2012	North Sask R (AB)	7		53.5398	-113.483	13.89	13.85	13.96	25980000	26610000	24990000	25860000	1500	17240	17240000	0.01	21.6611	2.0217	0.000288814	0.288814	8.95386e+07	7.95182
FWI 32-2	2012	North Sask R (AB)	7		53.5398	-113.483	13.27	13.79	13.86	37970000	27660000	26480000	3.07033e+07	1500	20468.9	2.04689e+07	0.005	41.424	3.86624	0.00027616	0.27616	1.1118e+08	8.04532
FWI 32-5	2012	North Sask R (AB)	7		53.5398	-113.483	13.86	14.04	13.96	26570000	23750000	24860000	25060000	1500	16706.7	1.67067e+07	0.01	33.4844	3.12521	0.000446458	0.446458	5.61307e+07	7.74896
FWI 32-6	2012	North Sask R (AB)	7		53.5398	-113.483	14.17	13.72	14.24	21890000	28920000	21000000	2.39367e+07	1500	15957.8	1.59578e+07	0.01	26.435	2.46727	0.000352467	0.352467	6.79118e+07	7.83187
FWI 32-7	2012	North Sask R (AB)	7		53.5398	-113.483	14.09	14.11	14.38	23060000	22780000	19230000	21690000	1500	14460	14460000	0.01	20.7655	1.93811	0.000276873	0.276873	7.83391e+07	7.89376
FWI 32-8	2012	North Sask R (AB)	7		53.5398	-113.483	13.26	13.16	13.26	38230000	40620000	38340000	3.90633e+07	1500	26042.2	2.60422e+07	0.005	66.4153	6.19876	0.000442769	0.442769	8.82252e+07	7.94547
FWI 32-9	2012	North Sask R (AB)	7		53.5398	-113.483	13.17	13.28	13.42	40420000	37820000	34740000	37660000	1500	25106.7	2.51067e+07	0.01	35.402	3.30419	0.000472026	0.472026	7.97837e+07	7.902
FWI 32-10	2012	North Sask R (AB)	7		53.5398	-113.483	14.63	14.24	14.52	16470000	20970000	17640000	18360000	1500	12240	12240000	0.01	34.1968	3.1917	0.000455957	0.455957	4.02669e+07	7.60531
FWI 32-11	2012	North Sask R (AB)	7		53.5398	-113.483	14.02	13.57	13.34	25970000	34930000	40750000	3.38833e+07	1500	22588.9	2.25889e+07	0.01	20.6587	1.92815	0.00027545	0.27545	1.23011e+08	8.0899
FWI 32-12	2012	North Sask R (AB)	7		53.5398	-113.483	17.6	16.65	17.24	2403000	4525000	3048000	3.32533e+06	1500	2216.89	2.21689e+06	0.02	24.7269	2.30785	0.000659385	0.659385	5.04309e+06	6.70243
FWI 32-13	2012	North Sask R (AB)	7		53.5398	-113.483	13.29	13.17	13.32	42210000	45700000	41350000	4.30867e+07	1500	28724.4	2.87244e+07	0.01	49.0015	4.57348	0.000653354	0.653354	6.59469e+07	7.81888
FWI 32-14	2012	North Sask R (AB)	7		53.5398	-113.483	13.83	13.77	14	29520000	30620000	26300000	2.88133e+07	1500	19208.9	1.92089e+07	0.005	35.402	3.30419	0.000236013	0.236013	1.22084e+08	8.08636
FWI 32-15	2012	North Sask R (AB)	7		53.5398	-113.483	14.16	14.25	14.33	23570000	22310000	21090000	2.23233e+07	1500	14882.2	1.48822e+07	0.01	21.6611	2.0217	0.000288814	0.288814	7.72931e+07	7.88818
FWI 32-16	2012	North Sask R (AB)	7		53.5398	-113.483	14.32	14.08	13.54	21280000	24890000	35670000	27280000	1500	18186.7	1.81867e+07	0.01	24.4263	2.27979	0.000325684	0.325684	8.37622e+07	7.92324
FWI 32-17	2012	North Sask R (AB)	7		53.5398	-113.483	14.62	14.47	14.38	17470000	19240000	20490000	1.90667e+07	1500	12711.1	1.27111e+07	0.01	54.6684	5.10238	0.000728912	0.728912	2.61577e+07	7.4183
FWI 32-18	2012	North Sask R (AB)	7		53.5398	-113.483	13.96	14.14	13.9	27010000	24000000	28020000	2.63433e+07	1500	17562.2	1.75622e+07	0.02	15.1627	1.41519	0.00040434	0.40434	6.51515e+07	7.81425
FWI 32-19	2012	North Sask R (AB)	7		53.5398	-113.483	13.92	13.86	14.22	27740000	28890000	22640000	2.64233e+07	1500	17615.6	1.76156e+07	0.01	36.3631	3.39389	0.000484842	0.484842	5.44989e+07	7.7364
FWI 32-20	2012	North Sask R (AB)	7		53.5398	-113.483	13.7	13.64	14.15	32030000	33410000	23730000	2.97233e+07	1500	19815.6	1.98156e+07	0.01	32.6677	3.04898	0.000435569	0.435569	6.82402e+07	7.83378
FWI 32-21	2012	North Sask R (AB)	7		53.5398	-113.483	14.08	13.65	13.82	24840000	33170000	29710000	29240000	1500	19493.3	1.94933e+07	0.01	28.9074	2.69802	0.000385432	0.385432	7.5863e+07	7.88024
FWI 32-22	2012	North Sask R (AB)	7		53.5398	-113.483	13.73	14.15	14.27	31460000	23810000	21970000	2.57467e+07	1500	17164.4	1.71644e+07	0.01	36.5284	3.40932	0.000487045	0.487045	5.2863e+07	7.72346
FWI 32-23	2012	North Sask R (AB)	7		53.5398	-113.483	14.04	14.32	14.27	25580000	21280000	21930000	22930000	1500	15286.7	1.52867e+07	0.01	24.8032	2.31497	0.00033071	0.33071	6.93357e+07	7.84073
FWI 32-24	2012	North Sask R (AB)	7		53.5398	-113.483	14.38	14.58	14.93	20380000	17910000	14200000	1.74967e+07	1500	11664.4	1.16644e+07	0.01	27.7112	2.58638	0.000369483	0.369483	4.73545e+07	7.67578
FWI 32-25	2012	North Sask R (AB)	7		53.5398	-113.483	14.34	13.94	14.25	20940000	27380000	22260000	2.35267e+07	1500	15684.4	1.56844e+07	0.02	15.1627	1.41519	0.00040434	0.40434	5.81854e+07	7.76492
FWI 32-26	2012	North Sask R (AB)	7		53.5398	-113.483	13.36	13.3	13.21	40240000	41790000	44300000	42110000	1500	28073.3	2.80733e+07	0.01	39.2012	3.65878	0.000522683	0.522683	8.05651e+07	7.90634
FWI 32-27	2012	North Sask R (AB)	7		53.5398	-113.483	14.51	14.87	14.5	18690000	14760000	18890000	1.74467e+07	1500	11631.1	1.16311e+07	0.005	36.3631	3.39389	0.000242421	0.242421	7.19685e+07	7.85733
FWI 32-28	2012	North Sask R (AB)	7		53.5398	-113.483	14.32	14.42	14.15	21230000	19890000	23820000	2.16467e+07	1500	14431.1	1.44311e+07	0.03	18.3476	1.71244	0.000733904	0.733904	2.94952e+07	7.46982
FWI 32-29	2012	North Sask R (AB)	7		53.5398	-113.483	13.47	13.2	13.72	37310000	44720000	31590000	3.78733e+07	1500	25248.9	2.52489e+07	0.02	25.3509	2.36609	0.000676025	0.676025	5.60235e+07	7.74819
FWI 32-30	2012	North Sask R (AB)	7		53.5398	-113.483	14.61	14.63	14.38	17580000	17260000	20360000	18400000	1500	12266.7	1.22667e+07	0.01	15.1627	1.41519	0.00020217	0.20217	9.10126e+07	7.95904
FWI 32-32	2012	North Sask R (AB)	7		53.5398	-113.483	13.76	13.91	13.96	30820000	27970000	26910000	2.85667e+07	1500	19044.4	1.90444e+07	0.02	14.8819	1.38898	0.000396852	0.396852	7.19832e+07	7.85733
FWI 32-33	2012	North Sask R (AB)	7		53.5398	-113.483	13.46	13.32	13	37580000	41380000	51080000	4.33467e+07	1500	28897.8	2.88978e+07	0.01	27.0581	2.52542	0.000360774	0.360774	1.20149e+08	8.07918
FWI 32-34	2012	North Sask R (AB)	7		53.5398	-113.483	12.88	13.47	13.48	69640000	46690000	46320000	5.42167e+07	1500	36144.4	3.61444e+07	0.02	52.8701	4.93454	0.00140987	1.40987	3.84551e+07	7.58546
FWI 32-35	2012	North Sask R (AB)	7		53.5398	-113.483	14.31	14.25	14.17	26290000	27420000	28840000	2.75167e+07	1500	18344.4	1.83444e+07	0.03	23.9174	2.23229	0.000956696	0.956696	2.87622e+07	7.45939
FWI 32-36	2012	North Sask R (AB)	7		53.5398	-113.483	13.67	13.13	13.05	40750000	58710000	62140000	5.38667e+07	1500	35911.1	3.59111e+07	0.01	27.3342	2.55119	0.000364456	0.364456	1.478e+08	8.17026
FWI 32-37	2012	North Sask R (AB)	7		53.5398	-113.483	13.74	13.57	13.87	38650000	43450000	35460000	3.91867e+07	1500	26124.4	2.61244e+07	0.02	16.4677	1.53699	0.000439139	0.439139	8.92352e+07	7.95036
FWI 32-38	2012	North Sask R (AB)	7		53.5398	-113.483	13.56	13.86	13.57	43760000	35710000	43620000	41030000	1500	27353.3	2.73533e+07	0.02	22.5105	2.10098	0.00060028	0.60028	6.83514e+07	7.83506
FWI 32-39	2012	North Sask R (AB)	7		53.5398	-113.483	13.93	13.74	13.64	34030000	38650000	41470000	38050000	1232	30884.7	3.08847e+07	0.01	75	7	0.001	1	38050000	7.58092
FWI 32-40	2012	North Sask R (AB)	7		53.5398	-113.483	14.45	13.58	14.16	23840000	43260000	29060000	3.20533e+07	1500	21368.9	2.13689e+07	0.02	22.1384	2.06625	0.000590358	0.590358	5.42947e+07	7.7348
FWI 32-41	2012	North Sask R (AB)	7		53.5398	-113.483	13.87	13.91	14.32	35460000	34450000	25980000	3.19633e+07	1500	21308.9	2.13089e+07	0.01	36.1993	3.3786	0.000482658	0.482658	6.62236e+07	7.82086
FWI 32-44	2012	North Sask R (AB)	7		53.5398	-113.483	14.09	13.76	14.09	30590000	38250000	30470000	3.31033e+07	1500	22068.9	2.20689e+07	0.02	32.4042	3.0244	0.000864113	0.864113	3.8309e+07	7.5832
FWI 32-45	2012	North Sask R (AB)	7		53.5398	-113.483	14.06	14.21	14.01	31180000	28070000	32210000	3.04867e+07	1500	20324.4	2.03244e+07	0.01	29.545	2.75754	0.000393934	0.393934	7.73903e+07	7.88874
FWI 32-47	2012	North Sask R (AB)	7		53.5398	-113.483	14.15	14.06	14.28	29300000	31160000	26750000	29070000	1500	19380	19380000	0.01	65.8709	6.14795	0.000878279	0.878279	3.30988e+07	7.51983
FWI 32-50	2012	North Sask R (AB)	7		53.5398	-113.483	14.43	14.39	14.13	24130000	24900000	29670000	2.62333e+07	1500	17488.9	1.74889e+07	0.01	52.1834	4.87045	0.000695779	0.695779	3.77035e+07	7.57634
FWI 32-51	2012	North Sask R (AB)	7		53.5398	-113.483	13.36	14.09	13.85	50130000	30520000	35990000	38880000	1500	25920	25920000	0.01	31.028	2.89595	0.000413707	0.413707	9.39797e+07	7.97313
FWI 32-52	2012	North Sask R (AB)	7		53.5398	-113.483	14.39	14.11	14.59	24890000	30080000	21610000	2.55267e+07	1500	17017.8	1.70178e+07	0.01	29.986	2.79869	0.000399813	0.399813	6.38464e+07	7.80482
FWI 32-53	2012	North Sask R (AB)	7		53.5398	-113.483	14.2	13.98	14.55	28340000	32930000	22340000	27870000	1500	18580	18580000	0.02	27.9036	2.60434	0.000744097	0.744097	3.74548e+07	7.57403
FWI 32-54	2012	North Sask R (AB)	7		53.5398	-113.483	14.01	13.96	14.01	32120000	33430000	32140000	3.25633e+07	1500	21708.9	2.17089e+07	0.01	26.3484	2.45918	0.000351311	0.351311	9.26908e+07	7.96708
FWI 32-56	2012	North Sask R (AB)	7		53.5398	-113.483	14.08	14.18	13.69	30690000	28590000	40010000	3.30967e+07	1500	22064.4	2.20644e+07	0.02	29.4368	2.74744	0.000784982	0.784982	4.21623e+07	7.62531
FWI 32-57	2012	North Sask R (AB)	7		53.5398	-113.483	14.02	13.9	13.55	31890000	34810000	44050000	3.69167e+07	1500	24611.1	2.46111e+07	0.02	16.7422	1.5626	0.000446458	0.446458	8.26878e+07	7.91751
FWI 32-58	2012	North Sask R (AB)	7		53.5398	-113.483	14.19	14.09	13.97	28390000	30390000	33060000	3.06133e+07	1500	20408.9	2.04089e+07	0.02	19.8426	1.85198	0.000529136	0.529136	5.78553e+07	7.76268
FWI 32-59	2012	North Sask R (AB)	7		53.5398	-113.483	13.69	13.66	13.51	40150000	41000000	45310000	4.21533e+07	1500	28102.2	2.81022e+07	0.02	22.0776	2.06058	0.000588736	0.588736	7.15997e+07	7.85491
FWI 32-60	2012	North Sask R (AB)	7		53.5398	-113.483	12.81	13.04	13.01	72940000	62380000	63750000	6.63567e+07	1500	44237.8	4.42378e+07	0.02	20.6058	1.92321	0.000549487	0.549487	1.20761e+08	8.08279
FWI 32-61	2012	North Sask R (AB)	7		53.5398	-113.483	13.99	13.46	13.88	32680000	46830000	35260000	3.82567e+07	1500	25504.4	2.55044e+07	0.02	16.0725	1.5001	0.0004286	0.4286	8.92596e+07	7.95085
FWI 32-62	2012	North Sask R (AB)	7		53.5398	-113.483	12.88	13.1	12.86	60470000	52200000	61440000	5.80367e+07	1500	38691.1	3.86911e+07	0.02	56.9947	5.3195	0.00151986	1.51986	3.81856e+07	7.58206
FWI 32-63	2012	North Sask R (AB)	7		53.5398	-113.483	12.96	13.1	13.2	57250000	52370000	48870000	52830000	1500	35220	35220000	0.01	61.3454	5.72557	0.000817939	0.817939	6.45892e+07	7.81023
FWI 32-64	2012	North Sask R (AB)	7		53.5398	-113.483	12.79	12.84	12.9	64300000	62350000	59820000	6.21567e+07	1500	41437.8	4.14378e+07	0.02	73.0568	6.81864	0.00194818	1.94818	3.1905e+07	7.50379
FWI 32-65	2012	North Sask R (AB)	7		53.5398	-113.483	13.79	12.81	13.63	32920000	63570000	36600000	4.43633e+07	1500	29575.6	2.95756e+07	0.02	25.6749	2.39633	0.000684665	0.684665	6.47957e+07	7.81158
FWI 32-66	2012	North Sask R (AB)	7		53.5398	-113.483	13.18	12.99	12.81	49570000	56230000	63240000	5.63467e+07	1500	37564.4	3.75644e+07	0.01	46.4523	4.33555	0.000619364	0.619364	9.0975e+07	7.95904
FWI 32-67	2012	North Sask R (AB)	7		53.5398	-113.483	14.38	14.49	14.17	22220000	20630000	25530000	2.27933e+07	1500	15195.6	1.51956e+07	0.02	15.4543	1.4424	0.000412115	0.412115	5.53081e+07	7.74273
FWI 32-68	2012	North Sask R (AB)	7		53.5398	-113.483	13.32	13.67	13.21	45210000	35650000	48450000	4.31033e+07	1500	28735.6	2.87356e+07	0.01	48.4111	4.51837	0.000645482	0.645482	6.6777e+07	7.82478
FWI 32-69	2012	North Sask R (AB)	7		53.5398	-113.483	13.88	13.61	13.47	30870000	37180000	40860000	3.63033e+07	1500	24202.2	2.42022e+07	0.02	25.7572	2.40401	0.000686859	0.686859	5.28541e+07	7.72346
FWI 32-70	2012	North Sask R (AB)	7		53.5398	-113.483	13.56	13.76	13.38	38340000	33500000	43370000	3.84033e+07	1500	25602.2	2.56022e+07	0.02	28.0988	2.62255	0.000749301	0.749301	5.12522e+07	7.71012
FWI 32-71	2012	North Sask R (AB)	7		53.5398	-113.483	13.23	13.32	12.88	48020000	45060000	60450000	5.11767e+07	1500	34117.8	3.41178e+07	0.01	41.6386	3.88627	0.000555181	0.555181	9.21801e+07	7.96473
FWI 32-72	2012	North Sask R (AB)	7		53.5398	-113.483	14.21	14.38	13.98	24910000	22090000	28950000	2.53167e+07	1500	16877.8	1.68778e+07	0.02	22.5105	2.10098	0.00060028	0.60028	4.21748e+07	7.62531
FWI 32-73	2012	North Sask R (AB)	7		53.5398	-113.483	13.35	12.93	12.93	44220000	58400000	58370000	5.36633e+07	1498	35823.3	3.58233e+07	0.01	75	7	0.001	1	5.36633e+07	7.72997
FWI 32-74	2012	North Sask R (AB)	7		53.5398	-113.483	13.7	13.78	13.93	34860000	33080000	30000000	3.26467e+07	1500	21764.4	2.17644e+07	0.01	42.9746	4.01096	0.000572995	0.572995	5.69755e+07	7.75587
FWI 32-75	2012	North Sask R (AB)	7		53.5398	-113.483	12.84	12.9	13.41	62250000	59760000	42430000	5.48133e+07	1500	36542.2	3.65422e+07	0.02	29.2227	2.72745	0.000779273	0.779273	7.03391e+07	7.84696
FWI 32-76	2012	North Sask R (AB)	7		53.5398	-113.483	14.14	14.27	13.74	26010000	23800000	34020000	2.79433e+07	1500	18628.9	1.86289e+07	0.02	28.5988	2.66922	0.000762633	0.762633	3.66406e+07	7.56348
FWI 32-77	2012	North Sask R (AB)	7		53.5398	-113.483	13.03	13.54	13.22	54780000	38860000	48340000	4.73267e+07	1500	31551.1	3.15511e+07	0.02	16.0725	1.5001	0.0004286	0.4286	1.10422e+08	8.04139
FWI 32-78	2012	North Sask R (AB)	7		53.5398	-113.483	13.31	13.41	13.29	45370000	42300000	45820000	4.44967e+07	1500	29664.4	2.96644e+07	0.02	19.6485	1.83386	0.000523961	0.523961	8.49236e+07	7.92891
FWI 32-79	2012	North Sask R (AB)	7		53.5398	-113.483	13.88	14.11	13.91	30890000	26560000	30430000	2.92933e+07	1500	19528.9	1.95289e+07	0.02	15.1627	1.41519	0.00040434	0.40434	7.24473e+07	7.85974
FWI 32-80	2012	North Sask R (AB)	7		53.5398	-113.483	13.26	13.23	12.85	46800000	47930000	61930000	52220000	1500	34813.3	3.48133e+07	0.02	26.6101	2.48361	0.000709603	0.709603	7.35905e+07	7.86688
FWI 32-81	2012	North Sask R (AB)	7		53.5398	-113.483	13.38	12.87	13.68	43200000	60920000	35410000	46510000	1500	31006.7	3.10067e+07	0.02	18.5595	1.73222	0.000494919	0.494919	9.39749e+07	7.97313
FWI 32-82	2012	North Sask R (AB)	7		53.5398	-113.483	13.77	13.65	13.56	33230000	36020000	38320000	3.58567e+07	1500	23904.4	2.39044e+07	0.02	20.6058	1.92321	0.000549487	0.549487	6.52548e+07	7.81491
FWI 32-83	2012	North Sask R (AB)	7		53.5398	-113.483	13.16	13.18	13.6	50230000	49430000	37400000	4.56867e+07	1500	30457.8	3.04578e+07	0.01	24.88	2.32214	0.000331734	0.331734	1.37721e+08	8.13988
FWI 32-84	2012	North Sask R (AB)	7		53.5398	-113.483	14.81	14.96	14.56	25840000	23490000	30390000	2.65733e+07	1500	17715.6	1.77156e+07	0.01	34.0519	3.17818	0.000454025	0.454025	5.85283e+07	7.76716
FWI 32-85	2012	North Sask R (AB)	7		53.5398	-113.483	14.2	13.81	13.64	38290000	49300000	54980000	4.75233e+07	1500	31682.2	3.16822e+07	0.01	43.2056	4.03253	0.000576075	0.576075	8.2495e+07	7.91645
FWI 32-86	2012	North Sask R (AB)	7		53.5398	-113.483	14.52	14.47	13.97	31200000	32090000	44350000	35880000	1500	23920	23920000	0.03	46.1853	4.31063	0.00184741	1.84741	1.94217e+07	7.2878
FWI 32-87	2012	North Sask R (AB)	7		53.5398	-113.483	13.99	14.37	14.73	43950000	34350000	27230000	3.51767e+07	1500	23451.1	2.34511e+07	0.02	65.8709	6.14795	0.00175656	1.75656	2.00259e+07	7.30103
FWI 32-88	2012	North Sask R (AB)	7		53.5398	-113.483	14.67	14.71	14.6	28350000	27610000	29630000	28530000	1500	19020	19020000	0.02	33.6245	3.13828	0.000896653	0.896653	3.18183e+07	7.50243
FWI 32-89	2012	North Sask R (AB)	7		53.5398	-113.483	14.33	14.22	14.04	35210000	37880000	42310000	3.84667e+07	1274	30193.6	3.01936e+07	0.02	75	7	0.002	2	1.92333e+07	7.2833
FWI 32-90	2012	North Sask R (AB)	7		53.5398	-113.483	14.97	14.56	14.79	23370000	30370000	26130000	2.66233e+07	1500	17748.9	1.77489e+07	0.02	26.7875	2.50017	0.000714333	0.714333	3.72702e+07	7.57171
FWI 32-91	2012	North Sask R (AB)	7		53.5398	-113.483	14.19	14.29	14.5	38510000	36230000	31600000	3.54467e+07	1500	23631.1	2.36311e+07	0.01	37.3779	3.4886	0.000498372	0.498372	7.11249e+07	7.85187
FWI 32-92	2012	North Sask R (AB)	7		53.5398	-113.483	14.24	14.72	14.6	37400000	27430000	29680000	3.15033e+07	1500	21002.2	2.10022e+07	0.02	17.7401	1.65574	0.000473068	0.473068	6.65936e+07	7.82347
FWI 32-93	2012	North Sask R (AB)	7		53.5398	-113.483	14.12	13.9	14.04	40410000	46320000	42300000	43010000	1500	28673.3	2.86733e+07	0.01	17.2823	1.61301	0.00023043	0.23043	1.86651e+08	8.27184
FWI 32-94	2012	North Sask R (AB)	7		53.5398	-113.483	13.73	13.37	13.36	51880000	65270000	65810000	6.09867e+07	1500	40657.8	4.06578e+07	0.03	16.434	1.53384	0.000657362	0.657362	9.27749e+07	7.96755
FWI 32-95			7		53.5398	-113.483	13.86	13.69	13.77	47550000	53220000	50580000	50450000	1500	33633.3	3.36333e+07	0.03	16.1047	1.50311	0.000644188	0.644188	7.83156e+07	7.89376
FWI 32-96			7		53.5398	-113.483	13.68	13.65	13.59	53620000	54550000	56710000	54960000	1500	36640	36640000	0.02	17.1349	1.59925	0.00045693	0.45693	1.20281e+08	8.07918
FWI 32-97			7		53.5398	-113.483	13.94	14.08	14.5	45190000	41220000	31650000	3.93533e+07	1500	26235.6	2.62356e+07	0.01	69.8804	6.52217	0.000931739	0.931739	4.22364e+07	7.62531
FWI32-505	2012	Nelson R nr Landing R	2	above gap	55.3563	-96.8735	13.91	13.91	14.31	46130000	46020000	35660000	4.26033e+07	1500	28402.2	2.84022e+07	0.03	28.8038	2.68835	0.00115215	1.15215	3.69772e+07	7.5682
FWI32-506	2012	Nelson R nr Landing R	2	rightside gap	55.3615	-96.8666	14.17	13.76	13.81	38930000	50740000	49320000	46330000	1500	30886.7	3.08867e+07	0.01	36.3631	3.39389	0.000484842	0.484842	9.5557e+07	7.98046
FWI32-507	2012	Nelson R nr Landing R	2	across gap	55.3544	-96.8806	14.66	14.64	14.26	28560000	28910000	36930000	3.14667e+07	1500	20977.8	2.09778e+07	0.01	31.1483	2.90717	0.00041531	0.41531	7.57667e+07	7.87967
FWI32-508	2012	Nelson R nr Landing R	2	above gap	55.3563	-96.8735	13.9	13.63	14.35	46330000	55140000	34700000	45390000	1500	30260	30260000	0.01	30.3255	2.83038	0.00040434	0.40434	1.12257e+08	8.04922
FWI32-510	2012	Nelson R nr Landing R	2	across camp	55.3339	-96.8871	13.99	14.41	14.52	43920000	33540000	31130000	3.61967e+07	1500	24131.1	2.41311e+07	0.02	22.8303	2.13082	0.000608807	0.608807	5.94551e+07	7.77452
FWI32-511	2012	Nelson R nr Landing R	2	across camp	55.3339	-96.8871	13.71	13.76	14.23	52470000	50770000	37660000	4.69667e+07	1500	31311.1	3.13111e+07	0.02	26.5223	2.47541	0.000707261	0.707261	6.64064e+07	7.82217
FWI32-512	2012	Nelson R nr Landing R	2	across mud bank island	55.2877	-96.9196	14.55	14.64	14.31	30590000	28800000	35750000	3.17133e+07	1500	21142.2	2.11422e+07	0.02	14.6114	1.36373	0.000389636	0.389636	8.13921e+07	7.91062
FWI32-513	2012	Nelson R nr Landing R	2	mcleods camp lower	55.2833	-96.9248	15.61	15.24	14.84	15410000	19610000	25390000	2.01367e+07	1500	13424.4	1.34244e+07	0.02	18.8203	1.75656	0.000501874	0.501874	4.0123e+07	7.60314
FWI32-514	2012	Nelson R nr Landing R	2	old tower	55.2349	-97.0728	14.87	14.74	14.56	12780000	13840000	15590000	14070000	1500	9380	9380000	0.01	32.9355	3.07398	0.000439139	0.439139	3.20399e+07	7.50515
FWI32-515	2012	Nelson R nr Landing R	2	old tower	55.2349	-97.0728	17.04	16.8	17.93	3190000	3724000	1814000	2.90933e+06	1500	1939.56	1.93956e+06	0.01	30.2115	2.81974	0.00040282	0.40282	7.22242e+06	6.85854
FWI32-516	2012	Nelson R nr Landing R	2	old tower	55.2349	-97.0728	15.2	14.94	14.96	10330000	12240000	12030000	1.15333e+07	1500	7688.89	7.68889e+06	0.02	18.8644	1.76068	0.000503052	0.503052	2.29267e+07	7.35984
FWI32-517	2012	Nelson R nr Landing R	2	old tower (B)	55.2334	-97.0874	15.33	14.86	15.08	9513000	12870000	11190000	11191000	1500	7460.67	7.46067e+06	0.02	24.9573	2.32935	0.000665528	0.665528	1.68152e+07	7.22531
FWI32-518	2012	Nelson R nr Landing R	2	old tower (B)	55.2334	-97.0874	15.52	15.52	15.45	8432000	8434000	8800000	8.55533e+06	1500	5703.56	5.70356e+06	0.02	29.545	2.75754	0.000787868	0.787868	1.08588e+07	7.03743
FWI32-519	2012	Nelson R nr Landing R	2	old tower (B)	55.2334	-97.0874	14.97	15.07	15.28	11990000	11260000	9826000	1.10253e+07	1500	7350.22	7.35022e+06	0.02	19.8917	1.85656	0.000530446	0.530446	2.0785e+07	7.31806
FWI32-520	2012	Nelson R nr Landing R	2	old tower (B)	55.2334	-97.0874	17.29	16.22	16.93	2720000	5384000	3437000	3847000	1500	2564.67	2.56467e+06	0.01	36.037	3.36345	0.000480493	0.480493	8.00636e+06	6.90363
FWI32-521	2012	Nelson R nr Landing R	2	across gap creek	55.3457	-96.8856	14.25	14.75	14.73	18990000	13790000	14010000	1.55967e+07	1500	10397.8	1.03978e+07	0.02	19.4112	1.81171	0.000517633	0.517633	3.01308e+07	7.47857
FWI32-522	2012	Nelson R nr Landing R	2	across camp	55.3339	-96.8871	16.11	16.28	15.64	5793000	5181000	7798000	6.25733e+06	1500	4171.56	4.17156e+06	0.01	32.801	3.06143	0.000437347	0.437347	1.43075e+07	7.15534
FWI32-524	2012	Nelson R nr Landing R	2	old tower (B)	55.2334	-97.0874	15.29	15	15.15	9778000	11730000	10710000	1.07393e+07	1500	7159.56	7.15956e+06	0.01	31.5147	2.94137	0.000420196	0.420196	2.55579e+07	7.40824
FWI32-525	2012	Nelson R nr Landing R	2	across gap creek	55.3457	-96.8856	15.43	15.17	15.35	8949000	10520000	9409000	9626000	1500	6417.33	6.41733e+06	0.01	26.5223	2.47541	0.00035363	0.35363	2.72205e+07	7.43457
FWI32-562	2012	Nelson R nr Landing R	2	across gap creek	55.3457	-96.8856	14.27	14.48	14.42	18800000	16370000	17040000	1.74033e+07	1500	11602.2	1.16022e+07	0.02	21.43	2.00013	0.000571467	0.571467	3.04538e+07	7.4843
FWI32-568	2012	Nelson R nr Landing R	2	old tower	55.2349	-97.0728	14.49	14.34	14.45	16300000	17900000	16730000	1.69767e+07	1500	11317.8	1.13178e+07	0.02	75	7	0.002	2	8.48833e+06	6.92891
FWI32-586	2012	Nelson R nr Landing R	2	gap creek (B)	55.3521	-96.875	14.13	13.77	14.3	20440000	25820000	18330000	21530000	1500	14353.3	1.43533e+07	0.02	21.8971	2.04373	0.000583924	0.583924	3.68713e+07	7.56703
FWI32-587	2012	Nelson R nr Landing R	2	across devils brook	55.2501	-96.9999	14.37	14.21	14.35	17530000	19490000	17760000	18260000	1500	12173.3	1.21733e+07	0.02	38.6358	3.60601	0.00103029	1.03029	1.77232e+07	7.24797
FWI32-588	2012	Nelson R nr Landing R	2	old tower	55.2349	-97.0728	16.25	16.15	15.97	5307000	5625000	6319000	5.75033e+06	1500	3833.56	3.83356e+06	0.01	31.6388	2.95295	0.00042185	0.42185	1.36312e+07	7.13354
FWI32-589	2012	Nelson R nr Landing R	2	old tower	55.2349	-97.0728	15.42	15.16	15.29	9019000	10620000	9795000	9.81133e+06	1500	6540.89	6.54089e+06	0.02	17.3195	1.61649	0.000461853	0.461853	2.12434e+07	7.32634
FWI32-590	2012	Nelson R nr Landing R	2	old tower (B)	55.2334	-97.0874	14.43	14.65	14.31	16950000	14680000	18230000	16620000	1500	11080	11080000	0.01	25.1133	2.34391	0.000334844	0.334844	4.96351e+07	7.69548
FWI32-591	2012	Nelson R nr Landing R	2	gap creek (B)	55.3521	-96.875	14.11	13.97	14.16	20820000	22760000	20090000	2.12233e+07	1500	14148.9	1.41489e+07	0.01	32.5354	3.03664	0.000433806	0.433806	4.89236e+07	7.68931
FWI32-592	2012	Nelson R nr Landing R	2	rightside gap	55.3615	-96.8666	13.64	14.06	13.55	28060000	21460000	29770000	26430000	1500	17620	17620000	0.02	28.3966	2.65035	0.000757244	0.757244	3.49029e+07	7.54282
FWI32-593	2012	Nelson R nr Landing R	2	rightside gap	55.3615	-96.8666	13.29	13.62	13.18	35110000	28360000	37540000	33670000	1500	22446.7	2.24467e+07	0.01	25.192	2.35125	0.000335893	0.335893	1.0024e+08	8
FWI32-594	2012	Nelson R nr Landing R	2	downstream hunting river (A)	55.5291	-96.7564	15.05	14.86	14.98	17390000	19540000	18110000	1.83467e+07	1500	12231.1	1.22311e+07	0.02	26.6985	2.49186	0.00071196	0.71196	2.57692e+07	7.41162
FWI32-595	2012	Nelson R nr Landing R	2	downstream hunting river (A)	55.5291	-96.7564	16.03	15.56	15.33	9270000	12520000	14470000	1.20867e+07	1500	8057.78	8.05778e+06	0.02	24.5008	2.28674	0.000653354	0.653354	1.84994e+07	7.26717
FWI32-596	2012	Nelson R nr Landing R	2	across camp	55.3339	-96.8871	15.64	15.36	15.21	11880000	14250000	15690000	13940000	1500	9293.33	9.29333e+06	0.01	27.4275	2.5599	0.0003657	0.3657	3.81187e+07	7.58092
FWI32-597	2012	Nelson R nr Landing R	2	across gap creek	55.3457	-96.8856	15.72	15.07	15.17	11350000	17120000	16020000	14830000	1500	9886.67	9.88667e+06	0.01	27.3342	2.55119	0.000364456	0.364456	4.06908e+07	7.60959
FWI32-598	2012	Nelson R nr Landing R	2	old tower	55.2349	-97.0728	15.38	15.1	15.04	14080000	16810000	17420000	1.61033e+07	1500	10735.6	1.07356e+07	0.01	25.192	2.35125	0.000335893	0.335893	4.79418e+07	7.68034
FWI32-599	2012	Nelson R nr Landing R	2	old tower	55.2349	-97.0728	17.68	16.97	17.32	3251000	5126000	4096000	4.15767e+06	1500	2771.78	2.77178e+06	0.02	28.5988	2.66922	0.000762633	0.762633	5.45172e+06	6.7364
FWI32-600	2012	Nelson R nr Landing R	2	old tower	55.2349	-97.0728	14.99	14.58	14.39	18000000	23440000	26420000	22620000	1500	15080	15080000	0.01	30.6727	2.86279	0.000408969	0.408969	5.53098e+07	7.74273
32-605	2012	Nelson River	1	Gull Lake	56.3188	-95.3611	14.57	14.89	14.64	23490000	19160000	22460000	2.17033e+07	1500	14468.9	1.44689e+07	0.02	59.5278	5.55593	0.00158741	1.58741	1.36722e+07	7.13672
32-604	2012	Nelson River	1	Gull Lake	56.3014	-95.7261	14.61	14.72	14.9	22950000	21340000	19060000	2.11167e+07	1500	14077.8	1.40778e+07	0.02	28.2967	2.64102	0.000754577	0.754577	2.79848e+07	7.44716
32-602	2012	Nelson River	1	Gull Lake	56.3571	-95.3111	14.91	15.25	15.33	19010000	15270000	14470000	16250000	1500	10833.3	1.08333e+07	0.01	45.6605	4.26165	0.000608807	0.608807	2.66916e+07	7.42651
32-691	2012	Nelson River	1	Stephens Lake	56.3459	-95.1735	14.72	14.82	14.84	21380000	20020000	19820000	2.04067e+07	1500	13604.4	1.36044e+07	0.01	49.3021	4.60153	0.000657362	0.657362	3.10433e+07	7.49136
32-696	2012	Nelson River	1	Stephens Lake	56.3559	-95.1214	15.89	16.15	15.71	10180000	8604000	11360000	10048000	1500	6698.67	6.69867e+06	0.02	58.2337	5.43514	0.0015529	1.5529	6.47048e+06	6.8109
32-697	2012	Nelson River	1	Stephens Lake	56.3559	-95.1214	15.38	15.78	15.7	14030000	10880000	11460000	1.21233e+07	1500	8082.22	8.08222e+06	0.01	58.2337	5.43514	0.000776449	0.776449	1.56138e+07	7.19313
32-690	2012	Nelson River	1	Stephens Lake	56.3559	-95.1214	14.74	14.97	14.87	21150000	18300000	19470000	19640000	1500	13093.3	1.30933e+07	0.01	51.8468	4.83903	0.00069129	0.69129	2.84106e+07	7.45332
32-693	2012	Nelson River	1	Stephens Lake	56.3564	-95.1241	16.7	16.79	16.68	6060000	5734000	6170000	5988000	1554	3853.28	3.85328e+06	0.01	75	7	0.001	1	5988000	6.77743
32-901	2012	Winnipeg R	5	Pointe du Bois	50.3001	-95.5514	14.9	15.13	14.95	19110000	16450000	18450000	1.80033e+07	1500	12002.2	1.20022e+07	0.02	21.957	2.04932	0.000585519	0.585519	3.07476e+07	7.48714
32-903	2012	Winnipeg R	5	Pointe du Bois	50.3001	-95.5514	14.82	14.64	14.64	20120000	22430000	22450000	2.16667e+07	1500	14444.4	1.44444e+07	0.02	20.2424	1.88929	0.000539798	0.539798	4.01384e+07	7.60314
32-905	2012	Winnipeg R	5	Pointe du Bois	50.3001	-95.5514	14.71	14.68	14.65	21570000	21910000	22320000	2.19333e+07	1500	14622.2	1.46222e+07	0.01	23.4293	2.18673	0.000312391	0.312391	7.02112e+07	7.84634
32-906	2012	Winnipeg R	5	Pointe du Bois	50.3001	-95.5514	14.6	14.51	14.82	23100000	24400000	20070000	2.25233e+07	1500	15015.6	1.50156e+07	0.02	37.2049	3.47245	0.00099213	0.99213	2.2702e+07	7.35603
32-908	2012	Winnipeg R	5	Pointe du Bois	50.3001	-95.5514	14.28	14.37	14.42	28240000	26740000	25840000	26940000	1500	17960	17960000	0.02	22.5737	2.10688	0.000601966	0.601966	4.47533e+07	7.65128
32-910	2012	Winnipeg R	5	Pointe du Bois	50.3001	-95.5514	14.81	14.82	14.82	20240000	20010000	20130000	2.01267e+07	1500	13417.8	1.34178e+07	0.02	31.028	2.89595	0.000827413	0.827413	2.43248e+07	7.38561
32-912	2012	Winnipeg R	5	Pointe du Bois	50.3001	-95.5514	15.13	15.57	15.31	16490000	12430000	14700000	14540000	1500	9693.33	9.69333e+06	0.03	21.0373	1.96348	0.000841492	0.841492	1.72788e+07	7.23805
32-913	2012	Winnipeg R	5	Pointe du Bois	50.3001	-95.5514	14.25	13.96	14.05	17790000	21320000	20180000	1.97633e+07	1500	13175.6	1.31756e+07	0.02	23.1592	2.16153	0.000617579	0.617579	3.20013e+07	7.50515
32-914	2012	Winnipeg R	5	Pointe du Bois	50.3001	-95.5514	14.18	13.71	13.88	18620000	24900000	22360000	21960000	1500	14640	14640000	0.02	31.2695	2.91848	0.000833852	0.833852	2.63356e+07	7.41996
32-916	2012	Winnipeg R	5	Pointe du Bois	50.3001	-95.5514	15.03	14.52	14.46	11020000	15030000	15620000	13890000	1500	9260	9260000	0.02	21.6028	2.01626	0.000576075	0.576075	2.41114e+07	7.38202
32-919	2012	Winnipeg R	5	Pointe du Bois	50.3001	-95.5514	14.99	14.48	14.15	11280000	15460000	18900000	1.52133e+07	1500	10142.2	1.01422e+07	0.02	20.6587	1.92815	0.0005509	0.5509	2.76154e+07	7.44091
32-920	2012	Winnipeg R	5	Pointe du Bois	50.3001	-95.5514	14.5	13.8	14.19	15230000	23520000	18440000	1.90633e+07	1500	12708.9	1.27089e+07	0.02	30.5561	2.8519	0.000814829	0.814829	2.33955e+07	7.36922
32-922	2012	Winnipeg R	5	Pointe du Bois	50.3001	-95.5514	14.02	14.06	13.94	20510000	20010000	21510000	2.06767e+07	1500	13784.4	1.37844e+07	0.01	27.3342	2.55119	0.000364456	0.364456	5.6733e+07	7.75358
32-923	2012	Winnipeg R	5	Pointe du Bois	50.3001	-95.5514	14.62	14.47	14.46	14120000	15580000	15600000	15100000	1500	10066.7	1.00667e+07	0.01	33.6245	3.13828	0.000448326	0.448326	3.36808e+07	7.52763
32-924	2012	Winnipeg R	5	Pointe du Bois	50.3001	-95.5514	14.52	14.4	14.26	15050000	16170000	17660000	1.62933e+07	1500	10862.2	1.08622e+07	0.01	33.3454	3.11224	0.000444606	0.444606	3.66467e+07	7.56348
32-925	2012	Winnipeg R	5	Pointe du Bois	50.3001	-95.5514	14.07	14.02	14.13	19900000	20450000	19160000	1.98367e+07	1500	13224.4	1.32244e+07	0.01	27.5214	2.56866	0.000366952	0.366952	5.40579e+07	7.7332
32-926	2012	Winnipeg R	5	Pointe du Bois	50.3001	-95.5514	14.68	14.82	14.66	13630000	12550000	13800000	1.33267e+07	1500	8884.44	8.88444e+06	0.02	23.4978	2.19313	0.000626608	0.626608	2.12679e+07	7.32838
32-928	2012	Winnipeg R	5	Pointe du Bois	50.3001	-95.5514	14.19	14.15	13.9	18490000	18980000	22100000	1.98567e+07	1500	13237.8	1.32378e+07	0.02	35.7167	3.33356	0.000952444	0.952444	2.08481e+07	7.31806
32-930	2012	Winnipeg R	5	Pointe du Bois	50.3001	-95.5514	14.1	14.27	14.1	19570000	17600000	19520000	1.88967e+07	1500	12597.8	1.25978e+07	0.01	56.9947	5.3195	0.000759929	0.759929	2.48664e+07	7.3962
32-931	2012	Winnipeg R	5	Pointe du Bois	50.3001	-95.5514	15.04	15.16	14.65	10930000	10140000	13870000	1.16467e+07	1500	7764.44	7.76444e+06	0.02	24.2056	2.25919	0.000645482	0.645482	1.80434e+07	7.25527
32-932	2012	Winnipeg R	5	Pointe du Bois	50.3001	-95.5514	14.15	14.19	14.32	18920000	18420000	17060000	1.81333e+07	1500	12088.9	1.20889e+07	0.01	35.2467	3.28969	0.000469956	0.469956	3.85852e+07	7.58659
32-933	2012	Winnipeg R	5	Pointe du Bois	50.3001	-95.5514	14.9	15.1	14.99	11920000	10540000	11260000	11240000	1500	7493.33	7.49333e+06	0.02	29.0117	2.70776	0.000773646	0.773646	1.45286e+07	7.16137
32-935	2012	Winnipeg R	5	Pointe du Bois	50.3001	-95.5514	14.53	14.03	15.02	14990000	20330000	11060000	15460000	1500	10306.7	1.03067e+07	0.02	22.5105	2.10098	0.00060028	0.60028	2.57546e+07	7.41162
32-936	2012	Winnipeg R	5	Pointe du Bois	50.3001	-95.5514	14.2	14.13	14	18340000	19190000	20730000	19420000	1500	12946.7	1.29467e+07	0.02	43.9139	4.09863	0.00117104	1.17104	1.65836e+07	7.22011
32-937	2012	Winnipeg R	5	Pointe du Bois	50.3001	-95.5514	14.31	14.38	14.19	17170000	16380000	18430000	1.73267e+07	1500	11551.1	1.15511e+07	0.02	57.4018	5.3575	0.00153071	1.53071	1.13193e+07	7.05308
32-940	2012	Winnipeg R	5	Pointe du Bois	50.3001	-95.5514	13.23	13.76	13.71	33410000	24130000	24760000	2.74333e+07	1500	18288.9	1.82889e+07	0.02	51.1863	4.77739	0.00136497	1.36497	2.00981e+07	7.3032
32-941	2012	Winnipeg R	5	Pointe du Bois	50.3001	-95.5514	13.87	13.87	14.2	22440000	22520000	18320000	2.10933e+07	1500	14062.2	1.40622e+07	0.02	36.1993	3.3786	0.000965315	0.965315	2.18512e+07	7.34044
32-942	2012	Winnipeg R	5	Pointe du Bois	50.3001	-95.5514	14.73	14.72	14.5	13230000	13300000	15270000	1.39333e+07	1500	9288.89	9.28889e+06	0.01	39.3934	3.67672	0.000525245	0.525245	2.65273e+07	7.42325
32-943	2012	Winnipeg R	5	Pointe du Bois	50.3001	-95.5514	15.03	14.87	14.42	10960000	12150000	16010000	13040000	1500	8693.33	8.69333e+06	0.02	16.8122	1.56914	0.000448326	0.448326	2.9086e+07	7.46389
32-944	2012	Winnipeg R	5	Pointe du Bois	50.3001	-95.5514	14.11	13.12	13.6	25320000	47110000	34860000	3.57633e+07	1500	23842.2	2.38422e+07	0.01	38.8225	3.62343	0.000517633	0.517633	6.90902e+07	7.83948
32-945	2012	Winnipeg R	5	Pointe du Bois	50.3001	-95.5514	14.37	13.59	13.57	21480000	35130000	35490000	30700000	1500	20466.7	2.04667e+07	0.02	28.0988	2.62255	0.000749301	0.749301	4.09715e+07	7.61278
32-946	2012	Winnipeg R	5	Pointe du Bois	50.3001	-95.5514	14.91	14.75	14.56	15370000	16940000	19040000	1.71167e+07	1500	11411.1	1.14111e+07	0.01	31.8899	2.97639	0.000425198	0.425198	4.02557e+07	7.60531
32-947	2012	Winnipeg R	5	Pointe du Bois	50.3001	-95.5514	14.73	14.76	14.27	17170000	16870000	22830000	1.89567e+07	1500	12637.8	1.26378e+07	0.01	34.9402	3.26109	0.00046587	0.46587	4.06909e+07	7.60959
32-948	2012	Winnipeg R	5	Pointe du Bois	50.3001	-95.5514	14.33	13.67	13.58	22090000	33270000	35400000	3.02533e+07	1500	20168.9	2.01689e+07	0.01	30.2115	2.81974	0.00040282	0.40282	7.51039e+07	7.87564
32-949	2012	Winnipeg R	5	Pointe du Bois	50.3001	-95.5514	13.96	14.29	14.48	27790000	22640000	20100000	23510000	1500	15673.3	1.56733e+07	0.02	37.0334	3.45645	0.000987558	0.987558	2.38062e+07	7.37658
32-950	2012	Winnipeg R	5	Pointe du Bois	50.3001	-95.5514	14.7	14.88	14.45	17450000	15660000	20490000	1.78667e+07	1500	11911.1	1.19111e+07	0.02	26.0917	2.43523	0.000695779	0.695779	2.56786e+07	7.40993
32-951	2012	Winnipeg R	5	Pointe du Bois	50.3001	-95.5514	14.38	14.44	14.67	21340000	20520000	17860000	1.99067e+07	1500	13271.1	1.32711e+07	0.01	28.0988	2.62255	0.00037465	0.37465	5.3134e+07	7.72509
32-952	2012	Winnipeg R	5	Pointe du Bois	50.3001	-95.5514	14.44	14.44	14.23	20590000	20580000	23520000	2.15633e+07	1500	14375.6	1.43756e+07	0.01	27.3342	2.55119	0.000364456	0.364456	5.91658e+07	7.77232
32-953	2012	Winnipeg R	5	Pointe du Bois	50.3001	-95.5514	14.4	13.99	14.14	21160000	27260000	24800000	2.44067e+07	1500	16271.1	1.62711e+07	0.01	36.6952	3.42489	0.000489269	0.489269	4.98839e+07	7.6981
32-954	2012	Winnipeg R	5	Pointe du Bois	50.3001	-95.5514	14.19	14.05	14.09	24040000	26210000	25570000	2.52733e+07	1500	16848.9	1.68489e+07	0.01	33.4844	3.12521	0.000446458	0.446458	5.66085e+07	7.75282
32-955	2012	Winnipeg R	5	Pointe du Bois	50.3001	-95.5514	13.79	13.9	14.1	31010000	28790000	25520000	28440000	1500	18960	18960000	0.02	23.3612	2.18038	0.000622965	0.622965	4.56526e+07	7.65992
32-956	2012	Winnipeg R	5	Pointe du Bois	50.3001	-95.5514	13.59	13.61	13.56	35050000	34700000	35820000	35190000	1500	23460	23460000	0.01	27.9036	2.60434	0.000372049	0.372049	9.45844e+07	7.97589
32-957	2012	Winnipeg R	5	Pointe du Bois	50.3001	-95.5514	14.59	14.42	14.49	18740000	20860000	19900000	1.98333e+07	1500	13222.2	1.32222e+07	0.03	23.7058	2.21254	0.00094823	0.94823	2.09162e+07	7.32015
32-958	2012	Winnipeg R	5	Pointe du Bois	50.3001	-95.5514	14.65	14.39	14.48	17980000	21190000	20090000	1.97533e+07	1500	13168.9	1.31689e+07	0.01	31.7638	2.96462	0.000423518	0.423518	4.66411e+07	7.66839
32-959	2012	Winnipeg R	5	Pointe du Bois	50.3001	-95.5514	15.79	15.42	14.76	8809000	11110000	16840000	12253000	1500	8168.67	8.16867e+06	0.02	16.2677	1.51832	0.000433806	0.433806	2.82454e+07	7.45025
32-960	2012	Winnipeg R	5	Pointe du Bois	50.3001	-95.5514	14.77	14.89	15.09	16720000	15530000	13690000	1.53133e+07	1500	10208.9	1.02089e+07	0.01	33.071	3.08663	0.000440947	0.440947	3.47283e+07	7.54033
FWI39-1	2013	Nelson R. nr Landing R.	2	across gap creek	55.3457	-96.8856	13.18	13.74	13.63	45230000	31990000	34260000	37160000	1500	24773.3	2.47733e+07	0.01	33.4844	3.12521	0.000446458	0.446458	8.32329e+07	7.92012
FWI39-3	2013	Nelson R. nr Landing R.	2	above gap (B)	55.3563	-96.8735	16.01	15.93	15.91	7684000	8072000	8177000	7.97767e+06	129.5	61603.6	6.16036e+07	0.03	75	7	0.003	3	2.65922e+06	6.42488
FWI39-4	2013	Nelson R. nr Landing R.	2	across hunting river	55.4893	-96.7608	13.36	13.74	14.17	40550000	31860000	24430000	32280000	1500	21520	21520000	0.01	29.986	2.79869	0.000399813	0.399813	8.07377e+07	7.90687
FWI39-5	2013	Nelson R. nr Landing R.	2	gap creek (A)	55.3505	-96.8743	14.32	14.37	14.53	22210000	21510000	19470000	2.10633e+07	1500	14042.2	1.40422e+07	0.02	26.8771	2.50853	0.000716722	0.716722	2.93884e+07	7.46835
FWI39-6	2013	Nelson R. nr Landing R.	2	gap creek (A)	55.3505	-96.8743	13.94	14.09	14.28	28190000	25680000	22740000	2.55367e+07	1500	17024.4	1.70244e+07	0.01	34.1968	3.1917	0.000455957	0.455957	5.60067e+07	7.74819
FWI39-7	2013	Nelson R. nr Landing R.	2	gap creek (A)	55.3505	-96.8743	14.58	14.32	14.47	25380000	30460000	27330000	2.77233e+07	1500	18482.2	1.84822e+07	0.02	47.8348	4.46458	0.0012756	1.2756	2.17336e+07	7.33646
FWI39-8	2013	Nelson R. nr Landing R.	2	downstream	55.4069	-96.8072	15.04	14.23	14.5	18590000	32230000	26790000	25870000	1500	17246.7	1.72467e+07	0.01	46.4523	4.33555	0.000619364	0.619364	4.17686e+07	7.62118
FWI39-9	2013	Nelson R. nr Landing R.	2	downstream	55.4069	-96.8072	16.18	15.83	15.95	8547000	10830000	9966000	9781000	1500	6520.67	6.52067e+06	0.005	64.8085	6.04879	0.000432056	0.432056	2.26382e+07	7.35411
FWI39-11	2013	Nelson R. nr Landing R.	2	gap creek (B)	55.3521	-96.875	17.55	17.28	17.38	3349000	4024000	3759000	3.71067e+06	1500	2473.78	2.47378e+06	0.01	64.8085	6.04879	0.000864113	0.864113	4.29419e+06	6.63246
FWI39-12	2013	Nelson R. nr Landing R.	2	gap creek (B)	55.3521	-96.875	14.9	14.44	14.24	20420000	27920000	32130000	2.68233e+07	1500	17882.2	1.78822e+07	0.01	41.8555	3.90651	0.000558073	0.558073	4.80642e+07	7.68215
FWI39-13	2013	Nelson R. nr Landing R.	2	gap creek (B)	55.3521	-96.875	14.83	14.79	14.69	21460000	22060000	23550000	2.23567e+07	1500	14904.4	1.49044e+07	0.01	25.6749	2.39633	0.000342332	0.342332	6.53069e+07	7.81491
FWI39-16	2013	Nelson R. nr Landing R.	2	gap creek	55.3457	-96.8856	15.06	15.16	14.5	18280000	17160000	26800000	2.07467e+07	1500	13831.1	1.38311e+07	0.02	23.1592	2.16153	0.000617579	0.617579	3.35935e+07	7.52634
FWI39-19	2013	Nelson R. nr Landing R.	2	above gap (B)	55.3563	-96.8735	14.94	14.93	14.55	19840000	20070000	25910000	21940000	1500	14626.7	1.46267e+07	0.03	20.8734	1.94818	0.000834935	0.834935	2.62775e+07	7.41996
FWI39-20	2013	Nelson R. nr Landing R.	2	downstream	55.4069	-96.8072	14.46	14.4	14.72	27600000	28690000	23130000	2.64733e+07	1500	17648.9	1.76489e+07	0.02	55.4224	5.17276	0.00147793	1.47793	1.79124e+07	7.25285
FWI39-23	2013	Nelson R. nr Landing R.	2	across mud bank	55.2929	-96.9175	15.6	15.44	15.53	12690000	14090000	13240000	13340000	1500	8893.33	8.89333e+06	0.01	45.4025	4.23757	0.000605367	0.605367	2.20362e+07	7.34242
FWI39-24	2013	Nelson R. nr Landing R.	2	across mud bank	55.2929	-96.9175	14.53	14.5	14.43	26240000	26870000	28130000	27080000	1500	18053.3	1.80533e+07	0.01	27.0581	2.52542	0.000360774	0.360774	7.50608e+07	7.87564
FWI39-25	2013	Nelson R. nr Landing R.	2	mcleods camp lower	55.2833	-96.9248	14.67	14.89	15.24	23910000	20590000	16170000	2.02233e+07	1500	13482.2	1.34822e+07	0.01	37.7289	3.52136	0.000503052	0.503052	4.02013e+07	7.60423
FWI39-33	2013	Nelson R. nr Landing R.	2	across mud bank	55.2929	-96.9175	14.02	13.83	14.19	37190000	42580000	33200000	3.76567e+07	1500	25104.4	2.51044e+07	0.01	37.9068	3.53797	0.000505425	0.505425	7.4505e+07	7.87216
FWI39-34	2013	Nelson R. nr Landing R.	2	across mud bank	55.2929	-96.9175	14.36	14.34	14.65	29540000	29890000	24160000	2.78633e+07	1500	18575.6	1.85756e+07	0.01	34.789	3.24697	0.000463853	0.463853	6.00693e+07	7.77887
FWI39-35	2013	Nelson R. nr Landing R.	2	mud bank	55.3017	-96.9211	15.42	15.4	15.59	14290000	14510000	12790000	1.38633e+07	1500	9242.22	9.24222e+06	0.01	31.7638	2.96462	0.000423518	0.423518	3.27338e+07	7.51455
FWI39-37	2013	Nelson R. nr Landing R.	2	across mud bank island	55.2877	-96.9196	15.05	14.8	15.04	18410000	21810000	18610000	19610000	1500	13073.3	1.30733e+07	0.01	45.4025	4.23757	0.000605367	0.605367	3.23936e+07	7.51054
FWI39-39	2013	Nelson R. nr Landing R.	2	across gap creek	55.3457	-96.8856	14.54	14.64	14.5	26110000	24400000	26800000	25770000	1500	17180	17180000	0.02	29.3294	2.73741	0.000782117	0.782117	3.2949e+07	7.5172
FWI39-40	2013	Nelson R. nr Landing R.	2	across camp upstream	55.2349	-97.0728	15.81	16.33	15.82	11000000	7673000	10930000	9.86767e+06	1500	6578.44	6.57844e+06	0.02	32.145	3.0002	0.0008572	0.8572	1.15115e+07	7.0607
FWI39-41	2013	Nelson R. nr Landing R.	2	across camp upstream	55.2349	-97.0728	15.16	14.91	14.88	17090000	20300000	20710000	1.93667e+07	1500	12911.1	1.29111e+07	0.02	24.5008	2.28674	0.000653354	0.653354	2.96419e+07	7.47129
FWI39-42	2013	Nelson R. nr Landing R.	2	across camp upstream	55.2349	-97.0728	16.04	16.62	15.95	9366000	6322000	9950000	8546000	1500	5697.33	5.69733e+06	0.01	51.5144	4.80801	0.000686859	0.686859	1.24421e+07	7.09342
FWI39-43	2013	Nelson R. nr Landing R.	2	across mud bank	55.2929	-96.9175	16.73	16.53	16.59	5836000	6693000	6432000	6.32033e+06	1500	4213.56	4.21356e+06	0.01	55.0428	5.13733	0.000733904	0.733904	8.61193e+06	6.935
FWI39-44	2013	Nelson R. nr Landing R.	2	across camp upstream	55.2349	-97.0728	14.51	14.78	14.45	26630000	22220000	27760000	2.55367e+07	1500	17024.4	1.70244e+07	0.01	36.8635	3.4406	0.000491514	0.491514	5.19551e+07	7.716
FWI39-45	2013	Nelson R. nr Landing R.	2	across camp upstream	55.2349	-97.0728	15.09	14.93	15.17	14090000	15630000	13410000	1.43767e+07	1500	9584.44	9.58444e+06	0.01	43.9139	4.09863	0.000585519	0.585519	2.45537e+07	7.39093
FWI39-46	2013	Nelson R. nr Landing R.	2	across mud bank	55.2929	-96.9175	14.49	14.25	14.15	20720000	24250000	25830000	23600000	1500	15733.3	1.57333e+07	0.01	54.6684	5.10238	0.000728912	0.728912	3.2377e+07	7.51054
FWI39-47	2013	Nelson R. nr Landing R.	2	mud bank	55.3017	-96.9211	15.66	14.85	15.03	9740000	16440000	14630000	1.36033e+07	1500	9068.89	9.06889e+06	0.01	37.9068	3.53797	0.000505425	0.505425	2.69147e+07	7.42975
FWI39-48	2013	Nelson R. nr Landing R.	2	mud bank	55.3017	-96.9211	14.91	14.49	14.42	15810000	20680000	21620000	19370000	1500	12913.3	1.29133e+07	0.02	63.7798	5.95278	0.00170079	1.70079	1.13888e+07	7.05691
FWI39-49	2013	Nelson R. nr Landing R.	2	across mud bank island	55.2877	-96.9196	14.2	13.85	14.04	24950000	31230000	27600000	2.79267e+07	1500	18617.8	1.86178e+07	0.01	31.1483	2.90717	0.00041531	0.41531	6.72429e+07	7.82737
FWI39-50	2013	Nelson R. nr Landing R.	2	across mud bank island	55.2877	-96.9196	14.57	14.49	14.16	19640000	20690000	25620000	2.19833e+07	1500	14655.6	1.46556e+07	0.01	51.1863	4.77739	0.000682484	0.682484	3.22108e+07	7.50786
FWI39-51	2013	Nelson R. nr Landing R.	2	downstream	55.4069	-96.8072	13.91	14.35	14.44	30180000	22620000	21340000	2.47133e+07	1500	16475.6	1.64756e+07	0.02	20.6058	1.92321	0.000549487	0.549487	4.49753e+07	7.65321
FWI39-52	2013	Nelson R. nr Landing R.	2	across cauchon	55.4311	-96.7977	14.07	14.1	14.16	27190000	26690000	25600000	2.64933e+07	1500	17662.2	1.76622e+07	0.02	36.037	3.36345	0.000960987	0.960987	2.75689e+07	7.44091
FWI39-53	2013	Nelson R. nr Landing R.	2	across cauchon	55.4311	-96.7977	15.31	15.45	15.44	12220000	11180000	11240000	1.15467e+07	1162	9936.89	9.93689e+06	0.01	75	7	0.001	1	1.15467e+07	7.0607
FWI39-54	2013	Nelson R. nr Landing R.	2	gap creek (A)	55.3505	-96.8743	13.77	13.79	13.59	33040000	32610000	37070000	34240000	1500	22826.7	2.28267e+07	0.02	28.1974	2.63175	0.00075193	0.75193	4.55362e+07	7.65801
FWI39-55	2013	Nelson R. nr Landing R.	2	gap creek (A)	55.3505	-96.8743	13.84	13.65	13.68	31410000	35640000	34890000	33980000	1500	22653.3	2.26533e+07	0.01	52.5245	4.90229	0.000700327	0.700327	4.85202e+07	7.68574
FWI39-56	2013	Nelson R. nr Landing R.	2	gap creek (A)	55.3505	-96.8743	14.05	14.49	13.92	27530000	20690000	29910000	2.60433e+07	1500	17362.2	1.73622e+07	0.02	43.6753	4.07636	0.00116467	1.16467	2.23611e+07	7.35025
FWI39-57	2013	Nelson R. nr Landing R.	2	gap creek (A)	55.3505	-96.8743	13.55	13.81	13.78	37920000	32100000	32750000	3.42567e+07	1500	22837.8	2.28378e+07	0.01	56.9947	5.3195	0.000759929	0.759929	4.50788e+07	7.65418
FWI39-58	2013	Nelson R. nr Landing R.	2	gap creek (A)	55.3505	-96.8743	14.5	14.7	14.45	20610000	18160000	21250000	2.00067e+07	1500	13337.8	1.33378e+07	0.02	24.1329	2.2524	0.000643544	0.643544	3.10883e+07	7.49276
FWI39-59	2013	Nelson R. nr Landing R.	2	gap creek (A)	55.3505	-96.8743	14.8	15	14.85	16950000	14930000	16440000	1.61067e+07	1500	10737.8	1.07378e+07	0.02	13.8556	1.29319	0.000369483	0.369483	4.35925e+07	7.63949
FWI39-60	2013	Nelson R. nr Landing R.	2	gap creek (B)	55.3521	-96.875	14.67	14.85	14.64	18410000	16480000	18860000	1.79167e+07	1500	11944.4	1.19444e+07	0.01	26.0917	2.43523	0.00034789	0.34789	5.1501e+07	7.71181
FWI39-61	2013	Nelson R. nr Landing R.	2	gap creek (B)	55.3521	-96.875	14.64	14.58	14.71	18840000	19610000	17980000	18810000	1500	12540	12540000	0.02	31.5147	2.94137	0.000840392	0.840392	2.23824e+07	7.35025
FWI39-62	2013	Nelson R. nr Landing R.	2	gap creek (B)	55.3521	-96.875	14.34	14.42	13.98	22800000	21620000	28760000	2.43933e+07	1500	16262.2	1.62622e+07	0.02	31.7638	2.96462	0.000847036	0.847036	2.87985e+07	7.45939
FWI39-63	2013	Nelson R. nr Landing R.	2	gap creek (B)	55.3521	-96.875	13.7	13.84	13.68	34570000	31570000	34910000	3.36833e+07	1500	22455.6	2.24556e+07	0.01	45.9214	4.286	0.000612286	0.612286	5.50124e+07	7.74036
FWI39-64	2013	Nelson R. nr Landing R.	2	gap creek (B)	55.3521	-96.875	15.5	15.21	15.13	10800000	13020000	13700000	1.25067e+07	1500	8337.78	8.33778e+06	0.01	45.6605	4.26165	0.000608807	0.608807	2.05429e+07	7.31175
FWI39-65	2013	Nelson R. nr Landing R.	2	gap creek (B)	55.3521	-96.875	13.8	13.55	13.98	32220000	38030000	28790000	3.30133e+07	1500	22008.9	2.20089e+07	0.02	27.1495	2.53395	0.000723986	0.723986	4.55994e+07	7.65897
FWI39-66	2013	Nelson R. nr Landing R.	2	downstream hunting river (B)	55.5211	-96.7571	14.24	13.73	14.04	24270000	33810000	27640000	2.85733e+07	1500	19048.9	1.90489e+07	0.01	39.7834	3.71312	0.000530446	0.530446	5.38667e+07	7.73159
FWI39-67	2013	Nelson R. nr Landing R.	2	across cauchon	55.4311	-96.7977	14.5	14.31	14.55	18780000	21210000	18200000	1.93967e+07	1500	12931.1	1.29311e+07	0.01	57.4018	5.3575	0.000765357	0.765357	2.53433e+07	7.40312
FWI39-68	2013	Nelson R. nr Landing R.	2	across cauchon	55.4311	-96.7977	14.58	14.5	14.42	17890000	18710000	19730000	1.87767e+07	1500	12517.8	1.25178e+07	0.01	69.278	6.46595	0.000923707	0.923707	2.03275e+07	7.3075
FWI39-69	2013	Nelson R. nr Landing R.	2	downstream	55.4069	-96.8072	16.9	16.09	16.07	4052000	6785000	6903000	5.91333e+06	1500	3942.22	3.94222e+06	0.02	31.5147	2.94137	0.000840392	0.840392	7.0364e+06	6.84757
FWI39-70	2013	Nelson R. nr Landing R.	2	gap creek (A)	55.3505	-96.8743	16.04	15.57	15.39	6996000	9479000	10620000	9.03167e+06	1358	6650.71	6.65071e+06	0.02	75	7	0.002	2	4.51583e+06	6.65514
FWI39-71	2013	Nelson R. nr Landing R.	2	gap creek (A)	55.3505	-96.8743	14.47	14.13	14.31	19100000	23800000	21150000	21350000	1500	14233.3	1.42333e+07	0.02	47.2721	4.41206	0.00126059	1.26059	1.69365e+07	7.22789
FWI39-72	2013	Nelson R. nr Landing R.	2	gap creek (B)	55.3521	-96.875	14.78	14.39	14.72	15710000	20160000	16350000	1.74067e+07	1500	11604.4	1.16044e+07	0.02	40.7931	3.80736	0.00108782	1.08782	1.60015e+07	7.20412
FWI39-73	2013	Nelson R. nr Landing R.	2	across gap creek	55.3457	-96.8856	14.7	14.42	14.35	16500000	19790000	20690000	1.89933e+07	1500	12662.2	1.26622e+07	0.02	28.1974	2.63175	0.00075193	0.75193	2.52594e+07	7.40312
FWI39-74	2013	Nelson R. nr Landing R.	2	downstream	55.4069	-96.8072	13.72	14.24	13.23	30950000	22170000	42140000	3.17533e+07	1500	21168.9	2.11689e+07	0.02	27.3342	2.55119	0.000728912	0.728912	4.35627e+07	7.63949
FWI39-75	2013	Nelson R. nr Landing R.	2	downstream hunting river (A)	55.5291	-96.7564	14.36	14.25	14.35	20540000	21960000	20690000	2.10633e+07	1500	14042.2	1.40422e+07	0.01	38.8225	3.62343	0.000517633	0.517633	4.06916e+07	7.60959
FWI39-76	2013	Nelson R. nr Landing R.	2	across cauchon	55.4311	-96.7977	15.07	15.09	15.13	13070000	12840000	12570000	1.28267e+07	1500	8551.11	8.55111e+06	0.02	42.2961	3.94763	0.00112789	1.12789	1.13722e+07	7.05691
FWI39-77	2013	Nelson R. nr Landing R.	2	downstream cauchon	55.4499	-96.7813	13.67	14.06	13.88	31810000	24930000	27910000	2.82167e+07	1500	18811.1	1.88111e+07	0.01	33.7658	3.15147	0.00045021	0.45021	6.26744e+07	7.79727
FWI39-78	2013	Nelson R. nr Landing R.	2	downstream hunting river (B)	55.5211	-96.7571	13.77	14.02	13.8	29970000	25500000	29310000	28260000	1500	18840	18840000	0.02	32.4042	3.0244	0.000864113	0.864113	3.27041e+07	7.51455
FWI39-79	2013	Nelson R. nr Landing R.	2	gap creek (B)	55.3521	-96.875	14.32	14.32	14.1	21090000	21070000	24200000	22120000	1500	14746.7	1.47467e+07	0.01	25.035	2.3366	0.000333801	0.333801	6.62671e+07	7.82151
FWI39-80	2013	Nelson R. nr Landing R.	2	across gap creek	55.3457	-96.8856	15.14	14.9	15.05	12440000	14550000	13240000	13410000	1500	8940	8940000	0.01	44.1552	4.12115	0.000588736	0.588736	2.27776e+07	7.35794
FWI39-81	2013	Nelson R. nr Landing R.	2	gap creek (A)	55.3505	-96.8743	13.99	14.01	14.06	26060000	25630000	24900000	25530000	1500	17020	17020000	0.02	28.1974	2.63175	0.00075193	0.75193	3.39526e+07	7.53148
FWI39-82	2013	Nelson R. nr Landing R.	2	gap creek (B)	55.3521	-96.875	14.8	14.8	14.5	15490000	15490000	18750000	1.65767e+07	1500	11051.1	1.10511e+07	0.01	22.9607	2.143	0.000306143	0.306143	5.41468e+07	7.7332
FWI39-83	2013	Nelson R. nr Landing R.	2	gap creek (B)	55.3521	-96.875	14.43	14.61	14.3	19650000	17460000	21280000	1.94633e+07	1500	12975.6	1.29756e+07	0.01	38.8225	3.62343	0.000517633	0.517633	3.76007e+07	7.57519
FWI39-84	2013	Nelson R. nr Landing R.	2	across cauchon	55.4311	-96.7977	14.39	14.72	14.94	20110000	16340000	14170000	1.68733e+07	1500	11248.9	1.12489e+07	0.01	34.789	3.24697	0.000463853	0.463853	3.63765e+07	7.5611
FWI39-85	2013	Nelson R. nr Landing R.	2	downstream hunting river (A)	55.5291	-96.7564	13.76	13.45	13.56	30070000	36720000	34310000	33700000	1500	22466.7	2.24667e+07	0.01	28.2967	2.64102	0.000377289	0.377289	8.93215e+07	7.95085
FWI39-86	2013	Nelson R. nr Landing R.	2	across mud bank island	55.2877	-96.9196	15.46	15.08	15.21	10160000	12940000	11910000	11670000	1500	7780	7780000	0.01	59.0901	5.51507	0.000787868	0.787868	1.48121e+07	7.17026
FWI39-87	2013	Nelson R. nr Landing R.	2	across mud bank island	55.2877	-96.9196	13.59	13.7	12.94	33650000	31240000	51010000	3.86333e+07	1484	26033.2	2.60332e+07	0.01	75	7	0.001	1	3.86333e+07	7.58659
FWI39-88	2013	Nelson R. nr Landing R.	2	mud bank	55.3017	-96.9211	14.91	15.61	15.26	14430000	9230000	11540000	1.17333e+07	1500	7822.22	7.82222e+06	0.01	23.0927	2.15532	0.000307902	0.307902	3.81073e+07	7.58092
FWI39-89	2013	Nelson R. nr Landing R.	2	gap creek (A)	55.3505	-96.8743	15.25	15.22	15.1	21710000	22050000	23930000	2.25633e+07	1500	15042.2	1.50422e+07	0.01	47.8348	4.46458	0.000637798	0.637798	3.53769e+07	7.549
FWI39-90	2013	Nelson R. nr Landing R.	2	gap creek (A)	55.3505	-96.8743	15.72	14.83	14.84	15850000	28670000	28580000	2.43667e+07	1500	16244.4	1.62444e+07	0.01	28.1974	2.63175	0.000375965	0.375965	6.4811e+07	7.81158
FWI39-91	2013	Nelson R. nr Landing R.	2	Old Tower (B)	55.2334	-97.0874	15.14	13.75	14.15	23290000	58740000	45210000	4.24133e+07	1500	28275.6	2.82756e+07	0.01	44.3992	4.14392	0.000591989	0.591989	7.16455e+07	7.85491
FWI39-92	2013	Nelson R. nr Landing R.	2	old tower	55.2349	-97.0728	14.26	13.92	13.72	42010000	52490000	59980000	5.14933e+07	1500	34328.9	3.43289e+07	0.02	45.9214	4.286	0.00122457	1.22457	4.20501e+07	7.62428
FWI39-93	2013	Nelson R. nr Landing R.	2	old tower	55.2349	-97.0728	14.23	14.04	14.07	42890000	48630000	47650000	46390000	1500	30926.7	3.09267e+07	0.01	75	7	0.001	1	46390000	7.66652
FWI39-94	2013	Nelson R. nr Landing R.	2				14.61	14.4	13.88	33150000	38250000	53870000	4.17567e+07	1500	27837.8	2.78378e+07	0.01	32.145	3.0002	0.0004286	0.4286	9.74257e+07	7.98856
FWI39-95	2013	Nelson R. nr Landing R.	2	across gap creek	55.3457	-96.8856	14.77	14.63	14.86	29790000	32810000	28120000	30240000	1500	20160	20160000	0.01	43.2056	4.03253	0.000576075	0.576075	5.24931e+07	7.72016
FWI39-96	2013	Nelson R. nr Landing R.	2	mcleods camp lower	55.2833	-96.9248	14.7	14.72	14.76	31330000	30870000	29990000	30730000	1500	20486.7	2.04867e+07	0.03	20.141	1.87982	0.000805639	0.805639	3.81436e+07	7.58092
FWI39-97	2013	Nelson R. nr Landing R.	2	upstream creek narrows	55.2347	-97.1177	15.12	15.08	14.64	23590000	24300000	32450000	26780000	1500	17853.3	1.78533e+07	0.01	23.2935	2.17406	0.00031058	0.31058	8.62259e+07	7.93551
FWI39-98	2013	Nelson R. nr Landing R.	2	upstream creek narrows	55.2347	-97.1177	14.57	14.51	14.64	34200000	35470000	32460000	3.40433e+07	1500	22695.6	2.26956e+07	0.02	24.1329	2.2524	0.000643544	0.643544	5.28998e+07	7.72346
FWI39-99	2013	Nelson R. nr Landing R.	2	upstream creek narrows	55.2347	-97.1177	14.44	14.42	14.71	37280000	37810000	31100000	3.53967e+07	1500	23597.8	2.35978e+07	0.01	27.616	2.57749	0.000368213	0.368213	9.61309e+07	7.98272
39-151		Grass River	3	N/A	56.0454	-96.5797	14.2	14.06	13.69	43640000	47970000	61170000	5.09267e+07	1500	33951.1	3.39511e+07	0.01	72.3986	6.75721	0.000965315	0.965315	5.27565e+07	7.72263
39-156	2013	Grass River	3	N/A	56.0454	-96.5797	14.86	14.78	14.9	28060000	29620000	27440000	2.83733e+07	1500	18915.6	1.89156e+07	0.01	41.8555	3.90651	0.000558073	0.558073	5.08416e+07	7.70586
39-158	2013	Grass River	3	N/A	56.0441	-96.5871	14.75	14.95	14.75	30300000	26420000	30270000	2.89967e+07	1500	19331.1	1.93311e+07	0.01	42.0746	3.92696	0.000560995	0.560995	5.16879e+07	7.71349
39-159	2013	Grass River	3	N/A	56.048	-96.5648	14.47	14.25	14.49	36450000	42280000	35940000	3.82233e+07	1500	25482.2	2.54822e+07	0.02	21.0925	1.96864	0.000562467	0.562467	6.79566e+07	7.83251
39-175	2013	Grass River	3	N/A	56.0513	-96.5575	15.37	15.15	15.13	19980000	23140000	23450000	22190000	1500	14793.3	1.47933e+07	0.01	50.5425	4.7173	0.000673899	0.673899	3.29278e+07	7.5172
39-162	2013	Grass River	3	N/A	56.043	-96.5749	14.98	14.74	14.87	25960000	30490000	27910000	28120000	1500	18746.7	1.87467e+07	0.02	25.192	2.35125	0.000671787	0.671787	4.18585e+07	7.62221
39-163	2013	Grass River	3	N/A	56.043	-96.5749	14.26	13.99	14.46	41920000	50050000	36710000	4.28933e+07	1500	28595.6	2.85956e+07	0.01	25.2712	2.35865	0.00033695	0.33695	1.27299e+08	8.1038
39-171	2013	Nelson River	1	Kelsey	56.0414	-96.5223	14.39	14.18	14.45	38440000	44160000	37020000	3.98733e+07	1500	26582.2	2.65822e+07	0.01	34.789	3.24697	0.000463853	0.463853	8.59612e+07	7.9345
39-108	2013	Burntwood River	4	N/A	56.0541	-96.9032	14.3	14.03	14.18	40840000	48950000	44100000	44630000	1500	29753.3	2.97533e+07	0.02	36.8635	3.4406	0.000983028	0.983028	4.54006e+07	7.65706
39-129	2013	Burntwood River	4	N/A	56.051	-96.9038	14.85	14.89	14.44	28210000	27550000	37190000	3.09833e+07	1500	20655.6	2.06556e+07	0.01	35.2467	3.28969	0.000469956	0.469956	6.59281e+07	7.81888
39-130	2013	Burntwood River	4	N/A	56.051	-96.9038	14.78	14.61	14.47	24090000	27120000	29890000	2.70333e+07	1540	17554.1	1.75541e+07	0.01	75	7	0.001	1	2.70333e+07	7.43136
39-131	2013	Burntwood River	4	N/A	56.0553	-96.9012	15.94	15.84	15.84	10820000	11580000	11580000	1.13267e+07	1500	7551.11	7.55111e+06	0.02	26.2623	2.45114	0.000700327	0.700327	1.61734e+07	7.20951
39-132	2013	Burntwood River	4	N/A	56.0553	-96.9012	16.74	15.63	16.25	6225000	13430000	8759000	9.47133e+06	1500	6314.22	6.31422e+06	0.02	37.9068	3.53797	0.00101085	1.01085	9.36968e+06	6.97174
39-134	2013	Burntwood River	4	N/A	56.0568	-96.9014	14.36	13.81	13.84	32100000	47120000	46030000	41750000	1500	27833.3	2.78333e+07	0.02	39.9813	3.73159	0.00106617	1.06617	3.91589e+07	7.59329
39-135	2013	Burntwood River	4	N/A	56.0568	-96.9014	15.06	14.59	14.35	19880000	27420000	32340000	2.65467e+07	1232	21547.6	2.15476e+07	0.02	75	7	0.002	2	1.32733e+07	7.12385
39-136	2013	Burntwood River	4	N/A	56.0515	-96.9052	14.87	14.73	14.43	22670000	24930000	30730000	26110000	1500	17406.7	1.74067e+07	0.03	24.3523	2.27288	0.000974091	0.974091	2.68045e+07	7.42814
39-137	2013	Burntwood River	4	N/A	56.0511	-96.9052	15.71	15.49	15.48	12680000	14750000	14890000	1.41067e+07	505.4	27911.9	2.79119e+07	0.005	75	7	0.0005	0.5	2.82133e+07	7.45025
39-138	2013	Burntwood River	4	N/A	56.0551	-96.9024	14.97	14.98	14.88	21220000	21070000	22510000	21600000	1500	14400	14400000	0.03	27.0581	2.52542	0.00108232	1.08232	1.99571e+07	7.30103
39-140	2013	Burntwood River	4	N/A	56.051	-96.9038	13.9	14.61	14.64	44290000	27060000	26640000	3.26633e+07	1500	21775.6	2.17756e+07	0.03	65.3354	6.09797	0.00261341	2.61341	1.24983e+07	7.09691
39-142	2013	Burntwood River	4	N/A	56.0519	-96.9047	17.6	17.67	17.81	3448000	3282000	2986000	3.23867e+06	1456	2224.36	2.22436e+06	0.02	75	7	0.002	2	1.61933e+06	6.20951
39-143	2013	Burntwood River	4	N/A	56.0519	-96.9047	13.97	13.84	13.89	42150000	45980000	44590000	44240000	1500	29493.3	2.94933e+07	0.02	39.2012	3.65878	0.00104537	1.04537	4.23201e+07	7.62634
39-145	2013	Burntwood River	4	N/A	56.0515	-96.9052	16.23	16.33	16.26	8897000	8307000	8707000	8637000	1500	5758	5758000	0.02	58.6588	5.47482	0.00156423	1.56423	5.52155e+06	6.74194
39-147	2013	Burntwood River	4	N/A	56.0551	-96.9024	14.81	15.07	14.81	23660000	19750000	23620000	2.23433e+07	1500	14895.6	1.48956e+07	0.03	23.4293	2.18673	0.000937172	0.937172	2.38412e+07	7.37658
39-149	2013	Burntwood River	4	N/A	56.0511	-96.9052	15.58	15.25	15	13900000	17460000	20710000	1.73567e+07	770	22541.1	2.25411e+07	0.02	75	7	0.002	2	8.67833e+06	6.93852
39-150	2013	Burntwood River	4	N/A	56.0525	-96.9059	14.83	14.07	14.67	23230000	39390000	26000000	29540000	1500	19693.3	1.96933e+07	0.02	23.0927	2.15532	0.000615805	0.615805	4.79698e+07	7.68124
39-176	2013	Burntwood River	4	N/A	56.051	-96.9038	14.8	14.68	14.55	23720000	25860000	28330000	25970000	1500	17313.3	1.73133e+07	0.02	38.0865	3.55474	0.00101564	1.01564	2.55701e+07	7.40824
39-178	2013	Burntwood River	4	N/A	56.051	-96.9038	15.91	16.24	15.96	11030000	8832000	10730000	1.01973e+07	1500	6798.22	6.79822e+06	0.03	30.2115	2.81974	0.00120846	1.20846	8.4383e+06	6.92634
39-179	2013	Burntwood River	4	N/A	56.051	-96.9033	16.19	15.9	16.12	9136000	11150000	9585000	9957000	1500	6638	6638000	0.02	30.5561	2.8519	0.000814829	0.814829	1.22197e+07	7.08636
39-180	2013	Burntwood River	4	N/A	56.051	-96.9038	14.39	14.46	14.34	31560000	30080000	32610000	3.14167e+07	1500	20944.4	2.09444e+07	0.02	28.7009	2.67875	0.000765357	0.765357	4.10484e+07	7.61278
39-181	2013	Burntwood River	4	N/A	56.0519	-96.9047	15.71	16.16	15.42	12690000	9338000	15530000	1.25193e+07	1500	8346.22	8.34622e+06	0.02	52.5245	4.90229	0.00140065	1.40065	8.93821e+06	6.95134
39-182	2013	Burntwood River	4	N/A	56.0519	-96.9047	14.76	14.73	14.8	24390000	24980000	23840000	2.44033e+07	1500	16268.9	1.62689e+07	0.02	29.6541	2.76771	0.000790775	0.790775	3.086e+07	7.48996
39-183	2013	Burntwood River	4	N/A	56.0568	-96.9014	16.36	16.94	16.85	8120000	5451000	5788000	6453000	1500	4302	4302000	0.02	31.8899	2.97639	0.000850397	0.850397	7.58822e+06	6.88024
39-184	2013	Burntwood River	4	N/A	56.0516	-96.9046	14.99	14.41	14.75	16390000	23980000	19190000	1.98533e+07	1500	13235.6	1.32356e+07	0.02	55.0428	5.13733	0.00146781	1.46781	1.35258e+07	7.13033
39-185	2013	Burntwood River	4	N/A	56.0505	-96.908	16.85	15.58	15.62	4798000	11110000	10810000	8906000	1500	5937.33	5.93733e+06	0.03	17.8187	1.66308	0.000712749	0.712749	1.24953e+07	7.09691
39-188	2013	Burntwood River	4	N/A	56.0541	-96.9032	16.13	15.32	15.34	7737000	13180000	13000000	1.13057e+07	1092	10353.2	1.03532e+07	0.02	75	7	0.002	2	5.65283e+06	6.75205
39-189	2013	Burntwood River	4	N/A	56.0516	-96.9046	14.63	13.93	14.21	20720000	32890000	27430000	2.70133e+07	1500	18008.9	1.80089e+07	0.02	65.8709	6.14795	0.00175656	1.75656	1.53786e+07	7.18752
39-190	2013	Burntwood River	4	N/A	56.0516	-96.9046	16.75	16.23	16.12	5135000	7252000	7751000	6.71267e+06	1500	4475.11	4.47511e+06	0.02	59.972	5.59739	0.00159925	1.59925	4.19737e+06	6.62325
39-191	2013	Burntwood River	4	N/A	56.0516	-96.9046	14.5	14.53	14.56	22670000	22120000	21670000	2.21533e+07	1500	14768.9	1.47689e+07	0.02	32.801	3.06143	0.000874694	0.874694	2.5327e+07	7.40312
39-192	2013	Burntwood River	4	N/A	56.0516	-96.9046	14.91	14.62	14.2	17210000	20910000	27530000	2.18833e+07	1500	14588.9	1.45889e+07	0.03	43.2056	4.03253	0.00172823	1.72823	1.26623e+07	7.1038
39-193	2013	Burntwood River	4	N/A	56.0519	-96.9047	14.79	14.99	15.13	18640000	16390000	14910000	1.66467e+07	1500	11097.8	1.10978e+07	0.02	46.7224	4.36076	0.00124593	1.24593	1.33608e+07	7.12711
39-194	2013	Burntwood River	4	N/A	56.0515	-96.9052	14.6	14.48	14.37	21220000	22910000	24620000	2.29167e+07	1500	15277.8	1.52778e+07	0.03	60.4229	5.63947	0.00241692	2.41692	9.48178e+06	6.97681
39-195	2013	Burntwood River	4	N/A	56.0515	-96.9052	15.99	15.31	15.46	8462000	13260000	11990000	1.12373e+07	1211	9279.38	9.27938e+06	0.02	75	7	0.002	2	5.61867e+06	6.74974
39-196	2013	Burntwood River	4	N/A	56.0568	-96.9014	15.8	15.83	15.94	9628000	9379000	8761000	9256000	1183	7824.18	7.82418e+06	0.03	75	7	0.003	3	3.08533e+06	6.48996
39-197	2013	Burntwood River	4	N/A	56.0527	-96.903	13.81	13.78	14.25	35570000	36470000	26650000	3.28967e+07	1500	21931.1	2.19311e+07	0.02	31.1483	2.90717	0.00083062	0.83062	3.96049e+07	7.59769
39-198	2013	Burntwood River	4	N/A	56.0552	-96.9039	14.9	14.86	15.12	17370000	17830000	14980000	1.67267e+07	431.2	38791	3.8791e+07	0.02	75	7	0.002	2	8.36333e+06	6.92221
39-199	2013	Burntwood River	4	N/A	56.0552	-96.9039	14.98	15.04	15.15	16510000	15800000	14710000	1.56733e+07	1500	10448.9	1.04489e+07	0.03	23.3612	2.18038	0.000934448	0.934448	1.67728e+07	7.22531
39-200	2013	Burntwood River	4	N/A	56.0574	-96.9016	16.24	16.55	16.48	7199000	5865000	6131000	6.39833e+06	1500	4265.56	4.26556e+06	0.02	30.9087	2.88481	0.000824231	0.824231	7.76279e+06	6.88986
FWI 48-121	2014	Nelson R nr Landing R	2	Upstream Gap (B)	55.3563	-96.8735	14.27	13.77	14.04	26300000	36630000	30530000	3.11533e+07	1500	20768.9	2.07689e+07	0.02	27.3342	2.55119	0.000728912	0.728912	4.27395e+07	7.63043
FWI 48-122	2014	Nelson R nr Landing R	2	Upstream Gap	55.3551	-96.8749	13.65	13.78	13.82	39530000	36250000	35450000	3.70767e+07	1500	24717.8	2.47178e+07	0.02	26.3484	2.45918	0.000702623	0.702623	5.27689e+07	7.72263
FWI 48-123	2014	Nelson R nr Landing R	2	Upstream Gap	55.3551	-96.8749	14.01	14.3	14.46	31160000	25750000	23260000	2.67233e+07	1500	17815.6	1.78156e+07	0.02	30.4403	2.8411	0.000811742	0.811742	3.2921e+07	7.5172
FWI 48-124	2014	Nelson R nr Landing R	2	Upstream Gap (A)	55.3551	-96.8749	13.93	14.11	13.85	32990000	29320000	34790000	3.23667e+07	1500	21577.8	2.15778e+07	0.03	23.9888	2.23896	0.000959552	0.959552	3.3731e+07	7.52763
FWI 48-125	2014	Nelson R nr Landing R	2	Upstream Gap (B)	55.3563	-96.8735	14.54	14.44	14.18	22050000	23580000	27860000	2.44967e+07	1500	16331.1	1.63311e+07	0.03	23.4978	2.19313	0.000939912	0.939912	2.60627e+07	7.41664
FWI 48-126	2014	Nelson R nr Landing R	2	Upstream Gap (B)	55.3563	-96.8735	14.62	14.34	14.3	20890000	25130000	25870000	2.39633e+07	1500	15975.6	1.59756e+07	0.02	28.3966	2.65035	0.000757244	0.757244	3.16455e+07	7.49969
FWI 48-127	2014	Nelson R nr Landing R	2	Upstream Gap	55.3551	-96.8749	18.28	17.96	18.98	1873000	2313000	1176000	1.78733e+06	1500	1191.56	1.19156e+06	0.02	54.6684	5.10238	0.00145782	1.45782	1.22603e+06	6.0899
FWI 48-128	2014	Nelson R nr Landing R	2	Upstream Gap	55.3551	-96.8749	13.56	13.66	14.15	33210000	31130000	22880000	2.90733e+07	1500	19382.2	1.93822e+07	0.02	45.1475	4.21376	0.00120393	1.20393	2.41486e+07	7.38202
FWI 48-129	2014	Nelson R nr Landing R	2	Upstream Gap (B)	55.3563	-96.8735	15.21	14.71	14.53	11650000	16050000	17910000	1.52033e+07	1500	10135.6	1.01356e+07	0.02	38.451	3.58876	0.00102536	1.02536	1.48273e+07	7.17026
FWI 48-130	2014	Nelson R nr Landing R	2	Upstream Gap (B)	55.3563	-96.8735	14.68	15.47	15.19	16330000	9898000	11820000	1.26827e+07	1500	8455.11	8.45511e+06	0.01	37.9068	3.53797	0.000505425	0.505425	2.50931e+07	7.39967
FWI 48-131	2014	Nelson R nr Landing R	2	Upstream Gap (B)	55.3563	-96.8735	14.66	14.7	14.94	16510000	16080000	13870000	1.54867e+07	1500	10324.4	1.03244e+07	0.02	38.6358	3.60601	0.00103029	1.03029	1.50314e+07	7.17609
FWI 48-132	2014	Nelson R nr Landing R	2	Upstream Gap (B)	55.3563	-96.8735	14.07	13.31	13.8	24040000	38930000	28650000	30540000	1554	19652.5	1.96525e+07	0.02	75	7	0.002	2	15270000	7.18469
FWI 48-133	2014	Nelson R nr Landing R	2	Upstream Gap (B)	55.3563	-96.8735	15.57	15.88	15.28	9270000	7607000	11130000	9.33567e+06	1500	6223.78	6.22378e+06	0.02	63.2776	5.90591	0.0016874	1.6874	5.53257e+06	6.74273
FWI 48-134	2014	Nelson R nr Landing R	2	Old Tower (B)	55.2334	-97.0874	14.81	14.97	15	15060000	13560000	13290000	13970000	826	16912.8	1.69128e+07	0.02	75	7	0.002	2	6985000	6.84448
FWI 48-135	2014	Nelson R nr Landing R	2	Old Tower (B)	55.2334	-97.0874	14.5	14.42	15.05	18250000	19270000	12880000	16800000	1500	11200	11200000	0.02	23.1592	2.16153	0.000617579	0.617579	2.7203e+07	7.43457
FWI 48-136	2014	Nelson R nr Landing R	2	Old Tower (B)	55.2334	-97.0874	14.4	14.57	14.67	19450000	17480000	16410000	17780000	1500	11853.3	1.18533e+07	0.02	53.575	5.00033	0.00142867	1.42867	1.24452e+07	7.09342
FWI 48-137	2014	Nelson R nr Landing R	2	Across Camp Upstream	55.3231	-96.8976	15.64	15.89	16.18	8854000	7537000	6299000	7.56333e+06	1500	5042.22	5.04222e+06	0.02	21.5449	2.01086	0.000574531	0.574531	1.31644e+07	7.12057
FWI 48-138	2014	Nelson R nr Landing R	2	Old Tower (B)	55.2334	-97.0874	15.22	15.07	15.33	11610000	12760000	10770000	1.17133e+07	1500	7808.89	7.80889e+06	0.03	34.1968	3.1917	0.00136787	1.36787	8.56318e+06	6.93247
FWI 48-139	2014	Nelson R nr Landing R	2	Old Tower	55.2349	-97.0728	14.2	13.99	14.41	22100000	25260000	19350000	2.22367e+07	1267	17550.6	1.75506e+07	0.02	75	7	0.002	2	1.11183e+07	7.04532
FWI 48-140	2014	Nelson R nr Landing R	2	Across Camp Upstream	55.3231	-96.8976	13.43	13.74	13.53	36060000	29750000	33870000	3.32267e+07	1500	22151.1	2.21511e+07	0.02	44.8953	4.19022	0.00119721	1.19721	2.77535e+07	7.44405
FWI 48-156	2014	Nelson R nr Landing R	2	Old Tower	55.2349	-97.0728	15.42	15.26	15.48	10190000	11290000	9783000	10421000	1500	6947.33	6.94733e+06	0.02	37.2049	3.47245	0.00099213	0.99213	1.05037e+07	7.02119
FWI 48-157	2014	Nelson R nr Landing R	2	Across Camp Upstream	55.3231	-96.8976	19.1	18.82	19.35	982500	1174000	835900	997467	1500	664.978	664978	0.02	40.3832	3.7691	0.00107688	1.07688	926252	5.96661
FWI 48-158	2014	Nelson R nr Landing R	2	Across Camp	55.3339	-96.8871	14.89	14.75	14.68	14280000	15580000	16340000	15400000	1500	10266.7	1.02667e+07	0.02	28.3966	2.65035	0.000757244	0.757244	2.03369e+07	7.3075
FWI 48-160	2014	Nelson R nr Landing R	2	Across Camp	55.3339	-96.8871	15.48	15.4	15.53	9802000	10310000	9479000	9.86367e+06	1500	6575.78	6.57578e+06	0.02	25.5119	2.38111	0.000680317	0.680317	1.44986e+07	7.16137
FWI 48-163	2014	Nelson R nr Landing R	2	Across Camp	55.3339	-96.8871	15.34	15.4	15.19	10700000	10310000	11770000	1.09267e+07	1500	7284.44	7.28444e+06	0.02	32.0169	2.98825	0.000853785	0.853785	1.27979e+07	7.10721
FWI 48-165	2014	Nelson R nr Landing R	2	Across Camp Downstream	55.335316	-96.882250	14.64	14.77	14.41	16740000	15430000	19410000	1.71933e+07	1500	11462.2	1.14622e+07	0.03	27.9036	2.60434	0.00111615	1.11615	1.54042e+07	7.18752
FWI 48-178	2014	Nelson R nr Landing R	2	Across Camp Downstream	55.335316	-96.882250	14.68	14.69	14.52	16350000	16240000	18040000	1.68767e+07	1500	11251.1	1.12511e+07	0.02	24.5757	2.29373	0.000655352	0.655352	2.57521e+07	7.41162
FWI 48-179	2014	Nelson R nr Landing R	2	Gap Creek (B)	55.3521	-96.875	13.92	13.45	13.94	26430000	35760000	26060000	2.94167e+07	1500	19611.1	1.96111e+07	0.02	28.1974	2.63175	0.00075193	0.75193	3.91216e+07	7.59218
FWI 48-181	2014	Nelson R nr Landing R	2	Across Mud Bank Island	55.2877	-96.9196	15.37	15.29	15.09	10540000	11040000	12600000	1.13933e+07	1500	7595.56	7.59556e+06	0.02	17.3569	1.61998	0.000462851	0.462851	2.46156e+07	7.39093
FWI 48-182	2014	Nelson R nr Landing R	2	Gap Creek (A)	55.3505	-96.8743	14.94	14.68	14.51	23570000	27910000	31280000	2.75867e+07	1500	18391.1	1.83911e+07	0.02	32.801	3.06143	0.000874694	0.874694	3.15387e+07	7.49831
FWI 48-189	2014	Nelson R nr Landing R	2	Across Camp	55.3339	-96.8871	14.79	14.08	14.37	26060000	41560000	34330000	3.39833e+07	1500	22655.6	2.26556e+07	0.02	34.0519	3.17818	0.000908051	0.908051	3.74245e+07	7.57287
FWI 48-190	2014	Nelson R nr Landing R	2	Across Camp	55.3339	-96.8871	15.89	15.25	15.25	12560000	19180000	19240000	1.69933e+07	1015	16742.2	1.67422e+07	0.02	75	7	0.002	2	8.49667e+06	6.92942
FWI 48-191	2014	Nelson R nr Landing R	2	Across Camp	55.3339	-96.8871	13.66	13.8	13.68	54770000	49960000	54150000	52960000	1500	35306.7	3.53067e+07	0.03	36.037	3.36345	0.00144148	1.44148	3.674e+07	7.56467
FWI 48-192	2014	Nelson R nr Landing R	2	Across Camp	55.3339	-96.8871	14.08	13.78	13.83	41550000	50540000	49000000	47030000	1500	31353.3	3.13533e+07	0.02	54.6684	5.10238	0.00145782	1.45782	3.22604e+07	7.5092
FWI 48-193	2014	Nelson R nr Landing R	2	Upstream Cauchon	55.4192	-96.8046	15.71	15.64	15.44	14140000	14850000	16900000	1.52967e+07	1500	10197.8	1.01978e+07	0.03	29.0117	2.70776	0.00116047	1.16047	1.31814e+07	7.12057
FWI 48-195	2014	Nelson R nr Landing R	2	Gap Creek (A)	55.3505	-96.8743	15.56	14.74	15.3	15660000	26830000	18600000	2.03633e+07	1500	13575.6	1.35756e+07	0.02	29.986	2.79869	0.000799627	0.799627	2.5466e+07	7.40654
FWI 48-197	2014	Nelson R nr Landing R	2	Across Camp	55.3339	-96.8871	13.73	13.61	13.88	52370000	56590000	47250000	52070000	1500	34713.3	3.47133e+07	0.02	60.4229	5.63947	0.00161128	1.61128	3.2316e+07	7.5092
FWI 48-199	2014	Nelson R nr Landing R	2	Across Camp Downstream	55.335316	-96.882250	15.54	15.15	14.96	15850000	20520000	23190000	1.98533e+07	1500	13235.6	1.32356e+07	0.02	24.2056	2.25919	0.000645482	0.645482	3.07574e+07	7.48855
FWI 48-200	2014	Nelson R nr Landing R	2	Across Camp Downstream	55.335316	-96.882250	15.51	15.62	15.54	16160000	14980000	15840000	15660000	1500	10440	10440000	0.02	21.957	2.04932	0.000585519	0.585519	2.67455e+07	7.42651
FWI 48-203	2014	Nelson R nr Landing R	2	Gap Creek (B)	55.3521	-96.875	13.67	13.65	13.48	54290000	55090000	61880000	5.70867e+07	1500	38057.8	3.80578e+07	0.02	25.84	2.41174	0.000689068	0.689068	8.28463e+07	7.91803
FWI 48-204	2014	Nelson R nr Landing R	2	Gap Creek (B)	55.3521	-96.875	14.3	13.8	13.85	35860000	49950000	48210000	4.46733e+07	1500	29782.2	2.97822e+07	0.02	62.7832	5.85977	0.00167422	1.67422	2.66831e+07	7.42651
FWI 48-206	2014	Nelson R nr Landing R	2	Gap Creek (A)	55.3505	-96.8743	14.32	13.89	14.02	35350000	47090000	43300000	4.19133e+07	1500	27942.2	2.79422e+07	0.02	25.192	2.35125	0.000671787	0.671787	6.23908e+07	7.79519
FWI 48-207	2014	Nelson R nr Landing R	2	Gap Creek (A)	55.3505	-96.8743	14.44	14.61	14.49	32790000	29210000	31710000	3.12367e+07	1500	20824.4	2.08244e+07	0.02	27.7112	2.58638	0.000738966	0.738966	4.22708e+07	7.62634
FWI 48-211	2014	Nelson R nr Landing R	2	Across Camp	55.3339	-96.8871	13.88	13.98	13.91	47380000	44500000	46580000	4.61533e+07	1500	30768.9	3.07689e+07	0.03	47.2721	4.41206	0.00189088	1.89088	2.44084e+07	7.38739
FWI 48-214	2014	Nelson R nr Landing R	2	Across Camp Downstream	55.335316	-96.882250	14.85	13.99	14.51	24920000	44010000	31200000	3.33767e+07	1500	22251.1	2.22511e+07	0.02	29.4368	2.74744	0.000784982	0.784982	4.2519e+07	7.62839
FWI 48-217	2014	Nelson R nr Landing R	2	Across Camp	55.3339	-96.8871	15.98	16.13	16.27	11860000	10760000	9764000	1.07947e+07	1500	7196.44	7.19644e+06	0.02	16.99	1.58573	0.000453066	0.453066	2.38258e+07	7.37658
FWI 48-218	2014	Nelson R nr Landing R	2	Across Camp Downstream	55.335316	-96.882250	14.87	14.29	14.63	24580000	36220000	28910000	2.99033e+07	1500	19935.6	1.99356e+07	0.02	17.2082	1.6061	0.000458887	0.458887	6.5165e+07	7.81425
FWI 48-219	2014	Nelson R nr Landing R	2	Across Camp Downstream	55.335316	-96.882250	14.38	13.82	14.61	34100000	49340000	29250000	3.75633e+07	1500	25042.2	2.50422e+07	0.02	33.3454	3.11224	0.000889212	0.889212	4.22434e+07	7.62531
FWI 48-220	2014	Nelson R nr Landing R	2	Across Camp Downstream	55.335316	-96.882250	18.27	17.5	17.84	2617000	4337000	3462000	3472000	172.2	20162.6	2.01626e+07	0.02	75	7	0.002	2	1736000	6.24055
FWI 48-224	2014	Nelson R nr Landing R	2	Ollies Bay Reef	55.624615	-96.717657	14.03	13.73	13.7	42970000	52410000	53390000	49590000	1500	33060	33060000	0.02	28.9074	2.69802	0.000770863	0.770863	6.43305e+07	7.80821
FWI 48-225	2014	Nelson R nr Landing R	2	Ollies Bay (B)	55.586022	-96.73993	13.94	14.33	13.86	45690000	35250000	47910000	42950000	1500	28633.3	2.86333e+07	0.03	23.9174	2.23229	0.000956696	0.956696	4.48941e+07	7.65225
FWI 48-226	2014	Nelson R nr Landing R	2	Gap Creek (B)	55.3521	-96.875	24.33	24.45	24.4	22020	20250	20990	21086.7	1500	14.0578	14057.8	0.02	36.1993	3.3786	0.000965315	0.965315	21844.3	4.33846
FWI 48-227	2014	Nelson R nr Landing R	2	Gap Creek (A)	55.3505	-96.8743	16.92	16.6	16.02	2876000	3545000	5214000	3.87833e+06	1500	2585.56	2.58556e+06	0.02	20.8734	1.94818	0.000556623	0.556623	6.96761e+06	6.84323
FWI 48-229	2014	Nelson R nr Landing R	2	Gap Creek (A)	55.3505	-96.8743	15.56	15.32	15.22	7027000	8245000	8780000	8.01733e+06	1500	5344.89	5.34489e+06	0.02	17.2082	1.6061	0.000458887	0.458887	1.74713e+07	7.24304
FWI 48-230	2014	Nelson R nr Landing R	2	Gap Creek (A)	55.3505	-96.8743	15.87	16.59	15.77	5747000	3568000	6137000	5.15067e+06	1500	3433.78	3.43378e+06	0.03	15.1627	1.41519	0.000606509	0.606509	8.49231e+06	6.92891
FWI 48-231	2014	Nelson R nr Landing R	2	Gap Creek (A)	55.3505	-96.8743	16.21	16.23	16.26	4582000	4528000	4443000	4.51767e+06	1500	3011.78	3.01178e+06	0.02	14.3504	1.33937	0.000382679	0.382679	1.18054e+07	7.07188
FWI 48-232	2014	Nelson R nr Landing R	2	Upstream Cauchon	55.4192	-96.8046	19.61	20.41	20.41	490200	289500	290100	356600	1500	237.733	237733	0.02	25.3509	2.36609	0.000676025	0.676025	527495	5.72181
FWI 48-233	2014	Nelson R nr Landing R	2	Ollies Bay (B)	55.586022	-96.73993	15.05	15.23	15.91	9828000	8771000	5588000	8.06233e+06	1500	5374.89	5.37489e+06	0.02	32.5354	3.03664	0.000867611	0.867611	9.29256e+06	6.96802
FWI 48-234	2014	Nelson R nr Landing R	2	Gap Creek (B)	55.3521	-96.875	15.34	15.06	15.17	8117000	9761000	9100000	8.99267e+06	1500	5995.11	5.99511e+06	0.02	20.5006	1.91339	0.000546684	0.546684	1.64495e+07	7.21484
FWI 48-235	2014	Nelson R nr Landing R	2	Gap Creek (B)	55.3521	-96.875	17.01	16.96	15.97	2718000	2807000	5391000	3.63867e+06	1500	2425.78	2.42578e+06	0.02	24.6511	2.30077	0.000657362	0.657362	5.53526e+06	6.74351
FWI 48-236	2014	Nelson R nr Landing R	2	Gap Creek (A)	55.3505	-96.8743	14.91	15.03	14.59	10780000	9950000	13290000	11340000	1500	7560	7560000	0.03	23.3612	2.18038	0.000934448	0.934448	1.21355e+07	7.08279
FWI 48-237	2014	Nelson R nr Landing R	2	Across Camp Downstream	55.335316	-96.882250	15.01	15.02		10140000	10010000		10075000	1500	6716.67	6.71667e+06	0.02	46.7224	4.36076	0.00124593	1.24593	8.08633e+06	6.90795
FWI 48-240	2014	Nelson R nr Landing R	2	Across Camp Downstream	55.335316	-96.882250	14.86	15.94	15.92	11130000	5493000	5572000	7.39833e+06	1500	4932.22	4.93222e+06	0.02	18.4741	1.72425	0.000492644	0.492644	1.50176e+07	7.17609
FWI 48-241	2014	Nelson R nr Landing R	2	Across Camp	55.3339	-96.8871	20.85	21.33	20.87	216300	157900	213800	196000	1500	130.667	130667	0.02	34.4903	3.2191	0.000919742	0.919742	213103	5.32838
FWI 48-242	2014	Nelson R nr Landing R	2	Gap Creek (B)	55.3521	-96.875	24.01	24.4	24.25	27130	20930	23230	23763.3	1500	15.8422	15842.2	0.03	30.6727	2.86279	0.00122691	1.22691	19368.5	4.2878
FWI 48-245	2014	Nelson R nr Landing R	2	Gap Creek (A)	55.3505	-96.8743	15.5	15.03	15.62	7325000	9996000	6784000	8035000	1500	5356.67	5.35667e+06	0.02	21.6028	2.01626	0.000576075	0.576075	1.39478e+07	7.14302
FWI 48-246	2014	Nelson R nr Landing R	2	Across Camp Downstream	55.335316	-96.882250	14.2	14.03	13.38	17210000	19300000	29490000	22000000	1500	14666.7	1.46667e+07	0.03	18.3896	1.71636	0.000735584	0.735584	2.99082e+07	7.47567
FWI 48-251	2014	Nelson R nr Landing R	2	Ollies Bay (B)	55.586022	-96717657	16.44	16.12	15.88	3940000	4864000	5691000	4.83167e+06	1500	3221.11	3.22111e+06	0.02	50.2266	4.68781	0.00133938	1.33937	3.6074e+06	6.55751
FWI 48-252	2014	Nelson R nr Landing R	2	Across Cauchon	55.4311	-96.7977	15.61	16.04	15.7	6826000	5136000	6419000	6127000	1500	4084.67	4.08467e+06	0.02	21.2038	1.97902	0.000565435	0.565435	1.08359e+07	7.03342
FWI 48-253	2014	Nelson R nr Landing R	2	Across Cauchon	55.4311	-96.7977	14.33	14.79	15.08	15820000	11720000	9665000	1.24017e+07	1500	8267.78	8.26778e+06	0.02	32.6677	3.04898	0.000871138	0.871138	1.42362e+07	7.15229
FWI 48-255	2014	Nelson R nr Landing R	2	Gap Creek (B)	55.3521	-96.875	16.56	16.8		3650000	3124000		3387000	1500	2258	2258000	0.03	17.8583	1.66678	0.000714333	0.714333	4.74148e+06	6.67578
FWI 48-256	2014	Nelson R nr Landing R	2	Gap Creek (B)	55.3521	-96.875	14.79	14.59	14.74	11640000	13360000	12050000	12350000	1500	8233.33	8.23333e+06	0.02	21.0373	1.96348	0.000560995	0.560995	2.20145e+07	7.34242
FWI 48-259	2014	Nelson R nr Landing R	2	Gap Creek (A)	55.3505	-96.8743	14.12	14.75	15.06	18170000	12020000	9754000	1.33147e+07	1500	8876.44	8.87644e+06	0.03	22.1384	2.06625	0.000885537	0.885537	1.50357e+07	7.17609
FWI 48-263	2014	Nelson R nr Landing R	2	Gap Creek (A)	55.3505	-96.8743	14.57	14.81	14.51	19820000	16840000	20600000	1.90867e+07	1500	12724.4	1.27244e+07	0.03	23.9888	2.23896	0.000959552	0.959552	1.98912e+07	7.29885
FWI 48-265	2014	Nelson R nr Landing R	2	Across Camp	55.3339	-96.8871	14.61	14.68	14.61	19270000	18420000	19340000	19010000	1500	12673.3	1.26733e+07	0.03	21.8971	2.04373	0.000875886	0.875886	2.17037e+07	7.33646
FWI 48-266	2014	Nelson R nr Landing R	2	Across Camp	55.3339	-96.8871	16.75	16.08	16.68	4575000	7167000	4791000	5511000	1500	3674	3674000	0.03	19.6485	1.83386	0.000785941	0.785941	7.01197e+06	6.84572
FWI 48-267	2014	Nelson R nr Landing R	2	Across Camp	55.3339	-96.8871	15.5	15.76	15.89	10580000	8912000	8177000	9223000	1500	6148.67	6.14867e+06	0.02	24.6511	2.30077	0.000657362	0.657362	1.40303e+07	7.14613
FWI 48-268	2014	Nelson R nr Landing R	2	Across Camp	55.3339	-96.8871	15.76	16.06	15.73	8925000	7269000	9103000	8.43233e+06	1500	5621.56	5.62156e+06	0.03	23.8464	2.22567	0.000953858	0.953858	8.84024e+06	6.94645
FWI 48-269	2014	Nelson R nr Landing R	2	Across Camp Downstream	55.335316	-96.882250	15.11	14.83	14.51	13740000	16610000	20570000	1.69733e+07	1500	11315.6	1.13156e+07	0.03	21.373	1.99481	0.00085492	0.85492	1.98537e+07	7.29885
FWI 48-270	2014	Nelson R nr Landing R	2	Gap Creek (B)	55.3521	-96.875	16.79	16.84	16.68	4469000	4307000	4789000	4.52167e+06	1500	3014.44	3.01444e+06	0.03	23.2262	2.16777	0.000929046	0.929046	4.867e+06	6.68753
FWI 48-271	2014	Nelson R nr Landing R	2	Gap Creek (A)	55.3505	-96.8743	14.5	14.74	14.85	20750000	17710000	16460000	1.83067e+07	1500	12204.4	1.22044e+07	0.03	22.3851	2.08928	0.000895404	0.895404	2.04451e+07	7.30963
FWI 48-272	2014	Nelson R nr Landing R	2	Gap Creek (A)	55.3505	-96.8743	14.83	14.93	14.75	16610000	15510000	17570000	1.65633e+07	1500	11042.2	1.10422e+07	0.02	23.0927	2.15532	0.000615805	0.615805	2.68971e+07	7.42975
FWI 48-273	2014	Nelson R nr Landing R	2	Gap Creek (A)	55.3505	-96.8743	14.56	14.39	14.09	20000000	22390000	27340000	2.32433e+07	1500	15495.6	1.54956e+07	0.03	22.1384	2.06625	0.000885537	0.885537	2.62477e+07	7.4183
FWI 48-274	2014	Nelson R nr Landing R	2	Gap Creek (A)	55.3505	-96.8743	14.74	14.58	14.84	17710000	19700000	16520000	1.79767e+07	1500	11984.4	1.19844e+07	0.02	30.7902	2.87375	0.000821073	0.821073	2.18941e+07	7.34044
FWI 48-276	2014	Nelson R nr Landing R	2	Gap Creek (A)	55.3505	-96.8743	14.39	14.64	14.68	22390000	18940000	18430000	19920000	1500	13280	13280000	0.02	27.4275	2.5599	0.000731399	0.731399	2.72355e+07	7.43457
FWI 48-277	2014	Nelson R nr Landing R	2	Gap Creek (A)	55.3505	-96.8743	14.72	14.56	14.58	17950000	20000000	19610000	1.91867e+07	1500	12791.1	1.27911e+07	0.02	26.3484	2.45918	0.000702623	0.702623	2.73072e+07	7.43616
FWI 48-278	2014	Nelson R nr Landing R	2	Gap Creek (A)	55.3505	-96.8743	14.01	14.67	14	28900000	18560000	29090000	2.55167e+07	1500	17011.1	1.70111e+07	0.03	26.5223	2.47541	0.00106089	1.06089	2.40521e+07	7.38202
FWI 48-279	2014	Nelson R nr Landing R	2	Gap Creek (A)	55.3505	-96.8743	15.17	15.43	15.09	13220000	11090000	13930000	1.27467e+07	1500	8497.78	8.49778e+06	0.03	21.7196	2.02716	0.000868784	0.868784	1.46719e+07	7.16732
FWI 48-280	2014	Nelson R nr Landing R	2	Gap Creek (A)	55.3505	-96.8743	17.1	16.73	16.63	3620000	4658000	4973000	4417000	1400	3155	3155000	0.02	75	7	0.002	2	2208500	6.34439
FWI 48-281	2014	Nelson R	1	Birthday Rapids	56.271	-95.8634	14.82	15.45	15.48	16740000	10990000	10740000	1.28233e+07	1500	8548.89	8.54889e+06	0.02	14.6114	1.36373	0.000389636	0.389636	3.2911e+07	7.5172
FWI 48-282	2014	Nelson R	1	Birthday Rapids	56.271	-95.8634	14.7	15.05	14.65	18200000	14370000	18790000	17120000	1500	11413.3	1.14133e+07	0.02	21.7196	2.02716	0.000579189	0.579189	2.95586e+07	7.47129
FWI 48-283	2014	Nelson R	1	Birthday Rapids	56.271	-95.8634	14.7	14.36	14.63	18170000	22820000	18980000	19990000	1500	13326.7	1.33267e+07	0.02	24.1329	2.2524	0.000643544	0.643544	3.10624e+07	7.49276
Disease sample 48-385	2014	Churchill River	12	GN-06	57.5206	-95.3429	15.86	16.1	16.07	8351000	7066000	7249000	7.55533e+06	1500	5036.89	5.03689e+06	0.02	21.4873	2.00548	0.000572995	0.572995	1.31857e+07	7.12057
Disease sample 48-388	2014	Churchill River	12	GN-06	57.5206	-95.3429	14.51	14.81	15.2	20560000	16820000	12980000	1.67867e+07	1500	11191.1	1.11911e+07	0.03	15.7574	1.47069	0.000630294	0.630294	2.66331e+07	7.42488
Disease sample 48-389	2014	Churchill River	12	GN-06	57.5206	-95.3429	15.71	16.32	16.15	9187000	6100000	6834000	7.37367e+06	1500	4915.78	4.91578e+06	0.03	17.1349	1.59925	0.000685394	0.685394	1.07583e+07	7.03342
Disease sample 48-392	2014	Churchill River	12	GN-04	57.4481	-95.573	13.46	13.4	13.28	23830000	24800000	26720000	2.51167e+07	1500	16744.4	1.67444e+07	0.02	32.5354	3.03664	0.000867611	0.867611	2.89492e+07	7.4609
Disease sample 48-395	2014	Churchill River	12	GN-04	57.4481	-95.573	13.93	14.03	14.02	17620000	16510000	16540000	16890000	1500	11260	11260000	0.02	41.6386	3.88627	0.00111036	1.11036	1.52112e+07	7.18184
Disease sample 48-397	2014	Churchill River	12	GN-04	57.4481	-95.573	15.57	15.55	14.77	6061000	6143000	10210000	7.47133e+06	1001	7463.87	7.46387e+06	0.02	75	7	0.002	2	3.73567e+06	6.57287
Disease sample 48-398	2014	Churchill River	12	GN-07	57.5242	-95.3343	14.18	14.25	14.74	14980000	14260000	10400000	1.32133e+07	1500	8808.89	8.80889e+06	0.03	43.2056	4.03253	0.00172823	1.72823	7.64561e+06	6.88366
Disease sample 48-399	2014	Churchill River	12	GN-11	57.5718	-95.3417	15.63	16.04	15.6	5860000	4497000	5953000	5.43667e+06	1500	3624.44	3.62444e+06	0.02	29.2227	2.72745	0.000779273	0.779273	6.97659e+06	6.84385
Disease sample 48-400	2014	Churchill River	12	GN-15	57.56	-95.3288	14.84	14.86	15.23	9765000	9599000	7589000	8.98433e+06	1500	5989.56	5.98956e+06	0.02	29.545	2.75754	0.000787868	0.787868	1.14034e+07	7.05691
Disease sample 48-401	2014	Churchill River	12	GN-15	57.56	-95.3288	15.96	15.51	14.99	4714000	6323000	8845000	6.62733e+06	1500	4418.22	4.41822e+06	0.03	20.8193	1.94313	0.000832772	0.832772	7.95816e+06	6.90091
Disease sample 48-402	2014	Churchill River	12	GN-11	57.5718	-95.3417	14.77	13.97	14.91	10220000	17140000	9341000	1.22337e+07	1500	8155.78	8.15578e+06	0.02	20.5531	1.91829	0.000548082	0.548082	2.23209e+07	7.3483
Disease sample 48-407	2014	Churchill River	12	GN-15	57.56	-95.3288	14.84	14.16	14.52	9746000	15190000	12030000	12322000	1500	8214.67	8.21467e+06	0.02	21.6028	2.01626	0.000576075	0.576075	2.13896e+07	7.33041
Disease sample 48-408	2014	Churchill River	12	GN-10	57.5251	-95.3293	14.65	14.28	14.58	11020000	13980000	11540000	12180000	1500	8120	8120000	0.02	14.3504	1.33937	0.000382679	0.382679	3.18283e+07	7.50243
Disease sample 48-409	2014	Churchill River	12	GN-10	57.5251	-95.3293	16.9	17.46	16.88	2572000	1786000	2602000	2320000	1500	1546.67	1.54667e+06	0.02	28.9074	2.69802	0.000770863	0.770863	3.00961e+06	6.47857
Disease sample 48-410; 2 Split Lk RMB found when cleaning 01, 233 and 01, 466	2014	Churchill River	12	GN-18	57.5111	-95.3706	14.38	14.48	14.52	13130000	12300000	12030000	1.24867e+07	1500	8324.44	8.32444e+06	0.02	30.7902	2.87375	0.000821073	0.821073	1.52077e+07	7.18184
Disease sample 48-411	2014	Churchill River	12	GN-11	57.5718	-95.3417	15.22	15.29	14.99	7606000	7308000	8864000	7926000	1500	5284	5284000	0.02	39.9813	3.73159	0.00106617	1.06617	7.43409e+06	6.87099
Disease sample 48-412	2014	Churchill River	12	GN-04	57.4481	-95.573	14.66	13.85	14.85	10930000	18490000	9693000	1.30377e+07	1500	8691.78	8.69178e+06	0.02	29.8745	2.78829	0.000796654	0.796654	1.63655e+07	7.21484
Disease sample 48-413	2014	Churchill River	12	GN-17	57.563	-95.3308	14.29	14.46	14.15	13940000	12510000	15290000	1.39133e+07	1500	9275.56	9.27556e+06	0.02	21.5449	2.01086	0.000574531	0.574531	2.42169e+07	7.38382
Disease sample 48-414	2014	Churchill River	12	GN-17	57.563	-95.3308	15.31	15.68	15.3	7197000	5673000	7235000	6.70167e+06	1500	4467.78	4.46778e+06	0.03	15.7574	1.47069	0.000630294	0.630294	1.06326e+07	7.02531
Disease sample 48-415	2014	Churchill River	12	GN-15	57.56	-95.3288	14.97	14.95	14.72	8961000	9071000	10560000	9.53067e+06	1500	6353.78	6.35378e+06	0.03	14.8819	1.38898	0.000595278	0.595278	1.60105e+07	7.20412
Disease sample 48-417	2014	Churchill River	12	GN-11	57.5718	-95.3417	12.98	13.7	13.2	32510000	20390000	28290000	2.70633e+07	1500	18042.2	1.80422e+07	0.02	19.6485	1.83386	0.000523961	0.523961	5.16514e+07	7.71349
Disease sample 48-418	2014	Churchill River	12	GN-11	57.5718	-95.3417	14.5	14.49	14.67	12150000	12250000	10880000	11760000	1500	7840	7840000	0.03	25.5119	2.38111	0.00102048	1.02048	1.1524e+07	7.0607
Disease sample 48-420	2014	Churchill River	12	GN-17	57.563	-95.3308	15.1	14.54	14.57	8254000	11840000	11580000	10558000	1500	7038.67	7.03867e+06	0.02	29.545	2.75754	0.000787868	0.787868	1.34007e+07	7.12711
Disease sample 48-421	2014	Churchill River	12	GN-20	57.521	-95.3378	15.94	15.78	16.48	4784000	5313000	3381000	4.49267e+06	1500	2995.11	2.99511e+06	0.02	20.712	1.93312	0.00055232	0.55232	8.13418e+06	6.91009
Disease sample 48-422	2014	Churchill River	12	GN-20	57.521	-95.3378	14.15	13.87	14.12	22590000	26920000	22910000	24140000	1500	16093.3	1.60933e+07	0.02	45.6605	4.26165	0.00121761	1.21761	1.98257e+07	7.29666
Disease sample 48-423	2014	Churchill River	12	GN-06	57.5206	-95.3429	15.48	15.02	14.94	9510000	12830000	13460000	1.19333e+07	1500	7955.56	7.95556e+06	0.02	21.0925	1.96864	0.000562467	0.562467	2.12161e+07	7.32634
Disease sample 48-424	2014	Churchill River	12	GN-12	57.5089	-95.3696	15.12	14.85	14.64	12030000	14310000	16370000	1.42367e+07	1500	9491.11	9.49111e+06	0.02	32.0169	2.98825	0.000853785	0.853785	1.66748e+07	7.22272
Disease sample 48-425	2014	Churchill River	12	GN-11	57.5718	-95.3417	14.59	14.13	14.14	16960000	22780000	22600000	20780000	1500	13853.3	1.38533e+07	0.03	39.7834	3.71312	0.00159134	1.59134	1.30582e+07	7.11727
Disease sample 48-426	2014	Churchill River	12	GN-11	57.5718	-95.3417	14.97	14.31	14.44	13190000	20320000	18700000	1.74033e+07	1500	11602.2	1.16022e+07	0.02	34.1968	3.1917	0.000911915	0.911915	1.90844e+07	7.28103
Disease sample 48-427	2014	Churchill River	12	GN-11	57.5718	-95.3417	14.79	15.12	14.88	14870000	11980000	14050000	1.36333e+07	1500	9088.89	9.08889e+06	0.02	29.6541	2.76771	0.000790775	0.790775	1.72405e+07	7.23553
FWI 54-112	2015	Nelson R nr Landing R	2	across devils brook	55.2501	-96.9999	14.83	14.42	14.87	14470000	18860000	14120000	1.58167e+07	1500	10544.4	1.05444e+07	0.02	25.5932	2.38869	0.000682484	0.682484	2.31751e+07	7.36549
FWI 54-119	2015	Nelson R nr Landing R	2	Old Tower (B)	55.2334	-97.0874	13.92	14.13	14.24	26200000	22810000	21200000	2.34033e+07	1500	15602.2	1.56022e+07	0.02	20.141	1.87982	0.000537093	0.537093	4.35741e+07	7.63949
FWI 54-120	2015	Nelson R nr Landing R	2	Old Tower (B)	55.2334	-97.0874	14.51	14.73	13.96	17780000	15500000	25450000	1.95767e+07	1500	13051.1	1.30511e+07	0.03	29.3294	2.73741	0.00117318	1.17318	1.66869e+07	7.22272
FWI 54-125	2015	Nelson R nr Landing R	2	downstream	55.4069	-96.8072	14.22	13.6	14.45	21580000	32170000	18470000	2.40733e+07	1500	16048.9	1.60489e+07	0.02	45.6605	4.26165	0.00121761	1.21761	1.97709e+07	7.29666
FWI 54-126	2015	Nelson R nr Landing R	2	Across Camp	55.3339	-96.8871	13.99	14.14	14.02	25050000	22590000	24490000	2.40433e+07	1500	16028.9	1.60289e+07	0.03	34.9402	3.26109	0.00139761	1.39761	1.72032e+07	7.23553
FWI 54-140	2015	Nelson R nr Landing R	2	across cauchon	55.4311	-96.7977	13.98	14.13	14.68	25220000	22810000	15980000	2.13367e+07	1500	14224.4	1.42244e+07	0.02	20.4485	1.90852	0.000545293	0.545293	3.91288e+07	7.59218
FWI 54-143	2015	Nelson R nr Landing R	2	across camp	55.3339	-96.8871	13.99	13.66	13.92	25040000	30860000	26120000	27340000	1500	18226.7	1.82267e+07	0.02	33.9082	3.16477	0.000904219	0.904219	3.0236e+07	7.48001
FWI 54-144	2015	Nelson R nr Landing R	2	across camp	55.3339	-96.8871	13.76	14.33	14.04	28920000	20100000	24140000	2.43867e+07	1500	16257.8	1.62578e+07	0.02	37.3779	3.4886	0.000996744	0.996744	2.44663e+07	7.38917
FWI 54-146	2015	Nelson R nr Landing R	2	across camp	55.3339	-96.8871	14.04	13.68	14.16	24140000	30650000	22330000	2.57067e+07	1500	17137.8	1.71378e+07	0.02	22.6373	2.11282	0.000603662	0.603662	4.25845e+07	7.62941
FWI 54-147	2015	Nelson R nr Landing R	2	across camp	55.3339	-96.8871	13.98	13.7	14.23	25110000	30070000	21380000	25520000	1500	17013.3	1.70133e+07	0.02	27.5214	2.56866	0.000733904	0.733904	3.47729e+07	7.54158
FWI 54-152	2015	Nelson R nr Landing R	2	across camp	55.3339	-96.8871	13.75	14.22	14.2	29160000	21550000	21790000	2.41667e+07	1500	16111.1	1.61111e+07	0.02	36.037	3.36345	0.000960987	0.960987	2.51478e+07	7.39967
FWI 54-154	2015	Nelson R nr Landing R	2	across camp	55.3339	-96.8871	14.44	14.38	14.63	18710000	19390000	16500000	18200000	1500	12133.3	1.21333e+07	0.02	19.0432	1.77737	0.00050782	0.50782	3.58395e+07	7.55388
FWI 54-155	2015	Nelson R nr Landing R	2	across camp	55.3339	-96.8871	14.08	14.09	13.79	23560000	23420000	28450000	2.51433e+07	1500	16762.2	1.67622e+07	0.02	23.8464	2.22567	0.000635905	0.635905	3.95394e+07	7.5966
FWI 54-158	2015	Nelson R nr Landing R	2	across camp	55.3339	-96.8871	16.57	16.89	16.73	4670000	3814000	4205000	4.22967e+06	1500	2819.78	2.81978e+06	0.02	13.3938	1.25008	0.000357167	0.357167	1.18423e+07	7.07188
59-1	2016	Winnipeg River	5	Pine Falls	50.5692	-96.1963	13.31	13.71	13.85	38860000	30040000	27280000	32060000	1500	21373.3	2.13733e+07	0.02	21.8376	2.03818	0.000582337	0.582337	5.5054e+07	7.74115
59-2	2016	Winnipeg River	5	Pine Falls	50.5716	-96.1829	14.32	13.98	13.93	20150000	25090000	25990000	2.37433e+07	1500	15828.9	1.58289e+07	0.03	22.6055	2.10985	0.000904219	0.904219	2.62584e+07	7.41996
59-3	2016	Winnipeg River	5	Pine Falls	50.5716	-96.1829	15.47	15.22	15.1	16230000	19180000	20770000	1.87267e+07	1500	12484.4	1.24844e+07	0.02	26.0917	2.43523	0.000695779	0.695779	2.69147e+07	7.42975
59-4	2016	Winnipeg River	5	Pine Falls	50.5716	-96.1829	15.94	14.75	14.69	11860000	26220000	27150000	2.17433e+07	1500	14495.6	1.44956e+07	0.02	23.4293	2.18673	0.000624781	0.624781	3.48015e+07	7.54158
59-5	2016	Winnipeg River	5	Pine Falls	50.5692	-96.1963	15.64	15.36	14.87	14510000	17380000	24190000	1.86933e+07	1500	12462.2	1.24622e+07	0.02	22.6373	2.11282	0.000603662	0.603662	3.09666e+07	7.49136
59-6	2016	Winnipeg River	5	Pine Falls	50.5671	-96.1838	14.76	14.16	14.05	25910000	38710000	41570000	3.53967e+07	1500	23597.8	2.35978e+07	0.03	20.8193	1.94313	0.000832772	0.832772	4.25046e+07	7.62839
59-7	2016	Winnipeg River	5	Pine Falls	50.5713	-96.2236	15.24	14.66	14.62	18840000	27800000	28570000	25070000	1500	16713.3	1.67133e+07	0.03	19.6006	1.82939	0.000784024	0.784024	3.1976e+07	7.50515
59-8	2016	Winnipeg River	5	Pine Falls	50.5709	-96.2123	14.65	14.74	14.29	27980000	26360000	35360000	29900000	1500	19933.3	1.99333e+07	0.02	21.2038	1.97902	0.000565435	0.565435	5.28796e+07	7.72346
59-9	2016	Winnipeg River	5	Pine Falls	50.5729	-96.1851	14.71	14.14	14.82	26880000	39230000	24900000	3.03367e+07	1500	20224.4	2.02244e+07	0.02	17.1349	1.59925	0.00045693	0.45693	6.63924e+07	7.82217
59-10	2016	Winnipeg River	5	Pine Falls	50.5129	-96.1851	15.39	15.6	15.43	17120000	14880000	16680000	1.62267e+07	1500	10817.8	1.08178e+07	0.03	21.957	2.04932	0.000878279	0.878279	1.84755e+07	7.26717
59-11	2016	Winnipeg River	5	Pine Falls	50.5129	-96.1851	14.41	14.33	14.41	32670000	34470000	32750000	3.32967e+07	1500	22197.8	2.21978e+07	0.02	30.4403	2.8411	0.000811742	0.811742	4.10188e+07	7.61278
59-12	2016	Winnipeg River	5	Pine Falls	50.5729	-96.1851	14.35	13.87	13.72	34130000	46790000	51650000	44190000	1500	29460	29460000	0.02	23.3612	2.18038	0.000622965	0.622965	7.0935e+07	7.85065
59-13	2016	Winnipeg River	5	Pine Falls	50.5729	-96.1851	14.86	14.22	14.56	24230000	37130000	29640000	3.03333e+07	1500	20222.2	2.02222e+07	0.02	26.7875	2.50017	0.000714333	0.714333	4.24638e+07	7.62839
59-14	2016	Winnipeg River	5	Pine Falls	50.5729	-96.1851	14.52	14.58	14.58	30520000	29220000	29310000	2.96833e+07	1500	19788.9	1.97889e+07	0.03	14.8819	1.38898	0.000595278	0.595278	4.98647e+07	7.6981
59-15	2016	Winnipeg River	5	Pine Falls	50.5729	-96.1851	14.89	14.62	14.81	23780000	28490000	25070000	25780000	1500	17186.7	1.71867e+07	0.02	18.5167	1.72823	0.000493779	0.493779	5.22096e+07	7.71767
59-16	2016	Winnipeg River	5	Pine Falls	50.5729	-96.1851	14.63	14.93	14.86	28360000	23130000	24360000	2.52833e+07	1500	16855.6	1.68556e+07	0.02	28.0009	2.61341	0.00074669	0.74669	3.38606e+07	7.5302
59-17	2016	Winnipeg River	5	Pine Falls	50.5738	-96.2052	15.03	15.4	15.04	21680000	16930000	21600000	20070000	1500	13380	13380000	0.02	19.9411	1.86117	0.000531762	0.531762	3.77425e+07	7.57634
59-18	2016	Winnipeg River	5	Pine Falls	50.5738	-96.2052	15.87	15.45	15.74	12460000	16410000	13560000	1.41433e+07	1500	9428.89	9.42889e+06	0.02	23.9174	2.23229	0.000637798	0.637798	2.21753e+07	7.34635
59-19	2016	Winnipeg River	5	Pine Falls	50.5738	-96.2052	15.38	14.87	14.72	17240000	24190000	26580000	22670000	1500	15113.3	1.51133e+07	0.02	14.8819	1.38898	0.000396852	0.396852	5.71246e+07	7.75664
59-20	2016	Winnipeg River	5	Pine Falls	50.576	-96.2267	16.07	15.94	16	10910000	11890000	11410000	1.14033e+07	1500	7602.22	7.60222e+06	0.02	17.2452	1.60955	0.000459871	0.459871	2.47968e+07	7.39445
59-21	2016	Winnipeg River	5	Pine Falls	50.5709	-96.1836	14.46	14.65	15.06	31730000	28000000	21320000	2.70167e+07	1500	18011.1	1.80111e+07	0.02	21.148	1.97382	0.000563947	0.563947	4.79064e+07	7.68034
59-22	2016	Winnipeg River	5	Pine Falls	50.5709	-96.1836	14.18	14.34	14.74	38110000	34370000	26370000	32950000	1500	21966.7	2.19667e+07	0.02	19.4112	1.81171	0.000517633	0.517633	6.36552e+07	7.80414
59-23	2016	Winnipeg River	5	Pine Falls	50.5675	-96.1836	14.84	14.98	15.43	24570000	22390000	16650000	2.12033e+07	1500	14135.6	1.41356e+07	0.02	28.1974	2.63175	0.00075193	0.75193	2.81986e+07	7.45025
59-24	2016	Winnipeg River	5	Pine Falls	50.5675	-96.1836	15.63	15.36	15.07	14560000	17400000	21070000	1.76767e+07	1500	11784.4	1.17844e+07	0.02	19.7451	1.84287	0.000526536	0.526536	3.35716e+07	7.52634
59-25	2016	Winnipeg River	5	Pine Falls	50.5675	-96.1836	15.01	15.3	15.2	16750000	13940000	14880000	15190000	1500	10126.7	1.01267e+07	0.02	24.6511	2.30077	0.000657362	0.657362	2.31075e+07	7.36361
59-26	2016	Winnipeg River	5	Pine Falls	50.5675	-96.1836	14.57	14.24	14.29	22170000	27390000	26540000	2.53667e+07	1500	16911.1	1.69111e+07	0.02	29.2227	2.72745	0.000779273	0.779273	3.25517e+07	7.51322
59-27	2016	Winnipeg River	5	Pine Falls	50.5675	-96.1836	14.66	14.72	14.49	20940000	20200000	23320000	2.14867e+07	1500	14324.4	1.43244e+07	0.02	24.2056	2.25919	0.000645482	0.645482	3.32878e+07	7.52244
59-28	2016	Winnipeg River	5	Pine Falls	50.5675	-96.1836	14.25	14.02	14.44	27160000	31510000	24030000	2.75667e+07	1500	18377.8	1.83778e+07	0.02	24.7269	2.30785	0.000659385	0.659385	4.18067e+07	7.62118
59-29	2016	Winnipeg River	5	Pine Falls	50.5675	-96.1836	15.16	14.53	14.1	15250000	22730000	29870000	2.26167e+07	1500	15077.8	1.50778e+07	0.02	32.4042	3.0244	0.000864113	0.864113	2.61733e+07	7.4183
59-30	2016	Winnipeg River	5	Pine Falls	50.5675	-96.1836	14.45	14.39	14.79	24000000	24890000	19320000	2.27367e+07	1500	15157.8	1.51578e+07	0.03	19.0432	1.77737	0.00076173	0.76173	2.98487e+07	7.47422
59-31	2016	Winnipeg River	5	Pine Falls	50.5675	-96.1836	14.44	14.32	14.32	24020000	26070000	25950000	2.53467e+07	1500	16897.8	1.68978e+07	0.02	19.2716	1.79868	0.000513909	0.513909	4.93213e+07	7.69285
59-32	2016	Winnipeg River	5	Pine Falls	50.5675	-96.1836	14.86	15.36	15	18400000	13400000	16820000	1.62067e+07	1500	10804.4	1.08044e+07	0.02	26.435	2.46727	0.000704934	0.704934	2.29903e+07	7.36173
59-33	2016	Winnipeg River	5	Pine Falls	50.5675	-96.1836	14.13	14.16	14.08	29380000	28760000	30230000	2.94567e+07	1500	19637.8	1.96378e+07	0.02	18.6024	1.73623	0.000496065	0.496065	5.93807e+07	7.77379
59-34	2016	Winnipeg River	5	Pine Falls	50.5675	-96.1836	14.84	14.83	14.76	18690000	18840000	19660000	1.90633e+07	1500	12708.9	1.27089e+07	0.03	21.148	1.97382	0.000845921	0.845921	2.25356e+07	7.35218
59-35	2016	Winnipeg River	5	Pine Falls	50.5675	-96.1836	14.42	14.57	14.57	24430000	22180000	22150000	22920000	1500	15280	15280000	0.02	18.8644	1.76068	0.000503052	0.503052	4.55619e+07	7.65897
59-36	2016	Winnipeg River	5	Pine Falls	50.5675	-96.1836	15.13	14.77	14.34	15490000	19510000	25690000	20230000	1500	13486.7	1.34867e+07	0.03	21.2038	1.97902	0.000848153	0.848153	2.38518e+07	7.3784
59-37	2016	Winnipeg River	5	Pine Falls	50.5708	-96.2066	15.29	15.32	15.41	13980000	13740000	13020000	13580000	1500	9053.33	9.05333e+06	0.02	20.0405	1.87045	0.000534414	0.534414	2.5411e+07	7.40483
59-38	2016	Winnipeg River	5	Pine Falls	50.5718	-96.2222	14.27	14.72	14.6	26850000	20170000	21800000	22940000	1500	15293.3	1.52933e+07	0.02	22.7656	2.12479	0.000607082	0.607082	3.77873e+07	7.57749
59-39	2016	Winnipeg River	5	Pine Falls	50.5776	-96.2177	15.16	14.77	15.48	15220000	19510000	12420000	1.57167e+07	1500	10477.8	1.04778e+07	0.02	18.4741	1.72425	0.000492644	0.492644	3.19027e+07	7.50379
FWI 71-01	2018	Nelson River	1	Gull Lake	56.3161	-95.6559	15.65	15.68	15.74	11170000	10910000	10490000	1.08567e+07	1500	7237.78	7.23778e+06	0.02	16.137	1.50612	0.000430321	0.430321	2.52292e+07	7.4014
FWI 71-02	2018	Nelson River	1	Gull Lake	56.3161	-95.6559	15.12	15.39	14.96	15600000	13130000	17250000	1.53267e+07	1500	10217.8	1.02178e+07	0.02	18.9534	1.76899	0.000505425	0.505425	3.03243e+07	7.48144
FWI 71-03	2018	Nelson River	1	Gull Lake	56.3013	-95.7184	16.07	15.78	15.88	8502000	10260000	9619000	9.46033e+06	1500	6306.89	6.30689e+06	0.02	31.2695	2.91848	0.000833852	0.833852	1.13453e+07	7.05308
FWI 71-04	2018	Nelson River	1	Gull Lake	56.3222	-95.6084	14.64	14.39	14.33	21150000	24920000	25780000	23950000	1500	15966.7	1.59667e+07	0.02	20.0906	1.87513	0.00053575	0.53575	4.47037e+07	7.65031
FWI 71-05	2018	Nelson River	1	Gull Lake	56.3245	-95.6088	13.78	13.99	14.22	36770000	32100000	27780000	3.22167e+07	1500	21477.8	2.14778e+07	0.02	22.7013	2.11879	0.000605367	0.605367	5.32184e+07	7.72591
FWI 71-06	2018	Nelson River	1	Gull Lake	56.3116	-95.6944	15.12	14.33	14.26	15600000	25920000	27000000	22840000	1500	15226.7	1.52267e+07	0.02	18.5167	1.72823	0.000493779	0.493779	4.62555e+07	7.66558
FWI 71-07	2018	Nelson River	1	Gull Lake	56.3116	-95.6944	15.77	16.33	16.36	10340000	7244000	7092000	8.22533e+06	1500	5483.56	5.48356e+06	0.02	30.7902	2.87375	0.000821073	0.821073	1.00178e+07	7
FWI 71-08	2018	Nelson River	1	Gull Lake	56.3019	-95.7175	14.71	15.11	14.68	17290000	13450000	17610000	1.61167e+07	1500	10744.4	1.07444e+07	0.03	17.8583	1.66678	0.000714333	0.714333	2.25618e+07	7.35411
FWI 71-09	2018	Nelson River	1	Gull Lake	56.3127	-95.5036	13.57	14.09	13.82	35460000	25530000	30240000	30410000	1500	20273.3	2.02733e+07	0.03	21.5449	2.01086	0.000861796	0.861796	3.52868e+07	7.54777
FWI 71-10	2018	Nelson River	1	Gull Lake	56.3013	-95.7184	13.78	13.5	13.36	30970000	37040000	40310000	3.61067e+07	1500	24071.1	2.40711e+07	0.03	24.5008	2.28674	0.00098003	0.98003	3.68424e+07	7.56585
FWI 71-11	2018	Nelson River	1	Gull Lake	56.3133	-95.7251	13.61	14.24	14.22	34630000	23150000	23500000	2.70933e+07	1500	18062.2	1.80622e+07	0.03	22.1384	2.06625	0.000885537	0.885537	3.05954e+07	7.48572
FWI 71-12	2018	Nelson River	1	Gull Lake	56.3013	-95.7184	15.14	14.27	14.55	13200000	22840000	19100000	18380000	1500	12253.3	1.22533e+07	0.02	38.6358	3.60601	0.00103029	1.03029	1.78397e+07	7.25042
FWI 71-13	2018	Nelson River	1	Gull Lake	56.3133	-95.7251	14.88	15.01	15.14	15490000	14300000	13130000	1.43067e+07	1500	9537.78	9.53778e+06	0.03	19.9907	1.8658	0.000799627	0.799627	1.78917e+07	7.25285
FWI 71-14	2018	Nelson River	1	Gull Lake	56.3222	-95.6084	15.81	15.37	15.35	8653000	11410000	11530000	10531000	1500	7020.67	7.02067e+06	0.02	29.986	2.79869	0.000799627	0.799627	1.31699e+07	7.12057
FWI 71-15	2018	Nelson River	1	Gull Lake	56.3245	-95.6088	13.62	14.08	14.1	34360000	25720000	25400000	2.84933e+07	1500	18995.6	1.89956e+07	0.03	24.2787	2.26601	0.000971148	0.971148	2.93398e+07	7.46687
FWI 71-16	2018	Nelson River	1	Gull Lake	56.3245	-95.6088	13.85	13.85	14.17	29720000	29720000	24220000	2.78867e+07	1500	18591.1	1.85911e+07	0.03	24.2787	2.26601	0.000971148	0.971148	2.87152e+07	7.45788
FWI 71-17	2018	Nelson River	1	Gull Lake	56.3245	-95.6088	13.76	13.68	13.55	31360000	32960000	35830000	3.33833e+07	1500	22255.6	2.22556e+07	0.02	25.192	2.35125	0.000671787	0.671787	4.96933e+07	7.69636
FWI 71-18	2018	Nelson River	1	Gull Lake	56.3116	-95.6898	14.36	14.62	15.27	21530000	18310000	12160000	1.73333e+07	1500	11555.6	1.15556e+07	0.02	25.3509	2.36609	0.000676025	0.676025	2.56401e+07	7.40824
FWI 71-19	2018	Nelson River	1	Gull Lake	56.3133	-95.7251	14.56	14.78	14.57	19030000	16530000	18800000	18120000	1500	12080	12080000	0.03	22.6373	2.11282	0.000905493	0.905493	2.00112e+07	7.30103
FWI 71-20	2018	Nelson River	1	Gull Lake	56.3127	-95.5036	13.67	14.28	13.83	33340000	22610000	30000000	28650000	1456	19677.2	1.96772e+07	0.02	75	7	0.002	2	14325000	7.15534
FWI 71-21	2018	Nelson River	1	Gull Lake	56.3222	-95.6084	14.66	14.71	15.2	17790000	17310000	12640000	1.59133e+07	1500	10608.9	1.06089e+07	0.02	27.8071	2.59533	0.000741522	0.741522	2.14604e+07	7.33244
FWI 71-22	2018	Nelson River	1	Gull Lake	56.3245	-95.6088	13.99	14.7	14.32	27160000	17360000	22140000	22220000	1500	14813.3	1.48133e+07	0.02	30.4403	2.8411	0.000811742	0.811742	2.73732e+07	7.43775
FWI 71-23	2018	Nelson River	1	Gull Lake	56.3116	-95.6944	14.58	14.06	14.19	18770000	25960000	23940000	22890000	1500	15260	15260000	0.02	20.8193	1.94313	0.000555181	0.555181	4.12298e+07	7.6149
FWI 71-24	2018	Nelson River	1	Gull Lake	56.3116	-95.6944	14.82	14.87	15.51	16150000	15650000	10420000	1.40733e+07	1500	9382.22	9.38222e+06	0.03	22.0171	2.05493	0.000880685	0.880685	1.598e+07	7.20412
FWI 71-25	2018	Nelson River	1	Gull Lake	56.3127	-95.5036	13.62	13.5	13.52	34420000	36950000	36590000	3.59867e+07	1500	23991.1	2.39911e+07	0.02	17.6234	1.64485	0.000469956	0.469956	7.65745e+07	7.88423
FWI 71-26	2018	Nelson River	1	Gull Lake	56.3127	-95.5036	13.54	14.04	13.9	36000000	26310000	28700000	3.03367e+07	1500	20224.4	2.02244e+07	0.02	24.2056	2.25919	0.000645482	0.645482	4.69985e+07	7.6721
FWI 71-27	2018	Nelson River	1	Gull Lake	56.3127	-95.5036	13.08	13.5	14.02	48210000	37030000	26600000	37280000	1500	24853.3	2.48533e+07	0.02	18.3476	1.71244	0.000489269	0.489269	7.61952e+07	7.88195
FWI 71-28	2018	Nelson River	1	Gull Lake	56.3178	-95.5014	14.11	14.6	14.51	25190000	18480000	19610000	2.10933e+07	1500	14062.2	1.40622e+07	0.03	25.5932	2.38869	0.00102373	1.02373	2.06045e+07	7.31387
FWI 71-29	2018	Nelson River	1	Gull Lake	56.3178	-95.5014	14.51	14.24	14.6	19530000	23200000	18480000	2.04033e+07	1500	13602.2	1.36022e+07	0.02	27.9036	2.60434	0.000744097	0.744097	2.74203e+07	7.43775
FWI 71-30	2018	Nelson River	1	Gull Lake	56.3245	-95.6088	14.17	14.32	14.31	27810000	25350000	25540000	2.62333e+07	1500	17488.9	1.74889e+07	0.02	25.7572	2.40401	0.000686859	0.686859	3.81932e+07	7.58206
FWI 71-31	2018	Nelson River	1	Gull Lake	56.3116	-95.6944	15.15	14.29	13.94	14980000	25810000	32110000	24300000	1500	16200	16200000	0.02	18.689	1.7443	0.000498372	0.498372	4.87587e+07	7.68842
FWI 71-32	2018	Nelson River	1	Gull Lake	56.3116	-95.6944	15.41	14.69	14.11	12770000	20080000	28950000	20600000	1500	13733.3	1.37333e+07	0.03	28.0988	2.62255	0.00112395	1.12395	1.83282e+07	7.26245
FWI 71-33	2018	Nelson River	1	Gull Lake	56.306	-95.6989	14.52	14.49	14.09	22310000	22740000	29250000	2.47667e+07	1500	16511.1	1.65111e+07	0.02	25.3509	2.36609	0.000676025	0.676025	3.66357e+07	7.56348
FWI 71-34	2018	Nelson River	1	Gull Lake	56.3127	-95.5036	15.56	14.94	14.76	11570000	17130000	19160000	1.59533e+07	1260	12661.4	1.26614e+07	0.02	75	7	0.002	2	7.97667e+06	6.902
FWI 71-35	2018	Nelson River	1	Gull Lake	56.3127	-95.5036	13.43	14.63	13.89	44470000	20770000	33280000	32840000	1500	21893.3	2.18933e+07	0.02	24.5757	2.29373	0.000655352	0.655352	5.01105e+07	7.69984
FWI 71-36	2018	Nelson River	1	Gull Lake	56.3127	-95.5036	15.37	15.32	15.34	13110000	13520000	13290000	1.33067e+07	1500	8871.11	8.87111e+06	0.02	15.1627	1.41519	0.00040434	0.40434	3.29096e+07	7.5172
FWI 71-37	2018	Nelson River	1	Gull Lake	56.3245	-95.6088	14.54	14.4	14.42	22090000	24090000	23830000	2.33367e+07	1500	15557.8	1.55578e+07	0.03	25.2712	2.35865	0.00101085	1.01085	2.30862e+07	7.36361
FWI 71-38	2018	Nelson River	1	Gull Lake	56.3116	-95.6944	14.22	14.1	14.3	26940000	29020000	25690000	2.72167e+07	1500	18144.4	1.81444e+07	0.03	21.3163	1.98952	0.000852653	0.852653	3.192e+07	7.50379
FWI 71-39	2018	Nelson River	1	Gull Lake	56.3076	-95.3899	14.32	14.05	14.28	25320000	29990000	26010000	2.71067e+07	1500	18071.1	1.80711e+07	0.02	18.2228	1.70079	0.000485941	0.485941	5.57818e+07	7.74663
FWI 71-40	2018	Nelson River	1	Gull Lake	56.3076	-95.3899	14.86	14.64	14.91	18000000	20640000	17480000	1.87067e+07	1500	12471.1	1.24711e+07	0.02	15.7574	1.47069	0.000420196	0.420196	4.45189e+07	7.64836
FWI 71-41	2018	Nelson River	1	Gull Lake	56.3127	-95.5036	14.64	15.14	14.94	20770000	15130000	17180000	1.76933e+07	1500	11795.6	1.17956e+07	0.02	20.0405	1.87045	0.000534414	0.534414	3.31079e+07	7.51983
FWI 71-42	2018	Nelson River	1	Gull Lake	56.3178	-95.5014	14.65	14.31	14.83	20610000	25490000	18340000	21480000	1500	14320	14320000	0.02	21.0373	1.96348	0.000560995	0.560995	3.82891e+07	7.5832
FWI 71-43	2018	Nelson River	1	Gull Lake	56.3178	-95.5014	15.02	14.97	14.82	16270000	16870000	18490000	17210000	1500	11473.3	1.14733e+07	0.02	47.2721	4.41206	0.00126059	1.26059	1.36524e+07	7.13672
FWI 71-44	2018	Nelson River	1	Gull Lake	56.3178	-95.5014	13.9	14.61	13.5	32970000	21090000	42540000	32200000	1500	21466.7	2.14667e+07	0.03	26.2623	2.45114	0.00105049	1.05049	3.06524e+07	7.48714
FWI 71-45	2018	Nelson River	1	Gull Lake	56.3178	-95.5014	14.88	14.82	14.51	17840000	18500000	22470000	1.96033e+07	1500	13068.9	1.30689e+07	0.02	12.2131	1.13989	0.000325684	0.325684	6.01913e+07	7.7796
FWI 71-46	2018	Nelson River	1	Gull Lake	56.3222	-95.6084	14.41	13.97	14.03	23890000	31560000	30360000	2.86033e+07	1500	19068.9	1.90689e+07	0.03	20.3449	1.89886	0.000813797	0.813797	3.5148e+07	7.54531
FWI 71-47	2018	Nelson River	1	Gull Lake	56.3245	-95.6088	14.15	14.52	14.55	28230000	22340000	21960000	2.41767e+07	1500	16117.8	1.61178e+07	0.02	13.3938	1.25008	0.000357167	0.357167	6.76902e+07	7.83059
FWI 71-48	2018	Nelson River	1	Gull Lake	56.3164	-95.3405	15.51	14.82	15.32	12000000	18460000	13460000	14640000	1500	9760	9760000	0.03	15.7574	1.47069	0.000630294	0.630294	2.32273e+07	7.36549
FWI 71-49	2018	Nelson River	1	Gull Lake	56.3245	-95.6088	13.76	14.43	14.18	36000000	23650000	27720000	2.91233e+07	1500	19415.6	1.94156e+07	0.02	18.1816	1.69695	0.000484842	0.484842	6.00677e+07	7.77887
FWI 71-50	2018	Nelson River	1	Gull Lake	56.3076	-95.3899	14.11	14.1	13.89	28870000	29120000	33280000	3.04233e+07	1500	20282.2	2.02822e+07	0.02	22.3229	2.08347	0.000595278	0.595278	5.11078e+07	7.70842
FWI71-51	2018	Nelson River	1	Stephens Lake	56.3464	-95.1775	13.6	13.74	13.8	39840000	36590000	35080000	37170000	1500	24780	24780000	0.02	17.5082	1.6341	0.000466885	0.466885	7.96128e+07	7.90091
FWI71-52	2018	Nelson River	1	Stephens Lake	56.3495	-95.1658	14.61	14.8	15.01	23970000	21090000	18360000	21140000	1500	14093.3	1.40933e+07	0.03	24.3523	2.27288	0.000974091	0.974091	2.17023e+07	7.33646
FWI71-53	2018	Nelson River	1	Stephens Lake	56.3495	-95.1658	15.9	15.44	15.15	10150000	13800000	16760000	13570000	1500	9046.67	9.04667e+06	0.02	16.7771	1.56587	0.00044739	0.44739	3.03315e+07	7.48144
FWI71-54	2018	Nelson River	1	Stephens Lake	56.3512	-95.1606	16.05	15.45	14.75	9222000	13690000	21880000	1.49307e+07	1500	9953.78	9.95378e+06	0.02	19.4582	1.8161	0.000518886	0.518886	2.87745e+07	7.45939
FWI71-55	2018	Nelson River	1	Stephens Lake	56.3512	-95.1606	15.64	14.87	15.23	12080000	20110000	15870000	16020000	1500	10680	10680000	0.02	25.5119	2.38111	0.000680317	0.680317	2.35478e+07	7.37107
FWI71-56	2018	Nelson River	1	Stephens Lake	56.3512	-95.1606	15.41	14.47	14.52	14140000	26370000	25390000	2.19667e+07	1500	14644.4	1.46444e+07	0.02	22.6373	2.11282	0.000603662	0.603662	3.6389e+07	7.5611
FWI71-57	2018	Nelson River	1	Stephens Lake	56.3489	-95.1911	14.81	15.02	14.77	20950000	18290000	21510000	20250000	1500	13500	13500000	0.02	18.1816	1.69695	0.000484842	0.484842	4.17662e+07	7.62118
FWI71-58	2018	Nelson River	1	Stephens Lake	56.3489	-95.1911	18.33	18.1	18.15	2024000	2352000	2280000	2.21867e+06	1500	1479.11	1.47911e+06	0.02	33.071	3.08663	0.000881893	0.881893	2.5158e+06	6.4014
FWI71-59	2018	Nelson River	1	Stephens Lake	56.3497	-95.1865	15.73	16.01	15.95	11350000	9452000	9846000	10216000	1500	6810.67	6.81067e+06	0.03	14.8819	1.38898	0.000595278	0.595278	1.71617e+07	7.23553
FWI71-60	2018	Nelson River	1	Stephens Lake	56.3497	-95.1865	15.1	15.21	15.48	17350000	16150000	13420000	15640000	1500	10426.7	1.04267e+07	0.02	21.0925	1.96864	0.000562467	0.562467	2.78061e+07	7.44405
FWI71-61	2018	Nelson River	1	Stephens Lake	56.347	-95.1842	19	18.74	18.47	1299000	1535000	1838000	1.55733e+06	1500	1038.22	1.03822e+06	0.02	31.7638	2.96462	0.000847036	0.847036	1.83857e+06	6.26482
FWI71-62	2018	Nelson River	1	Stephens Lake	56.347	-95.1842	15.8	15.36	15.27	10860000	14550000	15490000	1.36333e+07	1500	9088.89	9.08889e+06	0.03	22.3229	2.08347	0.000892917	0.892917	1.52683e+07	7.18469
FWI71-63	2018	Nelson River	1	Stephens Lake	56.347	-95.1842	15.51	15.4	15.33	13160000	14220000	14910000	1.40967e+07	1500	9397.78	9.39778e+06	0.02	19.8426	1.85198	0.000529136	0.529136	2.66409e+07	7.42488
FWI71-64	2018	Nelson River	1	Stephens Lake	56.347	-95.1842	15.28	15.34	15.28	15400000	14750000	15320000	1.51567e+07	1500	10104.4	1.01044e+07	0.02	27.9036	2.60434	0.000744097	0.744097	2.03692e+07	7.30963
FWI71-65	2018	Nelson River	1	Stephens Lake	56.347	-95.1842	14.97	14.93	14.9	18900000	19390000	19800000	1.93633e+07	1500	12908.9	1.29089e+07	0.02	17.2082	1.6061	0.000458887	0.458887	4.21963e+07	7.62531
FWI71-66	2018	Nelson River	1	Stephens Lake	56.3464	-95.1775	14.71	14.61	14.65	22440000	23980000	23370000	2.32633e+07	1500	15508.9	1.55089e+07	0.02	27.5214	2.56866	0.000733904	0.733904	3.16981e+07	7.50106
FWI71-67	2018	Nelson River	1	Stephens Lake	56.3461	-95.1728	16.2	16.45	15.91	8322000	7071000	10090000	8.49433e+06	1500	5662.89	5.66289e+06	0.02	28.1974	2.63175	0.00075193	0.75193	1.12967e+07	7.05308
FWI71-68	2018	Nelson River	1	Stephens Lake	56.3461	-95.1728	15.51	15.68	15.62	13210000	11770000	12260000	1.24133e+07	1500	8275.56	8.27556e+06	0.02	25.4312	2.37358	0.000678165	0.678165	1.83043e+07	7.26245
FWI71-69	2018	Nelson River	1	Stephens Lake	56.3461	-95.1728	14.82	14.92	14.83	20810000	19480000	20760000	20350000	1500	13566.7	1.35667e+07	0.02	21.2599	1.98426	0.000566931	0.566931	3.5895e+07	7.55509
FWI71-70	2018	Nelson River	1	Stephens Lake	56.3481	-95.1677	15.62	18.48	16.16	12250000	1828000	8575000	7551000	1500	5034	5034000	0.02	55.8073	5.20868	0.00148819	1.48819	5.07393e+06	6.70501
FWI71-71	2018	Nelson River	1	Stephens Lake	56.3481	-95.1677	15.31		15.13	15090000		17020000	16055000	1500	10703.3	1.07033e+07	0.02	27.5214	2.56866	0.000733904	0.733904	2.18762e+07	7.34044
FWI71-72	2018	Nelson River	1	Stephens Lake	56.3481	-95.1677	14.55	15.51	15.32	25010000	13160000	14930000	17700000	1500	11800	11800000	0.02	18.0997	1.6893	0.000482658	0.482658	3.6672e+07	7.56467
FWI71-73	2018	Nelson River	1	Stephens Lake	56.3481	-95.1677	14.75	15.16	14.49	21870000	16590000	26030000	2.14967e+07	1500	14331.1	1.43311e+07	0.02	45.9214	4.286	0.00122457	1.22457	1.75544e+07	7.24551
FWI71-74	2018	Nelson River	1	Stephens Lake	56.3495	-95.1658	15.25	14.81	15.6	8969000	11830000	7192000	9.33033e+06	1500	6220.22	6.22022e+06	0.02	21.0373	1.96348	0.000560995	0.560995	1.66318e+07	7.22011
FWI71-75	2018	Nelson River	1	Stephens Lake	56.3495	-95.1658	14.19	14.07	14.32	17420000	18770000	16030000	1.74067e+07	1500	11604.4	1.16044e+07	0.02	17.4322	1.62701	0.000464859	0.464859	3.7445e+07	7.57287
FWI71-76	2018	Nelson River	1	Stephens Lake	56.3495	-95.1658	14.78	14.49	14.82	12040000	14450000	11730000	12740000	1500	8493.33	8.49333e+06	0.03	19.7451	1.84287	0.000789803	0.789803	1.61306e+07	7.20683
FWI71-77	2018	Nelson River	1	Stephens Lake	56.3495	-95.1658	14.07	14.23	14.23	18830000	17030000	16950000	1.76033e+07	1500	11735.6	1.17356e+07	0.02	30.0983	2.80918	0.000802622	0.802622	2.19323e+07	7.34044
FWI71-78	2018	Nelson River	1	Stephens Lake	56.3495	-95.1658	15	15.25	15.27	10510000	8970000	8830000	9.43667e+06	1500	6291.11	6.29111e+06	0.02	20.8193	1.94313	0.000555181	0.555181	1.69974e+07	7.23045
FWI71-79	2018	Nelson River	1	Stephens Lake	56.3512	-95.1606	14.45	14.95	14.78	14830000	10790000	12020000	1.25467e+07	1500	8364.44	8.36444e+06	0.02	22.3851	2.08928	0.000596936	0.596936	2.10184e+07	7.32222
FWI71-80	2018	Nelson River	1	Stephens Lake	56.3512	-95.1606	14.69	14.84	14.76	12760000	11550000	12210000	1.21733e+07	1500	8115.56	8.11556e+06	0.03	14.3504	1.33937	0.000574018	0.574018	2.12072e+07	7.32634
FWI71-81	2018	Nelson River	1	Stephens Lake	56.3464	-95.1775	15.26	14.99	15.48	8901000	10550000	7765000	9072000	1500	6048	6048000	0.02	25.4312	2.37358	0.000678165	0.678165	1.33773e+07	7.12711
FWI71-82	2018	Nelson River	1	Stephens Lake	56.3512	-95.1606	14.8	14.81	14.54	11860000	11810000	13990000	1.25533e+07	1500	8368.89	8.36889e+06	0.02	18.8644	1.76068	0.000503052	0.503052	2.49544e+07	7.39794
FWI71-83	2018	Nelson River	1	Stephens Lake	56.3464	-95.1775	15.2	15.22	15.44	9260000	9152000	7933000	8.78167e+06	1500	5854.44	5.85444e+06	0.02	50.2266	4.68781	0.00133938	1.33937	6.55654e+06	6.8169
FWI71-84	2018	Nelson River	1	Stephens Lake	56.3464	-95.1775	15.03	14.7	15.01	10290000	12630000	10410000	11110000	1500	7406.67	7.40667e+06	0.03	15.1627	1.41519	0.000606509	0.606509	1.83179e+07	7.26245
FWI71-85	2018	Nelson River	1	Stephens Lake	56.347	-95.1842	15.26	15.38	15.9	8914000	8236000	5962000	7704000	1500	5136	5136000	0.03	13.8556	1.29319	0.000554224	0.554224	1.39005e+07	7.14302
FWI71-86	2018	Nelson River	1	Stephens Lake	56.3495	-95.1658	14.02	13.97	14.38	19350000	19940000	15480000	1.82567e+07	1500	12171.1	1.21711e+07	0.02	20.1916	1.88455	0.000538442	0.538442	3.39065e+07	7.5302
FWI71-87	2018	Nelson River	1	Stephens Lake	56.3512	-95.1606	14.21	14.42	14.04	17220000	15110000	19120000	17150000	1500	11433.3	1.14333e+07	0.02	23.7058	2.21254	0.000632153	0.632153	2.71295e+07	7.43297
FWI71-88	2018	Nelson River	1	Stephens Lake	56.3512	-95.1606	13.91	14.51	14.48	20690000	14250000	14500000	16480000	1500	10986.7	1.09867e+07	0.03	15.7574	1.47069	0.000630294	0.630294	2.61465e+07	7.41664
FWI71-89	2018	Nelson River	1	Stephens Lake	56.3512	-95.1606	14.9	14.41	14.75	11150000	15130000	12260000	1.28467e+07	1500	8564.44	8.56444e+06	0.03	15.1627	1.41519	0.000606509	0.606509	2.11813e+07	7.32634
FWI71-90	2018	Nelson River	1	Stephens Lake	56.3512	-95.1606	13.61	13.61	13.42	25040000	25110000	28180000	26110000	1500	17406.7	1.74067e+07	0.02	23.5667	2.19956	0.000628446	0.628446	4.15469e+07	7.61805
FWI71-91	2018	Nelson River	1	Stephens Lake	56.3512	-95.1606	14.69	15.1	14.77	12710000	9827000	12070000	1.15357e+07	1500	7690.44	7.69044e+06	0.03	14.3504	1.33937	0.000574018	0.574018	2.00964e+07	7.3032
FWI71-92	2018	Nelson River	1	Stephens Lake	56.3489	-95.1911	14.5	14.76	14.68	14350000	12190000	12810000	1.31167e+07	1500	8744.44	8.74444e+06	0.02	21.2038	1.97902	0.000565435	0.565435	2.31975e+07	7.36549
FWI71-93	2018	Nelson River	1	Stephens Lake	56.347	-95.1842	14.08	14.21	13.99	18680000	17210000	19680000	1.85233e+07	1500	12348.9	1.23489e+07	0.03	17.3945	1.62348	0.000695779	0.695779	2.66224e+07	7.42488
FWI71-94	2018	Nelson River	1	Stephens Lake	56.3464	-95.1775	14.38	14.3	14.27	15460000	16290000	16530000	1.60933e+07	1500	10728.9	1.07289e+07	0.03	18.6456	1.74026	0.000745824	0.745824	2.15779e+07	7.33445
FWI71-95	2018	Nelson River	1	Stephens Lake	56.3489	-95.1911	14.88	14.46	14.45	11290000	14700000	14830000	1.36067e+07	1500	9071.11	9.07111e+06	0.02	48.1213	4.49132	0.00128323	1.28323	1.06034e+07	7.02531
FWI71-96	2018	Nelson River	1	Stephens Lake	56.3495	-95.1658	15.39	15.21	15.49	20620000	23180000	19340000	2.10467e+07	1500	14031.1	1.40311e+07	0.03	27.2415	2.54254	0.00108966	1.08966	1.93149e+07	7.28556
FWI71-97	2018	Nelson River	1	Stephens Lake	56.3495	-95.1658	16.01	15.92	15.88	13830000	14690000	15080000	1.45333e+07	1500	9688.89	9.68889e+06	0.02	19.1796	1.7901	0.000511456	0.511456	2.84156e+07	7.45332
FWI71-98	2018	Nelson River	1	Stephens Lake	56.3447	-95.1881	15.78	15.92	15.64	16090000	14670000	17620000	1.61267e+07	1500	10751.1	1.07511e+07	0.03	21.0925	1.96864	0.000843701	0.843701	1.91142e+07	7.28103
FWI71-99	2018	Nelson River	1	Stephens Lake	56.3461	-95.1728	15.66	15.94	16.1	17380000	14490000	13110000	1.49933e+07	1500	9995.56	9.99556e+06	0.02	41.8555	3.90651	0.00111615	1.11615	1.34331e+07	7.12711
FWI71-100	2018	Nelson River	1	Stephens Lake	56.3464	-95.1775	15.45	14.97	15.07	19930000	27080000	25440000	24150000	1500	16100	16100000	0.03	36.5284	3.40932	0.00146114	1.46114	1.65282e+07	7.21748
FWI 78-1	2019	Nelson R nr Landing R	2	Camp d/s across (A)	55.3395	-96.8814	15.84	15.56	15.78	15490000	18510000	16070000	16690000	1500	11126.7	1.11267e+07	0.02	29.0117	2.70776	0.000773646	0.773646	2.15732e+07	7.33445
FWI 78-4	2019	Nelson R nr Landing R	2	Camp d/s across (A)	55.3395	-96.8814	15.86	16.09	16.22	15230000	13190000	12080000	13500000	1500	9000	9000000	0.03	21.2599	1.98426	0.000850397	0.850397	1.58749e+07	7.2014
FWI 78-5	2019	Nelson R nr Landing R	2	Camp d/s across (A)	55.3395	-96.8814	16.21	16.03	16.08	12150000	13720000	13220000	13030000	1500	8686.67	8.68667e+06	0.02	25.192	2.35125	0.000671787	0.671787	1.9396e+07	7.2878
FWI 78-6	2019	Nelson R nr Landing R	2	Camp d/s across (A)	55.3395	-96.8814	15.94	16.01	16.3	14540000	13820000	11520000	1.32933e+07	1500	8862.22	8.86222e+06	0.02	30.6727	2.86279	0.000817939	0.817939	1.62522e+07	7.21219
FWI 78-9	2019	Nelson R nr Landing R	2	Camp d/s across (A)	55.3395	-96.8814	15.87	15.77	15.9	15180000	16170000	14860000	1.54033e+07	1500	10268.9	1.02689e+07	0.02	25.5932	2.38869	0.000682484	0.682484	2.25695e+07	7.35411
FWI 78-10	2019	Nelson R nr Landing R	2	Camp d/s across (A)	55.3395	-96.8814	15.99	15.85	16.29	14040000	15380000	11570000	1.36633e+07	1500	9108.89	9.10889e+06	0.03	17.2082	1.6061	0.00068833	0.68833	1.985e+07	7.29666
FWI 78-11	2019	Nelson R nr Landing R	2	Camp d/s across (A)	55.3395	-96.8814	16.25	16.47	16.27	11900000	10290000	11690000	1.12933e+07	1500	7528.89	7.52889e+06	0.02	20.2936	1.89407	0.000541162	0.541162	2.08687e+07	7.32015
FWI 78-12	2019	Nelson R nr Landing R	2	Camp d/s across (A)	55.3395	-96.8814	15.85	15.33	15.78	15340000	21500000	16110000	17650000	1500	11766.7	1.17667e+07	0.03	21.373	1.99481	0.00085492	0.85492	2.06452e+07	7.31387
FWI 78-13	2019	Nelson R nr Landing R	2	Camp d/s across (A)	55.3395	-96.8814	17.21	17.24	17.17	6374000	6278000	6572000	6408000	1500	4272	4272000	0.03	20.712	1.93312	0.000828479	0.828479	7.73465e+06	6.88818
FWI 78-14	2019	Nelson R nr Landing R	2	Camp d/s across (A)	55.3395	-96.8814	16.32	16.47	16.31	11360000	10330000	11420000	1.10367e+07	1500	7357.78	7.35778e+06	0.03	22.7013	2.11879	0.000908051	0.908051	1.21542e+07	7.08636
FWI 78-15	2019	Nelson R nr Landing R	2	Camp d/s across (A)	55.3395	-96.8814	18.37	18.16	18.02	3021000	3462000	3780000	3421000	1500	2280.67	2.28067e+06	0.02	35.5586	3.31881	0.00094823	0.94823	3.60777e+06	6.55751
FWI 78-16	2019	Nelson R nr Landing R	2	Camp d/s across (A)	55.3395	-96.8814	16.54	16.83	16.56	9823000	8186000	9715000	9.24133e+06	1500	6160.89	6.16089e+06	0.02	27.0581	2.52542	0.000721549	0.721549	1.28076e+07	7.10721
FWI 78-17	2019	Nelson R nr Landing R	2	Camp d/s across (A)	55.3395	-96.8814	15.52	15.79	15.54	19060000	15970000	18810000	1.79467e+07	1500	11964.4	1.19644e+07	0.02	16.4677	1.53699	0.000439139	0.439139	4.08678e+07	7.61172
FWI 78-18	2019	Nelson R nr Landing R	2	Camp d/s across (A)	55.3395	-96.8814	15.92	15.83	16.24	14720000	15560000	11980000	1.40867e+07	1500	9391.11	9.39111e+06	0.02	27.2415	2.54254	0.000726441	0.726441	1.93914e+07	7.2878
FWI 78-19	2019	Nelson R nr Landing R	2	Camp d/s across (A)	55.3395	-96.8814	15.82	15.85	16.05	15650000	15370000	13500000	14840000	1500	9893.33	9.89333e+06	0.03	18.3896	1.71636	0.000735584	0.735584	2.01745e+07	7.30535
FWI 78-20	2019	Nelson R nr Landing R	2	Camp d/s across (A)	55.3395	-96.8814	15.86	15.81	16	15270000	15770000	13970000	1.50033e+07	1500	10002.2	1.00022e+07	0.02	25.5932	2.38869	0.000682484	0.682484	2.19834e+07	7.34242
FWI 78-21	2019	Nelson R nr Landing R	2	Camp d/s across (A)	55.3395	-96.8814	16.11	16.06	15.59	13010000	13380000	18150000	1.48467e+07	1500	9897.78	9.89778e+06	0.02	37.2049	3.47245	0.00099213	0.99213	1.49644e+07	7.17609
FWI 78-22	2019	Nelson R nr Landing R	2	Camp d/s across (A)	55.3395	-96.8814	15.48	15.91	15.79	17510000	13290000	14360000	1.50533e+07	1500	10035.6	1.00356e+07	0.03	45.1475	4.21376	0.0018059	1.8059	8.33565e+06	6.92117
FWI 78-23	2019	Nelson R nr Landing R	2	Camp d/s across (A)	55.3395	-96.8814	16.26	15.4	16.18	10640000	18420000	11180000	1.34133e+07	1500	8942.22	8.94222e+06	0.02	33.9082	3.16477	0.000904219	0.904219	1.48342e+07	7.17026
FWI 78-24	2019	Nelson R nr Landing R	2	Camp d/s across (A)	55.3395	-96.8814	15.48	15.22	15.2	17550000	20730000	20970000	19750000	1500	13166.7	1.31667e+07	0.02	27.9036	2.60434	0.000744097	0.744097	2.65422e+07	7.42325
FWI 78-25	2019	Nelson R nr Landing R	2	Camp d/s across (A)	55.3395	-96.8814	15.98	15.25	15.69	12700000	20370000	15350000	16140000	1500	10760	10760000	0.02	21.7196	2.02716	0.000579189	0.579189	2.78665e+07	7.4456
FWI 78-26	2019	Nelson R nr Landing R	2	Camp d/s across (A)	55.3395	-96.8814	14.99	14.61	14.48	24050000	30850000	33400000	2.94333e+07	1500	19622.2	1.96222e+07	0.03	20.0906	1.87513	0.000803625	0.803625	3.66257e+07	7.56348
FWI 78-27	2019	Nelson R nr Landing R	2	Camp d/s across (A)	55.3395	-96.8814	15.58	15.53	15.08	16450000	17020000	22730000	1.87333e+07	1500	12488.9	1.24889e+07	0.03	25.84	2.41174	0.0010336	1.0336	1.81243e+07	7.25768
FWI 78-28	2019	Nelson R nr Landing R	2	Old Tower u/s	55.2335	-97.0933	16.84	17.39	16.76	7317000	5121000	7701000	6713000	1500	4475.33	4.47533e+06	0.02	19.6967	1.83836	0.000525245	0.525245	1.27807e+07	7.10721
FWI 78-29	2019	Nelson R nr Landing R	2	Camp d/s across (A)	55.3395	-96.8814	15.68	15.74	15.56	15450000	14790000	16720000	1.56533e+07	1500	10435.6	1.04356e+07	0.02	19.6006	1.82939	0.000522683	0.522683	2.9948e+07	7.47567
FWI 78-30	2019	Nelson R nr Landing R	2	Camp d/s across (A)	55.3395	-96.8814	15.1	15.4	14.99	22460000	18460000	24090000	21670000	1500	14446.7	1.44467e+07	0.02	23.2935	2.17406	0.000621159	0.621159	3.48864e+07	7.54282
FWI 78-31	2019	Nelson R nr Landing R	2	Camp d/s across (A)	55.3395	-96.8814	14.78	14.9	14.59	27570000	25580000	31150000	28100000	1500	18733.3	1.87333e+07	0.02	21.8376	2.03818	0.000582337	0.582337	4.82538e+07	7.68395
FWI 78-32	2019	Nelson R nr Landing R	2	Camp u/s across	55.3219	-96.8993	14.27	14.63	14.83	38360000	30420000	26770000	31850000	1500	21233.3	2.12333e+07	0.03	18.1816	1.69695	0.000727262	0.727262	4.37944e+07	7.64147
FWI 78-33	2019	Nelson R nr Landing R	2	Camp u/s across	55.3219	-96.8993	13.84	14.5	14.02	50450000	32950000	45100000	4.28333e+07	1500	28555.6	2.85556e+07	0.02	23.4978	2.19313	0.000626608	0.626608	6.83574e+07	7.83506
FWI 78-34	2019	Nelson R nr Landing R	2	Camp u/s across	55.3219	-96.8993		14.98	15.55		24260000	16750000	20505000	1500	13670	13670000	0.02	29.4368	2.74744	0.000784982	0.784982	2.61216e+07	7.41664
FWI 78-35	2019	Nelson R nr Landing R	2	Camp u/s across	55.3219	-96.8993	14.21	14.95	14.83	39730000	24630000	26720000	30360000	1500	20240	20240000	0.02	28.8038	2.68835	0.0007681	0.7681	3.95261e+07	7.5966
FWI 78-36	2019	Nelson R nr Landing R	2	Camp u/s across	55.3219	-96.8993	15.39	14.8	15.19	18650000	27250000	21190000	2.23633e+07	1500	14908.9	1.49089e+07	0.02	19.5529	1.82494	0.000521411	0.521411	4.289e+07	7.63246
FWI 78-37	2019	Nelson R nr Landing R	2	Creek Narrows across	55.2274	-97.1658	14.8	14.91	14.55	27210000	25380000	31870000	2.81533e+07	1500	18768.9	1.87689e+07	0.03	20.0906	1.87513	0.000803625	0.803625	3.50329e+07	7.54407
FWI 78-38	2019	Nelson R nr Landing R	2	Camp d/s across (A)	55.3395	-96.8814	14.72	14.37	14	28640000	35890000	45610000	3.67133e+07	1500	24475.6	2.44756e+07	0.02	26.2623	2.45114	0.000700327	0.700327	5.24231e+07	7.71933
FWI 78-39	2019	Nelson R nr Landing R	2	Camp d/s across (A)	55.3395	-96.8814	15.53	15.66	15.54	17040000	15650000	16840000	16510000	1500	11006.7	1.10067e+07	0.02	17.3195	1.61649	0.000461853	0.461853	3.57473e+07	7.55267
FWI 78-40	2019	Nelson R nr Landing R	2	Creek Narrows across	55.2274	-97.1658	14.88	15.23	15.39	25810000	20580000	18590000	21660000	1500	14440	14440000	0.02	24.0606	2.24566	0.000641617	0.641617	3.37585e+07	7.52892
FWI 78-41	2019	Nelson R nr Landing R	2	Old Tower (A)	55.2353	-97.0734	15.13	15.39	15.15	22000000	18570000	21680000	20750000	1500	13833.3	1.38333e+07	0.03	20.8193	1.94313	0.000832772	0.832772	2.49168e+07	7.3962
FWI 78-42	2019	Nelson R nr Landing R	2	Creek Narrows across	55.2274	-97.1658	15.34	15.68	15.67	19240000	15440000	15520000	1.67333e+07	1500	11155.6	1.11556e+07	0.02	20.712	1.93312	0.00055232	0.55232	3.02965e+07	7.48144
FWI 78-43	2019	Nelson R nr Landing R	2	Camp d/s across (A)	55.3395	-96.8814	14.99	15.29	15.36	24130000	19880000	18970000	2.09933e+07	1500	13995.6	1.39956e+07	0.02	16.0725	1.5001	0.0004286	0.4286	4.89812e+07	7.6902
FWI 78-44	2019	Nelson R nr Landing R	2	Creek Narrows across	55.2274	-97.1658	15.74	14.91	15.94	2515000	4323000	2195000	3011000	1500	2007.33	2.00733e+06	0.02	17.6621	1.64846	0.000470989	0.470989	6.39293e+06	6.8055
FWI 78-45	2019	Nelson R nr Landing R	2	Camp d/s across (A)	55.3395	-96.8814	15.61	15.57	15.62	2735000	2803000	2713000	2.75033e+06	1500	1833.56	1.83356e+06	0.02	20.0405	1.87045	0.000534414	0.534414	5.14645e+06	6.71181
FWI 78-46	2019	Nelson R nr Landing R	2	Camp d/s across (A)	55.3395	-96.8814	15.43	15.06	16	3069000	3921000	2110000	3.03333e+06	1500	2022.22	2.02222e+06	0.03	15.1627	1.41519	0.000606509	0.606509	5.0013e+06	6.69897
FWI 78-47	2019	Nelson R nr Landing R	2	Camp d/s across (A)	55.3395	-96.8814	15.98	15.29	15.54	2146000	3376000	2865000	2.79567e+06	1500	1863.78	1.86378e+06	0.02	31.6388	2.95295	0.000843701	0.843701	3.31358e+06	6.51983
FWI 78-48	2019	Nelson R nr Landing R	2	Camp d/s across (A)	55.3395	-96.8814	14.77	15.18	15.13	4733000	3636000	3741000	4.03667e+06	1500	2691.11	2.69111e+06	0.02	25.9234	2.41952	0.00069129	0.69129	5.83932e+06	6.76641
FWI 78-49	2019	Nelson R nr Landing R	2	Camp d/s across (A)	55.3395	-96.8814	14.52	14.43	14.47	5598000	5934000	5759000	5.76367e+06	1500	3842.44	3.84244e+06	0.02	28.0988	2.62255	0.000749301	0.749301	7.69206e+06	6.88593
FWI 78-50	2019	Nelson R nr Landing R	2	Camp d/s across (A)	55.3395	-96.8814	14.18	14.16	14.22	6991000	7062000	6788000	6947000	1500	4631.33	4.63133e+06	0.02	32.0169	2.98825	0.000853785	0.853785	8.13671e+06	6.91062
FWI 78-51	2019	Nelson R nr Landing R	2	Creek Narrows d/s	55.2278	-97.1485	14.14	14.74	14.58	7163000	4833000	5383000	5793000	1500	3862	3862000	0.02	23.4978	2.19313	0.000626608	0.626608	9.24501e+06	6.96614
FWI 78-52	2019	Nelson R nr Landing R	2	Creek Narrows d/s	55.2278	-97.1485	15.56	15.78	15.06	2828000	2448000	3909000	3.06167e+06	1500	2041.11	2.04111e+06	0.02	26.6985	2.49186	0.00071196	0.71196	4.30033e+06	6.63347
FWI 78-53	2019	Nelson R nr Landing R	2	Creek Narrows d/s	55.2278	-97.1485	15.22	14.84	14.86	3530000	4524000	4457000	4.17033e+06	1500	2780.22	2.78022e+06	0.02	19.3179	1.803	0.000515144	0.515144	8.09547e+06	6.90848
FWI 78-54	2019	Nelson R nr Landing R	2	Creek Narrows d/s	55.2278	-97.1485	14.21	14.24	13.91	6831000	6731000	8319000	7.29367e+06	1500	4862.44	4.86244e+06	0.02	48.1213	4.49132	0.00128323	1.28323	5.68382e+06	6.75435
FWI 78-55	2019	Nelson R nr Landing R	2	Creek Narrows d/s	55.2278	-97.1485	14.64	14.34	14.83	5166000	6307000	4551000	5.34133e+06	1500	3560.89	3.56089e+06	0.02	23.7058	2.21254	0.000632153	0.632153	8.44943e+06	6.92686
FWI 78-56	2019	Nelson R nr Landing R	2	Creek Narrows d/s	55.2278	-97.1485	16.02	15.54	14.36	2082000	2865000	6209000	3.71867e+06	1500	2479.11	2.47911e+06	0.02	26.1767	2.44316	0.000698046	0.698046	5.32725e+06	6.72673
FWI 78-57	2019	Nelson R nr Landing R	2	Gap (A)	55.3586	-96.8705	15.74	15.1	15.43	2511000	3828000	3083000	3.14067e+06	1500	2093.78	2.09378e+06	0.03	18.689	1.7443	0.000747558	0.747558	4.20123e+06	6.62325
FWI 78-58	2019	Nelson R nr Landing R	2	Gap (A)	55.3586	-96.8705	14.63	14.7	14.41	5186000	4967000	5988000	5.38033e+06	1500	3586.89	3.58689e+06	0.02	28.5988	2.66922	0.000762633	0.762633	7.05494e+06	6.84819
FWI 78-59	2019	Nelson R nr Landing R	2	Camp d/s across (A)	55.3395	-96.8814	14.36	15.23	14.58	6211000	3499000	5380000	5030000	1500	3353.33	3.35333e+06	0.02	21.148	1.97382	0.000563947	0.563947	8.91927e+06	6.95036
FWI 78-60	2019	Nelson R nr Landing R	2	Gap Creek (A)	55.3521	-96.8744	15.82	15.42	15.49	2381000	3090000	2965000	2812000	1500	1874.67	1.87467e+06	0.02	15.1627	1.41519	0.00040434	0.40434	6.95455e+06	6.84199
FWI 78-61	2019	Nelson R nr Landing R	2	Gap Creek (A)	55.3521	-96.8744	16.01	16.28	16.48	2108000	1756000	1545000	1803000	1500	1202	1202000	0.02	14.8819	1.38898	0.000396852	0.396852	4.54326e+06	6.65706
FWI 78-62	2019	Nelson R nr Landing R	2	Camp d/s across (A)	55.3395	-96.8814	14.67	15.32	15.29	5067000	3308000	3380000	3.91833e+06	1500	2612.22	2.61222e+06	0.02	24.5008	2.28674	0.000653354	0.653354	5.99726e+06	6.77815
FWI 78-63	2019	Nelson R nr Landing R	2	Camp d/s across (A)	55.3395	-96.8814	17.05	16.52	16.73	1066000	1508000	1313000	1.29567e+06	1500	863.778	863778	0.03	21.6028	2.01626	0.000864113	0.864113	1.49942e+06	6.17609
FWI 78-64	2019	Nelson R nr Landing R	2	Camp d/s across (A)	55.3395	-96.8814	14.88	14.86	15.06	4409000	4475000	3923000	4269000	1500	2846	2846000	0.03	24.6511	2.30077	0.000986043	0.986043	4.32943e+06	6.63649
FWI 78-65	2019	Nelson R nr Landing R	2	Gap Creek (A)	55.3521	-96.8744	15.35	15.84	16.11	3245000	2351000	1964000	2520000	1500	1680	1680000	0.02	17.1349	1.59925	0.00045693	0.45693	5.51507e+06	6.74194
FWI 78-66	2019	Nelson R nr Landing R	2	Camp d/s across (A)	55.3395	-96.8814	14.49	13.32	14.14	5387000	11570000	6797000	7918000	1500	5278.67	5.27867e+06	0.02	59.972	5.59739	0.00159925	1.59925	4.95106e+06	6.69461
FWI 78-67	2019	Nelson R nr Landing R	2	Gap Creek (A)	55.3521	-96.8744	14.51	14.29	14.56	5317000	6138000	5158000	5.53767e+06	1500	3691.78	3.69178e+06	0.02	28.3966	2.65035	0.000757244	0.757244	7.31292e+06	6.86392
FWI 78-68	2019	Nelson R nr Landing R	2	Camp d/s across (A)	55.3395	-96.8814	13.92	14.34	14.81	7834000	5931000	4375000	6.04667e+06	1500	4031.11	4.03111e+06	0.02	34.3429	3.20534	0.000915812	0.915812	6.60252e+06	6.81954
FWI 78-69	2019	Nelson R nr Landing R	2	Gap Creek (A)	55.3521	-96.8744	14.74	14.92	15.25	4565000	4055000	3268000	3.96267e+06	1500	2641.78	2.64178e+06	0.03	22.4476	2.09511	0.000897905	0.897905	4.41324e+06	6.64444
FWI 78-70	2019	Nelson R nr Landing R	2	Gap Creek (B)	55.3505	-96.8742	14.08	14.22	14.91	7037000	6446000	4091000	5858000	1500	3905.33	3.90533e+06	0.03	19.2255	1.79438	0.000769019	0.769019	7.6175e+06	6.88195
FWI 78-71	2019	Nelson R nr Landing R	2	Mud Bank	55.2978	-96.9208	14.38	14.07	14.37	5780000	7109000	5837000	6242000	1500	4161.33	4.16133e+06	0.02	25.84	2.41174	0.000689068	0.689068	9.05862e+06	6.95713
FWI 78-72	2019	Nelson R nr Landing R	2	Mud Bank	55.2978	-96.9208	14.14	13.99	14.49	6775000	7457000	5396000	6.54267e+06	1500	4361.78	4.36178e+06	0.02	53.575	5.00033	0.00142867	1.42867	4.57956e+06	6.66087
FWI 78-73	2019	Nelson R nr Landing R	2	Camp d/s across (A)	55.3395	-96.8814	13.93	14.29	14.56	7774000	6145000	5145000	6.35467e+06	1500	4236.44	4.23644e+06	0.02	27.616	2.57749	0.000736426	0.736426	8.62906e+06	6.93601
FWI 78-74	2019	Nelson R nr Landing R	2	Mud Bank	55.2978	-96.9208	15.12	15.09	15.75	3569000	3646000	2362000	3.19233e+06	1500	2128.22	2.12822e+06	0.02	19.5055	1.82051	0.000520146	0.520146	6.13738e+06	6.78817
FWI 78-75	2019	Nelson R nr Landing R	2	Mud Bank	55.2978	-96.9208	15.96	15.16	15.19	2052000	3477000	3400000	2.97633e+06	1500	1984.22	1.98422e+06	0.03	15.4543	1.4424	0.000618173	0.618173	4.81472e+06	6.68215
FWI 78-76	2019	Nelson R nr Landing R	2	Camp d/s across (A)	55.3395	-96.8814	13.97	14.7	14.83	7561000	4696000	4322000	5.52633e+06	1500	3684.22	3.68422e+06	0.02	20.8734	1.94818	0.000556623	0.556623	9.92832e+06	6.99695
FWI 78-77	2019	Nelson R nr Landing R	2	Camp d/s across (A)	55.3395	-96.8814	14.64	14.92	14.8	4880000	4060000	4400000	4.44667e+06	1500	2964.44	2.96444e+06	0.02	23.9888	2.23896	0.000639701	0.639701	6.95116e+06	6.84199
FWI 78-78	2019	Nelson R nr Landing R	2	Camp d/s across (A)	55.3395	-96.8814	15.67	15.32	15.29	2478000	3124000	3182000	2928000	1500	1952	1952000	0.02	28.1974	2.63175	0.00075193	0.75193	3.89398e+06	6.58995
FWI 78-79	2019	Nelson R nr Landing R	2	Camp d/s across (A)	55.3395	-96.8814	16.99	16.78	17.16	1043000	1201000	935800	1.05993e+06	1500	706.622	706622	0.02	50.5425	4.7173	0.0013478	1.3478	786418	5.89542
FWI 78-80	2019	Nelson R nr Landing R	2	Camp d/s across (A)	55.3395	-96.8814	15.22	14.71	15.13	3329000	4668000	3538000	3845000	1500	2563.33	2.56333e+06	0.03	31.7638	2.96462	0.00127055	1.27055	3.02624e+06	6.48144
FWI 78-81	2019	Nelson R nr Landing R	2	Mud Bank	55.2978	-96.9208	15.63	15.48	15.64	2548000	2814000	2530000	2.63067e+06	1500	1753.78	1.75378e+06	0.02	32.145	3.0002	0.0008572	0.8572	3.06891e+06	6.48714
FWI 78-82	2019	Nelson R nr Landing R	2	Camp d/s across (A)	55.3395	-96.8814	14.67	14.64	14.56	4783000	4869000	5147000	4933000	1500	3288.67	3.28867e+06	0.03	19.8426	1.85198	0.000793704	0.793704	6.21517e+06	6.79379
FWI 78-83	2019	Nelson R nr Landing R	2	Mud Bank Island across	55.2877	-96.9194	16.59	16.49	16.63	1360000	1455000	1321000	1.37867e+06	1500	919.111	919111	0.02	28.4973	2.65975	0.000759929	0.759929	1.8142e+06	6.25768
FWI 78-84	2019	Nelson R nr Landing R	2	Camp d/s across (A)	55.3395	-96.8814	16.04	15.91	15.9	1953000	2116000	2141000	2070000	1500	1380	1380000	0.02	13.8556	1.29319	0.000369483	0.369483	5.60243e+06	6.74819
FWI 78-85	2019	Nelson R nr Landing R	2	Old Tower u/s	55.2335	-97.0933	15.4	15.68	15.66	2959000	2465000	2494000	2.63933e+06	1500	1759.56	1.75956e+06	0.02	22.3229	2.08347	0.000595278	0.595278	4.43378e+06	6.6464
FWI 78-86	2019	Nelson R nr Landing R	2	Old Tower (A)	55.2353	-97.0734	14.87	15.69	14.94	4188000	2451000	4014000	3551000	1500	2367.33	2.36733e+06	0.02	28.1974	2.63175	0.00075193	0.75193	4.72252e+06	6.67394
FWI 78-87	2019	Nelson R nr Landing R	2	Old Tower (A)	55.2353	-97.0734	14.75	15.53	15.21	4550000	2725000	3361000	3.54533e+06	1500	2363.56	2.36356e+06	0.02	13.3938	1.25008	0.000357167	0.357167	9.92627e+06	6.99695
FWI 78-88	2019	Nelson R nr Landing R	2	Old Tower (A)	55.2353	-97.0734	15.65	15.75	16.27	3985000	3728000	2652000	3455000	1500	2303.33	2.30333e+06	0.02	20.0405	1.87045	0.000534414	0.534414	6.46503e+06	6.8109
FWI 78-89	2019	Nelson R nr Landing R	2	Old Tower (A)	55.2353	-97.0734	15.52	14.77	15.29	4341000	7059000	5034000	5478000	1500	3652	3652000	0.03	30.7902	2.87375	0.00123161	1.23161	4.44784e+06	6.64836
FWI 78-90	2019	Nelson R nr Landing R	2	Camp d/s across (A)	55.3395	-96.8814	18.14	18.62	18.07	784200	571000	819500	724900	1500	483.267	483267	0.02	26.2623	2.45114	0.000700327	0.700327	1.03509e+06	6.01703
FWI 78-91	2019	Nelson R nr Landing R	2	Old Tower (A)	55.2353	-97.0734	15.95	15.6	15.94	3261000	4115000	3283000	3553000	1500	2368.67	2.36867e+06	0.02	25.7572	2.40401	0.000686859	0.686859	5.17282e+06	6.71349
FWI 78-92	2019	Nelson R nr Landing R	2	Camp d/s across (A)	55.3395	-96.8814	16.88	17.38	17.28	1781000	1286000	1370000	1479000	1500	986	986000	0.02	23.9174	2.23229	0.000637798	0.637798	2.31892e+06	6.36549
FWI 78-93	2019	Nelson R nr Landing R	2	Camp d/s across (A)	55.3395	-96.8814	16.52	16.6	16.23	2256000	2137000	2722000	2.37167e+06	1500	1581.11	1.58111e+06	0.02	39.9813	3.73159	0.00106617	1.06617	2.22448e+06	6.34635
FWI 78-94	2019	Nelson R nr Landing R	2	Old Tower (A)	55.2353	-97.0734	15.06	15.27	15.17	5849000	5085000	5457000	5.46367e+06	1500	3642.44	3.64244e+06	0.02	26.3484	2.45918	0.000702623	0.702623	7.7761e+06	6.89098
FWI 78-95	2019	Nelson R nr Landing R	2	Camp d/s across (A)	55.3395	-96.8814	15.72	15.57	15.53	3809000	4184000	4305000	4.09933e+06	1500	2732.89	2.73289e+06	0.02	18.4318	1.7203	0.000491514	0.491514	8.34022e+06	6.92117
FWI 78-96	2019	Nelson R nr Landing R	2	Old Tower (A)	55.2353	-97.0734	15.61	16.05	15.75	4072000	3067000	3733000	3624000	1500	2416	2416000	0.02	23.0265	2.14914	0.00061404	0.61404	5.90189e+06	6.77085
FWI 78-97	2019	Nelson R nr Landing R	2	Camp d/s across (A)	55.3395	-96.8814	16.01	15.38	15.16	3140000	4743000	5476000	4453000	1500	2968.67	2.96867e+06	0.02	30.5561	2.8519	0.000814829	0.814829	5.46495e+06	6.73719
FWI 78-98	2019	Nelson R nr Landing R	2	Camp d/s across (A)	55.3395	-96.8814	16.79	16.9	16.78	1896000	1761000	1899000	1852000	1500	1234.67	1.23467e+06	0.02	30.6727	2.86279	0.000817939	0.817939	2.26423e+06	6.35411
FWI 78-99	2019	Nelson R nr Landing R	2	Camp d/s across (A)	55.3395	-96.8814	15.21	15.13	15.17	5301000	5583000	5428000	5.43733e+06	1500	3624.89	3.62489e+06	0.02	31.7638	2.96462	0.000847036	0.847036	6.41925e+06	6.80753
FWI 78-100	2019	Nelson R nr Landing R	2	Old Tower (A)	55.2353	-97.0734	19.11	18.96	19.23	415000	457700	385200	419300	1500	279.533	279533	0.03	20.4745	1.91096	0.000818981	0.818981	511978	5.70927
FWI 83-46	2021	Old Man River	9		49.9241	-111.724	18.49	17.96	17.73	1800000	2506000	2892000	2.39933e+06	1500	1599.56	1.59956e+06	0.02	16.4113	2.19911	0.000628318	0.628318	3.81866e+06	6.58206
FWI 83-47	2021	Old Man River	9		49.9241	-111.724	17.79	16.53	15.95	2786000	6107000	8739000	5.87733e+06	1500	3918.22	3.91822e+06	0.02	13.4525	1.80264	0.000515039	0.515039	1.14114e+07	7.05691
FWI 83-48	2021	Old Man River	9		49.9241	-111.724	15.19	14.47	14.5	14000000	21910000	21460000	1.91233e+07	1500	12748.9	1.27489e+07	0.03	34.7593	4.65775	0.00199618	1.99618	9.57997e+06	6.98137
FWI 83-49	2021	Old Man River	9		49.9385	-111.71	17.13	16.6	16.82	4206000	5822000	5093000	5.04033e+06	1500	3360.22	3.36022e+06	0.03	12.8946	1.72787	0.000740518	0.740518	6.8065e+06	6.83315
FWI 83-50	2021	Old Man River	9		49.939	-111.708	19.43	17.86	17.9	1008000	2672000	2598000	2.09267e+06	1500	1395.11	1.39511e+06	0.02	19.636	2.63122	0.000751777	0.751777	2.78363e+06	6.44405
FWI 83-51	2021	Old Man River	9		49.939	-111.708	16.38	16.52	15.96	6675000	6115000	8675000	7155000	1500	4770	4770000	0.02	11.7568	1.57541	0.000450119	0.450119	1.58958e+07	7.2014
FWI 83-52	2021	Old Man River	9		49.939	-111.708	14.11	14.25	14.14	27440000	25160000	26910000	2.65033e+07	1500	17668.9	1.76689e+07	0.02	11.1925	1.49979	0.000428513	0.428513	6.18496e+07	7.79099
FWI 83-53	2021	Old Man River	9		49.689	-112.859	16.34	17.05	16.98	6867000	4411000	4599000	5.29233e+06	1500	3528.22	3.52822e+06	0.02	11.2149	1.5028	0.000429372	0.429372	1.23258e+07	7.0899
FWI 83-54	2021	Old Man River	9		49.6897	-112.86	15.62	15.26	15.1	10740000	13440000	14840000	1.30067e+07	1500	8671.11	8.67111e+06	0.02	23.8138	3.19105	0.000911729	0.911729	1.42659e+07	7.15534
FWI 83-55	2021	Old Man River	9		49.9241	-111.724	15.06	15.29	15.09	15210000	13170000	14860000	1.44133e+07	1500	9608.89	9.60889e+06	0.02	14.9632	2.00507	0.000572878	0.572878	2.51595e+07	7.4014
FWI 83-56	2021	Old Man River	9		49.9241	-111.724	14.56	14.83	14.61	20710000	17570000	20080000	1.94533e+07	1500	12968.9	1.29689e+07	0.02	16.7552	2.2452	0.000641486	0.641486	3.03254e+07	7.48144
FWI 83-57	2021	Old Man River	9		49.9241	-111.724	15.02	14.28	14.97	15530000	24600000	16040000	1.87233e+07	1500	12482.2	1.24822e+07	0.02	11.7076	1.56882	0.000448235	0.448235	4.17712e+07	7.62118
FWI 83-58	2021	Old Man River	9		49.9241	-111.724	14.89	15.33	15.35	16880000	12860000	12690000	1.41433e+07	1500	9428.89	9.42889e+06	0.03	13.6162	1.82457	0.000781958	0.781958	1.80871e+07	7.25768
FWI 83-59	2021	South Saskatchewan R	8		49.928	-111.687	14.17	14.14	14.81	26460000	26830000	17770000	2.36867e+07	1500	15791.1	1.57911e+07	0.03	10.3634	1.3887	0.000595157	0.595157	3.9799e+07	7.59988
FWI 83-60	2021	South Saskatchewan R	8		49.928	-111.687	14.74	14.95	15.32	18480000	16230000	12900000	15870000	1500	10580	10580000	0.02	14.2761	1.913	0.000546573	0.546573	2.90355e+07	7.4624
FWI 83-61	2021	South Saskatchewan R	8	Medicine Hat	50.4553	-110.551	16.89	16.26	16.19	4884000	7201000	7511000	6532000	1500	4354.67	4.35467e+06	0.02	9.32708	1.24983	0.000357094	0.357094	1.82921e+07	7.26245
FWI 83-62	2021	South Saskatchewan R	8	Medicine Hat	50.4553	-110.551	15.16	15.26	15.39	14240000	13420000	12390000	13350000	1500	8900	8900000	0.03	12.9843	1.7399	0.000745672	0.745672	1.79033e+07	7.25285
FWI 83-63	2021	Old Man River	9		49.6828	-112.855	14.86	14.61	14.33	17190000	20020000	23820000	2.03433e+07	1500	13562.2	1.35622e+07	0.02	11.8064	1.58206	0.000452018	0.452018	4.50056e+07	7.65321
FWI 83-64	2021	South Saskatchewan R	8	Medicine Hat	50.4553	-110.551	16.65	16.72	16.46	5654000	5418000	6353000	5.80833e+06	1500	3872.22	3.87222e+06	0.02	30.7486	4.12032	0.00117723	1.17723	4.93389e+06	6.69285
FWI 83-65	2021	South Saskatchewan R	8	Medicine Hat	50.4553	-110.551	16.49	16.79	16.82	6235000	5175000	5105000	5505000	1500	3670	3670000	0.02	12.6326	1.69277	0.000483649	0.483649	1.13822e+07	7.05691
FWI 83-66	2021	South Saskatchewan R	8	Medicine Hat	50.4553	-110.551	16.3	16.48	16.08	7035000	6291000	8037000	7121000	1500	4747.33	4.74733e+06	0.02	20.7269	2.7774	0.000793542	0.793542	8.97369e+06	6.95279
FWI 83-67	2021	South Saskatchewan R	8	Medicine Hat	50.4553	-110.551	17.9	17.3	17.3	2603000	3788000	3780000	3.39033e+06	1500	2260.22	2.26022e+06	0.02	24.4378	3.27466	0.000935618	0.935618	3.62363e+06	6.55871
FWI 83-68	2021	Old Man River	9		49.6942	-112.869	17.48	16.78	16.77	3040000	4667000	4700000	4.13567e+06	1500	2757.11	2.75711e+06	0.02	16.1741	2.16733	0.000619238	0.619238	6.67864e+06	6.82478
FWI 83-69	2021	South Saskatchewan R	8	Medicine Hat	50.418	-110.583	19.82	18.53	18.44	733800	1606000	1702000	1.34727e+06	1500	898.178	898178	0.02	12.6042	1.68896	0.00048256	0.48256	2.79192e+06	6.4456
FWI 83-70	2021	South Saskatchewan R	8	Medicine Hat	50.418	-110.583	19.4	18.2	18.19	944300	1960000	1978000	1.62743e+06	1500	1084.96	1.08496e+06	0.02	16.221	2.17362	0.000621033	0.621033	2.62053e+06	6.4183
FWI 83-71	2021	South Saskatchewan R	8	Medicine Hat	50.418	-110.583	17.95	16.77	16.93	2288000	4704000	4256000	3.74933e+06	1076.02	3484.45	3.48445e+06	0.03	55	7.37	0.00315857	3.15857	1.18703e+06	6.07555
FWI 83-106	2021	Old Man River	9		49.69	-112.86	16.81	15.87	15.96	4581000	8121000	7682000	6.79467e+06	1500	4529.78	4.52978e+06	0.02	12.2189	1.63733	0.000467809	0.467809	1.45245e+07	7.16137
FWI 83-107	2021	South Saskatchewan R	8	Medicine Hat	50.418	-110.583	16.55	15.89	15.44	5383000	8045000	10610000	8.01267e+06	1500	5341.78	5.34178e+06	0.02	12.5476	1.68138	0.000480396	0.480396	1.66793e+07	7.22272
FWI 83-108	2021	South Saskatchewan R	8		49.9273	-111.687	16.05	16.28	15.8	7311000	6340000	8470000	7.37367e+06	1500	4915.78	4.91578e+06	0.02	12.0609	1.61616	0.00046176	0.46176	1.59686e+07	7.20412
FWI 83-109	2021	South Saskatchewan R	8		49.9274	-111.687	14.73	14.94	14.93	16330000	14330000	14430000	15030000	1500	10020	10020000	0.02	10.973	1.47039	0.000420111	0.420111	3.57763e+07	7.55388
FWI 83-110	2021	Old Man River	9		49.9392	-111.708	16.89	16.62	16.86	4374000	5141000	4444000	4653000	1304.49	3566.91	3.56691e+06	0.01	55	7.37	0.00105286	1.05286	4.4194e+06	6.64542
FWI 83-111	2021	Old Man River	9		49.9392	-111.708	13.65	14.3	13.92	31480000	21210000	26720000	26470000	1500	17646.7	1.76467e+07	0.02	9.9933	1.3391	0.000382601	0.382601	6.91844e+07	7.84011
FWI 83-112	2021	Old Man River	9		49.9392	-111.708	14.86	14.37	14.66	15030000	20320000	16990000	1.74467e+07	1500	11631.1	1.16311e+07	0.01	16.9071	2.26555	0.00032365	0.32365	5.39059e+07	7.73159
FWI 83-113	2021	Old Man River	9		49.9385	-111.71	16.96	16.73	16.8	4187000	4817000	4628000	4544000	1500	3029.33	3.02933e+06	0.02	14.6499	1.96308	0.000560881	0.560881	8.10154e+06	6.90848
FWI 83-114	2021	Old Man River	9		49.9385	-111.71	15.93	16.54	16.25	7853000	5408000	6472000	6.57767e+06	1500	4385.11	4.38511e+06	0.02	18.6542	2.49966	0.000714188	0.714188	9.20999e+06	6.96426
FWI 83-115	2021	Old Man River	9		49.9385	-111.71	14.31	14.43	14.74	20990000	19510000	16240000	1.89133e+07	1500	12608.9	1.26089e+07	0.02	24.6531	3.30351	0.000943861	0.943861	2.00383e+07	7.30103
FWI 83-116	2021	Old Man River	9		49.9385	-111.71	15.07	15.3	15.48	13260000	11540000	10340000	1.17133e+07	1500	7808.89	7.80889e+06	0.01	18.9703	2.54203	0.000363146	0.363146	3.22551e+07	7.5092
FWI 83-117	2021	Old Man River	9		49.9385	-111.71	14.41	14.5	14.39	19820000	18720000	20020000	19520000	1500	13013.3	1.30133e+07	0.02	11.1925	1.49979	0.000428513	0.428513	4.55529e+07	7.65897
FWI 83-118	2021	Old Man River	9		49.9385	-111.71	13.82	13.63	13.72	28350000	31790000	30180000	3.01067e+07	1500	20071.1	2.00711e+07	0.02	22.4749	3.01164	0.000860468	0.860468	3.49887e+07	7.54407
FWI 83-119	2021	Old Man River	9		49.9385	-111.71	14.7	14.74	15.05	16650000	16240000	13390000	1.54267e+07	1500	10284.4	1.02844e+07	0.02	9.81798	1.31561	0.000375888	0.375888	4.10405e+07	7.61278
FWI 83-120	2021	Old Man River	9		49.9385	-111.71	14.23	14.48	14.58	22040000	18960000	17860000	19620000	1500	13080	13080000	0.02	11.8816	1.59214	0.000454897	0.454897	4.31307e+07	7.63448
FWI 83-121	2021	South Saskatchewan R	8		49.928	-111.687	14.19	14.44	13.87	22650000	19410000	27510000	23190000	1500	15460	15460000	0.01	16.8562	2.25873	0.000322675	0.322675	7.18679e+07	7.85673
FWI 83-122	2021	South Saskatchewan R	8		49.8997	-111.61	15.09	14.98	14.82	13100000	13970000	15430000	1.41667e+07	1500	9444.44	9.44444e+06	0.02	46.25	6.1975	0.00177071	1.77071	8.00054e+06	6.90309
FWI 83-126	2021	South Saskatchewan R	8	Medicine Hat	50.418	-110.583	14.6	14.53	14.68	17660000	18460000	16810000	1.76433e+07	1500	11762.2	1.17622e+07	0.01	15.2072	2.03776	0.000291109	0.291109	6.06073e+07	7.78247
FWI 83-136	2021	South Saskatchewan R	8		49.8997	-111.61	15.03	14.95	14.66	11980000	12630000	15090000	1.32333e+07	1500	8822.22	8.82222e+06	0.02	13.9557	1.87007	0.000534305	0.534305	2.47674e+07	7.39445
FWI 83-137	2021	South Saskatchewan R	8		49.9274	-111.687	14.02	13.49	13.55	22440000	31100000	29860000	27800000	1500	18533.3	1.85333e+07	0.02	21.0385	2.81916	0.000805475	0.805475	3.45138e+07	7.53782
FWI 83-138	2021	South Saskatchewan R	8		49.928	-111.687	16.19	14.64	14.43	5875000	15280000	17410000	12855000	1500	8570	8570000	0.03	16.7052	2.2385	0.000959357	0.959357	1.33996e+07	7.12711
FWI 83-139	2021	South Saskatchewan R	8		49.9279	-111.687	26.42	24.39	25.9	10590	37180	14580	20783.3	1500	13.8556	13855.6	0.03	13.0906	1.75415	0.000751777	0.751777	27645.6	4.44091
FWI 83-140	2021	South Saskatchewan R	8		49.9279	-111.687	18.7	18.16	18.31	1248000	1739000	1581000	1.52267e+06	1500	1015.11	1.01511e+06	0.03	11.9706	1.60406	0.000687454	0.687454	2.21494e+06	6.34439
FWI 83-141	2021	South Saskatchewan R	8		49.9279	-111.687	23.13	23.24	24.12	81060	75640	43940	66880	1500	44.5867	44586.7	0.03	9.25	1.2395	0.000531214	0.531214	125900	5.10037
FWI 83-142	2021	South Saskatchewan R	8		49.9279	-111.687	19.91	19.6	18.67	590500	712900	1269000	857467	1500	571.644	571644	0.02	10.559	1.4149	0.000404257	0.404257	2.12109e+06	6.32634
FWI 83-143	2021	South Saskatchewan R	8		49.9279	-111.687	15.39	15.58	16.08	9633000	8558000	6288000	8.15967e+06	1500	5439.78	5.43978e+06	0.02	18.2288	2.44266	0.000697904	0.697904	1.16917e+07	7.06819
FWI 83-179	2021	South Saskatchewan R	8		49.9279	-111.687	13.92	13.78	14.03	23810000	26030000	22340000	24060000	1500	16040	16040000	0.03	24.3315	3.26042	0.00139732	1.39732	1.72186e+07	7.23553
FWI 83-180	2021	South Saskatchewan R	8		49.9279	-111.687	14.08	13.8	13.54	21590000	25640000	30180000	2.58033e+07	1500	17202.2	1.72022e+07	0.02	16.8056	2.25194	0.000643413	0.643413	4.01039e+07	7.60314
																					mg tissue in qPCR	epc per mg tissue
																					Average all	3.22789e+07
																					log average all	7.50892

## Sheet: D) Titer - fin, Lk Superior
Sample	Ct values				Copies				Determining epc per mg tissue
	1	2	3	avg	1	2	3	avg	conc ng/ul	Quantity of DNA in qPCR (ng)	epc per ng DNA	epc per ug DNA	mg tissue extracted	ul extracted DNA in normalized DNA	ul of original DNA in qPCR	mg tissue in qPCR	epc per mg tissue	log10epcpermgtissue
78-601	14.63	15.05	14.7	14.7933	1359000	1044000	1298000	1.23367e+06	808	5656	218.116	218116	22	7.95668	1.85656	0.58349	2.11429e+06	6.32428
78-602	15.86	15.21	14.58	15.2167	625900	942800	1404000	990900	824	5768	171.793	171793	20	7.80218	1.82051	0.520146	1.90504e+06	6.28103
78-603	14.15	14.34	14.54	14.3433	1842000	1634000	1436000	1.63733e+06	1020	7140	229.318	229318	23	6.30294	1.47069	0.483225	3.38834e+06	6.5302
78-604	13.94	13.5	13.91	13.7833	2111000	2786000	2141000	2346000	932	6524	359.595	359595	22	6.89807	1.60955	0.505858	4.63766e+06	6.66652
78-605	13.88	14.74	14.49	14.37	2191000	1268000	1483000	1.64733e+06	882	6174	266.818	266818	25	7.28912	1.70079	0.607426	2.71199e+06	6.43297
78-606	16.64	15.36	16.08	16.0267	382100	858600	541800	594167	1160	8120	73.1732	73173.2	22	5.54224	1.29319	0.406431	1.46191e+06	6.16435
78-688	14.79	15.17	14.78	14.9133	1228000	967200	1239000	1.14473e+06	1060	7420	154.277	154277	21	6.06509	1.41519	0.424557	2.6963e+06	6.43136
78-689	14.9	15.12	16.13	15.3833	1150000	996900	525400	890767	12000	84000	10.6044	10604.4	24	0.53575	0.125008	0.04286	2.07832e+07	7.31806
78-690	14.08	13.86	13.94	13.96	1932000	2214000	2102000	2.08267e+06	1080	7560	275.485	275485	21	5.95278	1.38898	0.416694	4.99807e+06	6.69897
78-691	19.5	19.15	18.03	18.8933	62220	78010	157800	99343.3	845	5915	16.7952	16795.2	23	7.60828	1.77527	0.583302	170312	5.23045

## Sheet: E) Titer - mucus Green Sturgeon
Sample	Ct values				Copies				DNA conc	ng/qPCR	copies/ug DNA
	1	2	3	avg	1	2	3	avg	ng/ul
103-1	22.1	21.98	22.08	22.0533	16680	17940	16880	17166.7	0.968	6.776	2.53345e+06
103-2	21.29	20.92	21.06	21.09	27480	34340	31630	31150	1.09	7.63	4.08257e+06
103-3	22.91	22.85	22.03	22.5967	10140	10520	17410	12690	0.758	5.306	2.39163e+06
103-4	20.97	20.81	20.42	20.7333	33290	36780	46590	38886.7	1.88	13.16	2.95491e+06
103-5	22.01	20.98	20.79	21.26	17660	33130	37140	29310	1.23	8.61	3.40418e+06
										Avg	3.07335e+06
